# Supplementary material for: DNA methylation clocks for estimating biological age in Chinese cohorts
Source: Protein Cell. 2024 Mar 14;15(8):575–93. doi: 10.1093/procel/pwae011 (PMC11259550; doi:10.1093/procel/pwae011)
Supplement: pwae011_suppl_Supplementary_Materials [file pwae011_suppl_supplementary_materials.zip]

Archive with 15 entries (15 files):
- pwae011_suppl_supplementary_tables_s14.xlsx
- pwae011_suppl_supplementary_figures_s1-s6.pdf
- pwae011_suppl_supplementary_tables_s1.xlsx
- pwae011_suppl_supplementary_tables_s2.xlsx
- pwae011_suppl_supplementary_tables_s3.xlsx
- pwae011_suppl_supplementary_tables_s4.xlsx
- pwae011_suppl_supplementary_tables_s5.xlsx
- pwae011_suppl_supplementary_tables_s6.xlsx
- pwae011_suppl_supplementary_tables_s7.xlsx
- pwae011_suppl_supplementary_tables_s8.xlsx
- pwae011_suppl_supplementary_tables_s9.xlsx
- pwae011_suppl_supplementary_tables_s10.xlsx
- pwae011_suppl_supplementary_tables_s11.xlsx
- pwae011_suppl_supplementary_tables_s12.xlsx
- pwae011_suppl_supplementary_tables_s13.xlsx
