# Supplementary material for: DNA methylation clocks for estimating biological age in Chinese cohorts
Source: Protein Cell. 2024 Mar 14;15(8):575–93. doi: 10.1093/procel/pwae011 (PMC11259550; doi:10.1093/procel/pwae011)
Supplement: pwae011_suppl_Supplementary_Materials [file pwae011_suppl_supplementary_materials.zip › pwae011_suppl_supplementary_tables_s14.xlsx]

## Sheet: Sheet1
DNAm-based multi model age pace related phenotypes and life factors (age-accelerators vs age-decelerators)
Phenotype/Life factor	UP_vs_DOWN_p.val	UP_vs_DOWN_Log2FC	DOWN_centered	UP_centered	Type	Clock
Hemoglobin	0.0316725	0.102811	7	7.10281	up	CompositeAge-DNAmAge
Mean corpuscular hemoglobin	0.0341866	0.115025	4.85934	4.97436	up	CompositeAge-DNAmAge
Mean corpuscular hemoglobin concentration	0.0422997	0.0375157	8.35675	8.39427	up	CompositeAge-DNAmAge
Red blood Cell distribution width	0.0431836	-0.145522	3.93117	3.78565	down	CompositeAge-DNAmAge
Cytomegalovirus IgG	0.00392778	0.494417	7.32733	7.82174	up	CompositeAge-DNAmAge
Insulin	0.0356892	-0.463137	3.18425	2.72111	down	CompositeAge-DNAmAge
QRS interval	0.0185023	0.127467	6.40321	6.53067	up	CompositeAge-DNAmAge
Mean vessel wall thickness (vein)	0.0183229	0.427492	3.71078	4.13828	up	CompositeAge-DNAmAge
Prolactin	0.0310261	0.77875	3.18313	3.96188	up	CompositeAge-DNAmAge
Creatinine	0.0026006	-0.201942	5.79181	5.58987	down	CompositeAge-DNAmAge
Alanine transaminase	0.0457827	0.459894	4.17502	4.63491	up	CompositeAge-DNAmAge
VT	0.0437576	-0.435854	1.1375	0.70165	down	CompositeAge-DNAmAge
Frequency of cured food consumption	0.0102703	0.719892	0.628031	1.34792	up	CompositeAge-DNAmAge
Frequency of fried food consumption	0.032645	0.415037	0.710493	1.12553	up	CompositeAge-DNAmAge
Mean corpuscular hemoglobin	0.0358607	0.0795388	4.88947	4.96901	up	FacialAge-DNAmAge
Mean red blood cell volume	0.0224976	0.067331	6.4545	6.52184	up	FacialAge-DNAmAge
Insulin	0.0481329	-0.446403	3.10936	2.66296	down	FacialAge-DNAmAge
T axis	0.00726077	1.48169	4.0799	5.56159	up	FacialAge-DNAmAge
Urine conductivity	0.026542	0.496824	3.83086	4.32769	up	FacialAge-DNAmAge
Urine leucocyte	0.0444449	2.1646	3.17632	5.34092	up	FacialAge-DNAmAge
High density lipoprotein	0.00264837	0.193291	1.32826	1.52155	up	FacialAge-DNAmAge
VT	0.0146729	-0.377042	1.04334	0.666302	down	FacialAge-DNAmAge
Right lower extremity (ECF/TBF)	0.0377251	0.0340266	0.391218	0.425244	up	FacialAge-DNAmAge
Right lower extremity (ECW/TBW)	0.0363672	0.0351958	0.439889	0.475085	up	FacialAge-DNAmAge
Torsal (ECF/TBF)	0.00571305	0.0399026	0.403704	0.443607	up	FacialAge-DNAmAge
Torsal (ECW/TBW)	0.00537496	0.0414976	0.45133	0.492827	up	FacialAge-DNAmAge
Frequency of grapefruit consumption	0.0196869	-0.716207	1.20163	0.485427	down	FacialAge-DNAmAge
30s chair-stand test	0.0286529	0.233957	4.69032	4.92427	up	HormoneAge-DNAmAge
Absolute monocyte	0.0387673	-0.10188	0.485427	0.383547	down	HormoneAge-DNAmAge
Cytomegalovirus IgM	0.0286616	0.169797	0.192481	0.362279	up	HormoneAge-DNAmAge
RV5/SV1	0.00569044	-0.542265	1.72727	1.185	down	HormoneAge-DNAmAge
Outter diameter (vein)	0.0498482	0.185676	6.78577	6.97145	up	HormoneAge-DNAmAge
Left lower extremity (%)	0.037352	0.0916111	6.70044	6.79205	up	HormoneAge-DNAmAge
P axis	0.00978574	0.796732	5.56543	6.36216	up	iCAS-DNAmAge
Right lower extremity	0.0288261	0.0734969	6.59042	6.66391	up	iCAS-DNAmAge
Torsal (ECF/TBF)	0.0165844	-0.0315715	0.432765	0.401194	down	iCAS-DNAmAge
Torsal (ECW/TBW)	0.0160053	-0.032762	0.481769	0.449007	down	iCAS-DNAmAge
Fertility circumstance	0.00608085	0.459432	0.540568	1	up	iCAS-DNAmAge
Number of night shifts per week	0.048775	-0.678072	0.830075	0.152003	down	iCAS-DNAmAge
P axis	0.0220961	0.701029	5.32749	6.02852	up	ImmuneAge-DNAmAge
Pulse	0.0311334	0.173875	6.27358	6.44746	up	ImmuneAge-DNAmAge
Estradiol	0.0345217	2.66395	3.85154	6.5155	up	ImmuneAge-DNAmAge
Sleep time	0.037929	-0.289507	1	0.710493	down	ImmuneAge-DNAmAge
Reported Health Transition	0.0444395	-0.476526	6.01427	5.53775	down	ImmuneAge-DNAmAge
Mean corpuscular hemoglobin	0.0106806	0.133907	4.85209	4.986	up	LipidAge-DNAmAge
Mean red blood cell volume	0.00692571	0.111456	6.42092	6.53237	up	LipidAge-DNAmAge
Red blood cell count	0.00704916	-0.0911174	2.48917	2.39805	down	LipidAge-DNAmAge
Alkaline phosphatase	0.0429658	-0.305882	6.11042	5.80454	down	LipidAge-DNAmAge
FEF50 % FIF50	0.0474159	-0.423607	6.85216	6.42855	down	LipidAge-DNAmAge
Sleep time	0.0444395	-0.275634	1.06413	0.788496	down	LipidAge-DNAmAge
Cytomegalovirus IgM	0.0407675	0.134684	0.192481	0.327165	up	MetabAge-DNAmAge
P axis	0.00330624	0.808564	5.38082	6.18939	up	MetabAge-DNAmAge
T axis	0.00113298	1.36325	4.2854	5.64866	up	MetabAge-DNAmAge
Alanine transaminase	0.0397695	0.366355	4.0805	4.44686	up	MetabAge-DNAmAge
Aspartate/glutamate ratio	0.0106524	-0.128188	1.16701	1.03882	down	MetabAge-DNAmAge
FEV 1 % FVC	0.0245803	-0.060443	6.45334	6.3929	down	MetabAge-DNAmAge
Sleep time	0.0444395	-0.275634	1.06413	0.788496	down	MetabAge-DNAmAge
Impedance	0.0172434	-0.12904	8.88514	8.7561	down	PhenoAge-DNAmAge
P-R interval	0.0313512	0.140703	7.06609	7.20679	up	PhenoAge-DNAmAge
Estradiol	0.0424494	2.03393	3.85943	5.89336	up	PhenoAge-DNAmAge
Testosterone	0.0464257	0.326909	0.83776	1.16467	up	PhenoAge-DNAmAge
Life recognition	0.0490279	0.21864	1.32193	1.54057	up	PhenoAge-DNAmAge
Carbohydrate antigen 125	0.0223603	0.552071	3.51441	4.06648	up	ProteinAge-DNAmAge
P axis	0.00204135	0.996368	5.22062	6.21699	up	ProteinAge-DNAmAge
T axis	0.0285794	0.87273	4.6703	5.54303	up	ProteinAge-DNAmAge
Mean vessel wall thickness (artery)	0.00241689	0.5713	3.43826	4.00956	up	ProteinAge-DNAmAge
Outter diameter (artery)	0.0228021	0.379433	6.76221	7.14165	up	ProteinAge-DNAmAge
Estradiol	0.0236497	1.26654	3.68155	4.94809	up	ProteinAge-DNAmAge
Aspartate/glutamate ratio	0.0217401	-0.163499	1.19592	1.03242	down	ProteinAge-DNAmAge
PEF	0.0246805	0.252281	2.7469	2.99918	up	ProteinAge-DNAmAge
Life recognition	0.037929	0.186413	1.39855	1.58496	up	ProteinAge-DNAmAge
Mean corpuscular hemoglobin	0.0229084	0.107533	4.84709	4.95462	up	TransAge-DNAmAge
Mean red blood cell volume	0.015297	0.0858974	6.42291	6.5088	up	TransAge-DNAmAge
Cytomegalovirus IgG	0.0300778	0.424206	7.41586	7.84006	up	TransAge-DNAmAge
QRS interval	0.0338773	0.118395	6.37346	6.49185	up	TransAge-DNAmAge
