# Supplementary material for: DNA methylation clocks for estimating biological age in Chinese cohorts
Source: Protein Cell. 2024 Mar 14;15(8):575–93. doi: 10.1093/procel/pwae011 (PMC11259550; doi:10.1093/procel/pwae011)
Supplement: pwae011_suppl_Supplementary_Materials [file pwae011_suppl_supplementary_materials.zip › pwae011_suppl_supplementary_tables_s1.xlsx]

## Sheet: Sheet1
The distribution of age and gender in cohorts
Cohort	Quzhou cohort		CAS cohort (health)
Age	Female	Male	Female	Male
20-29	20	18	59	45
30-39	17	19	80	61
40-49	30	23	58	80
50-59	27	24	63	79
60-69	18	19	78	86
70-79	0	27	0	0
80-89	0	8	0	0
