# Supplementary material for: DNA methylation clocks for estimating biological age in Chinese cohorts
Source: Protein Cell. 2024 Mar 14;15(8):575–93. doi: 10.1093/procel/pwae011 (PMC11259550; doi:10.1093/procel/pwae011)
Supplement: pwae011_suppl_Supplementary_Materials [file pwae011_suppl_supplementary_materials.zip › pwae011_suppl_supplementary_tables_s2.xlsx]

## Sheet: ageDMP of pan-gender
Age-related differential methylation positions of pan-gender
CpG	Δbeta/year	Average Beta value	t	P.value	adj.P.value	B	CHR	MAPINFO	Strand	Type	Gene	Feature	Cgi	Feat.cgi	UCSC_Islands_Name	SNP_ID	SNP_DISTANCE
cg16867657	0.00485397	0.633314	40.0057	1.0899e-108	7.5805e-103	234.589	6	11044877	F	I	ELOVL2	TSS1500	island	TSS1500-island	chr6:11043913-11045206	rs573887826;rs375417505;rs562861311	3;34;40
cg13552692	-0.00419941	0.308282	-27.5808	1.12466e-76	3.91115e-71	160.637	18	66389447	F	II	CCDC102B	5'UTR	opensea	5'UTR-opensea		rs552517857	0
cg24724428	0.00337897	0.262804	26.8701	1.32708e-74	3.07673e-69	155.853	6	11044888	F	I	ELOVL2	TSS1500	island	TSS1500-island	chr6:11043913-11045206	rs375417505;rs562861311	23;29
cg17268658	0.00324287	0.477503	26.3484	4.58397e-73	6.91589e-68	152.302	2	106015745	R	II	FHL2	TSS200	island	TSS200-island	chr2:106014878-106015884
cg21531089	-0.00515273	0.235271	-26.3365	4.97171e-73	6.91589e-68	152.22	1	24718669	R	II	STPG1	Body	opensea	Body-opensea		rs72880671;rs560964841	42;4
cg06639320	0.00336202	0.454408	26.1883	1.36911e-72	1.58708e-67	151.205	2	106015739	R	II	FHL2	TSS200	island	TSS200-island	chr2:106014878-106015884
cg22454769	0.00368802	0.464114	25.7804	2.25573e-71	2.24131e-66	148.395	2	106015767	R	I	FHL2	TSS200	island	TSS200-island	chr2:106014878-106015884
cg00481951	0.00206798	0.211487	25.6736	4.71289e-71	4.09742e-66	147.656	3	187387650	R	II	SST	Body	shore	Body-shore	chr3:187387914-187388176	rs547351033	26
cg26947034	-0.00297541	0.247998	-25.2204	1.09282e-69	8.44541e-65	144.505	7	33935438	F	II		IGR	opensea	IGR-opensea		rs529048760	1
cg08097417	0.00207347	0.145773	25.1232	2.15119e-69	1.49621e-64	143.826	7	130419133	R	II	KLF14	TSS1500	island	TSS1500-island	chr7:130417912-130419378	rs113211839;rs572046832;rs542947804	40;27;19
cg26638716	-0.00436791	0.453229	-25.1052	2.43939e-69	1.54241e-64	143.7	14	80053724	R	II	NRXN3	Body	opensea	Body-opensea		rs139920951	20
cg07553761	0.0032743	0.323032	24.7734	2.4872e-68	1.44159e-63	141.372	3	160167977	F	I	TRIM59	TSS1500	island	TSS1500-island	chr3:160167184-160168200	rs528311459;rs569530715	1;16
cg21572722	0.00274976	0.423775	24.7241	3.51756e-68	1.88196e-63	141.024	6	11044894	F	II	ELOVL2	TSS1500	island	TSS1500-island	chr6:11043913-11045206	rs375417505;rs562861311	17;23
cg19283806	-0.00385737	0.319936	-24.6424	6.24477e-68	3.06618e-63	140.449	18	66389420	F	I	CCDC102B	5'UTR	opensea	5'UTR-opensea		rs534434832;rs552517857	20;27
cg08637691	0.00243708	0.274302	24.6253	7.04481e-68	3.06618e-63	140.328	9	134989631	F	II		IGR	opensea	IGR-opensea		rs554293863	43
cg12642568	-0.00262775	0.661784	-24.6251	7.05351e-68	3.06618e-63	140.327	1	1846648	R	II	CALML6	5'UTR	shelf	5'UTR-shelf	chr1:1850098-1851391	rs114979627;rs547578663	35;32
cg10501210	-0.00599076	0.656795	-23.9352	9.33509e-66	3.81929e-61	135.429	1	207997020	F	I		IGR	opensea	IGR-opensea		rs564245812;rs531422291;rs61821292	6;13;38
cg23500537	0.00269307	0.456291	23.4973	2.13638e-64	8.25502e-60	132.291	5	140419819	R	II		IGR	opensea	IGR-opensea		rs31747	22
cg11436113	-0.00297188	0.523972	-23.1157	3.33239e-63	1.21987e-58	129.538	20	19191145	R	II		IGR	shore	IGR-shore	chr20:19192459-19193902	rs535744498;rs547626871	50;28
cg18933331	-0.00268447	0.470791	-23.1062	3.56957e-63	1.24136e-58	129.469	1	110186418	R	II		IGR	shore	IGR-shore	chr1:110185961-110186164
cg04640687	-0.00363741	0.159587	-23.0855	4.14555e-63	1.37302e-58	129.319	13	102844744	R	II	FGF14	Body	opensea	Body-opensea		rs576308020;rs537474065	26;2
cg11299543	-0.00604699	0.344359	-22.7319	5.37268e-62	1.69856e-57	126.751	9	5510595	R	II	PDCD1LG2	1stExon	opensea	1stExon-opensea
cg21323642	-0.00228374	0.269511	-22.7244	5.67469e-62	1.71604e-57	126.697	22	31709724	F	II		IGR	opensea	IGR-opensea		rs117696261;rs567502959	3;31
cg07082267	-0.00240182	0.4406	-22.636	1.07894e-61	3.1268e-57	126.053	16	85429035	R	II		IGR	opensea	IGR-opensea		rs555857485;rs191024955;rs569619427	21;3;2
cg23565569	-0.00334967	0.344636	-22.5915	1.49247e-61	4.15219e-57	125.727	7	120629502	F	II	CPED1	5'UTR	opensea	5'UTR-opensea		rs560130076;rs368713267	26;50
cg27447795	-0.00247475	0.143666	-22.4057	5.78389e-61	1.54725e-56	124.37	1	46309093	F	II	MAST2	Body	opensea	Body-opensea
cg08262002	-0.00315629	0.482825	-22.224	2.1858e-60	5.63067e-56	123.038	4	16575323	F	II	LDB2	Body	opensea	Body-opensea
cg18826637	-0.00523219	0.388259	-22.1614	3.45759e-60	8.5887e-56	122.578	2	145116633	F	II		IGR	opensea	IGR-opensea		rs576210844;rs543272142;rs561928581	9;23;51
cg00059225	0.00211637	0.426236	22.0836	6.12042e-60	1.4679e-55	122.006	5	151304357	F	II	GLRA1	1stExon	island	1stExon-island	chr5:151304226-151304824	rs531731247	7
cg11218872	-0.00343062	0.755431	-22.0653	7.00077e-60	1.62307e-55	121.871	3	193988737	F	II		IGR	shore	IGR-shore	chr3:193987425-193987758	rs573946345	36
cg07323488	-0.00402853	0.275723	-22.0587	7.34657e-60	1.6483e-55	121.823	3	168185313	R	II	EGFEM1P	Body	opensea	Body-opensea		rs573621163;rs540964485	18;2
cg11649376	-0.00264076	0.553111	-22.0063	1.07943e-59	2.34615e-55	121.437	12	81473234	F	II	ACSS3	Body	shore	Body-shore	chr12:81471569-81472119	rs79308388;rs75177742;rs141408634	16;22;32
cg08564235	-0.00209526	0.411251	-21.9759	1.34986e-59	2.7811e-55	121.213	17	46869575	F	II	TTLL6	Body	opensea	Body-opensea		rs182728925;rs534455848;rs140566248	1;32;45
cg03473532	-0.00355706	0.730009	-21.975	1.35951e-59	2.7811e-55	121.206	7	131008743	R	II	MKLN1	Body	shelf	Body-shelf	chr7:131012460-131013190	rs537847128	14
cg21620282	0.00235219	0.283656	21.7978	5.00974e-59	9.95544e-55	119.899	14	93389628	F	I	CHGA	5'UTR	island	5'UTR-island	chr14:93389245-93389899	rs368777863	10
cg17740900	-0.00359083	0.223362	-21.7906	5.28562e-59	1.02119e-54	119.845	14	64266659	F	II		IGR	opensea	IGR-opensea		rs186957619	0
cg18618815	-0.00275944	0.302448	-21.7798	5.72274e-59	1.07576e-54	119.766	17	48275324	F	II	COL1A1	Body	shore	Body-shore	chr17:48276877-48279008	rs201136122;rs72667032;rs138078016	1;15;16
cg21757266	-0.00283619	0.5451	-21.7596	6.64187e-59	1.21568e-54	119.616	13	28896815	R	II	FLT1	Body	opensea	Body-opensea		rs570882629	2
cg01528542	-0.00321261	0.556139	-21.6728	1.26067e-58	2.24827e-54	118.974	12	81468232	F	II		IGR	shelf	IGR-shelf	chr12:81471569-81472119	rs182672813;rs532519041;rs573441735;rs543765161	6;9;31;32
cg26413501	-0.00305751	0.680582	-21.6646	1.33911e-58	2.32846e-54	118.914	6	140762703	R	II		IGR	opensea	IGR-opensea		rs139630432	21
cg17110586	0.00229729	0.320805	21.6192	1.87375e-58	3.17864e-54	118.577	19	36454623	F	II		IGR	shelf	IGR-shelf	chr19:36449871-36451135
cg17773914	-0.00418827	0.499822	-21.6155	1.92494e-58	3.18772e-54	118.55	1	170169969	F	II		IGR	opensea	IGR-opensea		rs576339236;rs537395095	7;21
cg17438696	-0.00371791	0.426035	-21.5697	2.70159e-58	4.36983e-54	118.211	1	186775836	R	II		IGR	opensea	IGR-opensea		rs542996049;rs193261000;rs528696613	47;18;2
cg24436906	0.00224622	0.318878	21.5275	3.69306e-58	5.83776e-54	117.897	2	242498081	F	I	BOK	TSS200	island	TSS200-island	chr2:242498013-242499274	rs550626322	14
cg23719650	-0.00314733	0.765905	-21.3367	1.51901e-57	2.34779e-53	116.48	3	193988507	R	II		IGR	shore	IGR-shore	chr3:193987425-193987758	rs531076267;rs112489170;rs567917244	43;34;24
cg15366841	-0.00257085	0.545874	-21.2063	4.00248e-57	6.0518e-53	115.51	4	6012468	R	II		IGR	shelf	IGR-shelf	chr4:6009868-6010112	rs528173604;rs116083461;rs564698246	46;36;35
cg17569828	-0.00232877	0.301042	-21.1835	4.74492e-57	7.02172e-53	115.339	3	194065550	F	II	CPN2	5'UTR	opensea	5'UTR-opensea		rs185372339;rs569085370	0;1
cg22083892	-0.00554068	0.465848	-21.1353	6.79197e-57	9.84164e-53	114.98	12	21928661	R	II	KCNJ8	TSS1500	opensea	TSS1500-opensea		rs534932144;rs183136321;rs577312470	36;25;2
cg07914614	-0.0037612	0.515711	-20.9471	2.76253e-56	3.92124e-52	113.574	1	62072468	F	II		IGR	opensea	IGR-opensea		rs533726630;rs555746666	10;36
cg07024568	-0.0020598	0.112448	-20.9395	2.92374e-56	4.06707e-52	113.517	15	71615957	F	II	THSD4	Body	opensea	Body-opensea
cg07134623	-0.00343366	0.400201	-20.9081	3.69606e-56	5.04059e-52	113.282	4	83975980	F	II	COPS4	Body	opensea	Body-opensea		rs543830936;rs140689925;rs150480693	1;6;40
cg14947101	-0.00319541	0.70791	-20.9034	3.82745e-56	5.1194e-52	113.247	2	207578484	R	II	DYTN	Body	opensea	Body-opensea		rs11887929;rs373946707;rs180971887;rs528653766;rs545183384	46;40;15;14;1
cg20816447	-0.00283361	0.196466	-20.8969	4.01752e-56	5.27224e-52	113.199	4	15480781	R	II	CC2D2A	Body	opensea	Body-opensea
cg16419235	0.00201692	0.205909	20.8857	4.37076e-56	5.62958e-52	113.114	8	57360613	R	I	PENK	TSS1500	island	TSS1500-island	chr8:57360585-57360815	rs549597014;rs566305735;rs149798879	34;12;2
cg18071806	0.0030235	0.771517	20.8281	6.72118e-56	8.49955e-52	112.683	12	19592058	R	II	AEBP2	TSS1500	shore	TSS1500-shore	chr12:19592183-19593685	rs533235888	10
cg05991454	0.00211303	0.192044	20.7029	1.71507e-55	2.09277e-51	111.745	4	147558435	F	I		IGR	island	IGR-island	chr4:147558231-147558583	rs531385523	23
cg16054275	-0.00240327	0.405612	-20.6863	1.94217e-55	2.32902e-51	111.62	1	169556022	F	II	F5	TSS1500	opensea	TSS1500-opensea		rs9332483;rs2269648;rs146501594	23;28;30
cg27099280	0.00223809	0.125656	20.6204	3.18387e-55	3.75332e-51	111.125	15	72612204	F	I	CELF6	1stExon	island	1stExon-island	chr15:72611946-72612802
cg07712766	-0.00238861	0.638287	-20.5901	3.99466e-55	4.63064e-51	110.898	4	41539955	F	II	LIMCH1	5'UTR	opensea	5'UTR-opensea
cg05498680	-0.00266238	0.259194	-20.5404	5.8033e-55	6.61695e-51	110.524	7	7142996	R	II		IGR	opensea	IGR-opensea		rs532734217;rs551266037	37;21
cg19644580	-0.00211416	0.412758	-20.5214	6.69093e-55	7.50598e-51	110.381	21	19166676	F	II	C21orf91	Body	opensea	Body-opensea		rs146869199;rs557146575	7;12
cg22796704	-0.00346799	0.596811	-20.5011	7.79349e-55	8.60408e-51	110.228	10	49673534	F	II	ARHGAP22	Body	shore	Body-shore	chr10:49674243-49674776	rs11101335;rs561945064	27;40
cg22736354	0.00215066	0.289052	20.4835	8.89281e-55	9.66433e-51	110.096	6	18122719	F	II	NHLRC1	1stExon	island	1stExon-island	chr6:18122250-18122994	rs143893542	8
cg08745595	-0.00251629	0.533239	-20.319	3.06453e-54	3.22948e-50	108.857	1	169556012	F	II	F5	TSS1500	opensea	TSS1500-opensea		rs9332483;rs2269648;rs146501594	33;38;40
cg14583999	-0.00303004	0.45456	-20.3095	3.29269e-54	3.41813e-50	108.785	3	10019040	R	II	TMEM111	Body	opensea	Body-opensea		rs369128418;rs540195779	11;1
cg27209729	-0.00360387	0.457738	-20.3008	3.51501e-54	3.59526e-50	108.719	11	64428925	F	II	NRXN2	Body	shore	Body-shore	chr11:64428238-64428459	rs187850520	46
cg03404292	-0.00326597	0.302503	-20.2694	4.45174e-54	4.48738e-50	108.483	10	126437642	R	II		IGR	opensea	IGR-opensea		rs563423914;rs530949348;rs549944874	26;17;16
cg14692377	0.00208209	0.192277	20.2638	4.64395e-54	4.54927e-50	108.44	17	28562685	R	I	SLC6A4	1stExon	island	1stExon-island	chr17:28562387-28563186	rs202111661;rs72557984;rs530297217	45;42;8
cg12318914	-0.00206717	0.125233	-20.259	4.81674e-54	4.653e-50	108.404	4	17387235	F	II		IGR	opensea	IGR-opensea
cg22257107	-0.00200521	0.222594	-20.2217	6.37754e-54	6.07635e-50	108.123	20	36851725	F	II	KIAA1755	Body	opensea	Body-opensea		rs112293982;rs552772060;rs567862372;rs146856189;rs8126404;rs113249640	0;1;10;22;24;27
cg26608718	-0.00218134	0.26636	-20.2064	7.15971e-54	6.7294e-50	108.007	19	15530737	R	II	AKAP8L	TSS1500	shore	TSS1500-shore	chr19:15529290-15529902	rs188307496	42
cg18797590	-0.00354048	0.505573	-20.1927	7.94002e-54	7.36331e-50	107.903	4	15480643	R	II	CC2D2A	Body	opensea	Body-opensea		rs531616003;rs545271288;rs565551298	44;32;2
cg16932827	-0.00301196	0.7586	-20.1837	8.49803e-54	7.7771e-50	107.835	3	193988639	F	II		IGR	shore	IGR-shore	chr3:193987425-193987758	rs62288071	20
cg02872426	-0.00558926	0.341361	-20.1577	1.03339e-53	9.21474e-50	107.639	6	110736772	F	II	DDO	TSS200	opensea	TSS200-opensea		rs368825335;rs78957368;rs150246642	0;15;20
cg11693709	-0.00352285	0.385719	-20.1436	1.1496e-53	1.01212e-49	107.532	15	40542019	F	II	PAK6	5'UTR	shelf	5'UTR-shelf	chr15:40544352-40545512	rs532139955;rs538902895	1;8
cg06175101	-0.00274867	0.302304	-20.1318	1.2568e-53	1.09267e-49	107.443	1	94529767	R	II	ABCA4	Body	opensea	Body-opensea		rs4847273;rs574377575;rs541794226;rs561607729;rs532039674	26;25;18;2;1
cg08176240	-0.00272141	0.506684	-20.1162	1.41429e-53	1.21441e-49	107.325	15	31489071	R	II		IGR	opensea	IGR-opensea		rs200724929	35
cg16532938	-0.00625741	0.685054	-20.0106	3.13896e-53	2.66247e-49	106.526	2	164584635	R	II	FIGN	Body	opensea	Body-opensea		rs77891698	11
cg02669012	-0.00334545	0.350179	-19.9802	3.95038e-53	3.31034e-49	106.296	10	58382013	R	II		IGR	opensea	IGR-opensea		rs117862744;rs183088967	31;19
cg17403084	-0.00203236	0.254766	-19.9684	4.32004e-53	3.57702e-49	106.206	12	120704034	R	II	PXN	TSS1500	shore	TSS1500-shore	chr12:120702976-120703541
cg11807280	-0.00591444	0.403864	-19.952	4.8914e-53	4.00246e-49	106.082	2	66654644	F	II		IGR	shore	IGR-shore	chr2:66652691-66654218	rs541568774;rs536263205;rs554230471	6;20;46
cg22551157	-0.00242839	0.486398	-19.9149	6.47503e-53	5.17649e-49	105.801	12	66342368	F	II	HMGA2	Body	opensea	Body-opensea		rs558715607;rs572596639;rs535222512	12;14;16
cg01486610	-0.00373806	0.676634	-19.8928	7.65402e-53	6.0495e-49	105.633	8	42749175	F	II	RNF170	5'UTR	shelf	5'UTR-shelf	chr8:42751212-42753132	rs151283892;rs541746594	22;51
cg15931375	-0.00331507	0.804014	-19.8388	1.15167e-52	8.90014e-49	105.224	11	82465666	F	II		IGR	opensea	IGR-opensea		rs577148932	20
cg07336350	0.00226299	0.274258	19.802	1.52219e-52	1.16343e-48	104.945	16	54322127	R	I		IGR	island	IGR-island	chr16:54317821-54324604
cg01234420	-0.00243688	0.422859	-19.7037	3.20759e-52	2.39888e-48	104.198	22	46453808	F	II	LOC150381	Body	shelf	Body-shelf	chr22:46457095-46458028	rs536643372	33
cg16152924	-0.00214943	0.29426	-19.6909	3.53592e-52	2.6163e-48	104.101	11	12985714	F	II		IGR	opensea	IGR-opensea		rs185580545;rs12804930	10;30
cg19965693	-0.00257406	0.3323	-19.5901	7.60012e-52	5.50632e-48	103.334	2	163175743	R	II	IFIH1	TSS1500	opensea	TSS1500-opensea
cg18993949	-0.00212842	0.548278	-19.5735	8.61977e-52	6.18068e-48	103.208	4	15481269	F	II	CC2D2A	Body	opensea	Body-opensea		rs532277451	1
cg03650729	-0.00272391	0.418014	-19.5691	8.91466e-52	6.32691e-48	103.174	1	47692625	F	II	TAL1	5'UTR	shore	5'UTR-shore	chr1:47690980-47691727	rs559584607	0
cg26772387	-0.00247067	0.412912	-19.4226	2.71748e-51	1.90916e-47	102.058	15	91846753	F	II		IGR	opensea	IGR-opensea		rs566077122;rs78112197;rs551610886	0;16;37
cg21971198	-0.00333459	0.407925	-19.4025	3.16733e-51	2.20296e-47	101.905	5	71034856	R	II		IGR	opensea	IGR-opensea		rs375612685;rs150061215;rs528026312	35;26;5
cg12179916	-0.00303858	0.602906	-19.3845	3.63042e-51	2.50005e-47	101.768	12	22568845	R	II		IGR	opensea	IGR-opensea
cg00277334	-0.00253691	0.431755	-19.3502	4.71756e-51	3.15498e-47	101.506	10	82204260	F	II		IGR	opensea	IGR-opensea		rs538807704;rs112457626	1;2
cg01107130	-0.0022514	0.246923	-19.3094	6.43735e-51	4.21164e-47	101.194	17	45795429	F	II		IGR	opensea	IGR-opensea		rs116339190	15
cg26969888	-0.00229679	0.451828	-19.3085	6.47921e-51	4.21164e-47	101.188	19	14064254	R	II	PODNL1	TSS200	shore	TSS200-shore	chr19:14062785-14063430	rs548590647	34
cg19518666	-0.0030567	0.462148	-19.2987	6.98323e-51	4.49723e-47	101.113	4	157692845	F	II	PDGFC	Body	opensea	Body-opensea		rs74749576;rs560027812	1;30
cg16449837	-0.00271785	0.389281	-19.259	9.45046e-51	6.0303e-47	100.81	12	15432327	F	II		IGR	opensea	IGR-opensea
cg25818109	-0.00256632	0.490071	-19.1562	2.07065e-50	1.29747e-46	100.024	3	186937654	R	II	MASP1	3'UTR	opensea	3'UTR-opensea		rs3203214;rs3203213;rs549502617	35;30;2
cg15526956	-0.00344009	0.59065	-19.1278	2.57174e-50	1.58293e-46	99.8074	16	64450350	R	II		IGR	opensea	IGR-opensea		rs554662972	42
cg12266022	-0.00286607	0.512196	-19.088	3.48773e-50	2.1279e-46	99.5023	21	30968265	R	II	GRIK1-AS2	TSS200	opensea	TSS200-opensea		rs562690165	47
cg24200825	-0.0030497	0.395385	-19.0678	4.06971e-50	2.44016e-46	99.3477	1	46235092	F	II		IGR	opensea	IGR-opensea		rs114421590;rs569977379;rs7541962	0;11;25
cg08587685	-0.00215745	0.461528	-19.0598	4.3252e-50	2.5494e-46	99.2868	10	116392206	R	II	ABLIM1	Body	shore	Body-shore	chr10:116391466-116391827	rs542577454	23
cg10424974	-0.00213554	0.523891	-19.0482	4.72492e-50	2.7616e-46	99.1982	16	66388348	F	II		IGR	opensea	IGR-opensea		rs539494315;rs552798796	27;45
cg27030854	-0.00290155	0.288848	-19.0422	4.94769e-50	2.8677e-46	99.1521	12	78514882	R	II	NAV3	Body	opensea	Body-opensea		rs530929772;rs113377574	34;1
cg17037461	-0.00239494	0.437958	-19.019	5.90905e-50	3.36877e-46	98.9743	13	106996376	R	II		IGR	opensea	IGR-opensea
cg16267679	-0.00301671	0.324543	-19.0144	6.12245e-50	3.46205e-46	98.9388	2	145278615	F	II	LINC01412	TSS1500	shelf	TSS1500-shelf	chr2:145273456-145275378
cg26928911	-0.00221283	0.179237	-19.013	6.18639e-50	3.46999e-46	98.9284	1	22968992	F	II	C1QC	TSS1500	opensea	TSS1500-opensea		rs190118033	38
cg00602880	-0.00244344	0.43492	-18.9993	6.8711e-50	3.82322e-46	98.8232	1	203421233	R	II		IGR	opensea	IGR-opensea		rs148635948;rs28439597;rs187572468;rs548977456;rs142138807	31;30;26;19;1
cg21141726	-0.00257793	0.233146	-18.9966	7.01183e-50	3.87056e-46	98.8029	11	57019421	F	II		IGR	opensea	IGR-opensea		rs542622949;rs61427216;rs576152061;rs543593463	0;39;43;48
cg17168836	-0.00242822	0.251178	-18.9846	7.68631e-50	4.20947e-46	98.711	1	68256161	R	II	GNG12	5'UTR	opensea	5'UTR-opensea
cg01820374	-0.00233527	0.274798	-18.9749	8.28153e-50	4.50001e-46	98.6363	12	6882083	R	II	LAG3	Body	shore	Body-shore	chr12:6882855-6883184	rs183549619;rs560233130	2;1
cg15894389	-0.00367632	0.282987	-18.971	8.52974e-50	4.59895e-46	98.6067	13	47470857	R	II	HTR2A	1stExon	opensea	1stExon-opensea		rs571591724;rs6312;rs561657873	40;35;1
cg08968773	-0.00233849	0.627764	-18.9679	8.73567e-50	4.67375e-46	98.5828	1	221567575	R	II		IGR	opensea	IGR-opensea		rs182717481	27
cg02872546	-0.0022664	0.671891	-18.9604	9.25194e-50	4.87497e-46	98.5253	2	109741578	R	II		IGR	shelf	IGR-shelf	chr2:109744585-109746833	rs181504818;rs566521472;rs12712029;rs549022017	39;27;24;22
cg24866418	0.00220417	0.39974	18.9316	1.15279e-49	5.98352e-46	98.3051	3	9594082	R	II	LHFPL4	Body	island	Body-island	chr3:9594068-9594328	rs141817196	2
cg18769729	-0.00319783	0.627035	-18.9132	1.32795e-49	6.84163e-46	98.1634	17	3377797	R	II	ASPA	5'UTR	shelf	5'UTR-shelf	chr17:3375006-3375237	rs116145405	1
cg11301505	-0.002412	0.435847	-18.8783	1.73365e-49	8.86617e-46	97.8965	14	80051223	F	II	NRXN3	Body	opensea	Body-opensea		rs150352138	0
cg00143474	-0.00318087	0.4559	-18.8705	1.84119e-49	9.34739e-46	97.8362	1	65726681	R	II		IGR	opensea	IGR-opensea		rs375293858	1
cg01855540	-0.0022124	0.693532	-18.8694	1.85596e-49	9.35412e-46	97.8282	12	12716653	F	II	DUSP16	TSS1500	shore	TSS1500-shore	chr12:12714633-12715200	rs375022469	36
cg25773262	0.002454	0.456639	18.8576	2.03152e-49	1.01653e-45	97.7377	1	156616855	F	I	BCAN	Body	island	Body-island	chr1:156616553-156616946
cg08446924	-0.00262946	0.427618	-18.8421	2.28905e-49	1.13721e-45	97.6182	7	36076675	R	II		IGR	opensea	IGR-opensea
cg08997126	-0.00430064	0.470336	-18.8145	2.82766e-49	1.37532e-45	97.4066	1	170169976	F	II		IGR	opensea	IGR-opensea		rs576339236;rs537395095	0;14
cg14620941	-0.00299152	0.310155	-18.744	4.85528e-49	2.34512e-45	96.8653	9	139776929	F	II		IGR	shelf	IGR-shelf	chr9:139780406-139781527	rs150232053	9
cg03520471	-0.00244709	0.415983	-18.7405	4.98637e-49	2.39182e-45	96.8386	3	97753623	F	II	GABRR3	Body	opensea	Body-opensea		rs531587192;rs375217741	0;49
cg21548231	-0.00234698	0.363737	-18.7338	5.24936e-49	2.50073e-45	96.7871	3	32381608	R	II	CMTM8	Body	opensea	Body-opensea		rs200242163;rs146440324;rs141361555	49;19;2
cg17372101	-0.00250769	0.441904	-18.6775	8.08099e-49	3.82349e-45	96.3551	7	147500722	F	II	CNTNAP2	Body	opensea	Body-opensea		rs138206770;rs851670;rs571756537	0;13;21
cg11298844	-0.00235213	0.372893	-18.6624	9.08018e-49	4.23858e-45	96.2384	13	32347800	R	II	RXFP2	Body	opensea	Body-opensea
cg23078123	-0.00250098	0.585072	-18.631	1.15536e-48	5.32175e-45	95.9972	1	68577796	F	II	GPR177	Body	opensea	Body-opensea		rs568259519;rs537271143	0;46
cg11105718	-0.00276732	0.380576	-18.6124	1.33291e-48	6.09914e-45	95.8541	8	102586527	F	II	GRHL2	Body	opensea	Body-opensea		rs569228138;rs139729894	5;19
cg20904503	-0.00297794	0.291528	-18.5358	2.40002e-48	1.07695e-44	95.2652	8	75163385	F	II	JPH1	Body	opensea	Body-opensea		rs549985333;rs561348324	0;18
cg23309303	-0.0026208	0.376913	-18.5077	2.97854e-48	1.31952e-44	95.049	3	78896004	F	II	ROBO1	Body	opensea	Body-opensea		rs535455933	21
cg06674056	-0.00334703	0.558331	-18.5058	3.02265e-48	1.33059e-44	95.0343	11	64428939	F	II	NRXN2	Body	shore	Body-shore	chr11:64428238-64428459	rs187850520;rs568310083;rs139537044	32;39;42
cg15619071	-0.00220904	0.690911	-18.5002	3.15453e-48	1.37991e-44	94.9915	14	37642333	F	I	SLC25A21-AS1	Body	shore	Body-shore	chr14:37641232-37641879	rs187924361	23
cg18322569	0.00292782	0.285686	18.4688	4.01614e-48	1.72428e-44	94.7497	1	91182777	F	I	BARHL2	5'UTR	island	5'UTR-island	chr1:91182509-91182857	rs543561211;rs201344199;rs201655982	3;7;16
cg13292263	-0.0024062	0.287118	-18.4565	4.41667e-48	1.8846e-44	94.6545	15	67238541	F	II		IGR	opensea	IGR-opensea		rs530951024;rs145123196;rs563367396	1;4;35
cg25410668	0.00257089	0.548005	18.4491	4.67496e-48	1.98265e-44	94.5976	1	28241577	R	II	RPA2	TSS1500	shore	TSS1500-shore	chr1:28240584-28241535	rs149574926	20
cg12597822	-0.00223131	0.394508	-18.4446	4.83909e-48	2.03982e-44	94.5631	16	5558255	R	II		IGR	opensea	IGR-opensea		rs146212612;rs547220312;rs139136830	34;18;15
cg00664406	0.00283547	0.501036	18.4433	4.8872e-48	2.04769e-44	94.5532	3	51740875	F	I	GRM2	TSS1500	island	TSS1500-island	chr3:51740740-51741413
cg13001142	-0.00385406	0.720378	-18.4168	5.99277e-48	2.49588e-44	94.349	6	147528521	F	II	STXBP5	Body	shelf	Body-shelf	chr6:147525374-147525848	rs562948279;rs73788817	1;50
cg27037708	-0.00224746	0.232509	-18.4125	6.19208e-48	2.56354e-44	94.3162	20	4721316	R	II	PRNT	TSS200	opensea	TSS200-opensea		rs117692257	38
cg18902238	-0.00279664	0.603017	-18.3927	7.21235e-48	2.96827e-44	94.1635	2	226662251	R	II		IGR	opensea	IGR-opensea		rs75418736	43
cg12776916	-0.00205089	0.253448	-18.3894	7.39642e-48	3.02611e-44	94.1383	7	140739534	R	II		IGR	opensea	IGR-opensea
cg12433043	-0.00266073	0.440817	-18.3796	7.97825e-48	3.24507e-44	94.0625	6	100619893	F	II		IGR	opensea	IGR-opensea		rs539809690	51
cg04873577	-0.00272136	0.512023	-18.3766	8.16659e-48	3.30236e-44	94.0391	7	121006948	F	II	FAM3C	Body	opensea	Body-opensea
cg21762610	-0.00368578	0.33426	-18.3625	9.10233e-48	3.65948e-44	93.9305	2	210655030	R	II	UNC80	Body	opensea	Body-opensea		rs531003999;rs6435539	36;28
cg13823169	-0.0026537	0.475706	-18.3612	9.19359e-48	3.67493e-44	93.9205	9	139776893	R	II		IGR	shelf	IGR-shelf	chr9:139780406-139781527	rs192903752;rs535183893;rs554996474	24;14;11
cg13221458	-0.00303535	0.313676	-18.3489	1.01032e-47	4.01544e-44	93.8261	6	160112632	R	II	SOD2	Body	shore	Body-shore	chr6:160113557-160114863	rs2758339;rs5746107;rs567710709;rs536348753;rs112659699;rs546586357	50;48;27;24;18;14
cg17453456	-0.00235701	0.294919	-18.3351	1.12394e-47	4.44163e-44	93.7194	1	156094519	R	II	LMNA	Body	opensea	Body-opensea
cg09472506	-0.0037657	0.359184	-18.3333	1.13937e-47	4.47718e-44	93.7057	11	100803740	F	II	ARHGAP42	Body	opensea	Body-opensea		rs181035022	41
cg16604658	-0.00239642	0.52558	-18.2965	1.51301e-47	5.87898e-44	93.4218	12	64847188	F	II	TBK1	5'UTR	shore	5'UTR-shore	chr12:64845599-64846314	rs143248134;rs11833571;rs529822865	4;14;35
cg11970349	0.00202125	0.27589	18.2885	1.60875e-47	6.21627e-44	93.3603	4	8582287	R	II	GPR78	TSS200	island	TSS200-island	chr4:8582036-8583364
cg04707338	-0.00211462	0.266684	-18.2797	1.72223e-47	6.61799e-44	93.2921	1	22964601	F	II	C1QA	Body	opensea	Body-opensea		rs547523108;rs565719232	13;37
cg25992944	-0.00278801	0.493989	-18.2679	1.88521e-47	7.20444e-44	93.2016	4	140843924	R	II	MAML3	Body	opensea	Body-opensea		rs146466387;rs559916310;rs147905055	44;16;1
cg02047661	-0.00217151	0.632425	-18.2356	2.41807e-47	9.09098e-44	92.9523	3	51976883	R	II	RRP9	TSS1500	shore	TSS1500-shore	chr3:51975612-51976505	rs76545705;rs537383982	30;1
cg01176339	-0.00260821	0.221777	-18.2194	2.73996e-47	1.0191e-43	92.8272	1	166783207	R	II		IGR	opensea	IGR-opensea		rs373616513	40
cg20843466	-0.00225461	0.260357	-18.2104	2.93638e-47	1.0806e-43	92.7579	12	18615448	R	II	PIK3C2G	Body	opensea	Body-opensea		rs550582877	37
cg04400489	-0.00209281	0.696479	-18.2087	2.97603e-47	1.08942e-43	92.7445	18	3868137	F	II	DLGAP1	Body	opensea	Body-opensea		rs568323571;rs533784460	40;50
cg19501755	-0.00226526	0.166377	-18.2015	3.14518e-47	1.14531e-43	92.6891	1	241774637	F	II	OPN3	Body	opensea	Body-opensea		rs545913497;rs527800823	44;45
cg12841266	0.00215763	0.380019	18.1908	3.41638e-47	1.23759e-43	92.6063	3	9594093	R	II	LHFPL4	Body	island	Body-island	chr3:9594068-9594328	rs141817196;rs76516178	13;9
cg25258740	0.00285072	0.330142	18.182	3.655e-47	1.31717e-43	92.5387	12	75603230	F	I	KCNC2	5'UTR	island	5'UTR-island	chr12:75602991-75603344	rs201699737	29
cg19500607	-0.00272612	0.551761	-18.1573	4.42142e-47	1.57703e-43	92.3482	5	148034319	F	II	HTR4	TSS1500	shore	TSS1500-shore	chr5:148033472-148034080	rs571618897;rs538701288	10;15
cg20786223	-0.00269608	0.773169	-18.1289	5.50436e-47	1.95328e-43	92.1288	6	164530485	F	II		IGR	opensea	IGR-opensea		rs76592242	45
cg16201146	-0.00282262	0.665044	-18.1197	5.91198e-47	2.07673e-43	92.0573	20	19191526	R	II		IGR	shore	IGR-shore	chr20:19192459-19193902
cg01724838	-0.00227431	0.287186	-18.1166	6.05237e-47	2.11243e-43	92.0338	8	109931138	R	II		IGR	opensea	IGR-opensea		rs552762105;rs572521041;rs568499405;rs146534989	50;48;47;13
cg22231062	-0.00226345	0.664245	-18.1043	6.65708e-47	2.30356e-43	91.9385	1	95321818	R	II	SLC44A3	Body	opensea	Body-opensea		rs573097580;rs541693575	29;2
cg25129960	-0.0038769	0.34316	-18.0985	6.96088e-47	2.39676e-43	91.8938	12	73815784	R	II		IGR	opensea	IGR-opensea		rs144754278;rs147476918	2;1
cg11939713	-0.00269755	0.57786	-18.0913	7.35689e-47	2.50829e-43	91.8384	21	16513092	R	II		IGR	opensea	IGR-opensea		rs189771841;rs578050031	34;1
cg18215449	-0.00285706	0.364672	-18.0668	8.88863e-47	3.01574e-43	91.6491	12	66089473	F	II		IGR	opensea	IGR-opensea
cg16102930	-0.00223535	0.656473	-18.0479	1.0288e-46	3.47358e-43	91.5027	17	56606016	F	II	45173	Body	shelf	Body-shelf	chr17:56609025-56609583	rs564439016	0
cg26166595	-0.00228735	0.298349	-18.0338	1.14699e-46	3.8354e-43	91.3938	11	11998715	F	II	DKK3	Body	opensea	Body-opensea		rs574707900	46
cg24087280	-0.00228472	0.339966	-18.0286	1.19407e-46	3.9737e-43	91.3536	17	48193712	R	II	SAMD14	Body	shore	Body-shore	chr17:48194634-48195085	rs573290608;rs535972941;rs555815479;rs192775937	27;26;8;7
cg18587063	-0.00219604	0.205458	-18.0221	1.25547e-46	4.14871e-43	91.3034	11	122940457	F	II		IGR	opensea	IGR-opensea		rs530092354	7
cg01011173	-0.00399471	0.406225	-18.0215	1.26084e-46	4.14871e-43	91.2991	2	157912589	R	II		IGR	opensea	IGR-opensea		rs562422375	5
cg20988565	-0.00302458	0.476387	-18.0211	1.26455e-46	4.14871e-43	91.2961	8	106334333	F	II	ZFPM2	Body	shelf	Body-shelf	chr8:106330518-106332120	rs190852179;rs555183568;rs573002423;rs138766635	12;18;40;49
cg13032272	-0.00399462	0.327863	-18.0094	1.38481e-46	4.52193e-43	91.2052	17	63096456	F	II	LOC100507002	TSS1500	shore	TSS1500-shore	chr17:63096756-63097000	rs138377069;rs185629872;rs149280629	21;39;44
cg18230220	-0.00395255	0.560719	-18.003	1.45413e-46	4.70411e-43	91.1563	21	46588068	R	II	ADARB1	5'UTR	opensea	5'UTR-opensea
cg02729030	-0.00207525	0.630114	-17.9337	2.48516e-46	7.92884e-43	90.6198	7	110879415	R	II	IMMP2L	Body	opensea	Body-opensea		rs557107057;rs575380924;rs577017259;rs536524225	26;18;16;1
cg25371036	-0.00234952	0.627156	-17.9178	2.80797e-46	8.91787e-43	90.4975	11	94500749	R	II	AMOTL1	TSS1500	shore	TSS1500-shore	chr11:94501366-94502696	rs144896160;rs548630828	43;32
cg16008966	-0.00228345	0.571314	-17.906	3.07695e-46	9.72771e-43	90.406	1	114761794	F	II		IGR	opensea	IGR-opensea		rs192215117;rs570463982	27;34
cg22586221	-0.00229865	0.62671	-17.9023	3.16551e-46	9.90039e-43	90.3776	15	78984179	F	II		IGR	opensea	IGR-opensea		rs543923092;rs922692	0;35
cg17471102	-0.00251055	0.562138	-17.893	3.40316e-46	1.05669e-42	90.3051	19	5851255	F	II	FUT3	5'UTR	opensea	5'UTR-opensea		rs556581625;rs576467994;rs540490654;rs28362445	0;12;25;46
cg06097079	-0.00277384	0.347832	-17.891	3.45626e-46	1.06368e-42	90.2896	2	233393814	F	II	CHRND	Body	opensea	Body-opensea		rs561193236;rs530110578;rs148860169;rs182724402;rs187017494	1;24;28;32;33
cg10965494	-0.00216607	0.409447	-17.8835	3.66189e-46	1.11708e-42	90.2318	18	13796878	R	II		IGR	opensea	IGR-opensea
cg25896883	-0.00337191	0.387963	-17.8596	4.40342e-46	1.3316e-42	90.0472	2	190272670	R	II		IGR	opensea	IGR-opensea		rs116422053	34
cg11102031	-0.00251038	0.678552	-17.8549	4.56698e-46	1.37508e-42	90.0106	6	148060358	R	II		IGR	opensea	IGR-opensea		rs557614539;rs151250259	2;1
cg04978384	0.00225239	0.214319	17.8432	4.99876e-46	1.49217e-42	89.9202	15	58358310	R	I	ALDH1A2	TSS200	island	TSS200-island	chr15:58357309-58358776	rs559057900;rs565769363	49;42
cg01895164	-0.00235634	0.741423	-17.8391	5.16287e-46	1.53457e-42	89.8879	1	26332153	R	II		IGR	opensea	IGR-opensea		rs564431318	1
cg18158149	-0.00307546	0.509811	-17.8138	6.27615e-46	1.85754e-42	89.6924	1	162138215	R	II	NOS1AP	Body	opensea	Body-opensea		rs557729495	19
cg23449199	-0.00213179	0.494042	-17.8123	6.34972e-46	1.87135e-42	89.6808	7	92834750	R	II	HEPACAM2	Body	opensea	Body-opensea		rs560231896	2
cg12033216	-0.00221785	0.608036	-17.7995	7.00931e-46	2.05703e-42	89.5818	14	59130157	F	II		IGR	opensea	IGR-opensea
cg13954457	0.00261128	0.257039	17.7603	9.49581e-46	2.73527e-42	89.2779	5	167956819	R	I	FBLL1	Body	island	Body-island	chr5:167956219-167957371
cg23186333	-0.0036664	0.31938	-17.76	9.51705e-46	2.73527e-42	89.2757	11	35161900	R	II	CD44	Body	shore	Body-shore	chr11:35160375-35161000	rs556920519;rs184164547;rs545614248	32;14;2
cg13108341	-0.00508536	0.244653	-17.7499	1.02867e-45	2.9443e-42	89.1978	17	11608711	R	II	DNAH9	Body	opensea	Body-opensea
cg15393702	-0.00269579	0.49065	-17.7434	1.08188e-45	3.08392e-42	89.1473	18	21243529	F	II	ANKRD29	TSS1500	shore	TSS1500-shore	chr18:21242366-21242805	rs571047252	10
cg13541704	-0.00262435	0.442237	-17.7279	1.21943e-45	3.4457e-42	89.0275	15	66489278	R	II	MEGF11	5'UTR	opensea	5'UTR-opensea		rs141787236	30
cg20595453	-0.00238276	0.598729	-17.7185	1.31156e-45	3.66353e-42	88.9546	6	33219392	R	II	VPS52	Body	shore	Body-shore	chr6:33216103-33217463	rs537285931;rs200762480	44;2
cg10538119	-0.00363371	0.483661	-17.7169	1.32812e-45	3.69497e-42	88.9421	15	89080469	F	II	DET1	Body	opensea	Body-opensea		rs551986043	41
cg16714760	-0.00356238	0.742169	-17.7102	1.39892e-45	3.87642e-42	88.8901	4	155386347	R	II	DCHS2	Body	opensea	Body-opensea		rs149845354;rs78205334;rs528754695;rs546992307	39;7;6;2
cg04444450	-0.00248572	0.556127	-17.703	1.47859e-45	4.08095e-42	88.8346	8	71287909	F	II	NCOA2	5'UTR	opensea	5'UTR-opensea		rs142904859	13
cg04368942	-0.00247082	0.686878	-17.7016	1.49488e-45	4.0934e-42	88.8237	7	134571320	R	II	CALD1	Body	opensea	Body-opensea		rs150894071	1
cg11584042	-0.00321715	0.520467	-17.6852	1.69813e-45	4.63173e-42	88.6961	1	229977122	F	II		IGR	opensea	IGR-opensea		rs79724145	8
cg18645241	-0.0038105	0.393196	-17.6502	2.22582e-45	6.00044e-42	88.4252	21	43022102	R	II		IGR	opensea	IGR-opensea		rs557443835;rs577843525;rs540344177	32;17;5
cg01119503	-0.00292367	0.325885	-17.6387	2.43283e-45	6.50806e-42	88.3362	12	58814528	R	II		IGR	opensea	IGR-opensea		rs541779390	3
cg26748477	-0.00220541	0.62495	-17.6013	3.25167e-45	8.56675e-42	88.0458	17	38516415	F	II		IGR	shelf	IGR-shelf	chr17:38518965-38520264	rs182284863	5
cg19991948	-0.00303393	0.250696	-17.5799	3.8369e-45	1.00325e-41	87.8802	10	121335173	F	II	TIAL1	3'UTR	opensea	3'UTR-opensea		rs550864452;rs139964504	28;37
cg03614193	0.00238307	0.351054	17.5727	4.05805e-45	1.05711e-41	87.8241	18	55021542	F	I	ST8SIA3	Body	island	Body-island	chr18:55019707-55021605	rs576947032;rs544483145;rs113423471;rs202125286;rs200319946;rs529849678;rs3745059;rs75949411	2;16;21;23;34;36;45;46
cg08360197	-0.00222402	0.499769	-17.5655	4.28873e-45	1.11303e-41	87.7687	2	178029001	F	II		IGR	opensea	IGR-opensea		rs558879896;rs145671024	2;32
cg13322545	-0.00213788	0.283884	-17.5606	4.45439e-45	1.15172e-41	87.7308	12	48161296	F	II		IGR	opensea	IGR-opensea		rs540692819;rs146141719	22;37
cg10934519	-0.00211677	0.654783	-17.553	4.72766e-45	1.21336e-41	87.6712	3	69720954	R	II		IGR	opensea	IGR-opensea		rs557342079;rs559228099	20;6
cg00325378	-0.00206528	0.511499	-17.4991	7.17565e-45	1.82148e-41	87.2535	5	56797893	R	II		IGR	opensea	IGR-opensea		rs569647412	42
cg17326555	0.00223292	0.308139	17.49	7.70269e-45	1.94815e-41	87.1826	1	119535693	R	I		IGR	island	IGR-island	chr1:119535666-119535987	rs572442666	7
cg20195763	-0.0023408	0.395058	-17.4871	7.8787e-45	1.98545e-41	87.16	2	237478083	F	II	ACKR3	TSS1500	shore	TSS1500-shore	chr2:237476311-237477263
cg23341182	-0.00228565	0.258567	-17.4601	9.70902e-45	2.43786e-41	86.9509	10	102046768	F	II	BLOC1S2	TSS1500	shore	TSS1500-shore	chr10:102046142-102046632	rs181053904;rs370677141	43;50
cg02919691	-0.00242304	0.531318	-17.4469	1.07607e-44	2.68256e-41	86.848	2	165336155	R	II		IGR	opensea	IGR-opensea		rs187303818;rs562908231;rs576398301	46;30;7
cg25940196	-0.00279569	0.2707	-17.4443	1.09793e-44	2.72728e-41	86.8278	14	33654069	F	II	NPAS3	Body	opensea	Body-opensea		rs183214380;rs187952143;rs557456389	14;26;31
cg12899747	-0.00340452	0.199126	-17.4373	1.15865e-44	2.86788e-41	86.774	3	25391527	R	II		IGR	opensea	IGR-opensea		rs548360272;rs561965930;rs530784070	38;30;1
cg11084334	0.00208403	0.630707	17.4329	1.19943e-44	2.95827e-41	86.7393	3	9594264	R	II	LHFPL4	Body	island	Body-island	chr3:9594068-9594328	rs9880840	16
cg07503069	-0.00228982	0.291923	-17.4114	1.41643e-44	3.48114e-41	86.5729	2	241084049	F	I		IGR	opensea	IGR-opensea		rs139408432;rs563475707;rs575469788	11;21;37
cg06038998	-0.00260433	0.473234	-17.4079	1.45567e-44	3.56499e-41	86.5456	3	149207409	F	II	TM4SF4	Body	opensea	Body-opensea		rs34714829	7
cg01620970	-0.00215186	0.408199	-17.377	1.84965e-44	4.49817e-41	86.3058	4	129715236	F	II		IGR	opensea	IGR-opensea		rs147354650;rs139524124;rs192834589	0;1;12
cg18627729	-0.00232374	0.323971	-17.3741	1.89243e-44	4.58618e-41	86.2829	13	25806646	F	II		IGR	opensea	IGR-opensea		rs533621727;rs4277203	16;45
cg17621438	-0.00237833	0.290742	-17.3683	1.97969e-44	4.78099e-41	86.2378	5	63461216	F	II	RNF180	TSS1500	shore	TSS1500-shore	chr5:63461448-63462106	rs568961913;rs188626543	10;27
cg13053302	-0.0029507	0.224192	-17.3545	2.20279e-44	5.28308e-41	86.1309	5	71435267	R	II	MAP1B	Body	opensea	Body-opensea		rs146302622;rs577379678;rs544918548	33;27;17
cg22493216	-0.00232392	0.434347	-17.3257	2.755e-44	6.53983e-41	85.9071	10	115535733	F	II	PLEKHS1	Body	opensea	Body-opensea		rs145922422;rs183203115;rs188088110	1;3;38
cg03068437	-0.00277878	0.520709	-17.3102	3.10555e-44	7.29726e-41	85.7872	1	170037915	R	II	KIFAP3	1stExon	opensea	1stExon-opensea		rs117013088;rs184964325	31;2
cg22016779	-0.00201468	0.184296	-17.3092	3.13064e-44	7.33145e-41	85.7791	2	230452311	R	II	DNER	Body	opensea	Body-opensea		rs116825592	1
cg00573770	-0.0034143	0.425516	-17.3038	3.26364e-44	7.59179e-41	85.7375	2	145278485	F	I	ZEB2	TSS1500	shelf	TSS1500-shelf	chr2:145281736-145282269
cg07582229	-0.00239793	0.49037	-17.2872	3.71377e-44	8.55842e-41	85.6082	12	22171966	R	II		IGR	opensea	IGR-opensea		rs567686680;rs533565838	47;39
cg17340043	-0.00231027	0.223801	-17.2842	3.80219e-44	8.72778e-41	85.5846	10	13202710	F	II	MCM10	TSS1500	shore	TSS1500-shore	chr10:13203436-13203790	rs188346929	41
cg25256723	-0.00231383	0.712589	-17.2823	3.85781e-44	8.82632e-41	85.5701	1	169555944	F	II	F5	TSS200	opensea	TSS200-opensea		rs16862404;rs16862408	29;31
cg23836737	-0.00210855	0.300992	-17.275	4.08174e-44	9.30803e-41	85.5136	4	53411703	F	II		IGR	opensea	IGR-opensea		rs563090660	16
cg10057309	-0.00353614	0.417984	-17.2507	4.93058e-44	1.1207e-40	85.3245	11	80669513	F	II		IGR	opensea	IGR-opensea		rs188724405	0
cg24895371	-0.00302663	0.385146	-17.2458	5.12153e-44	1.1528e-40	85.2865	1	188907293	R	II		IGR	opensea	IGR-opensea		rs185670869	10
cg22943590	-0.00558271	0.593056	-17.2338	5.62172e-44	1.25322e-40	85.1932	2	66648797	F	II		IGR	shelf	IGR-shelf	chr2:66652691-66654218	rs528446937;rs551587672	0;3
cg14543780	-0.00207638	0.510641	-17.225	6.02119e-44	1.33798e-40	85.1245	4	7768575	R	II	AFAP1	Body	opensea	Body-opensea		rs551599745;rs371904848	33;4
cg15756415	-0.00202946	0.388999	-17.2234	6.09368e-44	1.34549e-40	85.1126	3	14932169	F	II	FGD5	Body	opensea	Body-opensea		rs185704042	1
cg01606885	-0.00294928	0.739376	-17.2008	7.26458e-44	1.5889e-40	84.9367	5	53765871	F	II		IGR	opensea	IGR-opensea		rs141756876;rs540090483;rs558519995	0;1;43
cg24892069	-0.00415038	0.438187	-17.1858	8.16446e-44	1.78012e-40	84.8198	10	33562205	R	II	NRP1	Body	opensea	Body-opensea		rs570010222;rs537383122	40;14
cg11700897	-0.00245037	0.620563	-17.1807	8.48858e-44	1.84501e-40	84.7808	7	155009703	R	II		IGR	opensea	IGR-opensea
cg00792799	-0.00227836	0.535291	-17.1664	9.49232e-44	2.05674e-40	84.669	4	109604877	F	II		IGR	opensea	IGR-opensea		rs531471986;rs551170674;rs532466255;rs183115124	1;13;19;22
cg00331334	-0.00293506	0.532699	-17.1593	1.00303e-43	2.15834e-40	84.6138	4	156363392	R	II		IGR	opensea	IGR-opensea		rs188559307	29
cg15181108	-0.00200597	0.284995	-17.1581	1.01245e-43	2.16672e-40	84.6045	1	21521531	R	II		IGR	opensea	IGR-opensea		rs565665825;rs77529012	27;16
cg14302996	-0.00204442	0.412874	-17.1556	1.03218e-43	2.20216e-40	84.5851	10	97205147	F	II	SORBS1	5'UTR	opensea	5'UTR-opensea		rs529603489	33
cg27346545	-0.00218797	0.350324	-17.1469	1.10382e-43	2.34781e-40	84.518	20	1205378	R	II	RAD21L1	TSS1500	shore	TSS1500-shore	chr20:1206679-1207119	rs559964325	47
cg26544530	-0.00270617	0.485849	-17.1358	1.204e-43	2.55309e-40	84.431	13	28896826	F	II	FLT1	Body	opensea	Body-opensea		rs570575375;rs533342695	11;26
cg17504742	-0.002174	0.439249	-17.0926	1.68412e-43	3.53881e-40	84.0952	22	28448361	R	II	TTC28	Body	opensea	Body-opensea		rs193194791	2
cg16570547	-0.00227107	0.483843	-17.0816	1.83396e-43	3.84206e-40	84.0099	20	32104754	F	II	CBFA2T2	Body	opensea	Body-opensea		rs549236021	45
cg10572569	-0.00200845	0.314957	-17.0593	2.18036e-43	4.55403e-40	83.8368	1	67994503	F	II		IGR	opensea	IGR-opensea
cg11891925	-0.00201281	0.414033	-17.0579	2.20506e-43	4.59184e-40	83.8255	10	13091949	F	II		IGR	opensea	IGR-opensea		rs376989536	30
cg20591472	0.00213294	0.247433	17.0566	2.22817e-43	4.62612e-40	83.8151	1	110008990	R	II	SYPL2	TSS200	island	TSS200-island	chr1:110008962-110010124	rs111283591;rs576752705	51;38
cg12823328	-0.00248441	0.589099	-17.04	2.53487e-43	5.24721e-40	83.686	1	60554478	F	II		IGR	opensea	IGR-opensea
cg08090640	-0.00202351	0.422909	-17.0256	2.83436e-43	5.83246e-40	83.5742	17	41159289	R	II	IFI35	Body	opensea	Body-opensea		rs541773584;rs563529103;rs377361583	21;6;5
cg05490029	-0.00271249	0.492433	-17.0183	2.99893e-43	6.15289e-40	83.5178	8	79719015	F	II	IL7	TSS1500	shore	TSS1500-shore	chr8:79716681-79717403	rs11777564;rs563365786	19;27
cg03853945	-0.0020077	0.532001	-17.0042	3.34654e-43	6.84589e-40	83.408	13	84024017	F	II		IGR	opensea	IGR-opensea
cg18247055	0.00210049	0.155608	16.996	3.5692e-43	7.27996e-40	83.3435	10	22634226	R	I	SPAG6	TSS200	island	TSS200-island	chr10:22634000-22634862	rs552743127	7
cg14074626	-0.00206559	0.302901	-16.9942	3.61793e-43	7.35779e-40	83.33	1	63571356	R	II		IGR	opensea	IGR-opensea		rs540048399;rs150190034;rs561946962;rs529159148	49;40;31;1
cg02917536	-0.00370907	0.504227	-16.9821	3.97417e-43	8.0587e-40	83.236	6	149642754	F	II	TAB2	Body	shelf	Body-shelf	chr6:149638018-149639518	rs533662003	14
cg05923226	0.00253257	0.637276	16.9745	4.21856e-43	8.50467e-40	83.1763	19	15121516	F	II	CCDC105	TSS200	shore	TSS200-shore	chr19:15121590-15122143	rs192156378	27
cg27571448	-0.00217301	0.62348	-16.9716	4.31296e-43	8.66986e-40	83.1541	9	74243326	R	II		IGR	opensea	IGR-opensea		rs143838226;rs554599125	50;20
cg11742305	-0.00307463	0.486223	-16.9542	4.93887e-43	9.89945e-40	83.0185	6	168232436	F	II	MLLT4	5'UTR	shelf	5'UTR-shelf	chr6:168226063-168228559
cg07975200	-0.00297409	0.151813	-16.9536	4.96025e-43	9.91374e-40	83.0142	12	99525034	R	II	ANKS1B	Body	opensea	Body-opensea		rs147581374;rs576531095	32;7
cg02238388	0.00218528	0.196491	16.9532	4.97519e-43	9.91509e-40	83.0112	1	110008993	R	I	SYPL2	TSS200	island	TSS200-island	chr1:110008962-110010124	rs576752705	41
cg07211259	-0.00215993	0.178039	-16.9438	5.35447e-43	1.06405e-39	82.9377	9	5510497	R	II	PDCD1LG2	TSS200	opensea	TSS200-opensea		rs564089977;rs531537741;rs151311934;rs562204773	51;36;23;20
cg21469505	-0.00251262	0.299001	-16.9192	6.48595e-43	1.28157e-39	82.7458	18	47085749	R	II		IGR	shore	IGR-shore	chr18:47087075-47087446
cg14314729	-0.00204465	0.390779	-16.8551	1.06739e-42	2.07373e-39	82.2473	5	179815975	R	II		IGR	shore	IGR-shore	chr5:179816662-179817005
cg12211471	-0.00205724	0.526682	-16.8008	1.62947e-42	3.11356e-39	81.824	3	127681342	R	II	KBTBD12	Body	opensea	Body-opensea		rs114086327	2
cg06963389	-0.00200377	0.674134	-16.7965	1.68444e-42	3.20977e-39	81.7908	1	245747220	R	II	KIF26B	Body	opensea	Body-opensea		rs547813980	1
cg16169166	-0.00211329	0.2148	-16.7929	1.73254e-42	3.29242e-39	81.7626	3	14303148	R	II		IGR	opensea	IGR-opensea		rs551407682;rs535049812;rs558447612;rs114958594	45;18;6;2
cg10816468	-0.0025425	0.551217	-16.7739	2.009e-42	3.76633e-39	81.6145	6	1578579	F	II		IGR	opensea	IGR-opensea		rs182196166	32
cg10202782	-0.00533316	0.478369	-16.7618	2.20661e-42	4.10361e-39	81.5206	9	104135244	F	II	BAAT	5'UTR	opensea	5'UTR-opensea		rs139208904;rs555032872	1;51
cg12079303	-0.00208153	0.315132	-16.7604	2.23074e-42	4.13208e-39	81.5097	1	61547163	R	II	NFIA	Body	shore	Body-shore	chr1:61548753-61549564	rs561419426	18
cg23331484	0.00206185	0.403744	16.7603	2.2338e-42	4.13208e-39	81.5084	19	33718148	F	I	SLC7A10	TSS1500	shore	TSS1500-shore	chr19:33716312-33716751	rs567009973	5
cg27302154	-0.0023623	0.466183	-16.741	2.59521e-42	4.78788e-39	81.3583	7	107706317	F	II	LAMB4	Body	opensea	Body-opensea		rs146445677	0
cg15352568	-0.0027058	0.48685	-16.7369	2.67968e-42	4.93065e-39	81.3263	1	210049117	F	II		IGR	opensea	IGR-opensea		rs148643148;rs551648134;rs570383676;rs188006272	0;1;26;42
cg27198696	-0.0020049	0.455111	-16.7362	2.69415e-42	4.94419e-39	81.3209	6	31680112	R	II	LY6G6E	Body	opensea	Body-opensea		rs572249948;rs373562713;rs561362341;rs531755764	36;35;5;1
cg19453093	-0.00222336	0.36906	-16.7211	3.03064e-42	5.50362e-39	81.2031	14	88655985	F	II	KCNK10	Body	opensea	Body-opensea		rs192958015	27
cg15084543	0.00281392	0.415549	16.7106	3.28838e-42	5.92525e-39	81.1214	1	79472408	R	I	ELTD1	5'UTR	island	5'UTR-island	chr1:79472281-79472537	rs368973951;rs567076463	3;2
cg24488281	-0.00239987	0.31225	-16.7031	3.48702e-42	6.26695e-39	81.0628	2	145278106	F	II	ZEB2-AS1	Body	shelf	Body-shelf	chr2:145273456-145275378	rs145608104;rs78108623	22;28
cg03083251	-0.00266447	0.428175	-16.6968	3.6622e-42	6.56482e-39	81.0137	7	135408513	R	II	SLC13A4	Body	opensea	Body-opensea		rs562323601;rs530986065;rs551175245	41;40;10
cg07779119	-0.00284175	0.541282	-16.6889	3.89466e-42	6.96358e-39	80.9521	4	90508198	F	II		IGR	opensea	IGR-opensea		rs189106257;rs184049643	0;50
cg21783228	-0.00230754	0.544655	-16.68	4.1739e-42	7.42469e-39	80.8828	3	188985295	F	II	TPRG1	Body	opensea	Body-opensea
cg24570371	-0.00231328	0.323113	-16.6719	4.44557e-42	7.8677e-39	80.8198	4	36258130	R	II	LOC439933	TSS200	opensea	TSS200-opensea		rs191931308;rs112969594;rs111387459;rs539353868	43;28;18;1
cg01369611	-0.00303674	0.588243	-16.6697	4.52211e-42	7.98285e-39	80.8027	5	95362282	R	II	LOC101929710	Body	opensea	Body-opensea		rs77022578;rs76284081;rs189523737	27;19;1
cg13218707	-0.00220261	0.383028	-16.6499	5.27703e-42	9.26845e-39	80.6482	11	118900557	F	II	SLC37A4	5'UTR	shore	5'UTR-shore	chr11:118900986-118901749
cg14829814	-0.00362493	0.530283	-16.628	6.25915e-42	1.08835e-38	80.4774	12	108294894	R	II		IGR	shelf	IGR-shelf	chr12:108297426-108297743	rs533439791;rs140392563;rs190850561	38;37;18
cg02349066	-0.00304655	0.418094	-16.62	6.66148e-42	1.15542e-38	80.4151	1	182557546	R	II	RNASEL	5'UTR	opensea	5'UTR-opensea
cg16324745	-0.00259332	0.488269	-16.6014	7.69828e-42	1.32862e-38	80.2704	7	69311458	R	II	AUTS2	Body	opensea	Body-opensea		rs141165876;rs190638186	20;1
cg05712639	-0.0045576	0.282325	-16.5756	9.41268e-42	1.60854e-38	80.0692	14	52819386	R	II		IGR	opensea	IGR-opensea		rs542048078;rs150952842;rs572289094;rs139496560	41;40;23;13
cg17825846	-0.00221738	0.379839	-16.5748	9.47277e-42	1.61484e-38	80.0628	16	23815246	R	II		IGR	opensea	IGR-opensea		rs12928525	27
cg05316627	-0.00287237	0.502051	-16.5659	1.01532e-41	1.7224e-38	79.9934	6	87861261	R	II		IGR	shore	IGR-shore	chr6:87861526-87862513	rs569133577	21
cg14257429	-0.00200382	0.427952	-16.5603	1.06012e-41	1.78966e-38	79.9502	9	116570319	R	II		IGR	opensea	IGR-opensea		rs72749920	2
cg14556683	0.00219844	0.31834	16.56	1.06281e-41	1.78985e-38	79.9477	19	15342982	R	I	EPHX3	1stExon	island	1stExon-island	chr19:15342626-15343181	rs571724030;rs534088623;rs554343808;rs574195642;rs367941019	47;39;29;24;17
cg13640414	-0.00214817	0.336599	-16.5488	1.16016e-41	1.93971e-38	79.86	19	15530870	F	II	AKAP8L	TSS1500	shore	TSS1500-shore	chr19:15529290-15529902
cg08260395	-0.00334587	0.338286	-16.5289	1.35481e-41	2.24893e-38	79.7048	19	16830287	R	II	NWD1	TSS1500	opensea	TSS1500-opensea		rs556782193;rs576918705;rs114665871	51;14;2
cg06711175	-0.00217957	0.521929	-16.5126	1.53768e-41	2.54641e-38	79.5781	5	55543927	R	II		IGR	opensea	IGR-opensea		rs7724922;rs185043617;rs537847529	48;15;13
cg25851044	-0.00205468	0.441062	-16.5088	1.5845e-41	2.61771e-38	79.5481	3	95470615	R	II		IGR	opensea	IGR-opensea		rs187103417;rs79010512;rs150715491;rs138004548;rs562237957;rs528026787	44;43;32;9;3;1
cg02832056	-0.00228892	0.641144	-16.4993	1.70598e-41	2.80509e-38	79.4742	1	238041095	F	II	LOC100130331	Body	opensea	Body-opensea		rs150727070;rs73110277	24;29
cg09726879	-0.00235816	0.582383	-16.4949	1.7657e-41	2.89644e-38	79.4398	10	73620208	R	II		IGR	opensea	IGR-opensea		rs540022457;rs558352912	48;46
cg22730004	-0.00239798	0.201568	-16.4834	1.93188e-41	3.15416e-38	79.3498	1	158656718	R	II	SPTA1	TSS1500	opensea	TSS1500-opensea		rs192303421;rs184597979;rs574471253	46;6;1
cg22010052	0.00218464	0.162367	16.4684	2.17001e-41	3.53465e-38	79.2335	5	115298704	F	I	LVRN	1stExon	island	1stExon-island	chr5:115298350-115299137	rs150590907;rs139596752;rs149778258	0;22;33
cg02517189	-0.00236381	0.688643	-16.4676	2.18367e-41	3.5486e-38	79.2272	19	42553354	R	II	GRIK5	Body	opensea	Body-opensea		rs116532142;rs565237632;rs532710260	30;29;21
cg07822980	-0.00306746	0.718489	-16.4624	2.27443e-41	3.68747e-38	79.1865	6	16872848	R	II		IGR	opensea	IGR-opensea		rs549744565;rs74374127	50;1
cg21792096	-0.00201203	0.664309	-16.4239	3.07101e-41	4.95584e-38	78.886	7	24611752	R	II	MPP6	TSS1500	opensea	TSS1500-opensea		rs569744435;rs115731124	44;19
cg04890576	-0.00287826	0.305189	-16.4234	3.08287e-41	4.96345e-38	78.8822	17	73032613	F	II		IGR	shore	IGR-shore	chr17:73030676-73031160
cg02114954	-0.00219174	0.493209	-16.4043	3.57935e-41	5.70992e-38	78.7328	5	176243013	R	II	UNC5A	Body	shore	Body-shore	chr5:176244559-176245284	rs567950254	2
cg14950321	-0.00205492	0.423932	-16.3906	3.98137e-41	6.32224e-38	78.6263	19	4530233	R	II	PLIN5	Body	shore	Body-shore	chr19:4531621-4531849	rs10412198	28
cg02844688	-0.00225908	0.4566	-16.3877	4.07325e-41	6.45341e-38	78.6035	20	11758521	R	II		IGR	opensea	IGR-opensea
cg20874670	-0.00216199	0.282602	-16.3854	4.14498e-41	6.55213e-38	78.586	2	131534227	F	II		IGR	opensea	IGR-opensea		rs542292360	21
cg00602811	-0.00277578	0.404546	-16.3846	4.1738e-41	6.58273e-38	78.5791	2	145278564	F	II	ZEB2	TSS1500	shelf	TSS1500-shelf	chr2:145281736-145282269	rs146518085	5
cg13208063	-0.00278155	0.395127	-16.3729	4.56956e-41	7.17437e-38	78.4884	19	16830563	R	II	NWD1	TSS1500	opensea	TSS1500-opensea		rs180810703	34
cg15148145	-0.0055069	0.593193	-16.3693	4.70172e-41	7.36128e-38	78.4599	2	164539743	R	II	FIGN	Body	opensea	Body-opensea		rs149823485	49
cg03764753	-0.00445501	0.658932	-16.3691	4.70978e-41	7.36128e-38	78.4582	2	152163155	F	II		IGR	opensea	IGR-opensea		rs574418101;rs185858410;rs559805662	1;14;46
cg00305797	-0.00267669	0.38668	-16.3636	4.91325e-41	7.64494e-38	78.4159	4	186989236	F	II	TLR3	TSS1500	opensea	TSS1500-opensea		rs574748231	0
cg19690031	-0.00381147	0.312381	-16.3571	5.16831e-41	8.00599e-38	78.3653	7	81738764	F	II	CACNA2D1	Body	opensea	Body-opensea
cg12597389	0.00239839	0.262744	16.3271	6.53181e-41	1.0051e-37	78.131	7	8482235	R	I	NXPH1	Body	island	Body-island	chr7:8481974-8482762	rs117566771;rs74692006;rs570924223	39;30;25
cg00770613	-0.00222138	0.564762	-16.3071	7.63491e-41	1.15945e-37	77.9749	3	190063300	R	II		IGR	opensea	IGR-opensea		rs552761796;rs192863922	28;2
cg00812737	-0.00257752	0.441461	-16.3068	7.65629e-41	1.16016e-37	77.9721	4	77679152	R	II	SHROOM3	Body	opensea	Body-opensea		rs558654475	36
cg10592509	-0.0041217	0.541552	-16.3061	7.69402e-41	1.16334e-37	77.9672	8	91209099	F	II		IGR	opensea	IGR-opensea		rs182695606	46
cg07184080	-0.00313629	0.644562	-16.2974	8.23412e-41	1.24231e-37	77.8993	9	22448263	R	II	DMRTA1	Body	shore	Body-shore	chr9:22446681-22447695
cg02858060	-0.00218088	0.22937	-16.2939	8.46257e-41	1.27126e-37	77.8719	3	95441017	R	II		IGR	opensea	IGR-opensea		rs574178237;rs536746978	14;10
cg14042143	-0.00288517	0.66806	-16.2727	9.9888e-41	1.48768e-37	77.7061	7	2646782	R	II	IQCE	Body	shore	Body-shore	chr7:2645524-2645765	rs533787347;rs199807604;rs373397250	37;16;1
cg01620164	-0.00589687	0.464843	-16.2621	1.08512e-40	1.60922e-37	77.6232	2	164590272	R	I	FIGN	Body	shelf	Body-shelf	chr2:164592917-164593511	rs142027713;rs112153080	18;7
cg02919422	0.00229607	0.297956	16.2458	1.23171e-40	1.81502e-37	77.4965	8	55370544	R	II	SOX17	5'UTR	island	5'UTR-island	chr8:55370170-55372525	rs564417874	30
cg23715749	-0.00249557	0.371845	-16.2368	1.32136e-40	1.943e-37	77.4262	1	37413867	F	II	GRIK3	Body	opensea	Body-opensea		rs116146489;rs184944627;rs568664115;rs535791326	0;1;23;35
cg00189689	-0.0033344	0.401825	-16.2362	1.32724e-40	1.94753e-37	77.4217	11	413350	F	II	SIGIRR	5'UTR	shelf	5'UTR-shelf	chr11:416419-417650	rs191342452;rs563712360;rs182855961	2;7;11
cg20398091	-0.00315244	0.358403	-16.2306	1.3868e-40	2.03053e-37	77.3778	19	16830555	F	II	NWD1	TSS1500	opensea	TSS1500-opensea		rs78846824	23
cg15027907	0.00243493	0.222355	16.2269	1.42758e-40	2.08117e-37	77.3488	19	48076699	F	I		IGR	island	IGR-island	chr19:48076461-48076877	rs2974249;rs550407746	22;43
cg18204696	-0.00259967	0.474801	-16.2267	1.43029e-40	2.08117e-37	77.3469	6	155758912	R	II	NOX3	Body	opensea	Body-opensea
cg13283952	0.0024964	0.422573	16.2156	1.5587e-40	2.25388e-37	77.2609	2	121412005	F	I		IGR	island	IGR-island	chr2:121411983-121412315	rs79522772;rs575792328	35;40
cg04360793	0.0024799	0.354069	16.2027	1.72418e-40	2.47836e-37	77.16	1	79472361	R	I	ELTD1	5'UTR	island	5'UTR-island	chr1:79472281-79472537
cg08468401	-0.00295601	0.260082	-16.2027	1.72463e-40	2.47836e-37	77.1597	3	14303131	R	II		IGR	opensea	IGR-opensea		rs538123231;rs551407682;rs535049812	46;28;1
cg12945428	-0.00317993	0.460758	-16.1875	1.94189e-40	2.73962e-37	77.041	14	37642390	F	II	SLC25A21-AS1	Body	shore	Body-shore	chr14:37641232-37641879
cg15704699	-0.00236904	0.7331	-16.1757	2.12796e-40	2.98397e-37	76.9495	17	26439377	F	II	NLK	Body	opensea	Body-opensea		rs539683200;rs558011446;rs142324300	10;25;41
cg07161822	-0.00252827	0.1871	-16.1719	2.19232e-40	3.06804e-37	76.9197	7	101178717	R	II	COL26A1	Body	opensea	Body-opensea
cg10961604	0.0023902	0.283784	16.1692	2.23968e-40	3.12802e-37	76.8983	1	27709771	R	I	CD164L2	1stExon	island	1stExon-island	chr1:27709600-27709831
cg12501650	-0.00233157	0.213152	-16.1681	2.25911e-40	3.14883e-37	76.8897	10	95618826	F	II		IGR	opensea	IGR-opensea
cg02286081	-0.00202384	0.134149	-16.1669	2.2799e-40	3.17146e-37	76.8805	6	33043841	R	II	HLA-DPB1	1stExon	opensea	1stExon-opensea		rs144456909;rs146638354;rs149181738;rs41540314	50;39;38;1
cg15028525	-0.0020191	0.56663	-16.1619	2.37163e-40	3.29247e-37	76.841	16	31223231	R	II		IGR	shelf	IGR-shelf	chr16:31225956-31228264	rs369682081;rs572207243;rs141954751	50;46;43
cg05908398	-0.00209912	0.498983	-16.1547	2.50767e-40	3.46748e-37	76.7852	12	94656133	R	II	PLXNC1	TSS200	opensea	TSS200-opensea		rs568538600	31
cg01611783	-0.0025218	0.624347	-16.1544	2.51347e-40	3.46862e-37	76.7829	7	140016443	F	II		IGR	opensea	IGR-opensea
cg20219381	0.00220856	0.310238	16.1327	2.97811e-40	4.07746e-37	76.6132	8	101118083	R	I	RGS22	Body	island	Body-island	chr8:101117922-101118693	rs75188878;rs540941359;rs117601895	51;28;2
cg14956327	-0.0025132	0.236512	-16.1291	3.06252e-40	4.17658e-37	76.5853	6	110737053	R	II	DDO	TSS1500	opensea	TSS1500-opensea		rs9487398	24
cg01649837	-0.00336683	0.527962	-16.0989	3.87779e-40	5.24727e-37	76.3492	19	16830643	R	II	NWD1	TSS200	opensea	TSS200-opensea		rs187312507;rs142546956;rs565906344;rs77119467	32;22;14;1
cg20249566	-0.00346232	0.665368	-16.0794	4.51386e-40	6.0843e-37	76.1972	19	16830739	R	II	NWD1	TSS200	opensea	TSS200-opensea		rs548195666	2
cg07191657	-0.0023075	0.390062	-16.0744	4.69144e-40	6.31144e-37	76.1586	10	14478541	F	II	MIR1265	TSS200	opensea	TSS200-opensea		rs190061780;rs368618020;rs149384303	1;34;35
cg05693257	-0.00236725	0.447068	-16.0697	4.86909e-40	6.53779e-37	76.1215	8	90479388	F	II		IGR	opensea	IGR-opensea
cg11323285	-0.00424243	0.502468	-16.0503	5.66396e-40	7.4894e-37	75.9702	12	72661996	F	II	TRHDE-AS1	Body	shelf	Body-shelf	chr12:72665683-72667551	rs555146989;rs529324318	5;14
cg22815707	-0.00338192	0.35975	-16.0469	5.81718e-40	7.66286e-37	75.9435	18	9138606	R	II	ANKRD12	5'UTR	shore	5'UTR-shore	chr18:9136088-9137594	rs535428719	2
cg19354681	-0.00212294	0.307731	-16.0421	6.04135e-40	7.92814e-37	75.9057	12	48223130	R	II		IGR	opensea	IGR-opensea		rs536829424;rs569264618;rs538289331	30;2;1
cg25427880	0.00215473	0.246296	16.0387	6.20229e-40	8.10873e-37	75.8794	10	102322128	R	II		IGR	island	IGR-island	chr10:102321832-102322395	rs185487351	4
cg23493916	-0.00250319	0.426255	-16.0232	7.00184e-40	9.11976e-37	75.7581	6	54103371	F	II	MLIP	Body	opensea	Body-opensea		rs192275884;rs141541398;rs530861709	0;1;41
cg16129102	-0.00233053	0.435761	-16.0024	8.23287e-40	1.06373e-36	75.5961	12	925787	R	II	WNK1	Body	opensea	Body-opensea		rs143610948;rs74646102	47;40
cg11415498	-0.0025711	0.20825	-16.0002	8.37857e-40	1.07519e-36	75.5785	1	29692352	F	II		IGR	opensea	IGR-opensea		rs17497376;rs569589500;rs115896671;rs548171849	0;14;24;40
cg07547549	0.00226357	0.352356	15.9976	8.54558e-40	1.09259e-36	75.5588	20	44658225	R	II	SLC12A5	Body	island	Body-island	chr20:44657463-44659243	rs374364577;rs555248456	11;4
cg00387658	-0.0020448	0.528058	-15.9888	9.15409e-40	1.16824e-36	75.49	20	54986793	F	II	CASS4	TSS1500	opensea	TSS1500-opensea		rs145821842;rs145357449	22;42
cg25150715	-0.00208133	0.40327	-15.9882	9.19561e-40	1.17139e-36	75.4855	12	121454808	R	II	C12orf43	TSS1500	shore	TSS1500-shore	chr12:121454153-121454357	rs113456417;rs569937051	38;23
cg26079664	0.00462869	0.493064	15.9853	9.40797e-40	1.19625e-36	75.4626	3	51740956	R	I	GRM2	TSS200	island	TSS200-island	chr3:51740740-51741413	rs114774669;rs540550863	28;26
cg11563680	0.00226886	0.374143	15.9823	9.63213e-40	1.22029e-36	75.4391	6	100917397	F	I		IGR	island	IGR-island	chr6:100917205-100917523	rs574812473;rs78841305	14;24
cg18480675	-0.00263487	0.703142	-15.9808	9.74232e-40	1.232e-36	75.4277	3	28281945	F	II	CMC1	TSS1500	shore	TSS1500-shore	chr3:28282826-28283457
cg19951593	-0.00201768	0.329764	-15.9676	1.08061e-39	1.36158e-36	75.324	2	113448838	F	II		IGR	opensea	IGR-opensea
cg07710094	-0.00360891	0.628976	-15.9475	1.26441e-39	1.57321e-36	75.1669	8	130279952	R	II		IGR	opensea	IGR-opensea		rs577045328;rs71570427;rs140484608	12;7;3
cg24848615	-0.0020159	0.606471	-15.9446	1.29254e-39	1.60535e-36	75.1449	19	3368396	R	II	NFIC	Body	shore	Body-shore	chr19:3369477-3369913	rs575089181	38
cg18738190	-0.00289127	0.452356	-15.9424	1.31535e-39	1.62786e-36	75.1274	10	73740291	F	II	CHST3	5'UTR	opensea	5'UTR-opensea		rs539910581;rs148190157;rs552706288	0;18;34
cg04842552	-0.00213237	0.23028	-15.9406	1.33394e-39	1.64793e-36	75.1134	4	184909509	F	II	STOX2	Body	opensea	Body-opensea		rs576137461	6
cg27326027	-0.00331856	0.353852	-15.9363	1.37978e-39	1.69853e-36	75.0796	18	6885253	F	II	ARHGAP28	Body	opensea	Body-opensea		rs535494596;rs80288062	0;42
cg18715243	-0.0020132	0.596552	-15.9135	1.64847e-39	2.01504e-36	74.9016	8	37658755	R	II	GPR124	Body	shelf	Body-shelf	chr8:37654048-37656100	rs550241488	1
cg02394601	-0.00250424	0.505232	-15.9084	1.71518e-39	2.0929e-36	74.8619	10	44182135	F	II		IGR	shelf	IGR-shelf	chr10:44185039-44186132	rs529568321	35
cg14548858	-0.00225962	0.667503	-15.9079	1.72166e-39	2.09713e-36	74.8581	2	164331602	R	II		IGR	opensea	IGR-opensea		rs540786904;rs190717053	19;12
cg05812200	-0.00400032	0.546711	-15.8981	1.85844e-39	2.25191e-36	74.7817	4	16463145	R	II		IGR	opensea	IGR-opensea		rs577435371;rs540087254;rs560025601	48;38;8
cg05770389	-0.00210248	0.477234	-15.887	2.02787e-39	2.43178e-36	74.6944	6	88722796	F	II		IGR	opensea	IGR-opensea		rs533352914	0
cg20102280	-0.00295212	0.338736	-15.8506	2.69453e-39	3.19269e-36	74.4101	13	47470793	F	II	HTR2A	5'UTR	opensea	5'UTR-opensea		rs571591724;rs6312	26;31
cg20774283	-0.0022928	0.685678	-15.8484	2.74107e-39	3.24232e-36	74.393	17	67824500	R	II	LINC01483	Body	opensea	Body-opensea		rs149471309;rs552558028	46;2
cg25124276	0.00219315	0.18842	15.8339	3.06894e-39	3.60562e-36	74.28	10	25464008	R	I	LOC100128811	Body	island	Body-island	chr10:25463756-25465639
cg00329615	-0.00292578	0.336813	-15.8286	3.19913e-39	3.74591e-36	74.2384	3	118706648	R	II	IGSF11	Body	opensea	Body-opensea		rs552707378;rs570930768;rs180791276	18;17;1
cg14407241	-0.00289505	0.479532	-15.8219	3.3691e-39	3.93831e-36	74.1866	5	172064711	R	II		IGR	shelf	IGR-shelf	chr5:172068286-172069174
cg09809672	-0.00330919	0.489655	-15.8201	3.41675e-39	3.98731e-36	74.1726	1	236557682	R	II	EDARADD	TSS1500	shore	TSS1500-shore	chr1:236558459-236559336	rs193042388;rs191441694	47;13
cg07347026	-0.00202698	0.361172	-15.7921	4.25196e-39	4.92891e-36	73.9539	20	48644533	R	II		IGR	opensea	IGR-opensea		rs561482074;rs528934162	46;2
cg03464229	-0.0027957	0.563868	-15.7886	4.36978e-39	5.05706e-36	73.9265	7	120646878	R	II	C7orf58	Body	opensea	Body-opensea		rs570822936	36
cg07850154	-0.00228551	0.378873	-15.7839	4.53518e-39	5.23975e-36	73.8894	5	63461232	F	II	RNF180	TSS1500	shore	TSS1500-shore	chr5:63461448-63462106	rs188626543	11
cg20062413	-0.00231249	0.454809	-15.7746	4.87816e-39	5.60807e-36	73.8164	2	160655179	R	II	CD302	TSS1500	shore	TSS1500-shore	chr2:160654229-160654631	rs112831565	16
cg04453050	0.00226684	0.459932	15.7731	4.93568e-39	5.66483e-36	73.8047	3	51740896	F	I	GRM2	TSS200	island	TSS200-island	chr3:51740740-51741413	rs114774669;rs540550863	34;36
cg13215110	-0.00229253	0.595253	-15.7626	5.35593e-39	6.11688e-36	73.723	12	62525966	R	II	FAM19A2	5'UTR	opensea	5'UTR-opensea		rs145242241	2
cg25351606	0.00259063	0.406806	15.7464	6.07895e-39	6.8749e-36	73.5963	6	100917427	F	I		IGR	island	IGR-island	chr6:100917205-100917523	rs550385653;rs375660872;rs369711299;rs555302256	31;32;33;50
cg14231565	-0.00359678	0.742645	-15.7383	6.47543e-39	7.29955e-36	73.5332	4	173068610	F	II	GALNTL6	Body	opensea	Body-opensea		rs183500896;rs144934606;rs6821518;rs6553610	0;1;24;48
cg16269733	0.00226135	0.232061	15.7282	7.00664e-39	7.87285e-36	73.4543	1	156616804	R	I	BCAN	Body	island	Body-island	chr1:156616553-156616946	rs138170081;rs138687652	43;15
cg01124297	-0.00262516	0.444504	-15.7279	7.02437e-39	7.88004e-36	73.4518	2	43541916	R	II	THADA	Body	opensea	Body-opensea		rs71410165;rs186486369;rs190917831;rs560682441	40;30;28;2
cg01021271	-0.00347552	0.15362	-15.7244	7.21489e-39	8.08073e-36	73.425	11	82268518	F	II		IGR	opensea	IGR-opensea
cg01875106	-0.00201694	0.318555	-15.7217	7.37057e-39	8.24183e-36	73.4037	11	132287342	R	II	OPCML	3'UTR	opensea	3'UTR-opensea		rs551150253;rs569774402;rs4937700;rs149516736	46;45;16;2
cg01719405	-0.00315383	0.32296	-15.7214	7.389e-39	8.24918e-36	73.4012	14	62401258	F	II		IGR	opensea	IGR-opensea
cg22930275	-0.00219385	0.6196	-15.7165	7.67892e-39	8.53175e-36	73.3627	15	102265145	F	II	TARSL2	TSS1500	shore	TSS1500-shore	chr15:102264097-102264750	rs192616525;rs183622937;rs533564232;rs188377335	0;16;32;36
cg11847992	-0.00402055	0.396899	-15.7116	7.97452e-39	8.84605e-36	73.3249	5	95590917	F	II		IGR	opensea	IGR-opensea		rs184729699	0
cg27589809	-0.00230871	0.716854	-15.6854	9.78536e-39	1.06949e-35	73.1202	3	50650410	R	II	CISH	TSS1500	shore	TSS1500-shore	chr3:50648939-50649829	rs535496565	5
cg10386217	-0.00204831	0.353996	-15.6854	9.7863e-39	1.06949e-35	73.1201	1	16103552	F	II	FBLIM1	Body	opensea	Body-opensea		rs368786118;rs539492050;rs552904862;rs573031279;rs574628087;rs565012501	0;7;16;21;39;40
cg09748749	-0.00202404	0.381065	-15.6853	9.795e-39	1.06949e-35	73.1192	7	65540429	F	II	ASL	TSS1500	shore	TSS1500-shore	chr7:65540543-65541104	rs542982924	45
cg01844491	-0.00238335	0.394382	-15.6847	9.83773e-39	1.07247e-35	73.1149	7	33972979	R	II	BMPER	Body	opensea	Body-opensea		rs556444497;rs576383266	24;13
cg18763747	-0.00227042	0.429286	-15.6793	1.02667e-38	1.114e-35	73.0722	7	99590316	R	II		IGR	opensea	IGR-opensea		rs555773416;rs574201403	37;8
cg27666108	-0.00222726	0.257648	-15.6741	1.06934e-38	1.15849e-35	73.0315	3	88054104	F	II		IGR	opensea	IGR-opensea
cg17861230	0.00213431	0.288583	15.669	1.1127e-38	1.20359e-35	72.9917	19	18343901	R	I	PDE4C	Body	island	Body-island	chr19:18343496-18344196	rs548025731	8
cg13585080	-0.00226894	0.436137	-15.6666	1.13369e-38	1.2244e-35	72.973	2	145780395	R	II	TEX41	Body	opensea	Body-opensea		rs147983485;rs114603768;rs189216963	19;7;1
cg06506328	-0.00236159	0.347537	-15.6655	1.1432e-38	1.23275e-35	72.9647	10	69373205	F	II	CTNNA3	Body	opensea	Body-opensea		rs138668765	29
cg18568497	-0.00233646	0.410517	-15.661	1.18405e-38	1.27286e-35	72.9296	12	40406687	F	II	SLC2A13	Body	opensea	Body-opensea		rs182479979;rs533754528	1;39
cg06831571	-0.00275656	0.660447	-15.6443	1.34896e-38	1.44122e-35	72.7992	11	34592196	R	II		IGR	opensea	IGR-opensea		rs576965068;rs545782054;rs559645995	47;2;1
cg11983285	-0.00251051	0.516632	-15.6435	1.35767e-38	1.4483e-35	72.7927	11	44811221	F	II	TSPAN18	5'UTR	opensea	5'UTR-opensea		rs547213425;rs139170138;rs532812732	4;11;33
cg07086679	-0.00358728	0.46676	-15.6347	1.45405e-38	1.54874e-35	72.7241	7	140016122	F	II		IGR	opensea	IGR-opensea		rs535081739;rs547341268	26;27
cg23077820	0.00205491	0.471836	15.6318	1.48815e-38	1.58264e-35	72.7009	2	223154176	F	II	PAX3	Body	shore	Body-shore	chr2:223155726-223156154	rs545098836	50
cg17280346	0.00275055	0.290124	15.6245	1.57539e-38	1.67031e-35	72.644	3	147126703	F	I	ZIC1	TSS1500	shore	TSS1500-shore	chr3:147126988-147128999	rs546674131;rs566357735	17;38
cg03372207	-0.00338862	0.360036	-15.6147	1.70092e-38	1.79792e-35	72.5673	21	25801511	F	II		IGR	opensea	IGR-opensea		rs75379822;rs556701186;rs576674225;rs11909637	8;25;31;46
cg00243364	-0.00243766	0.33858	-15.6072	1.80307e-38	1.89152e-35	72.509	8	79527876	R	II		IGR	opensea	IGR-opensea		rs545563122;rs563862852;rs531252435	45;21;2
cg26153045	-0.0020983	0.384235	-15.5987	1.92722e-38	2.01266e-35	72.4424	7	73441834	F	II	ELN	TSS1500	opensea	TSS1500-opensea		rs55670340;rs543623579;rs187953523	15;37;38
cg12554573	-0.00201015	0.695159	-15.5936	2.00466e-38	2.09039e-35	72.403	3	51976667	R	II	PARP3	5'UTR	shore	5'UTR-shore	chr3:51975612-51976505	rs369015460	16
cg25984903	-0.0025622	0.606842	-15.5821	2.19305e-38	2.26982e-35	72.3132	4	145828037	F	II		IGR	opensea	IGR-opensea		rs545800951;rs570297859;rs187009303;rs557856191	0;8;33;38
cg20535789	-0.00221327	0.509109	-15.5784	2.25761e-38	2.33317e-35	72.2841	3	156166256	R	II	KCNAB1	Body	opensea	Body-opensea
cg20266961	-0.00228776	0.368172	-15.5769	2.28435e-38	2.35731e-35	72.2724	9	3508904	R	II	RFX3	5'UTR	opensea	5'UTR-opensea		rs79166631;rs532297583	44;32
cg01569067	-0.00207671	0.254275	-15.5602	2.60197e-38	2.65357e-35	72.1422	9	75473407	F	II		IGR	opensea	IGR-opensea
cg19990527	-0.00213104	0.524083	-15.553	2.75221e-38	2.80268e-35	72.086	13	40450014	F	II		IGR	opensea	IGR-opensea		rs547787785	0
cg04885881	-0.00254847	0.403259	-15.5442	2.95019e-38	2.99115e-35	72.0166	1	11123118	F	II		IGR	shelf	IGR-shelf	chr1:11119030-11120634	rs145278780;rs557753879	7;9
cg10553109	-0.00225447	0.33504	-15.5286	3.33016e-38	3.36659e-35	71.8954	12	115526705	R	II		IGR	opensea	IGR-opensea		rs150852768	2
cg05649077	-0.00202803	0.423422	-15.5259	3.40363e-38	3.43587e-35	71.8736	3	195273304	R	II		IGR	shelf	IGR-shelf	chr3:195269553-195270363	rs568040155;rs142037610;rs528976491	14;6;1
cg10807450	-0.00251989	0.278653	-15.5252	3.42189e-38	3.44429e-35	71.8682	6	35110744	R	II		IGR	shore	IGR-shore	chr6:35108801-35109499	rs3756856;rs77187650;rs191918638	41;26;20
cg03763997	-0.0021341	0.469758	-15.5208	3.54146e-38	3.54414e-35	71.8339	10	23383967	F	II	MSRB2	TSS1500	shore	TSS1500-shore	chr10:23384533-23385078	rs551856072;rs112658910;rs151155561	30;38;47
cg03090301	-0.00285515	0.461609	-15.5177	3.62755e-38	3.62508e-35	71.8099	4	88419748	F	II	SPARCL1	Body	opensea	Body-opensea		rs117593217	8
cg20067719	-0.00216863	0.24015	-15.5016	4.11374e-38	4.0758e-35	71.6841	17	48623772	F	II	SPATA20	TSS1500	shore	TSS1500-shore	chr17:48624415-48624723	rs117448789;rs537323054;rs557658089;rs139444558	1;32;34;40
cg06978060	-0.00291268	0.382078	-15.4963	4.28729e-38	4.23567e-35	71.6428	4	131154664	F	II		IGR	opensea	IGR-opensea		rs536586775	41
cg17261529	-0.00224191	0.402562	-15.4945	4.34736e-38	4.28894e-35	71.6288	20	32778060	R	II		IGR	opensea	IGR-opensea		rs533735946;rs187076374	48;27
cg14377791	-0.00221705	0.301552	-15.49	4.5049e-38	4.43178e-35	71.5932	19	40169912	F	II	LOC400696	TSS200	opensea	TSS200-opensea		rs544510863	19
cg00695391	-0.00208469	0.305124	-15.4848	4.69194e-38	4.60277e-35	71.5526	1	2525548	R	II	MMEL1	Body	shore	Body-shore	chr1:2527239-2527503	rs555117681	27
cg09288148	-0.00214359	0.270723	-15.475	5.06412e-38	4.93308e-35	71.4762	3	77875149	F	II		IGR	opensea	IGR-opensea		rs531998917;rs72893743;rs559056304	3;7;21
cg21234506	-0.00221306	0.552216	-15.4741	5.0986e-38	4.95972e-35	71.4694	15	80263132	F	II	BCL2A1	1stExon	opensea	1stExon-opensea		rs148871980;rs143571009;rs138123718;rs142667711	0;1;16;35
cg10382675	-0.0022785	0.493624	-15.4487	6.21808e-38	6.01506e-35	71.2709	2	190449241	R	II		IGR	shelf	IGR-shelf	chr2:190445459-190445983	rs188439044;rs561940877	44;24
cg03314889	-0.00225778	0.3688	-15.4386	6.72759e-38	6.47193e-35	71.1922	9	112673631	F	II	PALM2	Body	opensea	Body-opensea
cg14132585	-0.00214098	0.546568	-15.4102	8.40408e-38	7.98531e-35	70.9697	5	95513202	R	II	LOC101929710	Body	opensea	Body-opensea		rs149938608;rs144278974;rs78958555	35;29;1
cg09286894	-0.00206961	0.449095	-15.3717	1.13449e-37	1.062e-34	70.6696	16	69743438	R	II	NQO1	3'UTR	opensea	3'UTR-opensea		rs567324711;rs528444745	6;1
cg10163895	-0.00447211	0.551084	-15.3603	1.24043e-37	1.1565e-34	70.5804	1	151712510	R	II		IGR	opensea	IGR-opensea		rs11586446	24
cg13385220	-0.00235621	0.623177	-15.3596	1.24761e-37	1.16164e-34	70.5746	1	202250453	F	II	LGR6	Body	opensea	Body-opensea
cg08619515	-0.00225163	0.677251	-15.3592	1.25079e-37	1.16305e-34	70.572	16	11066157	F	II	CLEC16A	Body	opensea	Body-opensea		rs113397054;rs560821046;rs116702324;rs139857084;rs559820704	0;8;24;37;50
cg16060790	-0.00426901	0.713548	-15.3532	1.31149e-37	1.21624e-34	70.5247	9	104135218	R	II	BAAT	5'UTR	opensea	5'UTR-opensea		rs150790119;rs77856890	42;23
cg15028083	-0.00243914	0.338437	-15.3501	1.34312e-37	1.24225e-34	70.5008	11	32331230	F	II		IGR	opensea	IGR-opensea		rs537769229;rs147089091;rs533883618	1;30;36
cg13138728	-0.00266443	0.630008	-15.3358	1.50273e-37	1.38253e-34	70.3885	9	15606645	F	II	CCDC171	Body	opensea	Body-opensea		rs559752460;rs530128913;rs73644683	0;44;50
cg05245284	-0.00525667	0.345779	-15.3345	1.51792e-37	1.39465e-34	70.3785	11	100316089	F	II		IGR	opensea	IGR-opensea		rs573194377;rs545334912;rs565242511;rs7938299	1;3;30;42
cg03365491	-0.0024413	0.251111	-15.3315	1.55301e-37	1.42501e-34	70.3556	8	26527719	R	II		IGR	opensea	IGR-opensea		rs530545165	21
cg17357286	0.00237879	0.175767	15.3285	1.59005e-37	1.45516e-34	70.3321	1	210111531	F	I	SYT14	5'UTR	island	5'UTR-island	chr1:210111179-210112054	rs531149636;rs542912482;rs200959890	6;15;43
cg24093698	-0.0025438	0.491451	-15.3143	1.77754e-37	1.61611e-34	70.2206	11	131619163	R	II	NTM	Body	opensea	Body-opensea		rs12803918;rs187707603;rs540693414	50;37;5
cg12211691	-0.00210949	0.608265	-15.3108	1.82613e-37	1.65595e-34	70.1936	1	32211779	F	II	ADGRB2	Body	shelf	Body-shelf	chr1:32208486-32208704	rs550137254	8
cg18521394	-0.0020485	0.554264	-15.3044	1.91919e-37	1.73808e-34	70.1439	1	153660308	F	II	NPR1	Body	shore	Body-shore	chr1:153662203-153662439	rs12087210;rs190617890;rs544755833	1;20;24
cg17365308	-0.00250029	0.587825	-15.3026	1.94653e-37	1.75826e-34	70.1298	12	126536415	F	II		IGR	opensea	IGR-opensea		rs538084971;rs117179307;rs530738245;rs75370764	1;38;46;50
cg01514353	-0.00216507	0.222001	-15.2964	2.04441e-37	1.83951e-34	70.0807	22	46259643	R	II		IGR	shelf	IGR-shelf	chr22:46262065-46263747	rs555197189;rs574941576;rs73886508	40;38;35
cg06272997	-0.0020404	0.608062	-15.2938	2.08592e-37	1.87443e-34	70.0606	1	186723876	R	II		IGR	opensea	IGR-opensea
cg10804656	0.00248873	0.463455	15.2925	2.10646e-37	1.89044e-34	70.0508	10	22623460	F	I		IGR	island	IGR-island	chr10:22623350-22625875	rs528364451;rs551616120;rs115428343	26;39;40
cg24723756	-0.00227886	0.739568	-15.2913	2.12606e-37	1.90558e-34	70.0416	17	9131941	R	II	NTN1	Body	opensea	Body-opensea		rs192547642;rs558268318	21;1
cg05727665	-0.00238315	0.466339	-15.286	2.21727e-37	1.98222e-34	69.9996	3	149436122	F	II		IGR	opensea	IGR-opensea		rs35820498	25
cg17493526	-0.00284758	0.348986	-15.2811	2.30299e-37	2.05095e-34	69.9617	12	20524048	R	II	PDE3A	Body	shore	Body-shore	chr12:20521616-20523122	rs151027925;rs539421245	47;2
cg18523176	-0.00201286	0.561532	-15.2797	2.32919e-37	2.07162e-34	69.9503	15	89379408	R	II	ACAN	5'UTR	opensea	5'UTR-opensea		rs553801256;rs572035952	8;1
cg27166177	-0.00226452	0.585365	-15.2778	2.36236e-37	2.09309e-34	69.9362	22	49498376	F	II		IGR	island	IGR-island	chr22:49498162-49498377
cg27130665	-0.00209101	0.555304	-15.2754	2.40824e-37	2.13103e-34	69.917	11	40316514	F	II	LRRC4C	TSS1500	opensea	TSS1500-opensea		rs552015475	7
cg02787452	-0.00323109	0.337791	-15.2666	2.57976e-37	2.27702e-34	69.8482	9	71156478	R	II	TMEM252	TSS1500	opensea	TSS1500-opensea		rs76988484;rs10735603;rs569314683	39;17;1
cg15845821	-0.00258581	0.429912	-15.2537	2.8525e-37	2.5082e-34	69.7477	19	16830613	R	II	NWD1	TSS200	opensea	TSS200-opensea		rs78846824;rs187312507	37;2
cg15804973	-0.00245027	0.313191	-15.2462	3.02373e-37	2.64871e-34	69.6894	6	137114513	F	II	MAP3K5	TSS1500	shore	TSS1500-shore	chr6:137112676-137114366	rs557849731	37
cg21730334	-0.00208362	0.278007	-15.2385	3.21341e-37	2.80428e-34	69.6286	12	49515098	R	II		IGR	opensea	IGR-opensea		rs576223360	20
cg05359411	-0.0024978	0.588967	-15.2184	3.75773e-37	3.23866e-34	69.4721	1	207752525	R	II	CR1	Body	opensea	Body-opensea		rs552918282;rs572679485	35;1
cg26989292	-0.00231701	0.550458	-15.2103	4.00444e-37	3.43426e-34	69.4085	6	13923912	R	II	RNF182	TSS1500	shore	TSS1500-shore	chr6:13925099-13925510	rs564534940	30
cg11836767	-0.00278662	0.657648	-15.2088	4.05095e-37	3.46561e-34	69.397	19	48754521	F	II	CARD8	TSS1500	opensea	TSS1500-opensea		rs187296951	28
cg22320795	-0.00225316	0.428923	-15.2076	4.08993e-37	3.49036e-34	69.3874	16	19316499	F	II	CLEC19A	Body	opensea	Body-opensea		rs185021298	1
cg07852684	-0.00205937	0.479072	-15.1956	4.49145e-37	3.82364e-34	69.2938	11	108007208	F	II	ACAT1	Body	opensea	Body-opensea		rs142685290	1
cg07013942	-0.00211676	0.429364	-15.1793	5.10099e-37	4.3109e-34	69.1665	3	189749903	R	II	P3H2	Body	opensea	Body-opensea		rs139219953	20
cg00277397	-0.00210191	0.764188	-15.172	5.40094e-37	4.54231e-34	69.1094	7	71800412	R	II	CALN1	5'UTR	shore	5'UTR-shore	chr7:71800757-71802768
cg14614643	-0.00316927	0.514586	-15.1666	5.6336e-37	4.7204e-34	69.0672	1	56646507	R	II		IGR	opensea	IGR-opensea		rs565304617;rs531134819;rs187423143;rs141142916	43;35;19;3
cg14874742	-0.00233633	0.651304	-15.1656	5.67799e-37	4.74662e-34	69.0594	5	146602815	R	II		IGR	opensea	IGR-opensea
cg01775781	-0.00242968	0.591789	-15.1629	5.79922e-37	4.84214e-34	69.0382	11	16419252	F	II	SOX6	Body	opensea	Body-opensea
cg08608090	-0.00427542	0.353059	-15.158	6.02379e-37	5.0116e-34	69.0003	2	18831812	R	II		IGR	opensea	IGR-opensea		rs193220150;rs538249318;rs558620994;rs568569827	36;31;30;19
cg04326808	-0.00219756	0.55801	-15.1546	6.18674e-37	5.14102e-34	68.9736	15	39543043	F	II	C15orf54	1stExon	opensea	1stExon-opensea
cg02287832	-0.00201925	0.342467	-15.1492	6.45497e-37	5.34476e-34	68.9311	11	66154085	F	II		IGR	opensea	IGR-opensea		rs186301397	20
cg07738259	-0.00200237	0.543942	-15.1294	7.53087e-37	6.17678e-34	68.777	1	64368601	F	II	ROR1	Body	opensea	Body-opensea
cg07060551	0.00216322	0.235278	15.1164	8.33619e-37	6.7734e-34	68.6754	19	51198381	F	I	SHANK1	Body	island	Body-island	chr19:51198143-51198460
cg07521929	-0.00213604	0.539247	-15.114	8.49797e-37	6.88875e-34	68.6562	5	139742283	R	II	SLC4A9	Body	shore	Body-shore	chr5:139742899-139743148	rs551557314;rs566766166	40;8
cg21020378	-0.00293857	0.467945	-15.1033	9.23424e-37	7.43362e-34	68.5731	18	944615	F	II		IGR	opensea	IGR-opensea		rs150858188	0
cg01919189	-0.00233052	0.665528	-15.0955	9.81261e-37	7.85376e-34	68.5124	11	120976795	F	II	TECTA	Body	opensea	Body-opensea
cg12940822	0.00209169	0.177901	15.086	1.05699e-36	8.37313e-34	68.4381	5	127873397	R	I	FBN2	1stExon	island	1stExon-island	chr5:127872563-127874945	rs549367881;rs566359347	49;37
cg15626285	-0.00251564	0.712408	-15.0826	1.08575e-36	8.58144e-34	68.4112	12	7167781	F	I	C1S	TSS200	opensea	TSS200-opensea
cg21700772	-0.00214224	0.635303	-15.0824	1.08762e-36	8.58643e-34	68.4095	7	1644443	R	II		IGR	shore	IGR-shore	chr7:1643623-1643848
cg16969368	0.00228901	0.260343	15.082	1.09082e-36	8.60193e-34	68.4066	17	57642752	R	I	DHX40	TSS200	island	TSS200-island	chr17:57642720-57643294	rs539897968;rs557909422	7;1
cg19344626	-0.00305883	0.669395	-15.0803	1.10512e-36	8.70488e-34	68.3935	19	16830749	R	I	NWD1	TSS200	opensea	TSS200-opensea		rs548195666;rs567999572;rs190906410	12;5;4
cg17343432	-0.00242562	0.370212	-15.0689	1.20863e-36	9.47722e-34	68.304	7	120629703	R	II	CPED1	1stExon	opensea	1stExon-opensea		rs200553334;rs374427830;rs199634821	43;7;3
cg06193276	-0.00267824	0.407251	-15.0687	1.21036e-36	9.48011e-34	68.3026	7	116768163	R	II	ST7	Body	opensea	Body-opensea		rs537837385	26
cg25976227	-0.0028401	0.396626	-15.0628	1.26718e-36	9.90289e-34	68.2567	18	28579295	R	II	DSC3	Body	opensea	Body-opensea		rs560960227	2
cg06247837	-0.00227569	0.63833	-15.05	1.40033e-36	1.09189e-33	68.1568	17	37820135	R	II	TCAP	TSS1500	shelf	TSS1500-shelf	chr17:37823693-37824989	rs556368886	5
cg13848598	0.00206908	0.402587	15.0498	1.40271e-36	1.09252e-33	68.1551	10	115804578	F	II	ADRB1	1stExon	island	1stExon-island	chr10:115803358-115805468	rs556192034;rs571303531;rs538880634;rs147991732	3;27;36;42
cg11404915	-0.00268514	0.466579	-15.0373	1.54582e-36	1.18933e-33	68.058	12	127610471	R	II		IGR	opensea	IGR-opensea		rs12820416	2
cg02707558	-0.00215265	0.296594	-15.0308	1.62713e-36	1.24912e-33	68.0068	2	59252488	R	II	LINC01122	Body	opensea	Body-opensea		rs535979129;rs188518944	49;18
cg05993870	-0.0022783	0.539076	-15.0264	1.68372e-36	1.29115e-33	67.9726	4	116593023	R	II		IGR	opensea	IGR-opensea		rs139158014;rs143077615;rs553009517;rs565238753	42;33;25;23
cg05195412	-0.00230442	0.662199	-15.0132	1.86656e-36	1.42195e-33	67.8695	3	98742562	F	II		IGR	opensea	IGR-opensea		rs73857817;rs185750658	1;51
cg14933832	-0.00200753	0.713961	-15.0023	2.03228e-36	1.54313e-33	67.7845	17	72302289	F	II	DNAI2	Body	opensea	Body-opensea		rs4789053	15
cg06465736	-0.00258344	0.306563	-15.0013	2.04766e-36	1.55311e-33	67.7769	15	26376645	F	II	LINC00929	Body	opensea	Body-opensea		rs558597957	0
cg22724353	-0.00255993	0.537832	-14.9956	2.14191e-36	1.6193e-33	67.7319	5	66311385	F	II	MAST4	Body	opensea	Body-opensea		rs536338704	38
cg04083416	-0.00205379	0.820867	-14.9912	2.21721e-36	1.66716e-33	67.6974	12	7167857	R	II	C1S	TSS200	opensea	TSS200-opensea		rs115416160	2
cg09088760	-0.00240679	0.510582	-14.9838	2.34854e-36	1.75642e-33	67.6399	17	45796240	R	II		IGR	opensea	IGR-opensea		rs569924759	15
cg09138496	-0.00377975	0.423178	-14.9799	2.42031e-36	1.80621e-33	67.6098	1	96882773	F	II		IGR	opensea	IGR-opensea		rs114477961;rs141043037;rs143187898	0;23;29
cg10007376	-0.00249784	0.489891	-14.9776	2.46496e-36	1.83559e-33	67.5915	6	154111456	F	II		IGR	opensea	IGR-opensea		rs565418226;rs146798145	0;41
cg15452970	0.00228894	0.299416	14.9701	2.61367e-36	1.9339e-33	67.5329	1	91190620	F	I		IGR	island	IGR-island	chr1:91190489-91192804	rs116023600	12
cg07425963	-0.00216455	0.430761	-14.9693	2.62979e-36	1.94377e-33	67.5268	2	238421914	R	II	MLPH	Body	opensea	Body-opensea		rs74898994;rs557678261;rs77115167	44;2;1
cg04671742	-0.00208297	0.626727	-14.9659	2.70072e-36	1.99196e-33	67.5002	12	6881997	F	II	LAG3	1stExon	shore	1stExon-shore	chr12:6882855-6883184	rs201785553;rs371244655	0;6
cg04875128	0.00303742	0.155834	14.9648	2.72345e-36	2.0066e-33	67.4918	15	31775895	R	I	OTUD7A	Body	island	Body-island	chr15:31775540-31776988
cg00740914	-0.00296103	0.80415	-14.9625	2.77428e-36	2.03973e-33	67.4733	2	66652111	R	II		IGR	shore	IGR-shore	chr2:66652691-66654218	rs10177403	25
cg15208139	-0.00252262	0.47155	-14.9604	2.8194e-36	2.07071e-33	67.4572	11	36058725	R	II	LDLRAD3	5'UTR	opensea	5'UTR-opensea		rs532721487;rs552622887;rs189685944	31;27;1
cg10149600	0.00200312	0.201918	14.96	2.82782e-36	2.0747e-33	67.4542	11	64739636	F	I	C11orf85	TSS200	island	TSS200-island	chr11:64739010-64739750	rs563759144;rs184419418;rs111336311;rs17146541	8;14;17;41
cg17675043	-0.00312965	0.20072	-14.9582	2.86883e-36	2.10257e-33	67.4398	4	129308418	R	II		IGR	opensea	IGR-opensea
cg21911021	0.00217651	0.233231	14.9573	2.88859e-36	2.11483e-33	67.4329	19	58095011	F	II	ZIK1	TSS1500	island	TSS1500-island	chr19:58094739-58095764	rs113010237	30
cg18840589	0.0022628	0.260131	14.9481	3.10318e-36	2.26241e-33	67.3613	6	100441867	F	I	MCHR2-AS1	TSS200	island	TSS200-island	chr6:100441406-100442152	rs6941007	44
cg20737242	-0.00202528	0.462637	-14.9463	3.14653e-36	2.28922e-33	67.3474	4	126311441	F	II	FAT4	Body	opensea	Body-opensea
cg11332765	-0.00249021	0.497874	-14.9398	3.31093e-36	2.40129e-33	67.2965	15	98447864	F	II		IGR	opensea	IGR-opensea		rs140668836;rs550497890	25;48
cg05823563	-0.00215614	0.659214	-14.9367	3.39269e-36	2.45291e-33	67.2721	9	104249936	F	II	C9orf125	TSS1500	shore	TSS1500-shore	chr9:104248247-104249501	rs560227999	33
cg08993878	-0.00672584	0.508583	-14.9356	3.42109e-36	2.47088e-33	67.2638	12	98151379	R	II		IGR	opensea	IGR-opensea		rs543695168	31
cg03989378	-0.00218394	0.338478	-14.9344	3.45333e-36	2.49157e-33	67.2544	20	61620280	F	II		IGR	shore	IGR-shore	chr20:61621172-61621541	rs533764520	48
cg20886104	-0.00232531	0.582273	-14.9321	3.51568e-36	2.52869e-33	67.2365	6	132141398	F	II	ENPP1	Body	opensea	Body-opensea		rs187750574;rs537901099;rs539464832;rs74558674;rs190832772	0;1;29;30;43
cg00876127	-0.00216727	0.410425	-14.9315	3.53193e-36	2.53577e-33	67.2319	16	56554313	F	II	BBS2	TSS1500	shore	TSS1500-shore	chr16:56553529-56554075	rs74021107	30
cg00746233	-0.00263629	0.381184	-14.9213	3.82706e-36	2.73287e-33	67.1517	2	199179829	F	II	LOC101927619	Body	opensea	Body-opensea		rs575510106	6
cg13705457	-0.00237273	0.577448	-14.8975	4.60703e-36	3.26304e-33	66.9663	11	34592254	F	II		IGR	opensea	IGR-opensea		rs138050022;rs548179288	30;37
cg05866990	-0.00219698	0.522005	-14.8871	4.997e-36	3.53565e-33	66.885	11	34592252	R	II		IGR	opensea	IGR-opensea
cg09342225	-0.00227187	0.621954	-14.8845	5.09825e-36	3.59631e-33	66.865	11	101668461	R	II		IGR	opensea	IGR-opensea		rs566029866;rs77829997	42;15
cg24970172	-0.00234155	0.501053	-14.8782	5.35586e-36	3.76657e-33	66.8157	14	77339984	F	II		IGR	opensea	IGR-opensea		rs548902824;rs71429974;rs11628027	1;8;11
cg06419432	-0.00201311	0.170748	-14.8533	6.50366e-36	4.54619e-33	66.6216	17	25707535	F	II		IGR	opensea	IGR-opensea		rs532336179;rs185274788;rs322187	1;27;45
cg10084135	-0.00233429	0.285544	-14.8504	6.65177e-36	4.64506e-33	66.5991	1	4491804	R	II		IGR	opensea	IGR-opensea		rs142800405;rs1870508;rs188900311	39;28;2
cg19077806	-0.00253615	0.429312	-14.8481	6.77254e-36	4.71047e-33	66.5811	2	183244218	R	II	PDE1A	Body	opensea	Body-opensea
cg07164639	-0.00328407	0.329787	-14.8443	6.97795e-36	4.84849e-33	66.5512	6	110736958	F	II	DDO	TSS1500	opensea	TSS1500-opensea		rs184183260	1
cg25183883	-0.00218702	0.356344	-14.842	7.10619e-36	4.92775e-33	66.533	13	70654280	F	II	KLHL1	Body	opensea	Body-opensea		rs113191737;rs147746158;rs142634597	0;1;51
cg04972599	-0.00242003	0.299757	-14.8019	9.71435e-36	6.62409e-33	66.2205	5	62421702	R	II		IGR	opensea	IGR-opensea		rs550561336	29
cg26614073	-0.00220241	0.476071	-14.797	1.0092e-35	6.84135e-33	66.1824	3	47517819	R	II	SCAP	TSS1500	shore	TSS1500-shore	chr3:47516997-47517650	rs11716661;rs11708770;rs143528629;rs560555476;rs549576043	48;47;39;14;8
cg21802332	-0.00205916	0.27524	-14.796	1.01766e-35	6.88527e-33	66.174	4	77679634	F	II	SHROOM3	Body	opensea	Body-opensea		rs566783602;rs538586866	0;11
cg01071444	-0.00214568	0.617491	-14.7954	1.022e-35	6.90796e-33	66.1698	2	146697753	R	II		IGR	opensea	IGR-opensea
cg17990814	-0.00257509	0.564135	-14.7933	1.03931e-35	7.01809e-33	66.153	2	172735079	R	II	SLC25A12	Body	opensea	Body-opensea		rs140937892;rs144659784;rs146619292;rs570481781	26;8;7;1
cg27262041	-0.00209287	0.352023	-14.7903	1.06409e-35	7.16456e-33	66.1294	11	19654032	R	II	NAV2	Body	opensea	Body-opensea
cg24481841	-0.00205061	0.599832	-14.7742	1.2058e-35	8.05632e-33	66.0044	19	52203721	F	II	NCRNA00085	Body	shelf	Body-shelf	chr19:52206244-52206726	rs151282149	27
cg14209784	-0.00247607	0.72728	-14.7657	1.28874e-35	8.58077e-33	65.9379	10	88729861	F	II	AGAP11	TSS1500	shore	TSS1500-shore	chr10:88730554-88731632
cg21301669	-0.00205637	0.523295	-14.7558	1.39205e-35	9.2386e-33	65.8609	2	177627520	R	II		IGR	opensea	IGR-opensea		rs180781333	47
cg25327550	-0.00214049	0.44637	-14.7284	1.72399e-35	1.13334e-32	65.6471	8	6713491	F	II		IGR	opensea	IGR-opensea		rs562103820	41
cg26099158	-0.00260604	0.610846	-14.7226	1.80465e-35	1.18525e-32	65.6014	12	89646052	F	II		IGR	opensea	IGR-opensea
cg01692968	-0.00212987	0.336334	-14.7063	2.04827e-35	1.33392e-32	65.4748	9	108005349	F	II		IGR	shore	IGR-shore	chr9:108006467-108007921	rs73508591;rs559698188;rs577984478	7;48;51
cg09878971	-0.0024391	0.393524	-14.6952	2.23351e-35	1.44913e-32	65.3883	13	20756290	F	II		IGR	opensea	IGR-opensea		rs140045568	5
cg04329478	-0.00347691	0.492783	-14.6912	2.30521e-35	1.49425e-32	65.3567	19	40169839	F	II	LOC400696	TSS200	opensea	TSS200-opensea		rs186549130;rs191100314;rs62119912	0;1;6
cg19929902	-0.00273652	0.535162	-14.6895	2.33531e-35	1.51024e-32	65.3437	6	132141257	F	II	ENPP1	Body	opensea	Body-opensea		rs569203969;rs536169916;rs548497290	1;9;13
cg00804078	-0.0026079	0.254214	-14.6737	2.64257e-35	1.70025e-32	65.2201	6	110736941	F	II	DDO	TSS200	opensea	TSS200-opensea		rs184183260	18
cg18338984	-0.0026342	0.535404	-14.673	2.65769e-35	1.70682e-32	65.2144	7	2646955	R	II	IQCE	Body	shore	Body-shore	chr7:2645524-2645765	rs543379811;rs1056568;rs114500070	12;7;3
cg16313758	-0.00208146	0.672825	-14.6607	2.925e-35	1.86301e-32	65.1187	7	2647039	F	II	IQCE	Body	shore	Body-shore	chr7:2645524-2645765	rs548090582;rs12700160;rs183769559;rs541090200	0;9;19;37
cg03732728	-0.0020554	0.474629	-14.6562	3.02948e-35	1.92252e-32	65.0836	10	104169840	F	II	PSD	Body	shore	Body-shore	chr10:104168558-104169153
cg14758256	-0.00233188	0.416155	-14.6416	3.39415e-35	2.14416e-32	64.97	8	94834635	F	II		IGR	opensea	IGR-opensea		rs547720206	1
cg11076306	-0.00257203	0.60354	-14.6374	3.50609e-35	2.20685e-32	64.9375	4	41430667	F	II	LIMCH1	Body	opensea	Body-opensea		rs543692845;rs187841759;rs143401075	9;32;36
cg22652747	-0.00229045	0.467497	-14.6299	3.7197e-35	2.33076e-32	64.8784	15	37252892	R	II	MEIS2	Body	opensea	Body-opensea		rs138934076	23
cg06983026	-0.00280132	0.583614	-14.6253	3.85596e-35	2.40746e-32	64.8425	7	2344903	F	II	SNX8	Body	opensea	Body-opensea		rs559235035	14
cg03648784	-0.00221539	0.463697	-14.6239	3.89776e-35	2.43138e-32	64.8317	6	30659345	R	II	NRM	TSS1500	shelf	TSS1500-shelf	chr6:30655116-30655401	rs556277395	34
cg16708465	-0.00200622	0.68325	-14.6187	4.05882e-35	2.52505e-32	64.7912	13	95933097	R	II	ABCC4	Body	opensea	Body-opensea
cg06924548	-0.00298768	0.264178	-14.6177	4.08875e-35	2.5414e-32	64.7839	1	75812997	R	II	SLC44A5	Body	opensea	Body-opensea		rs537662673;rs140559564	6;2
cg03799248	-0.0020171	0.413816	-14.6148	4.18496e-35	2.5958e-32	64.7606	9	4383146	F	II		IGR	opensea	IGR-opensea		rs4588910;rs75275916	0;1
cg13612317	-0.00229863	0.515983	-14.6076	4.42459e-35	2.73548e-32	64.705	10	32345864	F	II	KIF5B	TSS1500	shore	TSS1500-shore	chr10:32344550-32345570	rs199924048	11
cg25181130	-0.00273936	0.575171	-14.5992	4.72364e-35	2.91002e-32	64.6396	17	30651431	R	II	RHBDL3	3'UTR	opensea	3'UTR-opensea		rs560528590;rs146766288;rs185225092;rs190829777	32;25;24;2
cg27406001	-0.00335106	0.400155	-14.5971	4.80288e-35	2.9536e-32	64.623	10	110321580	F	II		IGR	opensea	IGR-opensea		rs140474785;rs552371721	9;26
cg19567415	-0.00272875	0.432113	-14.5859	5.24154e-35	3.20918e-32	64.5356	17	61327103	F	II	TANC2	Body	opensea	Body-opensea		rs546666027	47
cg00375970	-0.00215903	0.498437	-14.5785	5.55428e-35	3.39169e-32	64.4777	8	17762550	R	II		IGR	opensea	IGR-opensea		rs554373846;rs574514079	12;3
cg07848854	-0.00225472	0.487513	-14.5763	5.65088e-35	3.44766e-32	64.4604	4	73185979	R	II	ADAMTS3	Body	opensea	Body-opensea		rs372320279;rs559076677	44;2
cg22900476	-0.00205158	0.345299	-14.5744	5.73189e-35	3.49096e-32	64.4462	2	173647945	R	II	RAPGEF4	Body	opensea	Body-opensea		rs533944508;rs185583363;rs191772813;rs149855461	31;15;5;2
cg19130511	-0.0022908	0.750597	-14.568	6.02742e-35	3.66773e-32	64.396	22	46451361	R	II	PRR34-AS1	Body	shore	Body-shore	chr22:46449632-46450115	rs567049491	37
cg18068762	-0.0022624	0.544685	-14.555	6.67008e-35	4.0236e-32	64.2947	2	150954975	F	II		IGR	opensea	IGR-opensea		rs566598396	0
cg17991030	-0.00201038	0.460985	-14.5455	7.18406e-35	4.30378e-32	64.2205	3	159847104	R	II	IL12A-AS1	Body	opensea	Body-opensea		rs112246462	42
cg04228836	-0.00229662	0.652622	-14.5266	8.32075e-35	4.96337e-32	64.0737	14	101016389	R	II	BEGAIN	Body	shelf	Body-shelf	chr14:101012840-101013117	rs539264783;rs529843052;rs571361773	19;18;17
cg25453225	-0.00212273	0.304277	-14.5238	8.50587e-35	5.06945e-32	64.0517	7	24611882	F	II	MPP6	TSS1500	opensea	TSS1500-opensea		rs185423429;rs534804122	17;19
cg16086620	0.00248114	0.206823	14.5182	8.88874e-35	5.26605e-32	64.0077	14	93389557	R	I	CHGA	5'UTR	island	5'UTR-island	chr14:93389245-93389899	rs573201991;rs542111654;rs561885950	39;37;22
cg09281426	-0.00206232	0.168061	-14.5147	9.1353e-35	5.40292e-32	63.9804	3	190092326	R	II		IGR	opensea	IGR-opensea		rs571519012	1
cg21899500	0.00276012	0.627626	14.5014	1.01293e-34	5.98066e-32	63.8771	3	51740850	R	II	GRM2	TSS1500	island	TSS1500-island	chr3:51740740-51741413	rs539412875	2
cg10109331	-0.00231871	0.651215	-14.4998	1.02551e-34	6.04467e-32	63.8648	18	21228676	R	II	ANKRD29	Body	opensea	Body-opensea		rs1652373;rs530907857	31;1
cg14153983	-0.00260154	0.52961	-14.499	1.03213e-34	6.07854e-32	63.8584	20	38454845	R	II		IGR	opensea	IGR-opensea		rs115877671;rs551691898;rs571484213;rs534097337	24;23;2;1
cg04555981	-0.00263088	0.352826	-14.4922	1.08843e-34	6.39385e-32	63.8053	5	33423493	F	II		IGR	opensea	IGR-opensea		rs561170952	0
cg22558795	-0.00241858	0.623284	-14.4917	1.09289e-34	6.41461e-32	63.8012	1	218503700	F	II	RRP15	Body	opensea	Body-opensea		rs181587620	11
cg26178526	-0.00233687	0.358965	-14.4909	1.09955e-34	6.44824e-32	63.7951	12	74711370	F	II		IGR	opensea	IGR-opensea		rs573064019	0
cg13246235	0.0023347	0.354385	14.4891	1.11482e-34	6.53233e-32	63.7813	6	12749978	F	I	PHACTR1	Body	island	Body-island	chr6:12749877-12750499	rs535263200	12
cg13327545	0.0020171	0.437392	14.4817	1.18148e-34	6.91125e-32	63.7233	10	22623548	R	I		IGR	island	IGR-island	chr10:22623350-22625875	rs551616120;rs115428343	51;50
cg12278474	-0.00210059	0.277267	-14.4701	1.29355e-34	7.52256e-32	63.6327	1	5221357	F	II		IGR	opensea	IGR-opensea
cg11705975	0.0020344	0.473424	14.4598	1.40139e-34	8.11336e-32	63.5527	10	120354248	R	I	PRLHR	Body	island	Body-island	chr10:120353692-120355821	rs116836026;rs573363900;rs139325809	47;34;11
cg07578168	-0.00216524	0.255269	-14.4597	1.40214e-34	8.11336e-32	63.5521	2	164326112	F	II		IGR	opensea	IGR-opensea
cg23744638	-0.00259215	0.706654	-14.443	1.59777e-34	9.21465e-32	63.4216	11	10323902	R	I		IGR	shore	IGR-shore	chr11:10324353-10324828	rs7949974;rs7935257;rs75632591	45;33;29
cg14876280	-0.00236007	0.471344	-14.4393	1.64352e-34	9.47067e-32	63.3934	3	62187784	R	II	PTPRG	Body	opensea	Body-opensea		rs182741590;rs188165763	40;1
cg23737927	-0.0020082	0.651438	-14.4335	1.72038e-34	9.88896e-32	63.3477	12	5149153	F	I		IGR	shelf	IGR-shelf	chr12:5153012-5154346	rs563280926;rs532231992;rs148668502;rs565704032;rs7961013	4;7;11;22;31
cg18158739	-0.00333745	0.586729	-14.4072	2.11087e-34	1.19752e-31	63.1433	14	63766678	F	II		IGR	opensea	IGR-opensea		rs569742474;rs541078945	13;44
cg05521649	-0.00213479	0.509312	-14.401	2.21509e-34	1.25358e-31	63.0951	1	15721051	R	II	FHAD1	Body	opensea	Body-opensea		rs577921964	1
cg12076562	-0.00276935	0.412823	-14.4007	2.22174e-34	1.25632e-31	63.0921	2	19168969	F	II		IGR	opensea	IGR-opensea		rs563912824;rs74978253;rs114153851;rs191421093	0;1;16;40
cg26882438	-0.0026481	0.51663	-14.3984	2.26157e-34	1.27781e-31	63.0744	3	122399120	R	II	PARP14	TSS1500	shore	TSS1500-shore	chr3:122399655-122400190	rs143064631	25
cg09648727	-0.00225395	0.635957	-14.3893	2.42656e-34	1.36548e-31	63.004	17	79361742	R	I		IGR	shore	IGR-shore	chr17:79360383-79361723
cg14305526	-0.00314683	0.269759	-14.3889	2.43501e-34	1.36913e-31	63.0005	11	31182412	R	II		IGR	opensea	IGR-opensea		rs78759690;rs557135061	51;18
cg26891290	-0.00328392	0.522408	-14.3737	2.74146e-34	1.52541e-31	62.8821	4	68627884	F	II		IGR	opensea	IGR-opensea		rs555939867;rs575242439;rs900790	8;35;41
cg16476710	-0.00246071	0.234339	-14.3716	2.78714e-34	1.54936e-31	62.8655	14	37304393	F	II	SLC25A21	Body	opensea	Body-opensea		rs568436344;rs530974277	29;48
cg25730803	-0.00294228	0.581657	-14.3687	2.84976e-34	1.58187e-31	62.8433	22	43150790	R	II		IGR	opensea	IGR-opensea		rs556690080	11
cg05237436	-0.00250476	0.290681	-14.3655	2.92212e-34	1.62074e-31	62.8183	5	138533428	F	II	SIL1	5'UTR	shore	5'UTR-shore	chr5:138533870-138534113	rs533856681	34
cg18635670	-0.0020404	0.357104	-14.3622	2.99771e-34	1.6587e-31	62.7928	6	26539327	R	II	HMGN4	5'UTR	shore	5'UTR-shore	chr6:26538496-26539015	rs371305352;rs575215942	49;8
cg10616795	-0.00286841	0.707448	-14.3555	3.15803e-34	1.74325e-31	62.7407	5	76464212	R	I		IGR	opensea	IGR-opensea		rs546948966;rs566885098	34;24
cg19142089	-0.0020914	0.499424	-14.3541	3.1946e-34	1.76064e-31	62.7292	7	92807850	R	II		IGR	opensea	IGR-opensea		rs182908666;rs188829706	43;1
cg24535475	-0.00213313	0.740753	-14.3539	3.19938e-34	1.76188e-31	62.7277	12	7167900	F	II	C1S	TSS200	opensea	TSS200-opensea
cg19716264	-0.00209466	0.412179	-14.3508	3.27567e-34	1.79962e-31	62.7041	1	245182150	F	II	EFCAB2	Body	opensea	Body-opensea		rs146234428	30
cg18405719	-0.00278108	0.367248	-14.3503	3.28899e-34	1.8055e-31	62.7001	3	153242	R	II		IGR	opensea	IGR-opensea		rs77132129;rs80085842	32;2
cg21656937	-0.00255777	0.48801	-14.3453	3.42128e-34	1.87516e-31	62.6607	12	54086662	F	II		IGR	shelf	IGR-shelf	chr12:54089211-54089413	rs544400613	1
cg01243823	-0.00260788	0.277499	-14.3426	3.49204e-34	1.90794e-31	62.6402	16	50732212	R	II	NOD2	Body	opensea	Body-opensea		rs561276676	30
cg09098393	-0.00206209	0.337953	-14.3412	3.52996e-34	1.92714e-31	62.6294	8	55423202	F	II		IGR	opensea	IGR-opensea		rs533891505	0
cg12231851	-0.00246992	0.523261	-14.3402	3.55769e-34	1.93923e-31	62.6216	16	73233265	F	II		IGR	opensea	IGR-opensea		rs74028086;rs183460862	13;26
cg21488279	0.00209766	0.341513	14.3401	3.56212e-34	1.94013e-31	62.6204	5	122434178	F	I	PRDM6	Body	island	Body-island	chr5:122433878-122435551	rs573439710;rs540619845	27;45
cg08998192	-0.0021954	0.43561	-14.328	3.91375e-34	2.12333e-31	62.5263	6	32805570	F	II	TAP2	Body	shore	Body-shore	chr6:32806284-32806669	rs536822325;rs112666302	9;20
cg05106770	-0.00216245	0.286951	-14.3256	3.98732e-34	2.16156e-31	62.5077	4	128545193	R	II		IGR	shore	IGR-shore	chr4:128544031-128544903	rs560133535;rs370818919	42;39
cg18987410	0.00205503	0.134435	14.3135	4.38146e-34	2.366e-31	62.4135	11	124791197	R	I	HEPACAM	Body	island	Body-island	chr11:124790814-124791354	rs377077795	41
cg22872396	-0.00372597	0.608194	-14.3102	4.49552e-34	2.42226e-31	62.3878	2	167222673	R	II	SCN9A	5'UTR	opensea	5'UTR-opensea		rs554663323	22
cg20588519	-0.00207047	0.75281	-14.2919	5.18562e-34	2.77014e-31	62.2451	16	73094179	F	II		IGR	shore	IGR-shore	chr16:73091514-73092395
cg26962579	-0.00209498	0.30194	-14.2869	5.39135e-34	2.87342e-31	62.2062	7	73351489	R	II		IGR	opensea	IGR-opensea		rs578157333	1
cg11960359	-0.00415041	0.613978	-14.2849	5.47401e-34	2.91525e-31	62.191	8	142339068	R	II		IGR	opensea	IGR-opensea		rs558644144	23
cg27152890	0.00396809	0.341403	14.2835	5.53728e-34	2.94668e-31	62.1795	19	45900241	R	I	PPP1R13L	Body	island	Body-island	chr19:45898879-45900315	rs560517368;rs574069683	49;22
cg19590421	-0.00213138	0.343304	-14.2724	6.03403e-34	3.20368e-31	62.0937	14	51327604	R	II		IGR	opensea	IGR-opensea
cg03026982	-0.00228636	0.783837	-14.2632	6.48537e-34	3.43129e-31	62.0216	11	19953699	F	II	NAV2	Body	opensea	Body-opensea		rs536448937;rs553563325	1;33
cg03748458	-0.00274361	0.656275	-14.2612	6.58696e-34	3.47866e-31	62.006	8	14711248	F	II	MIR383	TSS1500	opensea	TSS1500-opensea		rs185929851	0
cg24350475	-0.00210816	0.531442	-14.2573	6.7867e-34	3.57871e-31	61.9762	10	30316933	R	II	KIAA1462	Body	opensea	Body-opensea		rs61733997	19
cg26985711	-0.00204134	0.391045	-14.2501	7.18216e-34	3.77009e-31	61.9196	12	91572276	R	II	DCN	1stExon	opensea	1stExon-opensea		rs145597441	2
cg25132810	-0.00217331	0.352227	-14.2432	7.57482e-34	3.95829e-31	61.8664	8	138128023	F	II		IGR	opensea	IGR-opensea		rs114404918	10
cg24902838	-0.00330965	0.310911	-14.2417	7.66729e-34	4.0036e-31	61.8543	11	27897187	F	II		IGR	opensea	IGR-opensea		rs186053672	47
cg19784428	-0.00301338	0.700806	-14.2412	7.69406e-34	4.01456e-31	61.8508	19	16830746	R	II	NWD1	TSS200	opensea	TSS200-opensea		rs548195666;rs567999572;rs190906410	9;2;1
cg23287894	-0.00215206	0.237304	-14.2314	8.30346e-34	4.31646e-31	61.7746	4	129141704	R	II		IGR	opensea	IGR-opensea
cg14624096	-0.00254787	0.413223	-14.2286	8.4917e-34	4.4076e-31	61.7522	13	30743810	F	II		IGR	opensea	IGR-opensea		rs528382391	5
cg27459131	-0.00276195	0.299332	-14.2283	8.51092e-34	4.41429e-31	61.75	3	189735756	R	II	P3H2	Body	opensea	Body-opensea		rs117809973;rs9855467	31;8
cg05655457	-0.00243289	0.315672	-14.2224	8.91173e-34	4.60158e-31	61.704	11	58127944	F	II	OR5B17	TSS1500	opensea	TSS1500-opensea		rs554434351;rs572673314	1;16
cg13455326	-0.00208174	0.566837	-14.2192	9.13607e-34	4.71043e-31	61.6791	19	10043341	R	II	OLFM2	Body	shelf	Body-shelf	chr19:10046824-10047067	rs528384959	27
cg17804348	0.0030594	0.501464	14.2124	9.63208e-34	4.95148e-31	61.6263	1	3649473	F	I	TP73	Body	island	Body-island	chr1:3649294-3649674	rs373711960;rs138694448	14;15
cg01567771	-0.00212803	0.572317	-14.2096	9.84319e-34	5.04881e-31	61.6046	14	22191382	F	II		IGR	opensea	IGR-opensea		rs568867715	43
cg01786985	-0.00205829	0.428827	-14.2038	1.02963e-33	5.26567e-31	61.5597	7	93190336	R	II	CALCR	TSS1500	opensea	TSS1500-opensea		rs548090328;rs542065143;rs555804543;rs192971792	28;15;2;1
cg22282410	0.00208912	0.165556	14.1982	1.07569e-33	5.49721e-31	61.5159	7	158380884	R	I	PTPRN2	TSS1500	island	TSS1500-island	chr7:158379328-158381221
cg10358342	-0.00255768	0.347116	-14.1943	1.10871e-33	5.66177e-31	61.4857	7	144107626	R	II	NOBOX	TSS1500	opensea	TSS1500-opensea		rs17171166;rs181376777	26;2
cg15242577	-0.00214966	0.545432	-14.185	1.1923e-33	6.07082e-31	61.4131	2	137285075	F	II		IGR	opensea	IGR-opensea		rs181832185;rs186482760	1;7
cg18235050	0.00246326	0.285448	14.1827	1.21307e-33	6.16754e-31	61.3958	12	126676048	R	I		IGR	island	IGR-island	chr12:126675561-126676195	rs7137960	37
cg07051715	-0.00215887	0.721178	-14.1822	1.21824e-33	6.18931e-31	61.3916	12	14807587	F	II	GUCY2C	Body	opensea	Body-opensea		rs188348014	0
cg21374240	-0.00267092	0.565207	-14.1789	1.25011e-33	6.3466e-31	61.3658	2	167241254	R	II		IGR	opensea	IGR-opensea		rs530182632	31
cg03437472	-0.00210343	0.281022	-14.1648	1.39469e-33	7.04458e-31	61.2564	10	87287326	R	II		IGR	opensea	IGR-opensea		rs143822814;rs191271413	26;2
cg03043157	-0.00201302	0.240607	-14.1567	1.48594e-33	7.48377e-31	61.1931	6	97010903	F	II	FHL5	5'UTR	opensea	5'UTR-opensea		rs145956082	11
cg25952512	-0.00237233	0.407842	-14.1559	1.49484e-33	7.52316e-31	61.1871	10	86211963	F	II	CCSER2	Body	opensea	Body-opensea		rs552270959;rs191463142	21;26
cg01671681	-0.00216286	0.603942	-14.1434	1.64749e-33	8.26152e-31	61.09	3	155421735	F	II	PLCH1	5'UTR	opensea	5'UTR-opensea		rs555979232;rs188742475	7;22
cg18022964	-0.00214948	0.547633	-14.143	1.6529e-33	8.28266e-31	61.0867	2	86042151	F	II	LOC284950	TSS200	shelf	TSS200-shelf	chr2:86038311-86038666	rs140941817;rs57279317;rs531732618	19;36;49
cg02113955	-0.00246862	0.56841	-14.1359	1.74706e-33	8.7482e-31	61.0313	14	53291505	R	II		IGR	opensea	IGR-opensea		rs190346036;rs556712596;rs576660257	43;20;1
cg06016699	-0.00202439	0.528624	-14.1272	1.86973e-33	9.31552e-31	60.9635	1	18337380	F	II		IGR	opensea	IGR-opensea
cg10917602	-0.00257544	0.748061	-14.1189	1.9943e-33	9.90775e-31	60.8991	16	30996630	R	II	HSD3B7	5'UTR	opensea	5'UTR-opensea		rs564042283;rs530736885;rs548536043	31;18;10
cg02188818	-0.0022451	0.415587	-14.1061	2.20204e-33	1.08545e-30	60.8001	4	141676849	F	II	TBC1D9	Body	shore	Body-shore	chr4:141676920-141678170
cg02402091	-0.0021313	0.426366	-14.1042	2.23591e-33	1.09981e-30	60.7848	10	114135092	F	II	ACSL5	TSS1500	opensea	TSS1500-opensea
cg22828987	-0.00208989	0.271519	-14.0839	2.61716e-33	1.27116e-30	60.6275	3	6841311	F	II	GRM7-AS3	Body	opensea	Body-opensea		rs11706912;rs564553484	46;49
cg23628721	-0.00245568	0.574243	-14.0629	3.0836e-33	1.48116e-30	60.4636	6	116332682	F	II	FRK	Body	opensea	Body-opensea		rs537926625;rs556650151	22;32
cg19864060	-0.00230753	0.304949	-14.0581	3.20012e-33	1.53501e-30	60.4266	1	218382922	R	II		IGR	opensea	IGR-opensea		rs151196865;rs71636915;rs112319081;rs184462840	40;33;12;1
cg11226904	-0.00209309	0.448896	-14.0405	3.66961e-33	1.75176e-30	60.2898	2	214671150	F	II	SPAG16	Body	opensea	Body-opensea		rs549071486	15
cg25920842	-0.00234622	0.40121	-14.04	3.68224e-33	1.75622e-30	60.2864	7	81128918	F	II		IGR	opensea	IGR-opensea		rs535131184	14
cg24688549	-0.00219144	0.256166	-14.0357	3.80814e-33	1.81166e-30	60.2528	5	138533415	F	II	SIL1	5'UTR	shore	5'UTR-shore	chr5:138533870-138534113	rs533856681	47
cg18345924	-0.00234987	0.465533	-14.0315	3.9354e-33	1.8671e-30	60.2199	21	22372231	F	II	NCAM2	Body	shore	Body-shore	chr21:22369423-22370582	rs549772155;rs568067273	9;45
cg05237259	-0.00237434	0.325632	-14.0144	4.4956e-33	2.12707e-30	60.0869	11	35552169	R	II	PAMR1	TSS1500	opensea	TSS1500-opensea		rs536824907;rs187123755	32;10
cg18035858	-0.00227006	0.299069	-14.0119	4.58292e-33	2.16692e-30	60.0677	5	32806495	R	II		IGR	opensea	IGR-opensea		rs538640924;rs147315197	50;1
cg01828742	-0.00295669	0.397664	-14.0084	4.71093e-33	2.2214e-30	60.0402	1	230305461	R	II	GALNT2	Body	opensea	Body-opensea		rs144245445;rs193243926	51;27
cg12767903	-0.00221237	0.669449	-14.0043	4.86343e-33	2.29176e-30	60.0084	3	114027886	F	II	TIGIT	3'UTR	opensea	3'UTR-opensea		rs74887108	9
cg04565088	-0.00250348	0.457443	-14.0022	4.94382e-33	2.32806e-30	59.992	18	19184921	F	II		IGR	shelf	IGR-shelf	chr18:19180049-19181026
cg13609948	-0.0027151	0.527539	-14.0021	4.94738e-33	2.32816e-30	59.9913	22	29427709	R	II	ZNRF3-AS1	TSS1500	shore	TSS1500-shore	chr22:29426510-29426843
cg17084492	-0.00217694	0.269376	-13.9964	5.16902e-33	2.421e-30	59.9475	3	122707095	F	II	SEMA5B	Body	opensea	Body-opensea		rs116093511;rs560503381	1;16
cg08121845	-0.00519717	0.355971	-13.9906	5.40762e-33	2.52595e-30	59.9024	3	103998713	R	II		IGR	opensea	IGR-opensea		rs536357113;rs555012785	8;1
cg24466241	0.00283305	0.255269	13.986	5.60686e-33	2.6155e-30	59.8662	1	53308908	F	I	ZYG11A	Body	island	Body-island	chr1:53308294-53309262	rs547582499;rs559252502;rs533086224	2;25;50
cg26342454	-0.00416724	0.313701	-13.9856	5.62469e-33	2.62206e-30	59.8631	4	10035262	R	II	SLC2A9	5'UTR	opensea	5'UTR-opensea		rs181280388;rs112298408;rs566455279	38;20;2
cg16789844	-0.00333893	0.532301	-13.9753	6.09211e-33	2.82293e-30	59.7833	7	32339213	R	II	PDE1C	TSS200	shore	TSS200-shore	chr7:32337983-32338725
cg08231710	0.00240918	0.397448	13.9746	6.12376e-33	2.8357e-30	59.7781	1	1566687	F	I	MMP23A	TSS1500	island	TSS1500-island	chr1:1564421-1570006	rs542928579;rs553564128;rs569458377	16;22;34
cg09330898	0.00207662	0.194428	13.9646	6.62053e-33	3.05963e-30	59.7002	2	98703682	F	I	VWA3B	1stExon	island	1stExon-island	chr2:98703354-98703889
cg05198378	-0.00220387	0.373846	-13.9602	6.84947e-33	3.16333e-30	59.6662	5	82104885	R	II		IGR	opensea	IGR-opensea
cg08713964	-0.00206318	0.46543	-13.9521	7.29568e-33	3.35382e-30	59.6032	2	217553593	F	II	IGFBP5	Body	shelf	Body-shelf	chr2:217556802-217557174	rs573866254	1
cg19954662	-0.00223721	0.281491	-13.9516	7.32255e-33	3.36395e-30	59.5995	16	52330636	R	II		IGR	opensea	IGR-opensea		rs138918914;rs552551455;rs192406261;rs143883912	47;40;29;21
cg05202858	-0.0052575	0.483031	-13.9438	7.78037e-33	3.56016e-30	59.5389	3	191773926	R	II		IGR	opensea	IGR-opensea		rs548803526;rs561622627	50;1
cg02981828	-0.00227401	0.654858	-13.9355	8.29936e-33	3.78271e-30	59.4744	12	75784144	F	II	GLIPR1L2	TSS1500	shore	TSS1500-shore	chr12:75784799-75785241
cg05235651	-0.00245128	0.38853	-13.9287	8.7531e-33	3.97649e-30	59.4212	1	1365793	R	II	LOC102724312	Body	shelf	Body-shelf	chr1:1362954-1363299	rs143000156;rs568320177;rs529700167;rs546718777	36;25;8;1
cg17267171	-0.00240383	0.421152	-13.9205	9.3251e-33	4.22255e-30	59.358	3	188864773	R	II		IGR	opensea	IGR-opensea		rs12490118;rs76543661;rs557066007	43;27;1
cg15110296	-0.00236101	0.378234	-13.919	9.43754e-33	4.27068e-30	59.346	12	12509705	R	II	LOH12CR1	TSS1500	shore	TSS1500-shore	chr12:12509911-12510428	rs112619756	30
cg05372521	-0.00212241	0.356926	-13.9148	9.75312e-33	4.40204e-30	59.3132	8	96307882	R	II	C8orf37-AS1	Body	opensea	Body-opensea		rs528305379	18
cg17766035	-0.002202	0.695689	-13.9137	9.83193e-33	4.43473e-30	59.3051	2	40506325	R	II	SLC8A1	Body	opensea	Body-opensea		rs79978280;rs201375568;rs566831581	47;44;31
cg12987318	-0.00230375	0.656754	-13.9109	1.0052e-32	4.52354e-30	59.283	6	150219675	R	II	RAET1E-AS1	Body	opensea	Body-opensea		rs12528243;rs115933811	50;1
cg05213896	0.00243402	0.252056	13.9108	1.00548e-32	4.52354e-30	59.2827	19	50393653	R	I	IL4I1	Body	island	Body-island	chr19:50393069-50393998	rs145786285	7
cg21562973	-0.00221203	0.480651	-13.9058	1.04564e-32	4.69508e-30	59.2436	1	100274722	R	II		IGR	opensea	IGR-opensea		rs535513002;rs1908150;rs575009212	50;43;1
cg19261426	-0.00209504	0.572558	-13.9057	1.0468e-32	4.69724e-30	59.2425	1	228560439	F	II	OBSCN	Body	shore	Body-shore	chr1:228558945-228559246	rs567413151;rs536162507;rs201953118	12;33;51
cg04357717	-0.00349295	0.375814	-13.9024	1.07382e-32	4.81232e-30	59.217	3	102156072	R	II	ZPLD1	Body	opensea	Body-opensea		rs192445719;rs537160215	9;2
cg11180750	-0.00315102	0.353103	-13.8888	1.19371e-32	5.32213e-30	59.1113	12	21283013	R	II	SLCO1B1	TSS1500	opensea	TSS1500-opensea		rs55747526;rs112035243;rs147947474	43;6;2
cg18057497	-0.00230063	0.778168	-13.8843	1.23564e-32	5.48797e-30	59.0768	10	61842464	F	II	ANK3	Body	opensea	Body-opensea		rs2393595	34
cg18091225	-0.00329621	0.546543	-13.8799	1.2787e-32	5.66631e-30	59.0426	7	88295607	R	II		IGR	opensea	IGR-opensea		rs528633136;rs546730064;rs571410768;rs186563658;rs557028346	35;31;7;2;1
cg02547394	0.00200326	0.306986	13.8799	1.27905e-32	5.66631e-30	59.0423	13	112721789	R	I	SOX1	TSS200	island	TSS200-island	chr13:112720564-112723582
cg11287725	-0.00210404	0.532344	-13.8754	1.32374e-32	5.85684e-30	59.008	9	137215735	R	II		IGR	shore	IGR-shore	chr9:137217062-137218078	rs556588381	1
cg00008629	-0.00354271	0.277592	-13.8626	1.4625e-32	6.43395e-30	58.9084	9	115093661	R	II	ROD1	Body	shore	Body-shore	chr9:115095149-115095919	rs562044821	42
cg18915452	0.00216181	0.232808	13.8553	1.54835e-32	6.79872e-30	58.8514	10	133999471	R	I	DPYSL4	TSS1500	island	TSS1500-island	chr10:133998912-134001500	rs115188388	39
cg19837786	-0.00213166	0.547455	-13.8551	1.55055e-32	6.80408e-30	58.85	2	176140378	F	II		IGR	opensea	IGR-opensea		rs182696567	39
cg17495529	-0.00249775	0.401316	-13.8527	1.58003e-32	6.9247e-30	58.8312	12	52761489	R	II	KRT85	TSS200	shore	TSS200-shore	chr12:52760834-52761099	rs1732276;rs555918355	22;2
cg06413398	-0.00241081	0.224608	-13.819	2.05171e-32	8.89493e-30	58.5702	6	110736865	F	II	DDO	TSS200	opensea	TSS200-opensea		rs549225615	42
cg26014538	0.00206384	0.236432	13.8112	2.17961e-32	9.40428e-30	58.5098	3	147126763	R	I	ZIC1	TSS1500	shore	TSS1500-shore	chr3:147126988-147128999	rs546674131;rs566357735	45;24
cg15427886	0.00285503	0.252048	13.7927	2.51603e-32	1.07492e-29	58.3664	8	55379663	F	I		IGR	island	IGR-island	chr8:55378928-55380186	rs567118025	35
cg05207637	-0.00210038	0.467115	-13.791	2.55086e-32	1.08913e-29	58.3527	16	74134895	F	II		IGR	opensea	IGR-opensea		rs573990757	2
cg05284887	-0.00291866	0.617639	-13.79	2.57067e-32	1.09624e-29	58.3449	1	147233306	R	II	GJA5	TSS1500	opensea	TSS1500-opensea
cg00048759	0.00226961	0.298411	13.7711	2.97674e-32	1.2586e-29	58.1984	7	99775422	F	I	STAG3	TSS200	island	TSS200-island	chr7:99774733-99775583	rs571764060;rs370444074;rs188290003	20;32;46
cg24706980	-0.00218023	0.590788	-13.7571	3.31803e-32	1.39274e-29	58.09	1	183624609	R	II	RGL1	5'UTR	opensea	5'UTR-opensea
cg05436231	0.00203942	0.300258	13.7498	3.51202e-32	1.46845e-29	58.0332	1	27709789	R	I	CD164L2	1stExon	island	1stExon-island	chr1:27709600-27709831	rs575464371;rs538029491	13;12
cg06784991	0.00234883	0.180018	13.7414	3.74798e-32	1.5619e-29	57.9683	1	53308768	R	I	ZYG11A	Body	island	Body-island	chr1:53308294-53309262	rs554039782	15
cg07497042	-0.00276835	0.718476	-13.7126	4.68518e-32	1.93163e-29	57.7453	1	236557165	F	II	EDARADD	TSS1500	shore	TSS1500-shore	chr1:236558459-236559336
cg09764150	-0.00302369	0.273236	-13.7115	4.72684e-32	1.94765e-29	57.7365	14	64747114	F	II	ESR2	Body	opensea	Body-opensea
cg07566324	-0.00235836	0.556097	-13.7094	4.80557e-32	1.97892e-29	57.72	11	120556138	R	II	GRIK4	Body	opensea	Body-opensea		rs370596478	39
cg00303541	0.00377188	0.503524	13.7043	4.99782e-32	2.05322e-29	57.6808	3	51741280	R	II	GRM2	5'UTR	island	5'UTR-island	chr3:51740740-51741413
cg01820962	-0.00366301	0.652144	-13.7023	5.0778e-32	2.08485e-29	57.665	6	116511817	R	II	NT5DC1	Body	opensea	Body-opensea		rs539940516;rs561402513	42;23
cg07142723	-0.00204706	0.599126	-13.6864	5.74479e-32	2.34486e-29	57.5417	8	105431269	R	II	DPYS	Body	opensea	Body-opensea		rs576279893	2
cg25693132	0.00250611	0.519487	13.6786	6.10313e-32	2.48384e-29	57.4812	3	51740741	R	II	GRM2	TSS1500	island	TSS1500-island	chr3:51740740-51741413	rs557082868	4
cg05156137	-0.00253614	0.246618	-13.6742	6.31077e-32	2.56235e-29	57.4478	21	35898975	R	II	RCAN1	5'UTR	opensea	5'UTR-opensea		rs78148269;rs147745471;rs537018835;rs149533318;rs146069842	36;35;28;2;1
cg20404850	-0.00356534	0.452467	-13.6736	6.34197e-32	2.57351e-29	57.4429	9	99374660	F	II	CDC14B	Body	opensea	Body-opensea		rs568221693;rs535322122	0;37
cg10501189	-0.00268136	0.30351	-13.6732	6.35982e-32	2.57925e-29	57.4401	17	7685565	F	II	DNAH2	Body	opensea	Body-opensea		rs543107357;rs62059686;rs558438915	0;22;28
cg19724470	-0.00272623	0.233838	-13.6716	6.44349e-32	2.61014e-29	57.427	9	5450936	F	II	CD274	5'UTR	shore	5'UTR-shore	chr9:5450409-5450629	rs185005359;rs866066;rs559393240;rs532929011;rs551514059;rs190049644	12;17;23;33;34;40
cg18675951	-0.00235223	0.580923	-13.6679	6.62841e-32	2.68192e-29	57.3988	4	125868087	R	II		IGR	opensea	IGR-opensea		rs147297049;rs184799082	2;1
cg16630876	-0.00208423	0.417063	-13.66	7.05004e-32	2.84755e-29	57.3372	1	24840560	R	II	RCAN3	TSS1500	opensea	TSS1500-opensea
cg13302154	-0.00230699	0.342889	-13.6527	7.45753e-32	3.00342e-29	57.281	12	15039432	R	II	MGP	TSS1500	opensea	TSS1500-opensea		rs537445977;rs2430739	32;31
cg16464329	-0.00202876	0.746221	-13.6508	7.5698e-32	3.04159e-29	57.2661	13	95923665	F	II	ABCC4	Body	opensea	Body-opensea		rs527400481;rs547065415;rs7322318	15;16;23
cg15304674	-0.0023123	0.642148	-13.6446	7.94155e-32	3.18176e-29	57.2182	7	91923194	R	II	ANKIB1	5'UTR	opensea	5'UTR-opensea		rs563445151;rs529320058;rs542627038;rs11974646	37;30;18;14
cg25993865	-0.00228459	0.468806	-13.6396	8.25546e-32	3.30373e-29	57.1795	22	33322830	F	II	SYN3	Body	opensea	Body-opensea		rs192594218	31
cg16710411	-0.00204899	0.53706	-13.6351	8.54924e-32	3.41148e-29	57.1446	7	93707553	R	II		IGR	opensea	IGR-opensea		rs570920711	24
cg17023761	-0.00206307	0.646635	-13.625	9.24906e-32	3.67597e-29	57.066	15	85364772	F	II	ALPK3	Body	opensea	Body-opensea		rs376754217;rs142569650	0;3
cg27578811	0.00201017	0.215062	13.6208	9.54917e-32	3.78659e-29	57.0341	15	83316223	R	I	CPEB1	Body	island	Body-island	chr15:83315116-83317541
cg25433915	-0.00241901	0.562593	-13.618	9.75978e-32	3.8613e-29	57.0123	11	94822086	F	II	ENDOD1	TSS1500	shore	TSS1500-shore	chr11:94822597-94823611	rs576722978;rs187500780	12;40
cg10013574	-0.00221175	0.464327	-13.6121	1.0221e-31	4.03233e-29	56.9662	1	108329134	F	II	VAV3	Body	opensea	Body-opensea		rs112916345;rs148750276	1;18
cg11503396	-0.0020215	0.375641	-13.6001	1.12123e-31	4.4109e-29	56.8737	2	25419761	R	II		IGR	opensea	IGR-opensea		rs186911551;rs558943968;rs577274687;rs541134124;rs560318706	35;19;18;14;13
cg24102349	-0.00241193	0.688251	-13.5998	1.12405e-31	4.41949e-29	56.8712	3	179039865	F	II	ZNF639	TSS1500	shore	TSS1500-shore	chr3:179040466-179041632
cg11017186	-0.00246745	0.553152	-13.5958	1.1598e-31	4.55744e-29	56.8399	13	103566325	F	II		IGR	opensea	IGR-opensea		rs193276701	33
cg03738025	0.00250489	0.306161	13.5606	1.52343e-31	5.91945e-29	56.5675	6	105388694	F	I		IGR	island	IGR-island	chr6:105388190-105389545	rs115424684;rs11754600;rs549014815	10;24;37
cg25331593	-0.00236577	0.659708	-13.5503	1.64927e-31	6.38703e-29	56.4883	9	140197800	R	II	NRARP	TSS1500	shore	TSS1500-shore	chr9:140195501-140197475	rs555383329	43
cg20658027	-0.00228729	0.724937	-13.5433	1.74176e-31	6.73019e-29	56.4338	2	135398210	F	II	TMEM163	Body	opensea	Body-opensea		rs112247215;rs191149383;rs183318143;rs542349210	0;1;13;40
cg01542019	-0.0024279	0.528411	-13.5271	1.97402e-31	7.56047e-29	56.3087	19	14673053	R	I	TECR	Body	shelf	Body-shelf	chr19:14676201-14676542	rs540641316;rs552583260;rs572696380;rs181340814	45;37;22;7
cg17316508	-0.00206528	0.505886	-13.5241	2.02041e-31	7.72536e-29	56.2856	7	25770971	R	II		IGR	opensea	IGR-opensea		rs11772115;rs552167997	49;7
cg03024529	-0.00207129	0.705641	-13.5233	2.03386e-31	7.764e-29	56.2789	3	100948795	F	II	IMPG2	Body	opensea	Body-opensea		rs145539940;rs141342138	1;32
cg06879746	-0.00228914	0.544406	-13.5217	2.05834e-31	7.84883e-29	56.267	6	30883768	R	II	VARS2	Body	shore	Body-shore	chr6:30881533-30882296	rs545843798;rs139515727	42;8
cg16976808	-0.00240093	0.521625	-13.5207	2.07471e-31	7.90693e-29	56.2591	8	81033743	R	II	TPD52	Body	opensea	Body-opensea		rs543204916	51
cg12964935	-0.00355273	0.6946	-13.5146	2.17541e-31	8.25902e-29	56.2117	14	58356042	F	II		IGR	opensea	IGR-opensea		rs142394530;rs567913653;rs808221	42;45;49
cg05330471	-0.0023869	0.632362	-13.5019	2.39992e-31	9.06685e-29	56.1136	9	121771590	R	II		IGR	opensea	IGR-opensea		rs2052109;rs571886912;rs189376841;rs181822403	50;49;14;13
cg24706363	-0.00245589	0.339982	-13.4955	2.52113e-31	9.50926e-29	56.0644	10	78939316	F	II	KCNMA1	Body	opensea	Body-opensea		rs191346695;rs145678636	7;17
cg11022133	-0.00266285	0.578414	-13.4929	2.57253e-31	9.69262e-29	56.0443	2	35523653	F	II		IGR	opensea	IGR-opensea		rs574294418	25
cg19230755	0.00202422	0.228409	13.4915	2.60087e-31	9.7835e-29	56.0333	7	65878503	R	I		IGR	island	IGR-island	chr7:65878463-65878977	rs570986986;rs540005369	24;23
cg21593015	-0.00268593	0.728282	-13.4885	2.66176e-31	1.00072e-28	56.0102	4	184893118	R	II	STOX2	Body	opensea	Body-opensea
cg00071739	-0.00239765	0.571108	-13.4828	2.78283e-31	1.04285e-28	55.9658	22	19220482	F	II	CLTCL1	Body	opensea	Body-opensea		rs551237096;rs115768471	0;16
cg08036772	-0.00201157	0.756234	-13.4772	2.90497e-31	1.08395e-28	55.9229	5	11075808	F	II	CTNND2	Body	opensea	Body-opensea		rs376453917;rs577823492	22;34
cg23660404	-0.0021689	0.311029	-13.4728	3.00517e-31	1.11714e-28	55.889	8	55240982	F	II		IGR	opensea	IGR-opensea		rs572623738;rs183666679	12;21
cg16402813	-0.00226261	0.612366	-13.4708	3.05293e-31	1.13319e-28	55.8733	13	89356569	F	II		IGR	opensea	IGR-opensea
cg20357875	-0.00229063	0.385831	-13.4708	3.05322e-31	1.13319e-28	55.8732	18	42792737	R	II	SLC14A2	TSS1500	opensea	TSS1500-opensea		rs562371908;rs574044389;rs544632246	49;31;2
cg08617701	-0.00234271	0.624601	-13.4617	3.27711e-31	1.2124e-28	55.8025	4	189361224	R	II		IGR	opensea	IGR-opensea
cg16664405	0.00213801	0.241654	13.4596	3.32857e-31	1.23013e-28	55.7869	10	111216962	F	I		IGR	island	IGR-island	chr10:111216604-111217083
cg06197616	-0.00204877	0.408697	-13.457	3.39647e-31	1.25456e-28	55.7668	2	128348899	R	II	MYO7B	Body	shore	Body-shore	chr2:128350285-128350640	rs565512145;rs531114042;rs185137789	39;6;1
cg11935615	-0.00237345	0.57517	-13.4545	3.46353e-31	1.27797e-28	55.7472	16	15699179	R	II	KIAA0430	Body	opensea	Body-opensea		rs71375042;rs187606793	20;1
cg19389884	0.00212416	0.203955	13.4524	3.51946e-31	1.29654e-28	55.7312	11	1358515	F	II		IGR	island	IGR-island	chr11:1357626-1359081	rs556011645	36
cg07565376	-0.00246257	0.383859	-13.4507	3.56668e-31	1.31255e-28	55.7179	12	30439440	F	II		IGR	opensea	IGR-opensea		rs77287732	42
cg05835105	0.00216387	0.254098	13.442	3.81636e-31	1.40146e-28	55.6504	4	111543401	R	I	PITX2	Body	island	Body-island	chr4:111542062-111544464	rs200381032	32
cg05817709	-0.00217035	0.306806	-13.4388	3.91249e-31	1.43449e-28	55.6255	11	63304098	F	II	RARRES3	TSS200	opensea	TSS200-opensea		rs549389033	16
cg21907521	-0.00214359	0.218072	-13.4355	4.01202e-31	1.46789e-28	55.6004	19	49255510	F	II	FUT1	5'UTR	shore	5'UTR-shore	chr19:49253688-49254221	rs28400011	18
cg15167811	-0.00273933	0.206956	-13.4287	4.22979e-31	1.54189e-28	55.5476	9	115094058	R	II	MIR3134	Body	shore	Body-shore	chr9:115095149-115095919
cg26474827	-0.00210183	0.501216	-13.4233	4.40851e-31	1.602e-28	55.5063	5	14945278	R	II		IGR	opensea	IGR-opensea		rs544096330;rs144898445	44;13
cg21279804	-0.00221925	0.578932	-13.422	4.45402e-31	1.61769e-28	55.496	2	41922576	F	II		IGR	shelf	IGR-shelf	chr2:41924592-41924949	rs553542792;rs573255011	0;30
cg01898573	-0.00207611	0.361948	-13.4077	4.97375e-31	1.79149e-28	55.3858	18	46479537	F	II		IGR	shore	IGR-shore	chr18:46474931-46479364
cg25746849	-0.00203893	0.438473	-13.4012	5.23407e-31	1.88233e-28	55.3349	3	130257360	R	II		IGR	opensea	IGR-opensea		rs528970858;rs138462177;rs143564177	36;2;1
cg13646620	-0.00225107	0.272419	-13.3994	5.30615e-31	1.90628e-28	55.3212	13	78353295	F	II		IGR	opensea	IGR-opensea		rs536226534	48
cg00868206	-0.00243148	0.719586	-13.3757	6.37377e-31	2.27223e-28	55.1381	6	149641149	F	II	TAB2	Body	shore	Body-shore	chr6:149638018-149639518	rs144570872;rs564405	34;51
cg10835286	-0.00399771	0.310768	-13.3739	6.46038e-31	2.30075e-28	55.1247	2	66657913	R	II		IGR	shelf	IGR-shelf	chr2:66660452-66660794	rs192365118;rs183363304	29;23
cg18996771	-0.00213829	0.558337	-13.3689	6.71528e-31	2.38664e-28	55.086	5	83021010	R	II		IGR	shelf	IGR-shelf	chr5:83017894-83018358	rs114959122;rs145858702	49;9
cg16951092	-0.0020423	0.654791	-13.365	6.92029e-31	2.45323e-28	55.056	2	165773889	F	II	SLC38A11	Body	opensea	Body-opensea		rs567554790;rs78886014	4;46
cg16260931	-0.00216057	0.438302	-13.3638	6.9884e-31	2.47611e-28	55.0462	17	19372764	F	II		IGR	opensea	IGR-opensea		rs549144549;rs569130815;rs537915790	2;13;32
cg13993467	-0.00309157	0.374312	-13.3603	7.1802e-31	2.54148e-28	55.0192	3	3010002	R	II	CNTN4	Body	opensea	Body-opensea		rs76984982;rs556771631;rs570480896;rs539169389;rs553117259	51;40;27;26;1
cg23112168	-0.00266767	0.488002	-13.3588	7.26018e-31	2.56848e-28	55.0081	1	219346899	F	II	LYPLAL1	TSS1500	shore	TSS1500-shore	chr1:219347109-219347572	rs185428028	16
cg22557662	0.00210188	0.165744	13.3563	7.40741e-31	2.6179e-28	54.9881	19	38747374	R	I	PPP1R14A	TSS1500	island	TSS1500-island	chr19:38746638-38747379	rs564115753;rs572714205;rs540342678	14;11;5
cg16899999	-0.00285332	0.558338	-13.3459	8.02645e-31	2.82234e-28	54.9079	10	23341714	R	II		IGR	opensea	IGR-opensea		rs188818219	28
cg17723057	-0.00215913	0.471106	-13.3446	8.10691e-31	2.84632e-28	54.8979	6	22906441	R	II		IGR	opensea	IGR-opensea		rs549034054	29
cg13782301	0.00230922	0.331938	13.3159	1.01175e-30	3.50586e-28	54.6767	6	32116875	F	I	PRRT1	3'UTR	island	3'UTR-island	chr6:32116590-32117229
cg13652354	-0.00215592	0.465292	-13.3159	1.0121e-30	3.50586e-28	54.6764	5	25619089	F	II		IGR	opensea	IGR-opensea		rs10064703;rs144343190;rs556317902;rs578157377;rs146535650	0;17;37;38;49
cg18667659	0.00220383	0.565475	13.3099	1.05967e-30	3.65046e-28	54.6305	2	99438903	R	I	C2orf55	Body	island	Body-island	chr2:99438297-99439884
cg01097384	0.00228547	0.287467	13.3031	1.11693e-30	3.83253e-28	54.5779	11	1358675	F	I		IGR	island	IGR-island	chr11:1357626-1359081	rs545884911;rs113307165	15;19
cg15851014	-0.00237302	0.316315	-13.3013	1.13253e-30	3.88414e-28	54.5641	4	186989764	R	II	TLR3	TSS1500	opensea	TSS1500-opensea		rs192580528;rs555769376	21;10
cg17593342	-0.00247558	0.549653	-13.2846	1.28902e-30	4.37979e-28	54.4348	6	14037614	R	II		IGR	opensea	IGR-opensea
cg18964582	-0.00238946	0.77737	-13.2838	1.29703e-30	4.40056e-28	54.4287	1	236557182	R	II	EDARADD	TSS1500	shore	TSS1500-shore	chr1:236558459-236559336	rs551192170	38
cg04971650	-0.00203149	0.772835	-13.2808	1.32771e-30	4.50026e-28	54.4053	15	70861475	F	II		IGR	opensea	IGR-opensea		rs574224331	24
cg24217948	-0.00247051	0.638989	-13.2686	1.45817e-30	4.93285e-28	54.3117	18	42261980	R	II	SETBP1	5'UTR	shore	5'UTR-shore	chr18:42258983-42260795	rs528753017	46
cg24125828	0.00235314	0.544059	13.2668	1.47899e-30	4.99842e-28	54.2976	6	32117049	R	I	PRRT1	Body	island	Body-island	chr6:32116590-32117229	rs148054537	23
cg15989810	-0.00241414	0.573444	-13.261	1.54675e-30	5.21727e-28	54.2528	12	131617481	F	II	GPR133	Body	opensea	Body-opensea		rs578008165	27
cg08983814	-0.00238828	0.394827	-13.2551	1.61917e-30	5.4457e-28	54.2071	17	67824386	F	II	LINC01483	Body	opensea	Body-opensea		rs531718307	12
cg26345105	0.00224923	0.513754	13.2396	1.82514e-30	6.10304e-28	54.0876	1	228634265	R	I		IGR	shore	IGR-shore	chr1:228633382-228634127	rs191755918	9
cg22894896	0.00271061	0.384152	13.2248	2.04606e-30	6.81881e-28	53.9735	17	29886890	R	I	MIR193A	TSS200	island	TSS200-island	chr17:29885900-29887377	rs531716329	10
cg09555666	-0.0020737	0.724344	-13.2246	2.04932e-30	6.82642e-28	53.9719	19	15234879	F	II	ILVBL	Body	shore	Body-shore	chr19:15235912-15236631	rs542261762;rs564083026;rs528173363	4;18;41
cg23367919	-0.00231913	0.498539	-13.2198	2.12636e-30	7.06609e-28	53.935	2	199180751	R	II	LOC101927619	Body	opensea	Body-opensea
cg20094837	-0.00238335	0.577272	-13.2133	2.23585e-30	7.40518e-28	53.8849	13	35515575	F	II	NBEA	TSS1500	opensea	TSS1500-opensea		rs553465656;rs73488130	9;44
cg17953764	0.00201324	0.443412	13.2132	2.23766e-30	7.40766e-28	53.8841	4	48492845	F	I	ZAR1	1stExon	island	1stExon-island	chr4:48492117-48493589	rs139073114	51
cg26620588	-0.00229628	0.800867	-13.2094	2.30327e-30	7.61759e-28	53.8552	1	234573565	R	II	TARBP1	Body	opensea	Body-opensea		rs528691687;rs12096403	24;17
cg12693049	-0.00258611	0.309671	-13.2084	2.32085e-30	7.66844e-28	53.8476	13	89719849	F	II		IGR	opensea	IGR-opensea		rs544668261	1
cg03817667	0.00204599	0.276339	13.2044	2.39527e-30	7.9106e-28	53.8161	7	54609953	F	I	VSTM2A	TSS200	island	TSS200-island	chr7:54609734-54610140
cg22947000	-0.00225619	0.34759	-13.2026	2.42825e-30	8.01191e-28	53.8025	16	81272281	R	II	BCMO1	TSS200	opensea	TSS200-opensea		rs575057287	44
cg01792230	-0.00335343	0.494188	-13.1886	2.7051e-30	8.86228e-28	53.6947	9	99374658	F	II	CDC14B	Body	opensea	Body-opensea		rs568221693;rs535322122	2;39
cg07476379	-0.00238563	0.250811	-13.1856	2.76805e-30	9.05997e-28	53.6717	3	180983927	R	II	SOX2-OT	Body	opensea	Body-opensea
cg15495372	-0.00225791	0.450622	-13.169	3.14741e-30	1.02151e-27	53.5435	19	56093312	R	II	ZNF579	TSS1500	shelf	TSS1500-shelf	chr19:56089274-56089504	rs561971017;rs8106253;rs185433354	37;18;1
cg10420838	-0.00221764	0.477366	-13.1645	3.25849e-30	1.05363e-27	53.5088	5	96477502	F	II	LIX1	Body	opensea	Body-opensea
cg15985712	-0.00243229	0.622565	-13.1592	3.39302e-30	1.0956e-27	53.4684	9	116353591	R	II	RGS3	Body	opensea	Body-opensea
cg05915866	-0.00307545	0.362902	-13.1516	3.59881e-30	1.15829e-27	53.4096	16	73090838	R	II	ZFHX3	5'UTR	shore	5'UTR-shore	chr16:73091514-73092395	rs551054570	45
cg12393144	-0.00288913	0.696113	-13.1439	3.8202e-30	1.22614e-27	53.35	6	23952794	F	II		IGR	opensea	IGR-opensea		rs116872297	41
cg18542464	-0.00211065	0.621801	-13.138	3.99801e-30	1.28085e-27	53.3046	10	76767691	F	II	KAT6B	Body	opensea	Body-opensea		rs541197617	0
cg27367526	-0.00224589	0.485356	-13.1376	4.00849e-30	1.28361e-27	53.302	7	89841692	F	II	STEAP2	5'UTR	shore	5'UTR-shore	chr7:89840813-89841491	rs538083816;rs370454851	3;31
cg07207090	-0.00219042	0.395395	-13.1342	4.11505e-30	1.31713e-27	53.2758	18	52495150	R	II	RAB27B	TSS1500	shore	TSS1500-shore	chr18:52495604-52496007	rs576421130;rs4801099;rs571888393;rs184896541;rs189802961	35;15;13;6;1
cg18077304	-0.00225734	0.369293	-13.1296	4.2652e-30	1.36143e-27	53.24	12	51818049	F	II	SLC4A8	TSS1500	shore	TSS1500-shore	chr12:51818460-51819166	rs567032282;rs7305133	18;43
cg11380570	-0.00213199	0.462105	-13.1217	4.53195e-30	1.44128e-27	53.1794	6	28271503	F	II		IGR	opensea	IGR-opensea
cg07388493	-0.00216765	0.391291	-13.1134	4.8335e-30	1.53158e-27	53.1151	1	39491459	R	II	NDUFS5	TSS1500	opensea	TSS1500-opensea		rs72940829	34
cg22221831	-0.00315774	0.536752	-13.1111	4.91836e-30	1.55776e-27	53.0977	12	15039397	R	II	MGP	TSS1500	opensea	TSS1500-opensea		rs569924876	27
cg03845688	-0.00213584	0.443933	-13.1057	5.12938e-30	1.6187e-27	53.0558	7	71803032	F	II	CALN1	TSS1500	shore	TSS1500-shore	chr7:71800757-71802768	rs527800920;rs115505121	37;47
cg14264914	-0.00207894	0.419014	-13.1032	5.22591e-30	1.64767e-27	53.0372	3	186342267	F	II		IGR	opensea	IGR-opensea		rs541853832;rs61463603	1;11
cg02838877	-0.00213771	0.519958	-13.099	5.39892e-30	1.69913e-27	53.0047	13	97873877	R	II	MBNL2	TSS1500	opensea	TSS1500-opensea
cg05756760	-0.00220383	0.44687	-13.0967	5.49691e-30	1.72763e-27	52.9867	21	39531070	F	II		IGR	opensea	IGR-opensea		rs75112658	47
cg11673283	-0.0020321	0.393246	-13.096	5.52437e-30	1.73348e-27	52.9817	11	68066053	F	II		IGR	opensea	IGR-opensea		rs545071871	29
cg14637885	-0.00355692	0.460057	-13.0931	5.65108e-30	1.77128e-27	52.9591	12	74416010	F	II		IGR	opensea	IGR-opensea		rs542704858	41
cg02597337	-0.00227123	0.110615	-13.0915	5.72099e-30	1.79238e-27	52.9468	10	100121156	R	II		IGR	opensea	IGR-opensea		rs531971501;rs550209094	24;1
cg26176550	-0.00233485	0.350284	-13.0835	6.08586e-30	1.89729e-27	52.8851	4	77172251	F	II	FAM47E-STBD1	TSS1500	shore	TSS1500-shore	chr4:77172587-77173060
cg07738234	-0.00233943	0.172055	-13.0785	6.32451e-30	1.96817e-27	52.8467	6	117593953	F	II	VGLL2	3'UTR	shore	3'UTR-shore	chr6:117591533-117592279	rs182084934;rs187630222	1;22
cg10580045	-0.003552	0.658417	-13.0698	6.76338e-30	2.09071e-27	52.7797	2	226294597	F	II	NYAP2	Body	opensea	Body-opensea		rs141786629	0
cg07872519	-0.00326147	0.466189	-13.0679	6.86075e-30	2.11799e-27	52.7654	7	87342864	F	II	ABCB1	TSS1500	opensea	TSS1500-opensea		rs28381715	35
cg27057509	-0.00234664	0.496765	-13.0656	6.98527e-30	2.15356e-27	52.7475	6	30883762	R	II	VARS2	Body	shore	Body-shore	chr6:30881533-30882296	rs545843798;rs139515727	36;2
cg21213853	0.00358832	0.724695	13.058	7.40349e-30	2.27243e-27	52.6894	3	51741473	F	II	GRM2	5'UTR	shore	5'UTR-shore	chr3:51740740-51741413	rs148456775;rs569221179;rs539946071	39;44;47
cg20267101	-0.0022353	0.358144	-13.0543	7.62084e-30	2.33091e-27	52.6605	3	113006232	R	II	BOC	3'UTR	opensea	3'UTR-opensea		rs573274543	2
cg04533585	-0.00222209	0.414611	-13.0541	7.6332e-30	2.33366e-27	52.6589	17	53046946	F	II	COX11	TSS1500	shore	TSS1500-shore	chr17:53045603-53046368	rs149634692	47
cg05717707	-0.00224257	0.50754	-13.0502	7.86622e-30	2.40173e-27	52.6289	11	126861491	F	II	KIRREL3	Body	opensea	Body-opensea
cg26951577	-0.00285414	0.392171	-13.0487	7.95768e-30	2.42859e-27	52.6174	3	61827248	R	II	PTPRG	Body	opensea	Body-opensea		rs571030967;rs185885586;rs79253362	38;15;5
cg18410821	-0.00215699	0.334364	-13.0453	8.16669e-30	2.48801e-27	52.5915	1	169317699	F	II	NME7	5'UTR	opensea	5'UTR-opensea		rs182620529;rs572702376	30;33
cg10716444	-0.00257739	0.584713	-13.0436	8.27489e-30	2.51877e-27	52.5783	3	141405880	R	II		IGR	opensea	IGR-opensea		rs78232959;rs572782549;rs192275932	21;9;1
cg10781276	-0.0021796	0.678137	-13.035	8.83965e-30	2.6848e-27	52.5124	20	39946942	R	II		IGR	shore	IGR-shore	chr20:39945594-39946053	rs534256911;rs6065332	48;22
cg07061387	-0.00220648	0.251569	-13.035	8.84462e-30	2.68514e-27	52.5119	3	112645078	F	II	CD200R1	Body	opensea	Body-opensea		rs113127039	25
cg18687085	-0.00215557	0.451951	-13.0304	9.16458e-30	2.77864e-27	52.4764	18	56067462	F	II	NEDD4L	3'UTR	opensea	3'UTR-opensea		rs139594765;rs144387820;rs7244027	0;11;50
cg06750177	-0.00239835	0.256933	-13.0154	1.02813e-29	3.10436e-27	52.3616	3	172341525	F	II		IGR	opensea	IGR-opensea
cg25951185	-0.0020972	0.46446	-13.0058	1.10746e-29	3.33447e-27	52.2874	2	62220632	F	II	COMMD1	Body	opensea	Body-opensea		rs573216952	15
cg13250656	-0.00204458	0.442472	-12.9975	1.18033e-29	3.54164e-27	52.2238	9	94503156	R	II	ROR2	Body	opensea	Body-opensea		rs577146928	2
cg06279276	0.002711	0.258509	12.9959	1.19478e-29	3.57882e-27	52.2116	16	67184164	R	I	B3GNT9	Body	island	Body-island	chr16:67183208-67184968
cg20286236	0.0020691	0.218341	12.9817	1.33307e-29	3.96741e-27	52.1023	17	29886672	R	I	MIR193A	TSS1500	island	TSS1500-island	chr17:29885900-29887377	rs372322107;rs527924438	43;33
cg07028914	0.00208119	0.197208	12.9784	1.36718e-29	4.06548e-27	52.077	6	85474090	R	I	TBX18	TSS200	island	TSS200-island	chr6:85472702-85474132	rs534359447;rs546834429	28;13
cg17508941	0.00213826	0.452329	12.9784	1.36773e-29	4.06548e-27	52.0766	7	19183280	F	II		IGR	shore	IGR-shore	chr7:19184221-19184686	rs538103971;rs556080731;rs577413469;rs544833027	10;20;38;45
cg03372423	-0.00200627	0.520908	-12.9781	1.3704e-29	4.07153e-27	52.0747	1	168876597	R	II	LINC00970	Body	opensea	Body-opensea		rs111643262	41
cg02129236	-0.00297588	0.418791	-12.9767	1.38568e-29	4.11342e-27	52.0636	14	38759937	F	II		IGR	opensea	IGR-opensea		rs570534243;rs187629944;rs558749806;rs572522310	0;1;7;51
cg00096705	-0.00218712	0.380999	-12.9752	1.40116e-29	4.15406e-27	52.0525	12	8994120	R	II	A2ML1	ExonBnd	opensea	ExonBnd-opensea
cg23395688	-0.00204651	0.499334	-12.9742	1.41265e-29	4.18456e-27	52.0444	12	127386483	R	II		IGR	opensea	IGR-opensea		rs114289096	39
cg27478635	-0.00223272	0.191982	-12.9548	1.63984e-29	4.80838e-27	51.8955	20	39632437	F	II		IGR	opensea	IGR-opensea
cg24490801	-0.00255427	0.580316	-12.9512	1.68578e-29	4.93063e-27	51.8679	8	57967615	F	II		IGR	opensea	IGR-opensea		rs180989692;rs144738701	8;15
cg09905935	-0.00237733	0.613197	-12.9494	1.70903e-29	4.99653e-27	51.8542	18	20713999	F	II	CABLES1	TSS1500	shore	TSS1500-shore	chr18:20714968-20717071
cg08893087	-0.00248533	0.586981	-12.9464	1.74932e-29	5.10788e-27	51.831	1	93416982	R	II	FAM69A	Body	opensea	Body-opensea		rs189083479;rs549762567	17;11
cg11701471	0.00232347	0.225077	12.9432	1.79282e-29	5.22392e-27	51.8065	8	54164051	R	I	OPRK1	5'UTR	island	5'UTR-island	chr8:54163303-54164443	rs143922432;rs147235327	6;1
cg08774778	-0.00229416	0.438912	-12.9335	1.93152e-29	5.59648e-27	51.7321	5	61378387	R	II		IGR	opensea	IGR-opensea		rs143854008;rs140280692;rs552171249;rs565937164	48;44;34;23
cg12769615	-0.00207333	0.734897	-12.9253	2.05676e-29	5.94074e-27	51.6694	4	95653156	R	II		IGR	opensea	IGR-opensea		rs151108402;rs114030383;rs192836816	27;16;2
cg22378341	-0.00203574	0.479645	-12.9235	2.0861e-29	6.01299e-27	51.6552	3	40621906	R	II		IGR	opensea	IGR-opensea		rs540887888;rs560840967	12;5
cg25430089	-0.00345882	0.638098	-12.9193	2.1544e-29	6.19703e-27	51.6231	9	128525927	F	II	PBX3	Body	opensea	Body-opensea		rs567384301;rs536339395	2;13
cg25102652	-0.00220255	0.46274	-12.9148	2.2312e-29	6.39678e-27	51.5881	9	104637662	F	II		IGR	opensea	IGR-opensea		rs563303955;rs80011017;rs552173154	27;31;49
cg03469437	-0.00280901	0.769331	-12.9123	2.27464e-29	6.51594e-27	51.5688	8	14711189	R	II	MIR383	TSS200	opensea	TSS200-opensea		rs180935662;rs552612048;rs574200870	20;2;1
cg17739917	-0.00226917	0.360114	-12.9089	2.33343e-29	6.67609e-27	51.5434	17	38477572	R	II	RARA	5'UTR	shelf	5'UTR-shelf	chr17:38474197-38474980
cg13242768	-0.00257436	0.336597	-12.9045	2.41389e-29	6.89213e-27	51.5095	4	58290665	F	II	LOC101928851	TSS1500	opensea	TSS1500-opensea
cg10165543	-0.002213	0.409924	-12.9021	2.46033e-29	7.01608e-27	51.4905	3	123996394	R	II	KALRN	Body	opensea	Body-opensea		rs545827063;rs193149716	49;2
cg01994049	-0.00236222	0.387332	-12.9004	2.49242e-29	7.09052e-27	51.4776	11	18601075	R	I	UEVLD	TSS200	opensea	TSS200-opensea		rs79774502;rs61884721;rs184881567	37;25;1
cg10092685	-0.0021039	0.745964	-12.8932	2.63289e-29	7.45317e-27	51.4228	16	73090591	R	II	ZFHX3	5'UTR	shore	5'UTR-shore	chr16:73091514-73092395	rs528822379	1
cg02484776	-0.00227265	0.531619	-12.892	2.65904e-29	7.51799e-27	51.413	15	42567603	F	II	GANC	Body	shore	Body-shore	chr15:42566198-42566404
cg10861731	-0.00282193	0.626477	-12.8842	2.82217e-29	7.94371e-27	51.3535	10	50395528	F	II	C10orf128	Body	opensea	Body-opensea		rs11101008;rs539396786	21;27
cg20734448	-0.00207425	0.157287	-12.8613	3.36462e-29	9.3607e-27	51.178	6	27568835	R	II		IGR	opensea	IGR-opensea		rs542660138;rs559404373	38;16
cg24627299	-0.00234198	0.393417	-12.8529	3.59099e-29	9.93486e-27	51.113	7	116311496	R	II	MET	TSS1500	shore	TSS1500-shore	chr7:116311824-116312598
cg09630983	-0.00307278	0.447014	-12.8503	3.66325e-29	1.01267e-26	51.0932	5	6220645	F	II		IGR	opensea	IGR-opensea		rs536555552;rs556157642	1;6
cg10581117	-0.00220431	0.765144	-12.8446	3.82517e-29	1.05366e-26	51.05	1	79663392	R	II		IGR	opensea	IGR-opensea		rs17102873;rs544919859	27;1
cg13270631	-0.00249485	0.464686	-12.8254	4.43395e-29	1.20843e-26	50.9026	4	73074379	R	II		IGR	opensea	IGR-opensea		rs540018513	39
cg22108243	-0.00291311	0.465292	-12.8224	4.53977e-29	1.23631e-26	50.879	1	69191146	F	II		IGR	opensea	IGR-opensea		rs561487234;rs151232451;rs550695341	1;24;38
cg17076890	0.00203342	0.278201	12.8192	4.64982e-29	1.26528e-26	50.8551	10	23481421	R	II	PTF1A	TSS200	island	TSS200-island	chr10:23480697-23482455	rs535055490;rs555444660;rs572003380;rs541109338	43;39;37;35
cg02827196	-0.00238059	0.490427	-12.8189	4.6632e-29	1.26694e-26	50.8522	4	141530846	R	II		IGR	opensea	IGR-opensea		rs113611099;rs11375189;rs5862490;rs116143948	49;46;45;2
cg10179547	-0.00214036	0.704157	-12.8099	4.99672e-29	1.35017e-26	50.7833	20	43177026	R	II	PKIG	5'UTR	opensea	5'UTR-opensea
cg27192248	-0.0034174	0.240928	-12.7977	5.48447e-29	1.47224e-26	50.6903	15	65285669	R	II		IGR	shelf	IGR-shelf	chr15:65281928-65282375
cg25167618	-0.00216926	0.563661	-12.7948	5.60929e-29	1.50285e-26	50.6679	3	124840296	R	II	SLC12A8	Body	opensea	Body-opensea		rs146038041;rs577590859	38;13
cg23227824	-0.00238311	0.626184	-12.7891	5.85945e-29	1.56686e-26	50.6243	12	103980017	R	II	STAB2	TSS1500	opensea	TSS1500-opensea
cg15576436	-0.00272318	0.300352	-12.7772	6.42165e-29	1.708e-26	50.5329	5	100754518	R	II		IGR	opensea	IGR-opensea		rs546317636	46
cg02519751	0.00221655	0.22715	12.7764	6.46255e-29	1.71756e-26	50.5265	3	147126753	R	I	ZIC1	TSS1500	shore	TSS1500-shore	chr3:147126988-147128999	rs546674131;rs566357735	35;14
cg04006143	-0.00215055	0.296818	-12.7736	6.60308e-29	1.75157e-26	50.5051	4	140217312	R	II	NDUFC1	TSS1500	shore	TSS1500-shore	chr4:140216727-140217078	rs535605151	12
cg01568402	-0.00254964	0.612255	-12.7713	6.71799e-29	1.77866e-26	50.4878	3	64074407	R	II	LINC00994	TSS1500	opensea	TSS1500-opensea		rs546170024	41
cg05291966	-0.00206093	0.482705	-12.767	6.94473e-29	1.8338e-26	50.4547	16	52742008	F	II		IGR	opensea	IGR-opensea
cg09754643	-0.00210776	0.516748	-12.7451	8.21672e-29	2.14928e-26	50.2868	16	56142189	R	II	LOC283856	Body	opensea	Body-opensea		rs575593617;rs539556553	38;3
cg06798846	-0.0022213	0.684846	-12.7285	9.33323e-29	2.4222e-26	50.1597	3	50201624	R	II	SEMA3F	Body	opensea	Body-opensea		rs577279388;rs544610362;rs140621166;rs572027255	47;15;2;1
cg02773764	-0.00264759	0.467102	-12.7278	9.3828e-29	2.43416e-26	50.1544	4	129308389	F	II		IGR	opensea	IGR-opensea
cg18770350	0.00201367	0.171296	12.7259	9.52158e-29	2.46924e-26	50.1397	1	236849966	F	I	ACTN2	1stExon	island	1stExon-island	chr1:236849472-236850323	rs201920417;rs368367224;rs551141480;rs121434525	5;25;29;33
cg17814758	-0.00220342	0.543704	-12.7256	9.54386e-29	2.47409e-26	50.1374	5	45192536	R	II		IGR	opensea	IGR-opensea		rs543289266	2
cg26343883	0.00203656	0.26936	12.7247	9.60762e-29	2.48969e-26	50.1307	2	164205032	F	II		IGR	island	IGR-island	chr2:164204740-164205039
cg02524009	-0.00235751	0.411164	-12.7231	9.72754e-29	2.51983e-26	50.1184	20	8166645	F	II	PLCB1	Body	opensea	Body-opensea		rs184859239;rs6055612;rs150690567	1;8;37
cg04922526	-0.00218793	0.449616	-12.7194	1.00039e-28	2.58275e-26	50.0904	2	1555158	F	II		IGR	opensea	IGR-opensea
cg21509568	-0.00217789	0.541947	-12.7174	1.01597e-28	2.62202e-26	50.075	4	152148925	R	II	SH3D19	TSS1500	opensea	TSS1500-opensea		rs534019312	45
cg01258940	-0.00331452	0.631478	-12.6987	1.17245e-28	3.00689e-26	49.932	1	221437257	R	II		IGR	opensea	IGR-opensea		rs539523072;rs528056599	12;4
cg19288676	-0.00206657	0.344448	-12.6868	1.28481e-28	3.27573e-26	49.8407	2	168366363	F	II		IGR	opensea	IGR-opensea
cg03864443	-0.0029419	0.6327	-12.6792	1.36207e-28	3.45624e-26	49.7824	7	120190397	F	II	KCND2	Body	opensea	Body-opensea
cg13831575	-0.00467952	0.358783	-12.6768	1.38746e-28	3.51789e-26	49.764	15	48834416	R	II	FBN1	Body	opensea	Body-opensea		rs184396593;rs145256795	2;1
cg09415298	-0.00201309	0.508778	-12.6685	1.47877e-28	3.72114e-26	49.7003	14	99309749	R	II		IGR	opensea	IGR-opensea
cg14834518	-0.00205474	0.610291	-12.6649	1.52002e-28	3.81251e-26	49.6729	3	152655231	F	II		IGR	opensea	IGR-opensea
cg25998745	-0.00220314	0.608926	-12.6487	1.72097e-28	4.28871e-26	49.549	8	142028625	F	II		IGR	opensea	IGR-opensea		rs192287958	0
cg16857471	-0.00233822	0.52202	-12.6474	1.73804e-28	4.32349e-26	49.5391	14	22456519	F	II		IGR	opensea	IGR-opensea		rs17112990;rs77455793;rs78450124	16;23;32
cg07583137	-0.00257639	0.628098	-12.6453	1.76594e-28	4.38977e-26	49.5232	8	82644012	R	II	CHMP4C	TSS1500	shore	TSS1500-shore	chr8:82644603-82644849
cg11600110	-0.00215675	0.57077	-12.6406	1.83019e-28	4.53813e-26	49.4875	6	152991083	R	II		IGR	opensea	IGR-opensea		rs147639930;rs76065637;rs76555312	39;18;1
cg05245822	-0.00346916	0.654168	-12.6404	1.83349e-28	4.54469e-26	49.4858	18	37550141	R	II		IGR	opensea	IGR-opensea		rs140824862;rs532432555;rs546050235;rs12607095;rs531369042	51;46;38;37;13
cg05516295	-0.00232842	0.735241	-12.6366	1.88776e-28	4.67253e-26	49.4566	5	134526124	R	II		IGR	shore	IGR-shore	chr5:134526927-134527419	rs528343130;rs566962406	51;51
cg24796548	-0.00235688	0.559322	-12.6333	1.93607e-28	4.78361e-26	49.4314	10	108785434	F	II	SORCS1	Body	opensea	Body-opensea		rs147767229	36
cg22891191	-0.00306653	0.506791	-12.6193	2.15602e-28	5.30425e-26	49.324	10	129706234	R	II	PTPRE	5'UTR	island	5'UTR-island	chr10:129705217-129706237	rs185608931;rs542563683	15;6
cg19832347	-0.00247893	0.69336	-12.61	2.31509e-28	5.65777e-26	49.253	13	24887606	F	II	C1QTNF9	5'UTR	opensea	5'UTR-opensea		rs184561500;rs139291585	1;46
cg19758448	-0.00270845	0.49089	-12.6056	2.39379e-28	5.83984e-26	49.2196	17	37828296	F	II	PGAP3	3'UTR	shelf	3'UTR-shelf	chr17:37823693-37824989	rs554263354	35
cg00957901	-0.0025175	0.638007	-12.6031	2.43984e-28	5.94803e-26	49.2006	4	41614842	R	II	LIMCH1	TSS200	opensea	TSS200-opensea		rs7659186;rs542411240	41;2
cg13416486	-0.00205777	0.475934	-12.5869	2.76209e-28	6.67049e-26	49.0768	16	73093652	F	II	ZFHX3	TSS1500	shore	TSS1500-shore	chr16:73091514-73092395	rs531492092	0
cg15736994	-0.0023608	0.629684	-12.5802	2.90853e-28	6.98627e-26	49.0253	4	156775941	R	II	ACCN5	Body	opensea	Body-opensea		rs533698772;rs553193435	26;22
cg02222791	-0.0039914	0.515486	-12.575	3.02578e-28	7.25692e-26	48.9858	14	88621424	F	II		IGR	opensea	IGR-opensea
cg12851286	-0.00213068	0.274958	-12.5726	3.08106e-28	7.37677e-26	48.9678	7	88419099	F	II	ZNF804B	Body	opensea	Body-opensea		rs187585924	10
cg17017591	0.00216989	0.39689	12.5723	3.08769e-28	7.38537e-26	48.9656	6	28557765	F	I		IGR	shelf	IGR-shelf	chr6:28554863-28555124	rs75831139	48
cg09884851	-0.00311176	0.442701	-12.5697	3.1509e-28	7.52327e-26	48.9454	12	79809356	R	II	SYT1	Body	opensea	Body-opensea		rs149840039;rs77865012	35;10
cg20813724	-0.00210754	0.730265	-12.5691	3.16494e-28	7.5542e-26	48.9409	1	55828506	R	II		IGR	opensea	IGR-opensea		rs528774212;rs545728414	49;47
cg26776018	-0.00207253	0.544177	-12.5611	3.36482e-28	7.99835e-26	48.8798	8	70575849	F	II		IGR	opensea	IGR-opensea		rs551528019;rs4738014	12;37
cg13327797	-0.00209917	0.576207	-12.5537	3.56133e-28	8.42802e-26	48.8232	1	218695426	R	II	MIR548F3	Body	opensea	Body-opensea		rs187018247	1
cg24301620	0.00209242	0.333699	12.5288	4.3074e-28	1.00669e-25	48.6334	6	101846872	F	I	GRIK2	1stExon	island	1stExon-island	chr6:101846766-101847135	rs557660444;rs115191474;rs542684043	48;49;50
cg05383255	-0.00212881	0.238669	-12.5239	4.47433e-28	1.04325e-25	48.5954	6	112081318	R	II	FYN	TSS1500	opensea	TSS1500-opensea		rs80242030;rs72942145;rs527273526	20;13;1
cg18375068	-0.00384687	0.558927	-12.5231	4.50077e-28	1.04836e-25	48.5896	6	73270870	F	II		IGR	opensea	IGR-opensea		rs111612872;rs12203737	1;11
cg18808904	-0.00210606	0.376507	-12.513	4.86169e-28	1.12714e-25	48.5126	20	11898851	R	II	BTBD3	1stExon	opensea	1stExon-opensea
cg06424065	0.0020453	0.364482	12.4866	5.95058e-28	1.36955e-25	48.3109	4	6247640	R	I		IGR	island	IGR-island	chr4:6247201-6247882	rs113613294;rs574172792;rs539960788	36;25;1
cg15118816	-0.00219704	0.695855	-12.4818	6.17348e-28	1.41663e-25	48.2742	1	237963373	F	II	RYR2	Body	opensea	Body-opensea		rs549983355	0
cg14442492	-0.00213161	0.414569	-12.4777	6.36878e-28	1.45712e-25	48.2431	5	95296150	F	II	ELL2	Body	shore	Body-shore	chr5:95296368-95297438	rs190086075;rs146333382	18;42
cg09023351	-0.00213944	0.503848	-12.4764	6.43313e-28	1.47088e-25	48.2331	5	108791617	F	II		IGR	opensea	IGR-opensea		rs115595507;rs191127174	0;4
cg01282174	-0.00222367	0.181251	-12.4673	6.89293e-28	1.57084e-25	48.1642	11	119630144	F	II		IGR	opensea	IGR-opensea		rs145483765;rs140228427	0;24
cg08570034	-0.00225354	0.481736	-12.465	7.01545e-28	1.59615e-25	48.1466	5	175227702	F	II	CPLX2	5'UTR	shelf	5'UTR-shelf	chr5:175223609-175224679
cg10497391	-0.00248708	0.563354	-12.4559	7.51989e-28	1.70035e-25	48.0774	18	71839713	R	II		IGR	opensea	IGR-opensea		rs146502680;rs141124906;rs570819635	30;29;2
cg03481131	0.00236802	0.310026	12.446	8.11371e-28	1.82631e-25	48.0015	9	117266783	R	I	DFNB31	TSS1500	island	TSS1500-island	chr9:117266468-117268094
cg09827170	-0.00231605	0.604601	-12.4372	8.67877e-28	1.95034e-25	47.9343	7	31923411	R	II	PDE1C	Body	opensea	Body-opensea		rs192539208;rs541524689;rs118128090	28;13;1
cg07584066	0.00202281	0.302582	12.4357	8.77572e-28	1.97085e-25	47.9233	17	57642749	R	I	DHX40	TSS200	island	TSS200-island	chr17:57642720-57643294	rs572481505;rs539897968	50;4
cg27290215	-0.0020043	0.700083	-12.4323	9.00975e-28	2.01885e-25	47.897	10	116392933	F	II	ABLIM1	Body	shore	Body-shore	chr10:116391466-116391827	rs571948673;rs542568120;rs554608711;rs376273504;rs543672128	0;24;35;42;47
cg18284157	0.00208397	0.327457	12.4296	9.19885e-28	2.05857e-25	47.8763	22	37099802	R	I	CACNG2	TSS1500	shore	TSS1500-shore	chr22:37099471-37099711	rs529590002	46
cg13974632	0.002046	0.251971	12.4245	9.55983e-28	2.13386e-25	47.8379	11	27740813	F	I	BDNF	Body	island	Body-island	chr11:27740644-27741236	rs10835216;rs531887922	25;31
cg17279142	-0.00267793	0.678881	-12.4179	1.00573e-27	2.24059e-25	47.7872	2	143591891	F	II		IGR	opensea	IGR-opensea		rs146671307	0
cg07408494	-0.00212002	0.605697	-12.4049	1.10998e-27	2.46101e-25	47.6888	5	172064076	F	II		IGR	opensea	IGR-opensea
cg22794504	-0.00249334	0.423806	-12.3915	1.22989e-27	2.71357e-25	47.5865	19	5173258	F	II		IGR	opensea	IGR-opensea		rs113979266	0
cg25584771	-0.00224579	0.365132	-12.3907	1.23751e-27	2.7281e-25	47.5803	6	14117423	R	II	CD83	TSS1500	shore	TSS1500-shore	chr6:14117616-14118206	rs192970360	22
cg09835575	-0.00202396	0.279692	-12.3784	1.35958e-27	2.97835e-25	47.4865	20	9965864	R	II	LOC101929371	TSS1500	opensea	TSS1500-opensea		rs138728431;rs569504491	25;1
cg19831563	-0.00211395	0.15741	-12.3709	1.43901e-27	3.1424e-25	47.4298	5	44886106	F	II		IGR	opensea	IGR-opensea		rs571916319;rs537702717	19;24
cg22794031	0.00253778	0.226914	12.3617	1.54398e-27	3.35789e-25	47.3596	10	134598316	F	I		IGR	island	IGR-island	chr10:134597357-134602649	rs562201621;rs527682338	31;51
cg08904069	-0.00204638	0.503585	-12.3357	1.88185e-27	4.05475e-25	47.1621	4	163052661	R	II	FSTL5	5'UTR	opensea	5'UTR-opensea		rs188964987;rs181739127	47;46
cg19878479	-0.00211527	0.239639	-12.3314	1.94531e-27	4.18501e-25	47.129	19	49015582	F	II	LMTK3	Body	shore	Body-shore	chr19:49016737-49017207	rs548801376;rs567127593;rs77018830;rs147407901;rs546588936	5;9;27;28;43
cg14517133	-0.00253592	0.546365	-12.329	1.98139e-27	4.25736e-25	47.1107	6	42664420	R	II	PRPH2	3'UTR	opensea	3'UTR-opensea		rs539502024;rs552819044	15;2
cg03890691	0.00243072	0.389939	12.3243	2.053e-27	4.4017e-25	47.0753	16	30023615	F	I	DOC2A	TSS1500	shore	TSS1500-shore	chr16:30022651-30023007	rs539088258	2
cg03334072	-0.00210544	0.522648	-12.319	2.13763e-27	4.5775e-25	47.035	7	150435779	R	II	GIMAP5	5'UTR	opensea	5'UTR-opensea		rs556715898;rs576635947	33;2
cg18238078	-0.00214543	0.416255	-12.3061	2.35969e-27	5.0298e-25	46.9364	4	174755501	F	II		IGR	opensea	IGR-opensea		rs552403203;rs565850143	0;9
cg02228185	-0.0031171	0.780732	-12.3037	2.40197e-27	5.11522e-25	46.9186	17	3379567	F	II	ASPA	1stExon	opensea	1stExon-opensea		rs544167597;rs560983907	1;49
cg18881380	-0.00335245	0.741908	-12.2929	2.60855e-27	5.52224e-25	46.8363	2	102758609	F	II	IL1R1	TSS1500	shore	TSS1500-shore	chr2:102758806-102759577	rs151052769	10
cg23704995	-0.00213828	0.469882	-12.2928	2.60977e-27	5.52224e-25	46.8359	5	163902589	R	II	LOC102546299	Body	opensea	Body-opensea		rs114460102	30
cg11142927	-0.00223232	0.626798	-12.2891	2.68422e-27	5.67115e-25	46.8078	2	238163339	F	II		IGR	opensea	IGR-opensea		rs150613327;rs528267636	1;36
cg18100950	-0.00206317	0.523216	-12.2765	2.95636e-27	6.19905e-25	46.7115	2	213708873	F	II		IGR	opensea	IGR-opensea		rs62188039;rs28403452;rs28538919	18;24;25
cg20868633	-0.00249434	0.556831	-12.268	3.15228e-27	6.58602e-25	46.6474	9	35906101	F	II	HRCT1	TSS200	opensea	TSS200-opensea		rs565094038	0
cg12009405	-0.00267429	0.350435	-12.2556	3.46415e-27	7.19225e-25	46.5533	6	148651331	F	II		IGR	opensea	IGR-opensea		rs576372811;rs538106592	22;37
cg12172057	0.00242081	0.170426	12.2536	3.51942e-27	7.29829e-25	46.5375	7	47621687	R	I		IGR	island	IGR-island	chr7:47621112-47621727	rs539677449	1
cg26534677	-0.00202728	0.476194	-12.2445	3.77191e-27	7.79399e-25	46.4684	8	27630505	R	II	CCDC25	TSS1500	shore	TSS1500-shore	chr8:27631846-27632323	rs140360928;rs572091839;rs541142675;rs564212700	43;38;35;24
cg15949396	-0.00204781	0.325844	-12.2432	3.80945e-27	7.86689e-25	46.4585	8	57837978	F	II		IGR	opensea	IGR-opensea		rs146011131;rs117415932	1;13
cg18424286	-0.00296936	0.604265	-12.2252	4.36795e-27	8.93798e-25	46.3221	13	38321669	F	II	TRPC4	Body	opensea	Body-opensea		rs112111408;rs2323567;rs553993563	29;34;45
cg14527022	-0.00235423	0.294404	-12.2152	4.71211e-27	9.61112e-25	46.2464	5	107177134	F	II		IGR	opensea	IGR-opensea		rs554347655	0
cg00979064	-0.0023658	0.516058	-12.2083	4.96481e-27	1.00851e-24	46.1943	13	46064135	F	II	COG3	Body	opensea	Body-opensea		rs539617292;rs144959680	0;20
cg25147026	-0.00244694	0.350145	-12.2077	4.98983e-27	1.0133e-24	46.1893	1	186650441	F	II	PTGS2	TSS1500	shore	TSS1500-shore	chr1:186649310-186650081	rs190474242	20
cg07485775	0.00224225	0.792401	12.2056	5.0686e-27	1.0281e-24	46.1736	5	172110569	R	II	NEURL1B	Body	island	Body-island	chr5:172110282-172111166
cg20018782	-0.00216805	0.516599	-12.1934	5.56424e-27	1.124e-24	46.0806	14	23317496	F	II		IGR	shelf	IGR-shelf	chr14:23315027-23315265	rs181453765;rs8006503;rs540265157	0;21;24
cg04731544	0.00204292	0.289004	12.1869	5.84552e-27	1.17778e-24	46.0314	19	49004834	R	I	LMTK3	Body	island	Body-island	chr19:49004513-49004880
cg06844526	-0.00238934	0.78606	-12.1833	6.00628e-27	1.20807e-24	46.0043	2	192169585	F	II	MYO1B	Body	opensea	Body-opensea		rs184898418	43
cg04140663	0.00256378	0.3268	12.1807	6.12589e-27	1.23106e-24	45.9846	15	83315922	F	I	CPEB1	Body	island	Body-island	chr15:83315116-83317541
cg17407859	-0.00399695	0.455094	-12.1789	6.21247e-27	1.24702e-24	45.9706	3	164977784	F	II	LINC01322	Body	opensea	Body-opensea		rs186387382;rs550557608;rs570626430	1;35;47
cg17364089	-0.00208892	0.245163	-12.1786	6.22373e-27	1.24823e-24	45.9688	21	40139776	F	II	LINC00114	Body	opensea	Body-opensea		rs142664459	51
cg17472736	-0.00224631	0.75127	-12.1755	6.37505e-27	1.27671e-24	45.9449	12	16135031	F	II	DERA	Body	opensea	Body-opensea		rs545849470;rs140552285	1;31
cg01802062	-0.00222707	0.465569	-12.1702	6.63305e-27	1.32608e-24	45.9053	16	29833153	R	II	PAGR1	3'UTR	opensea	3'UTR-opensea
cg15481583	-0.00220385	0.595262	-12.1675	6.77092e-27	1.35326e-24	45.8848	1	64620825	R	II	ROR1	Body	opensea	Body-opensea
cg18829665	-0.00209407	0.590834	-12.1558	7.40233e-27	1.46974e-24	45.7958	3	50951107	R	II	DOCK3	Body	opensea	Body-opensea		rs539643621;rs138334427;rs573124459;rs533790307	13;8;2;1
cg26494681	-0.00222044	0.372556	-12.1545	7.47629e-27	1.48273e-24	45.7859	12	119696963	F	II		IGR	opensea	IGR-opensea
cg21800537	-0.00273351	0.500888	-12.1545	7.47891e-27	1.48283e-24	45.7856	4	12556866	R	II		IGR	opensea	IGR-opensea		rs561598592	1
cg09197203	-0.002101	0.223452	-12.1541	7.49816e-27	1.48622e-24	45.783	6	64239720	F	II		IGR	opensea	IGR-opensea		rs72880874;rs568226686;rs557247118	0;1;5
cg27552005	-0.00283159	0.551048	-12.1459	7.98385e-27	1.5771e-24	45.7204	1	70460098	F	II	LRRC7	Body	opensea	Body-opensea		rs116778165;rs567374605;rs536465744;rs12024870;rs576298117;rs544573135	0;24;26;31;42;44
cg13511623	-0.003029	0.464236	-12.1431	8.15364e-27	1.60836e-24	45.6994	9	126478958	F	II	DENND1A	Body	opensea	Body-opensea		rs543961270;rs565320602;rs140763012	0;1;3
cg04199077	-0.00204284	0.536332	-12.1389	8.41767e-27	1.65574e-24	45.6676	17	53902780	F	II		IGR	opensea	IGR-opensea		rs989612;rs367627475;rs538503364	40;46;50
cg02362841	-0.00322047	0.539476	-12.1312	8.92098e-27	1.75127e-24	45.6097	4	92679779	F	II		IGR	opensea	IGR-opensea
cg08822075	-0.00255802	0.272945	-12.1203	9.69503e-27	1.89254e-24	45.5267	7	26193607	R	II	NFE2L3	Body	shore	Body-shore	chr7:26191794-26192757	rs576028499	21
cg26872137	0.00208956	0.218965	12.1163	9.99568e-27	1.94959e-24	45.4962	8	35092870	F	I	UNC5D	TSS200	island	TSS200-island	chr8:35092679-35093559	rs552170832	23
cg18974499	-0.00266089	0.515666	-12.1071	1.07182e-26	2.08292e-24	45.4266	8	142416513	R	II		IGR	opensea	IGR-opensea		rs145135035;rs544872221;rs532297633;rs527252715	42;38;28;2
cg20293653	-0.00211143	0.670304	-12.1049	1.0893e-26	2.11336e-24	45.4105	11	60850066	R	II		IGR	opensea	IGR-opensea		rs545824677;rs559371839;rs59283508	29;16;13
cg07839457	-0.00363276	0.380525	-12.098	1.14835e-26	2.21801e-24	45.3578	16	57023022	R	II	NLRC5	TSS1500	shore	TSS1500-shore	chr16:57023190-57023768	rs151200656;rs140247233	46;36
cg10665321	0.00221941	0.264663	12.0965	1.16172e-26	2.24135e-24	45.3463	19	19221392	F	I	SLC25A42	Body	island	Body-island	chr19:19221196-19221575
cg07400692	-0.00224324	0.351831	-12.0912	1.20866e-26	2.32353e-24	45.3068	20	21599928	R	II	LOC101929608	Body	opensea	Body-opensea		rs116127594;rs571769503;rs537647646	36;24;1
cg05602531	0.00208398	0.227936	12.0897	1.22283e-26	2.35012e-24	45.2951	6	84418222	R	I	SNAP91	5'UTR	island	5'UTR-island	chr6:84417597-84419378	rs569707251	7
cg18555368	-0.0034556	0.606871	-12.0896	1.22419e-26	2.35209e-24	45.294	3	106982650	R	II	LINC00883	Body	opensea	Body-opensea		rs114131301;rs183959580	16;11
cg21803548	-0.00215275	0.726692	-12.0891	1.22846e-26	2.35928e-24	45.2906	3	144483077	R	II		IGR	opensea	IGR-opensea		rs58537913	26
cg13839793	-0.00241223	0.499965	-12.0707	1.41229e-26	2.69414e-24	45.1515	5	152738322	R	II		IGR	opensea	IGR-opensea		rs7734443;rs186025929;rs558090384	30;26;17
cg27045512	-0.00254459	0.405119	-12.0706	1.41348e-26	2.69568e-24	45.1506	12	109531692	R	II	ALKBH2	TSS1500	shore	TSS1500-shore	chr12:109531107-109531359	rs554186130;rs1642042;rs184445959	31;29;12
cg01459453	-0.00294678	0.714861	-12.0638	1.48863e-26	2.82968e-24	45.099	1	169599212	R	II	SELP	Body	opensea	Body-opensea		rs147715209;rs549741045	31;29
cg08357573	-0.00229249	0.413991	-12.0592	1.54162e-26	2.92163e-24	45.0641	7	66858634	R	II		IGR	opensea	IGR-opensea		rs12532409;rs181104579	39;19
cg14772925	0.00205563	0.273739	12.0556	1.58421e-26	2.99499e-24	45.0369	11	100998943	F	I	PGR	1stExon	island	1stExon-island	chr11:100998030-100999774	rs200529590;rs548732553	1;45
cg20059012	-0.0022501	0.187078	-12.054	1.60309e-26	3.02904e-24	45.0251	12	53613154	F	I	RARG	Body	shore	Body-shore	chr12:53613716-53615103	rs12368757	6
cg12317815	-0.00332107	0.509953	-12.0522	1.62533e-26	3.06856e-24	45.0113	17	3379283	F	II	ASPA	TSS200	opensea	TSS200-opensea		rs148112982	0
cg18419716	-0.00204773	0.524936	-12.051	1.64034e-26	3.09437e-24	45.0022	5	76254194	F	II	CRHBP	Body	shelf	Body-shelf	chr5:76249435-76250528	rs573116363	16
cg27549720	0.00204505	0.4141	12.0452	1.71399e-26	3.22195e-24	44.9584	1	19992167	F	I	HTR6	5'UTR	island	5'UTR-island	chr1:19991146-19992788	rs535641312	6
cg01415826	-0.00205329	0.353354	-12.0348	1.85494e-26	3.46817e-24	44.8795	13	101753209	F	II	NALCN	Body	opensea	Body-opensea		rs376329190	51
cg01712484	-0.00205599	0.546943	-12.0295	1.93079e-26	3.60127e-24	44.8396	14	34682819	F	II		IGR	opensea	IGR-opensea
cg15441605	-0.00201463	0.688352	-12.0195	2.08198e-26	3.86977e-24	44.7644	9	12814643	R	II	LURAP1L-AS1	TSS1500	opensea	TSS1500-opensea		rs546843304	9
cg12919873	-0.002954	0.436276	-12.0128	2.19052e-26	4.05634e-24	44.7137	21	38929815	F	II		IGR	opensea	IGR-opensea		rs536823363;rs556783315	1;8
cg09759301	-0.0021561	0.482722	-12.0041	2.3398e-26	4.32127e-24	44.6479	12	70573614	R	II		IGR	opensea	IGR-opensea		rs544040431;rs562323397	18;8
cg08980489	-0.0021364	0.609881	-11.9971	2.46731e-26	4.53169e-24	44.595	12	106678429	R	II		IGR	opensea	IGR-opensea		rs528304281;rs113582712	26;2
cg12913626	-0.00223546	0.39196	-11.9971	2.46742e-26	4.53169e-24	44.595	16	82263337	R	II		IGR	opensea	IGR-opensea		rs141061509	35
cg03639415	-0.00208934	0.485641	-11.9753	2.91002e-26	5.28871e-24	44.4304	10	25940686	F	II	LINC00836	Body	opensea	Body-opensea		rs118017651;rs149439197	30;50
cg03534662	-0.00221274	0.403846	-11.9673	3.09292e-26	5.5948e-24	44.3696	3	45636225	R	II	LIMD1	TSS200	shore	TSS200-shore	chr3:45635090-45635932	rs267239;rs78129814	14;9
cg17608619	-0.00252526	0.384546	-11.9564	3.35861e-26	6.03305e-24	44.2874	1	187445942	F	II		IGR	opensea	IGR-opensea		rs572477460	36
cg08663866	-0.00232212	0.224584	-11.947	3.60719e-26	6.44628e-24	44.2162	3	142648216	F	II	LOC100507389	Body	opensea	Body-opensea		rs574275121;rs147360949;rs111629129	25;35;50
cg18786414	-0.00208751	0.631952	-11.9356	3.93238e-26	6.99505e-24	44.1302	1	196527724	F	II	KCNT2	Body	opensea	Body-opensea		rs527790612	32
cg07430714	-0.00200664	0.603524	-11.9336	3.992e-26	7.09137e-24	44.1151	13	51804637	F	II	FAM124A	Body	opensea	Body-opensea		rs541606983;rs927864	0;28
cg03277049	0.00217378	0.41353	11.9246	4.27278e-26	7.53887e-24	44.0474	3	156534076	F	I		IGR	island	IGR-island	chr3:156533839-156535131	rs566984479;rs534020492;rs555382845;rs377000090	0;12;24;45
cg13627677	-0.00238393	0.543426	-11.9234	4.31138e-26	7.59927e-24	44.0384	9	17601150	R	II	SH3GL2	Body	opensea	Body-opensea		rs574165497;rs16935791	24;14
cg19805775	-0.00212206	0.699623	-11.9109	4.73755e-26	8.30414e-24	43.9444	7	82164117	F	II		IGR	opensea	IGR-opensea		rs566804546;rs74676353	19;39
cg03874089	0.00215038	0.150449	11.91	4.77291e-26	8.3577e-24	43.937	1	14925172	R	I	KAZN	TSS200	island	TSS200-island	chr1:14924610-14925993
cg01477894	-0.0020076	0.433596	-11.9097	4.78242e-26	8.36909e-24	43.935	12	5028231	F	II		IGR	opensea	IGR-opensea		rs112978850;rs150393899	0;1
cg05511980	-0.00201075	0.463166	-11.9063	4.90707e-26	8.56889e-24	43.9093	10	79963917	R	II		IGR	opensea	IGR-opensea
cg08264839	-0.00224734	0.353781	-11.8974	5.24717e-26	9.13756e-24	43.8425	11	3191337	R	II		IGR	opensea	IGR-opensea
cg03018753	-0.00241742	0.364019	-11.8843	5.79566e-26	1.00199e-23	43.7434	17	59614018	R	II		IGR	opensea	IGR-opensea		rs562681700;rs531500700;rs141045206	23;19;9
cg15885288	-0.00259635	0.425298	-11.882	5.89779e-26	1.01839e-23	43.7259	3	179985054	R	II		IGR	opensea	IGR-opensea		rs557194014	1
cg18748354	-0.00225116	0.56312	-11.8515	7.42178e-26	1.26614e-23	43.4967	17	16935485	F	II		IGR	opensea	IGR-opensea
cg03323696	0.00209295	0.261534	11.8478	7.63526e-26	1.29905e-23	43.4685	5	59189120	R	I	PDE4D	Body	island	Body-island	chr5:59189046-59189894
cg02421646	-0.00205168	0.477841	-11.8435	7.88452e-26	1.33786e-23	43.4364	11	59943477	F	II	MS4A6A	Body	opensea	Body-opensea		rs547148529;rs182308591;rs535886021;rs557089901;rs186066156	0;6;25;29;46
cg05980523	-0.00237456	0.473778	-11.841	8.03563e-26	1.36217e-23	43.4175	14	103607248	R	II		IGR	shore	IGR-shore	chr14:103604539-103605504	rs575106056	13
cg22816294	-0.00221075	0.357621	-11.8384	8.19661e-26	1.38675e-23	43.3977	14	22458634	R	II		IGR	opensea	IGR-opensea
cg12773508	-0.00262657	0.443745	-11.8379	8.22961e-26	1.39166e-23	43.3937	21	38938119	F	II		IGR	shore	IGR-shore	chr21:38935854-38936546	rs139895462	2
cg16888547	-0.00212714	0.804131	-11.8368	8.29583e-26	1.40082e-23	43.3857	7	32339497	F	II		IGR	shore	IGR-shore	chr7:32337983-32338725	rs528982160;rs548368309;rs566762214	2;8;33
cg10953822	-0.0023625	0.698976	-11.8195	9.45345e-26	1.58322e-23	43.2555	7	13112030	F	II		IGR	opensea	IGR-opensea		rs576045891;rs183176937;rs573394800	9;10;32
cg05157098	-0.00209614	0.323564	-11.8122	9.98783e-26	1.6663e-23	43.2006	12	72059293	F	II	THAP2	Body	shore	Body-shore	chr12:72056768-72057787	rs17110137	30
cg11036041	-0.00338303	0.498442	-11.8003	1.09228e-25	1.81315e-23	43.1114	4	41365307	F	II	LIMCH1	Body	shore	Body-shore	chr4:41362252-41363639	rs148270339;rs78448075;rs555729154	4;44;45
cg13528349	-0.00209355	0.292376	-11.798	1.11194e-25	1.84314e-23	43.0936	21	35899082	R	II	RCAN1	TSS1500	opensea	TSS1500-opensea		rs199936990;rs200235747;rs371611653;rs200073407;rs202174818	37;24;14;12;1
cg14413263	0.00214002	0.185023	11.7976	1.11476e-25	1.84693e-23	43.0911	5	127873840	R	I	FBN2	TSS200	island	TSS200-island	chr5:127872563-127874945	rs549546100;rs7712942;rs528739793;rs551677638	36;35;24;22
cg06598836	0.00206504	0.175772	11.7906	1.17591e-25	1.93947e-23	43.0378	3	2140699	R	I		IGR	island	IGR-island	chr3:2140029-2141784	rs570506327	33
cg23248887	0.00200247	0.310564	11.7807	1.26699e-25	2.07543e-23	42.9634	14	38679643	F	I	SSTR1	Body	island	Body-island	chr14:38678245-38680937	rs201558879;rs567371970	30;39
cg16476128	-0.00230374	0.426246	-11.7772	1.30104e-25	2.12869e-23	42.937	11	115509267	R	II		IGR	opensea	IGR-opensea		rs568475592	1
cg27321460	-0.002489	0.426172	-11.775	1.32277e-25	2.1617e-23	42.9205	4	47073933	F	II	GABRB1	Body	opensea	Body-opensea		rs569411045	8
cg12598528	-0.0021414	0.539032	-11.774	1.33266e-25	2.17735e-23	42.9131	1	196279056	F	II	KCNT2	Body	opensea	Body-opensea
cg01015362	-0.00232238	0.582044	-11.7664	1.41077e-25	2.29688e-23	42.8563	3	185016147	F	II	MAP3K13	5'UTR	opensea	5'UTR-opensea		rs549239138	1
cg07169660	-0.00207319	0.650822	-11.7661	1.41468e-25	2.30216e-23	42.8535	17	41467212	F	II	LOC100130581	TSS1500	opensea	TSS1500-opensea		rs547790140	19
cg19225755	-0.00203893	0.248148	-11.7442	1.66796e-25	2.68793e-23	42.6893	6	132539768	F	II		IGR	opensea	IGR-opensea		rs373144955;rs555205777;rs568666251;rs112259896;rs148182550;rs7771572	6;13;22;23;35;38
cg21735522	-0.00222037	0.364239	-11.7383	1.7442e-25	2.79975e-23	42.6447	10	87501662	R	II	GRID1	Body	opensea	Body-opensea		rs559392274;rs373250083	34;1
cg26992381	-0.0021822	0.487591	-11.7357	1.77867e-25	2.85294e-23	42.6252	3	71478152	R	II	FOXP1	5'UTR	opensea	5'UTR-opensea		rs72959394;rs145930438	18;1
cg06626188	-0.00207354	0.413238	-11.7345	1.79409e-25	2.87254e-23	42.6166	17	46157689	R	II	CBX1	5'UTR	opensea	5'UTR-opensea
cg10370275	-0.0020306	0.548964	-11.7133	2.1059e-25	3.33039e-23	42.4568	9	104231650	R	II	TMEM246-AS1	Body	opensea	Body-opensea		rs114328307;rs551359026;rs537453534	8;2;1
cg05321495	-0.00227093	0.266162	-11.7005	2.31875e-25	3.64464e-23	42.3608	19	34167989	R	II	CHST8	5'UTR	opensea	5'UTR-opensea		rs113627249	14
cg25175009	-0.00286555	0.357364	-11.6962	2.39501e-25	3.7577e-23	42.3286	4	63265254	F	II		IGR	opensea	IGR-opensea		rs10003235;rs560384238;rs527991892	35;48;49
cg23746497	0.00229728	0.419953	11.6914	2.48227e-25	3.8841e-23	42.2929	6	105388668	F	I		IGR	island	IGR-island	chr6:105388190-105389545	rs115424684;rs11754600	36;50
cg25352836	0.0023718	0.421953	11.6825	2.6542e-25	4.1373e-23	42.2261	19	19625264	R	I	TSSK6	3'UTR	island	3'UTR-island	chr19:19624954-19627258	rs537767160;rs557667377	41;2
cg18999081	-0.00284989	0.253164	-11.6821	2.66315e-25	4.15032e-23	42.2228	13	77366957	F	II		IGR	opensea	IGR-opensea		rs554354024;rs1418771;rs543326390;rs185536420	1;22;31;42
cg09929786	-0.00266996	0.401412	-11.6817	2.67117e-25	4.15969e-23	42.2198	5	143229967	F	II		IGR	opensea	IGR-opensea		rs540606713;rs560500078;rs573159059;rs183383294	1;5;14;37
cg01577707	-0.00260414	0.56567	-11.6802	2.70024e-25	4.19777e-23	42.209	11	122057720	R	II	MIR100HG	Body	opensea	Body-opensea		rs76562051;rs554114686;rs572618072	41;18;2
cg25160605	-0.00227425	0.599507	-11.6558	3.24483e-25	4.99979e-23	42.0258	11	21087846	R	II	NELL1	Body	opensea	Body-opensea		rs535011953	2
cg24263283	-0.00202498	0.805717	-11.6528	3.31876e-25	5.10455e-23	42.0034	15	59587546	R	II	MYO1E	Body	opensea	Body-opensea		rs149748588;rs529532621	28;1
cg17498060	-0.00212717	0.575979	-11.6468	3.47232e-25	5.32074e-23	41.9583	1	111091475	R	II		IGR	opensea	IGR-opensea		rs1779458;rs541755092;rs563939331;rs571955805	32;30;15;1
cg17242268	-0.00222798	0.619011	-11.6439	3.54865e-25	5.42934e-23	41.9366	3	153691707	R	II		IGR	opensea	IGR-opensea		rs116591903	42
cg07797372	-0.00279812	0.44118	-11.6337	3.83035e-25	5.82699e-23	41.8604	1	64602654	R	II	ROR1	Body	opensea	Body-opensea		rs539239925	1
cg26682566	-0.00372496	0.361642	-11.6336	3.83395e-25	5.8312e-23	41.8595	4	58721251	R	II		IGR	opensea	IGR-opensea		rs140295095	2
cg19878806	-0.00225131	0.168663	-11.6193	4.27047e-25	6.45279e-23	41.752	1	188097699	R	II		IGR	opensea	IGR-opensea		rs531394952	2
cg20966920	-0.0020278	0.520551	-11.6143	4.43206e-25	6.66799e-23	41.715	18	40593068	R	II	RIT2	Body	opensea	Body-opensea		rs77014539;rs575033558	21;11
cg04295144	0.00316472	0.533396	11.6135	4.4579e-25	6.70479e-23	41.7092	19	10407184	R	I	ICAM5	Body	island	Body-island	chr19:10406934-10407342	rs534322155;rs552932424;rs710845	45;35;17
cg08280341	-0.00261493	0.683136	-11.593	5.202e-25	7.74593e-23	41.5553	2	164594200	R	II		IGR	shore	IGR-shore	chr2:164592917-164593511	rs562035151	49
cg26466587	0.00228457	0.272107	11.5923	5.23083e-25	7.78219e-23	41.5498	6	100442120	R	I	MCHR2	TSS200	island	TSS200-island	chr6:100441406-100442152	rs111275707	38
cg13021857	-0.00268306	0.652106	-11.5826	5.62579e-25	8.31996e-23	41.4772	8	131740091	F	II		IGR	opensea	IGR-opensea
cg02117540	-0.00200342	0.607559	-11.5804	5.71841e-25	8.44616e-23	41.461	22	40256586	R	II	ENTHD1	Body	opensea	Body-opensea		rs148273947	14
cg08483768	-0.00272665	0.490239	-11.5663	6.35577e-25	9.32026e-23	41.3556	16	86304619	F	II		IGR	opensea	IGR-opensea		rs143459482;rs77113038;rs562588407	17;39;50
cg22703759	-0.00240374	0.276269	-11.5648	6.4302e-25	9.4155e-23	41.344	20	36256046	F	II		IGR	opensea	IGR-opensea		rs528875737;rs544015075	24;48
cg21184711	0.00275951	0.508046	11.5489	7.24116e-25	1.05078e-22	41.2256	7	122488330	F	II	CADPS2	Body	opensea	Body-opensea		rs534761065;rs557966239;rs571486109;rs537395349	0;1;5;50
cg05040511	-0.00216302	0.295768	-11.5446	7.48205e-25	1.08213e-22	41.193	11	38813917	R	II		IGR	opensea	IGR-opensea
cg07992870	-0.0020048	0.536955	-11.5328	8.1696e-25	1.1757e-22	41.1054	4	88441629	R	II	SPARCL1	5'UTR	opensea	5'UTR-opensea
cg06865772	-0.00204232	0.814746	-11.5226	8.82448e-25	1.26497e-22	41.0285	10	17725026	F	II	STAM	Body	opensea	Body-opensea		rs552430952;rs530096822	10;42
cg18882457	-0.00266835	0.763191	-11.5164	9.24125e-25	1.3209e-22	40.9825	6	136247622	F	II	PDE7B	Body	opensea	Body-opensea		rs554843517;rs35912372;rs55892396;rs200276709;rs117238331;rs574669310	5;5;11;12;12;19
cg27068143	-0.00220965	0.558458	-11.5134	9.45311e-25	1.34869e-22	40.9599	13	47471264	R	II	HTR2A	TSS200	opensea	TSS200-opensea		rs6316	43
cg17656240	-0.00232119	0.434404	-11.5105	9.65733e-25	1.37501e-22	40.9386	20	47100047	F	II		IGR	opensea	IGR-opensea		rs115988100	36
cg03272928	-0.00259369	0.62772	-11.494	1.0932e-24	1.54354e-22	40.815	4	3357186	F	II	RGS12	Body	opensea	Body-opensea		rs186746870	41
cg13866747	-0.00219094	0.416678	-11.4924	1.10604e-24	1.56072e-22	40.8034	13	91965808	R	II		IGR	opensea	IGR-opensea
cg22897615	0.0021494	0.203341	11.4901	1.12536e-24	1.58605e-22	40.7861	6	32117079	R	I	PRRT1	Body	island	Body-island	chr6:32116590-32117229
cg27615582	-0.00213474	0.652993	-11.4892	1.13321e-24	1.59647e-22	40.7792	12	11002411	F	II	PRR4	TSS1500	opensea	TSS1500-opensea		rs550916421	26
cg26676157	-0.00225048	0.243569	-11.4879	1.1444e-24	1.61158e-22	40.7694	19	14491848	F	II	ADGRE5	TSS200	opensea	TSS200-opensea		rs549338144;rs184955799;rs189623687;rs556142914	7;19;21;44
cg07265924	-0.00251978	0.343814	-11.4817	1.19887e-24	1.68589e-22	40.7231	8	61880470	R	II	LOC100130298	TSS200	opensea	TSS200-opensea		rs184475964	3
cg26698460	0.00247474	0.658127	11.4764	1.24672e-24	1.74859e-22	40.684	19	58716004	R	II	ZNF274	Body	island	Body-island	chr19:58715220-58716033
cg13959831	-0.00222482	0.610459	-11.4745	1.26533e-24	1.77255e-22	40.6693	9	36938341	R	II	PAX5	Body	opensea	Body-opensea		rs185407930;rs144864667	19;2
cg08994353	-0.00260052	0.41168	-11.4531	1.48458e-24	2.05608e-22	40.51	3	189903309	F	II		IGR	opensea	IGR-opensea		rs554956;rs115452211	9;43
cg17430979	-0.00212629	0.41461	-11.4497	1.52332e-24	2.10764e-22	40.4843	4	6034828	R	II	JAKMIP1	Body	opensea	Body-opensea		rs112957928;rs62284775	20;16
cg02478179	-0.00210884	0.450838	-11.448	1.54284e-24	2.13252e-22	40.4716	3	153038109	R	II		IGR	opensea	IGR-opensea		rs577127409;rs546014110	8;7
cg23794430	-0.00211805	0.714376	-11.4308	1.75397e-24	2.40622e-22	40.3438	1	67199370	R	II	SGIP1	Body	opensea	Body-opensea		rs17129391;rs533349473;rs151208656;rs540411790	23;8;7;2
cg23077515	-0.00224551	0.574475	-11.4295	1.77084e-24	2.42501e-22	40.3343	13	33310890	R	II	PDS5B	Body	opensea	Body-opensea		rs558852106;rs146675450	2;1
cg20668834	-0.00299864	0.594676	-11.4234	1.85357e-24	2.52587e-22	40.2888	2	50924714	R	II	MIR8485	TSS1500	opensea	TSS1500-opensea		rs527335839	11
cg08120188	-0.00273967	0.597488	-11.4231	1.85864e-24	2.5313e-22	40.286	1	230495801	R	II	PGBD5	Body	shelf	Body-shelf	chr1:230492716-230492945	rs142266615;rs151256889	2;1
cg00298065	0.00220344	0.642009	11.4142	1.98655e-24	2.69494e-22	40.2197	19	58715577	R	II	ZNF274	Body	island	Body-island	chr19:58715220-58716033	rs4444432	41
cg11242444	-0.00214819	0.39367	-11.3983	2.23739e-24	3.01289e-22	40.1012	11	16904755	F	II	PLEKHA7	Body	opensea	Body-opensea		rs570126938	37
cg00687714	-0.0021045	0.601662	-11.3938	2.31262e-24	3.10578e-22	40.0682	16	21272887	R	II	CRYM	Body	opensea	Body-opensea		rs148486804;rs543623583	37;30
cg11174855	0.00273749	0.256771	11.3913	2.35703e-24	3.16115e-22	40.0493	10	134598352	R	I	NKX6-2	3'UTR	island	3'UTR-island	chr10:134597357-134602649	rs562201621	7
cg26784032	-0.00204647	0.337385	-11.3869	2.43484e-24	3.25985e-22	40.0169	1	215697002	F	II		IGR	opensea	IGR-opensea		rs148368446;rs185347538	9;37
cg14079719	-0.00268711	0.532072	-11.3559	3.0693e-24	4.04697e-22	39.7861	6	154551098	F	II	OPRM1	Body	opensea	Body-opensea		rs541932333;rs139384887;rs12212773	1;6;20
cg17232357	-0.00205181	0.395578	-11.3534	3.12784e-24	4.12024e-22	39.7673	15	67012832	R	II	SMAD6	Body	opensea	Body-opensea		rs551834621	1
cg23378941	-0.00225729	0.470667	-11.3518	3.16672e-24	4.16752e-22	39.755	17	64361956	R	II	PRKCA	Body	opensea	Body-opensea		rs117524772	34
cg07089366	-0.00201529	0.756298	-11.3491	3.22917e-24	4.24408e-22	39.7355	1	192280294	F	II		IGR	opensea	IGR-opensea		rs12757773	1
cg17373256	-0.0022729	0.30752	-11.3423	3.39749e-24	4.4418e-22	39.6849	19	30113034	R	II		IGR	opensea	IGR-opensea		rs10416586;rs575207680	39;15
cg18427465	-0.00206525	0.404412	-11.3225	3.9396e-24	5.10925e-22	39.5374	14	55737629	F	II	FBXO34	TSS1500	shore	TSS1500-shore	chr14:55737940-55738999	rs576385322;rs544228175;rs565195764;rs532106057	0;8;23;24
cg09063989	-0.00275234	0.53527	-11.3222	3.94686e-24	5.11771e-22	39.5355	4	116458644	R	II		IGR	opensea	IGR-opensea		rs114078915;rs139383624;rs144391417;rs573453342	51;47;46;5
cg14391737	-0.00218118	0.337962	-11.3164	4.12193e-24	5.32783e-22	39.4923	11	86513429	F	II	PRSS23	5'UTR	shore	5'UTR-shore	chr11:86511184-86511889	rs551611067	34
cg09199338	-0.00424979	0.364841	-11.314	4.19587e-24	5.41937e-22	39.4745	4	178674883	R	II	LINC01098	Body	opensea	Body-opensea
cg24488810	0.00217167	0.356839	11.3058	4.46008e-24	5.73931e-22	39.4137	9	117266816	R	I	DFNB31	TSS1500	island	TSS1500-island	chr9:117266468-117268094
cg17674228	-0.00250173	0.515461	-11.3052	4.48178e-24	5.76297e-22	39.4089	10	74448039	R	II		IGR	shelf	IGR-shelf	chr10:74451828-74452597	rs555382734;rs187183946;rs534819902	44;37;25
cg09082066	-0.00207755	0.530813	-11.3028	4.56249e-24	5.85808e-22	39.3911	5	68344202	R	II		IGR	opensea	IGR-opensea		rs181765735;rs564737339;rs182899	37;28;26
cg22299535	-0.00267652	0.284112	-11.2982	4.72122e-24	6.04293e-22	39.357	18	19966011	R	II		IGR	opensea	IGR-opensea		rs555056100;rs568317911	23;2
cg02996256	-0.00237523	0.183057	-11.2976	4.74463e-24	6.07177e-22	39.3521	13	52569011	R	II	ATP7B	Body	opensea	Body-opensea		rs186191743	6
cg05848650	-0.00287517	0.237371	-11.2939	4.875e-24	6.23174e-22	39.3251	3	192610840	R	II	MB21D2	Body	opensea	Body-opensea		rs147491734;rs556759346;rs576595549	49;44;26
cg03838769	-0.00254482	0.686865	-11.2923	4.93289e-24	6.3011e-22	39.3133	4	168156467	R	II	SPOCK3	TSS1500	shore	TSS1500-shore	chr4:168155005-168155765	rs17600510	16
cg18077307	-0.00200322	0.562927	-11.2908	4.99062e-24	6.36899e-22	39.3017	2	98377791	R	I	TMEM131	Body	opensea	Body-opensea		rs545785513;rs144507092;rs531392656;rs542444446;rs562352422;rs181094997	48;36;34;33;2;1
cg07433723	-0.00202288	0.393593	-11.2806	5.38547e-24	6.83153e-22	39.2258	17	64941151	R	II		IGR	opensea	IGR-opensea		rs78682761;rs58269270;rs192185643	29;28;2
cg08119153	0.00247434	0.644216	11.2803	5.39534e-24	6.84156e-22	39.224	14	78913301	R	II	NRXN3	5'UTR	opensea	5'UTR-opensea
cg10740422	-0.00202071	0.56729	-11.2669	5.96193e-24	7.49444e-22	39.1245	1	80365805	F	II		IGR	opensea	IGR-opensea		rs538691697;rs80266529	25;37
cg16276113	-0.00286754	0.42481	-11.2634	6.12025e-24	7.67542e-22	39.0984	21	43223359	F	II	PRDM15	Body	shore	Body-shore	chr21:43221474-43221842	rs143536677;rs74999016	8;32
cg09532670	-0.0022425	0.505407	-11.2539	6.57042e-24	8.20742e-22	39.0276	8	39460970	R	II	ADAM18	Body	opensea	Body-opensea		rs111641142;rs76526698;rs558589862;rs148156586	50;32;2;1
cg17723710	-0.0022507	0.427439	-11.2525	6.63462e-24	8.28316e-22	39.018	5	34621927	F	II		IGR	opensea	IGR-opensea		rs371723502;rs544329879	1;31
cg00683085	-0.00259841	0.641854	-11.2458	6.97552e-24	8.67761e-22	38.968	16	69213433	R	II		IGR	opensea	IGR-opensea		rs570149429;rs537176696;rs556323230	49;30;2
cg03743982	-0.00285216	0.408668	-11.2455	6.99035e-24	8.69294e-22	38.9659	16	75150833	F	II	LDHD	TSS200	shore	TSS200-shore	chr16:75148398-75148864
cg24110005	-0.00212804	0.58808	-11.2186	8.54403e-24	1.04678e-21	38.7659	2	106720704	F	II	UXS1	Body	opensea	Body-opensea		rs151122498	1
cg08950945	-0.00252537	0.308935	-11.2099	9.11305e-24	1.11258e-21	38.7017	9	113531998	R	II	MUSK	Body	opensea	Body-opensea		rs547977965;rs560124423	43;4
cg05286807	-0.00209779	0.468311	-11.1918	1.0422e-23	1.25912e-21	38.568	4	78274985	R	II		IGR	opensea	IGR-opensea		rs72859810;rs147934152;rs567335442	12;2;1
cg17471939	0.00306348	0.43191	11.1735	1.19439e-23	1.43179e-21	38.4322	1	3600879	R	I	TP73	Body	opensea	Body-opensea		rs186220388	11
cg11371551	-0.00255183	0.535237	-11.1732	1.1969e-23	1.43455e-21	38.4301	6	56380508	F	II	RNU6-71P	Body	opensea	Body-opensea		rs546746934;rs568553881;rs529399818	1;28;51
cg19819341	-0.00222673	0.349347	-11.1731	1.19799e-23	1.43561e-21	38.4292	15	83991082	R	II		IGR	opensea	IGR-opensea		rs558451637	1
cg11322797	0.00202278	0.335173	11.1685	1.23925e-23	1.48175e-21	38.3954	5	132155450	R	I		IGR	island	IGR-island	chr5:132155288-132155497	rs142627363;rs559874016;rs532176919	39;29;21
cg24932457	0.00226933	0.215817	11.1626	1.29528e-23	1.54264e-21	38.3514	1	175568559	R	I	TNR	5'UTR	island	5'UTR-island	chr1:175568376-175568808
cg01093245	-0.00208946	0.613031	-11.1601	1.31958e-23	1.56996e-21	38.3329	14	61763505	F	II		IGR	opensea	IGR-opensea		rs546793201;rs566596171;rs186710578	1;8;22
cg16431787	-0.00218197	0.704634	-11.1589	1.33146e-23	1.58247e-21	38.3239	6	1082220	R	II	LOC285768	Body	opensea	Body-opensea		rs143842956;rs57962481	23;11
cg11372636	0.00224692	0.327682	11.1532	1.3891e-23	1.64536e-21	38.2817	6	110299485	F	I	GPR6	1stExon	island	1stExon-island	chr6:110299365-110301267	rs71551391;rs566358147;rs4267976	7;24;37
cg13588735	-0.002105	0.490993	-11.1462	1.46314e-23	1.72894e-21	38.23	15	27790856	R	II		IGR	shelf	IGR-shelf	chr15:27786718-27787060	rs111540459	44
cg04189678	-0.00253341	0.373105	-11.1434	1.49351e-23	1.76146e-21	38.2095	13	102105838	F	II	ITGBL1	5'UTR	shore	5'UTR-shore	chr13:102106165-102106488
cg26539571	-0.00218438	0.352537	-11.1248	1.71512e-23	2.00489e-21	38.0717	6	16731770	F	II	ATXN1	5'UTR	opensea	5'UTR-opensea		rs144166792	4
cg07028396	0.00272708	0.596933	11.1248	1.71512e-23	2.00489e-21	38.0717	10	93805682	F	I		IGR	island	IGR-island	chr10:93805512-93805845	rs77303354;rs569811153	24;39
cg15434232	-0.00223427	0.416239	-11.1163	1.82689e-23	2.12768e-21	38.0088	11	56187177	F	II	OR5R1	TSS1500	opensea	TSS1500-opensea		rs111913543;rs34393692	3;48
cg19139501	-0.00214422	0.510376	-11.0999	2.06253e-23	2.38217e-21	37.8879	2	75694113	R	II		IGR	opensea	IGR-opensea		rs145996963;rs530639653	4;2
cg10541181	-0.00306376	0.630577	-11.098	2.09165e-23	2.4134e-21	37.8739	12	23712593	R	II	SOX5	Body	opensea	Body-opensea
cg13203474	0.00207117	0.179698	11.0975	2.09983e-23	2.42163e-21	37.87	5	127873873	R	I	FBN2	TSS200	island	TSS200-island	chr5:127872563-127874945	rs571271465;rs537056736;rs557128918	25;18;6
cg07095347	-0.00225617	0.336415	-11.0947	2.14378e-23	2.46945e-21	37.8494	6	133253256	R	II		IGR	opensea	IGR-opensea		rs532116400;rs552153641	16;8
cg08790320	-0.00355204	0.378272	-11.0931	2.16965e-23	2.49759e-21	37.8375	13	102105786	R	II	ITGBL1	5'UTR	shore	5'UTR-shore	chr13:102106165-102106488	rs540192736;rs138272813	19;8
cg06335143	0.00202886	0.214768	11.0916	2.19349e-23	2.5242e-21	37.8266	1	53308654	R	II	ZYG11A	Body	island	Body-island	chr1:53308294-53309262
cg20665157	0.00227624	0.52957	11.0851	2.30155e-23	2.64199e-21	37.7787	7	121969421	R	II	CADPS2	Body	opensea	Body-opensea		rs546898038	34
cg14840468	-0.00206718	0.782215	-11.0789	2.41e-23	2.7592e-21	37.7328	14	32466314	F	II		IGR	opensea	IGR-opensea
cg09373730	-0.0031574	0.633199	-11.0743	2.49322e-23	2.84465e-21	37.699	2	50924705	R	II	MIR8485	TSS1500	opensea	TSS1500-opensea		rs527335839	2
cg23683891	-0.00216183	0.332112	-11.0718	2.53952e-23	2.89415e-21	37.6806	12	53194882	R	II		IGR	opensea	IGR-opensea		rs576999950	1
cg14264496	-0.00201393	0.366172	-11.0716	2.54371e-23	2.89797e-21	37.679	1	3823918	R	II	LOC100133612	Body	shore	Body-shore	chr1:3824219-3824456	rs145222920	7
cg04558713	-0.00215951	0.732533	-11.0646	2.67909e-23	3.04274e-21	37.6273	5	12392266	R	II		IGR	opensea	IGR-opensea		rs549479594	40
cg10470891	-0.00314402	0.376353	-11.058	2.8142e-23	3.18578e-21	37.5783	5	125338217	R	II		IGR	opensea	IGR-opensea		rs377238352;rs71586079	49;31
cg23724135	-0.00215022	0.774561	-11.0476	3.03869e-23	3.41932e-21	37.5019	6	149641504	F	II	TAB2	Body	shore	Body-shore	chr6:149638018-149639518
cg13719901	-0.0020149	0.675833	-11.0393	3.2314e-23	3.62328e-21	37.4406	3	46608139	F	II	LRRC2	5'UTR	shore	5'UTR-shore	chr3:46607346-46607806
cg19048534	-0.00232749	0.542796	-11.0374	3.2764e-23	3.66723e-21	37.4268	18	66464655	R	II	CCDC102B	TSS1500	opensea	TSS1500-opensea		rs573237284;rs540505410	8;1
cg23256579	-0.00259334	0.462007	-11.0349	3.33754e-23	3.73086e-21	37.4084	12	11002403	F	II	PRR4	TSS1500	opensea	TSS1500-opensea		rs550916421	34
cg06781608	-0.0022804	0.637519	-11.0252	3.58636e-23	3.98531e-21	37.3368	7	157361040	F	II	PTPRN2	Body	shore	Body-shore	chr7:157361512-157361805	rs576769573	11
cg09624733	-0.00201116	0.426658	-11.0179	3.78509e-23	4.18874e-21	37.2831	3	191905708	F	II	FGF12	Body	opensea	Body-opensea		rs574772386;rs79278989	42;43
cg16622061	-0.00210453	0.363247	-11.009	4.04361e-23	4.45851e-21	37.2173	16	86888736	F	II		IGR	opensea	IGR-opensea		rs186326120;rs554193461;rs534015623	1;33;45
cg17163168	0.00215597	0.233957	10.9947	4.4927e-23	4.91782e-21	37.1124	1	3600735	F	I	TP73	Body	opensea	Body-opensea
cg24402303	-0.00240618	0.337033	-10.9933	4.54058e-23	4.96649e-21	37.1018	7	144107418	R	II	NOBOX	TSS200	opensea	TSS200-opensea		rs548281379;rs567002902	24;6
cg22432387	-0.00301086	0.556916	-10.975	5.19809e-23	5.63498e-21	36.9671	2	20834365	F	II	HS1BP3	Body	opensea	Body-opensea		rs542381845	44
cg24112628	-0.0022579	0.380753	-10.9619	5.72579e-23	6.17335e-21	36.8708	6	150174215	F	II	LRP11	Body	opensea	Body-opensea		rs148488921;rs549151422;rs367786828	5;17;19
cg17739573	-0.00276707	0.735153	-10.9504	6.23438e-23	6.67411e-21	36.786	4	74905354	F	II	CXCL3	TSS1500	shore	TSS1500-shore	chr4:74903953-74904589	rs564232336;rs576101395	9;51
cg05700579	-0.00207835	0.698685	-10.9384	6.8122e-23	7.24474e-21	36.6978	4	72651555	F	II	GC	TSS1500	opensea	TSS1500-opensea
cg16686396	-0.00229401	0.667129	-10.9377	6.84714e-23	7.27855e-21	36.6927	1	3282870	R	II	PRDM16	Body	opensea	Body-opensea		rs112966906	2
cg18244459	-0.00264301	0.484593	-10.9219	7.69361e-23	8.10551e-21	36.5766	6	12366159	R	II		IGR	opensea	IGR-opensea		rs574550978;rs188632070	43;10
cg02541477	-0.00266928	0.406032	-10.9188	7.87281e-23	8.28401e-21	36.5536	13	52636038	R	II		IGR	opensea	IGR-opensea		rs56368627	1
cg27529460	-0.0033897	0.504623	-10.9144	8.13419e-23	8.54483e-21	36.5211	11	27878875	R	II		IGR	opensea	IGR-opensea		rs544810638;rs539900694	43;2
cg26931608	-0.0026223	0.470109	-10.9077	8.54644e-23	8.94009e-21	36.4719	1	170036455	F	II	KIFAP3	5'UTR	opensea	5'UTR-opensea
cg20509001	-0.00205043	0.446696	-10.8942	9.43966e-23	9.8227e-21	36.3729	9	95911768	F	II		IGR	opensea	IGR-opensea		rs575098913;rs367592109;rs72741097	0;1;44
cg11048520	-0.00217114	0.474533	-10.891	9.66381e-23	1.00335e-20	36.3495	1	101331805	F	II		IGR	opensea	IGR-opensea		rs370317567;rs367691733;rs78806531;rs576156856	0;1;46;47
cg23284245	-0.00232478	0.749203	-10.8724	1.10845e-22	1.14114e-20	36.2129	14	64757679	F	II	ESR2	5'UTR	shelf	5'UTR-shelf	chr14:64760859-64761241	rs139036066;rs181420302;rs557770352	4;15;22
cg13790603	0.00229853	0.223037	10.8667	1.15612e-22	1.18706e-20	36.171	3	24536478	R	I	THRB	TSS200	island	TSS200-island	chr3:24535844-24537436
cg08527799	-0.0021233	0.487292	-10.8663	1.15885e-22	1.1895e-20	36.1686	8	21274126	R	II		IGR	opensea	IGR-opensea		rs555486927;rs574144595	7;1
cg12378834	-0.00335941	0.420777	-10.8572	1.23935e-22	1.26597e-20	36.1017	5	134646487	F	II	C5orf66	5'UTR	opensea	5'UTR-opensea		rs147038586;rs568737925;rs2603012	9;37;49
cg20115925	-0.00220354	0.300977	-10.8352	1.45726e-22	1.47235e-20	35.9404	1	116307482	F	II	CASQ2	Body	opensea	Body-opensea		rs562255016;rs529371455	1;3
cg20983196	-0.00211159	0.358502	-10.8266	1.55252e-22	1.56336e-20	35.8774	11	47874963	R	II		IGR	opensea	IGR-opensea		rs72895738	12
cg00499595	-0.00227044	0.496164	-10.8247	1.57448e-22	1.58364e-20	35.8634	8	42072523	F	II		IGR	opensea	IGR-opensea		rs377078529	7
cg17837496	-0.00233531	0.625642	-10.8242	1.58003e-22	1.589e-20	35.8599	2	206839838	R	II		IGR	opensea	IGR-opensea		rs552060924	48
cg00559166	-0.00202183	0.321607	-10.8225	1.59994e-22	1.60763e-20	35.8474	15	25753618	R	II		IGR	opensea	IGR-opensea		rs118159460;rs545560639	38;14
cg11988169	-0.00358275	0.347617	-10.8219	1.60681e-22	1.61383e-20	35.8431	5	52839242	R	II		IGR	opensea	IGR-opensea		rs535963332	2
cg08928145	0.00226081	0.622236	10.8147	1.69401e-22	1.69651e-20	35.7905	19	19625364	F	II	TSSK6	3'UTR	island	3'UTR-island	chr19:19624954-19627258
cg13059495	-0.00215253	0.460261	-10.8144	1.69867e-22	1.70094e-20	35.7878	1	3540478	F	II	TPRG1L	TSS1500	shore	TSS1500-shore	chr1:3540767-3542241
cg10309640	-0.00280965	0.496592	-10.8131	1.71506e-22	1.71635e-20	35.7782	10	54103519	R	II		IGR	opensea	IGR-opensea		rs139668573;rs550452337	43;1
cg00956907	-0.00256802	0.522916	-10.7945	1.96635e-22	1.95266e-20	35.6421	2	139114052	F	II		IGR	opensea	IGR-opensea		rs191155834	0
cg18622950	-0.00282349	0.750615	-10.7923	1.99821e-22	1.98091e-20	35.626	2	102758607	F	II	IL1R1	TSS1500	shore	TSS1500-shore	chr2:102758806-102759577	rs151052769	12
cg24129307	-0.00221337	0.445648	-10.7649	2.44342e-22	2.38487e-20	35.4258	8	135899129	R	II		IGR	opensea	IGR-opensea		rs533188949;rs549676088	14;1
cg11830800	-0.00250508	0.440548	-10.7619	2.49736e-22	2.4341e-20	35.404	12	41087520	R	II	CNTN1	5'UTR	shore	5'UTR-shore	chr12:41086522-41087102	rs190386922	45
cg20676788	-0.00218802	0.463389	-10.7591	2.5487e-22	2.48101e-20	35.3837	13	49379791	R	II		IGR	opensea	IGR-opensea		rs536612425;rs144234800;rs570283003;rs75642843	51;31;29;16
cg16411338	-0.00204207	0.47734	-10.7546	2.63589e-22	2.55837e-20	35.3503	4	94120908	F	II	GRID2	Body	opensea	Body-opensea
cg04886950	-0.0029717	0.498247	-10.7541	2.64532e-22	2.56645e-20	35.3467	10	53816269	F	II	PRKG1	Body	opensea	Body-opensea		rs192178035;rs184730767	42;43
cg05800094	-0.00224247	0.214335	-10.7376	2.98501e-22	2.87595e-20	35.2264	17	12935290	R	II		IGR	opensea	IGR-opensea
cg19663246	-0.00266715	0.508943	-10.7353	3.03488e-22	2.92157e-20	35.2099	7	32339095	R	II		IGR	shore	IGR-shore	chr7:32337983-32338725
cg22720431	-0.00304157	0.334551	-10.7306	3.14134e-22	3.01738e-20	35.1756	13	107344392	F	II		IGR	opensea	IGR-opensea		rs554413402	0
cg06176777	-0.0021098	0.536184	-10.7246	3.28417e-22	3.14631e-20	35.1313	21	39084502	R	II	KCNJ6	Body	opensea	Body-opensea		rs2835908	14
cg13933680	-0.00237758	0.736254	-10.723	3.32304e-22	3.18224e-20	35.1196	11	127901416	F	II		IGR	opensea	IGR-opensea		rs7122544	21
cg18986925	-0.00207796	0.663722	-10.7133	3.56823e-22	3.40204e-20	35.0487	2	26635591	R	II	C2orf39	Body	opensea	Body-opensea		rs548740815	2
cg23691182	-0.00203722	0.715298	-10.7125	3.58731e-22	3.41743e-20	35.0434	22	29305360	R	II	ZNRF3	Body	opensea	Body-opensea		rs536429093	1
cg21922478	-0.00225511	0.253901	-10.6866	4.33891e-22	4.07813e-20	34.854	5	52241090	R	II	ITGA1	Body	opensea	Body-opensea
cg18239738	-0.0021484	0.465832	-10.6742	4.74969e-22	4.44082e-20	34.7639	1	104067837	F	II	RNPC3	TSS1500	shore	TSS1500-shore	chr1:104068487-104068913	rs116635881;rs370747438;rs76324549	27;28;40
cg02673352	-0.0024141	0.589974	-10.6728	4.80083e-22	4.48523e-20	34.7533	2	188128734	F	II		IGR	opensea	IGR-opensea		rs75053169	6
cg05061672	-0.00240404	0.620349	-10.6724	4.81499e-22	4.49764e-20	34.7503	5	95583441	R	II	LOC101929710	Body	opensea	Body-opensea
cg08334000	-0.00218228	0.249759	-10.6708	4.86954e-22	4.54494e-20	34.7391	22	28792294	F	II	TTC28	Body	opensea	Body-opensea		rs538748554;rs547479863	0;38
cg05380920	-0.0026448	0.601961	-10.662	5.19431e-22	4.82668e-20	34.6749	5	83270142	F	II	EDIL3	Body	opensea	Body-opensea		rs567260668;rs193183633	11;36
cg09765747	-0.00230271	0.444613	-10.6507	5.64032e-22	5.20911e-20	34.5928	20	50858847	F	II		IGR	opensea	IGR-opensea
cg12754260	0.00241531	0.75457	10.6471	5.79097e-22	5.34328e-20	34.5666	8	24769018	R	II		IGR	shore	IGR-shore	chr8:24770908-24772547	rs566616440;rs75946817	44;29
cg15024623	-0.00224977	0.567237	-10.6462	5.8316e-22	5.37649e-20	34.5596	18	5444501	R	II	EPB41L3	Body	opensea	Body-opensea		rs545730571	38
cg10676327	0.00274593	0.680723	10.6346	6.34482e-22	5.8211e-20	34.4757	4	6659735	R	I		IGR	island	IGR-island	chr4:6659271-6659787	rs146485685	18
cg06933824	0.00223406	0.609587	10.6332	6.41373e-22	5.8789e-20	34.4649	5	172110579	R	I	NEURL1B	Body	island	Body-island	chr5:172110282-172111166
cg23510764	-0.00254289	0.555241	-10.6329	6.42657e-22	5.88989e-20	34.4629	5	166419955	F	II		IGR	opensea	IGR-opensea		rs555414235;rs145597832	6;22
cg23934731	0.0023238	0.613448	10.6312	6.50862e-22	5.95803e-20	34.4503	15	89904873	R	I		IGR	island	IGR-island	chr15:89904822-89906050	rs145783317;rs574683047	43;33
cg16440532	-0.00206789	0.456625	-10.6094	7.6275e-22	6.9113e-20	34.2924	19	12313408	F	II	LOC100289333	Body	opensea	Body-opensea		rs142707295;rs551872605	1;31
cg22862003	-0.00207072	0.658278	-10.6086	7.67602e-22	6.95255e-20	34.2861	21	42797588	F	II	MX1	TSS1500	shore	TSS1500-shore	chr21:42798146-42798884	rs531945293;rs462903;rs571573423	13;18;43
cg15518186	-0.0021921	0.534132	-10.6033	7.97613e-22	7.20561e-20	34.2479	5	30401458	R	II		IGR	opensea	IGR-opensea		rs549167101;rs10060635	30;16
cg07219494	-0.0024587	0.587947	-10.5989	8.23937e-22	7.42414e-20	34.2156	5	166408484	R	II		IGR	shelf	IGR-shelf	chr5:166405484-166405917	rs531805011;rs145355889;rs72825454;rs76180917	41;40;9;2
cg05301470	0.00200531	0.37786	10.5942	8.52601e-22	7.66751e-20	34.1815	6	28558006	F	I		IGR	shelf	IGR-shelf	chr6:28554863-28555124	rs377342599	40
cg09049447	-0.00229624	0.732584	-10.5898	8.8031e-22	7.89323e-20	34.1497	8	108683939	R	II		IGR	opensea	IGR-opensea		rs184579465;rs114101699	27;3
cg03216822	-0.00229123	0.524213	-10.584	9.18369e-22	8.21436e-20	34.1075	11	23826744	F	II		IGR	opensea	IGR-opensea		rs569400666	1
cg15739591	-0.00224455	0.613822	-10.5715	1.00594e-21	8.94244e-20	34.0169	7	153529472	R	II		IGR	opensea	IGR-opensea		rs560005766;rs193124803	51;43
cg20002504	0.00229152	0.256354	10.5691	1.02411e-21	9.09117e-20	33.9991	2	241497554	F	I	ANKMY1	TSS200	island	TSS200-island	chr2:241496576-241497600	rs568273789;rs528966093;rs10173382;rs13005068	7;19;29;37
cg10997069	-0.00255308	0.600367	-10.5596	1.09708e-21	9.68453e-20	33.9305	1	36565988	F	II	COL8A2	5'UTR	opensea	5'UTR-opensea		rs4652900	11
cg12820587	-0.00213644	0.709248	-10.5558	1.12825e-21	9.94455e-20	33.9027	15	29965716	R	II		IGR	shore	IGR-shore	chr15:29967209-29967621
cg21322034	-0.00218635	0.549597	-10.5552	1.13302e-21	9.98408e-20	33.8985	4	175501824	R	II		IGR	opensea	IGR-opensea		rs191171929;rs116082358;rs182638961	39;21;11
cg06752955	-0.00209025	0.366752	-10.5534	1.14797e-21	1.01069e-19	33.8854	18	62894186	F	II		IGR	opensea	IGR-opensea		rs184573022;rs74782740	38;45
cg23128634	0.00285756	0.408834	10.545	1.22069e-21	1.06848e-19	33.8243	5	170288788	R	I	RANBP17	TSS200	shore	TSS200-shore	chr5:170288879-170289737	rs562495142;rs531640961	51;48
cg24654279	-0.00218271	0.444972	-10.5433	1.23603e-21	1.08097e-19	33.8118	6	3940517	F	II		IGR	opensea	IGR-opensea		rs574583284;rs116887860;rs553591727;rs9392536;rs115661636;rs9502095	9;10;15;16;43;47
cg14391923	-0.00280464	0.572795	-10.5333	1.32985e-21	1.15661e-19	33.739	8	140583084	F	II		IGR	opensea	IGR-opensea		rs548568912;rs561858071	0;26
cg00891995	-0.00247342	0.274634	-10.5298	1.3638e-21	1.18392e-19	33.7139	1	153113262	R	II	SPRR2C	Body	opensea	Body-opensea		rs561542715;rs530359976;rs550395728;rs570192789	48;33;2;1
cg09096555	0.00225444	0.522455	10.5259	1.40281e-21	1.21627e-19	33.6858	17	72848358	R	I	GRIN2C	Body	island	Body-island	chr17:72848166-72848901
cg15655351	-0.00222786	0.357866	-10.5251	1.41128e-21	1.22316e-19	33.6799	6	153269701	F	II		IGR	opensea	IGR-opensea		rs9479450;rs185118394	14;29
cg01720616	-0.00257714	0.417622	-10.5008	1.68434e-21	1.44043e-19	33.5038	7	16101713	F	II		IGR	opensea	IGR-opensea		rs573490334;rs182954950;rs556333942;rs187670884;rs73068362;rs73680575	0;12;25;29;34;50
cg13943760	-0.00276006	0.510481	-10.4861	1.87511e-21	1.58892e-19	33.397	10	75313642	R	II	USP54	Body	opensea	Body-opensea		rs146611993;rs571952203;rs140174076	42;41;27
cg13039251	-0.00245914	0.681767	-10.4644	2.19564e-21	1.83858e-19	33.2399	5	32018601	R	II	PDZD2	Body	opensea	Body-opensea		rs543698671;rs371491243	39;6
cg06552810	-0.00204283	0.465205	-10.4643	2.19692e-21	1.83921e-19	33.2394	11	31128660	F	II		IGR	opensea	IGR-opensea		rs567156645;rs186982863;rs555909640	0;23;36
cg14680128	-0.00339693	0.450798	-10.4532	2.38081e-21	1.98213e-19	33.1594	7	47185016	R	II		IGR	opensea	IGR-opensea		rs545901863;rs564193967	3;2
cg20985755	0.00204383	0.192567	10.4493	2.44994e-21	2.03591e-19	33.1309	3	24536474	R	I	THRB	TSS200	island	TSS200-island	chr3:24535844-24537436
cg10323433	-0.0027098	0.676729	-10.4454	2.51977e-21	2.09112e-19	33.1029	13	47471562	R	II	HTR2A	TSS1500	opensea	TSS1500-opensea
cg00241731	-0.00263224	0.469371	-10.4437	2.55109e-21	2.11559e-19	33.0906	4	156275195	F	II	LOC102724776	TSS200	opensea	TSS200-opensea		rs553766964	17
cg18840330	-0.002289	0.472793	-10.4382	2.65475e-21	2.19684e-19	33.051	2	224467340	F	II	SCG2	TSS200	opensea	TSS200-opensea		rs575306615;rs373057461;rs189026148	0;10;38
cg01557798	0.00208325	0.27907	10.4295	2.82761e-21	2.32853e-19	32.9882	1	228400628	R	II	OBSCN	Body	island	Body-island	chr1:228399471-228402037	rs371998238	51
cg13949829	0.00204559	0.816005	10.4205	3.01967e-21	2.4739e-19	32.9228	16	2141352	R	I	MIR1225	TSS1500	island	TSS1500-island	chr16:2139803-2142170	rs555178975;rs575010205;rs550308000;rs544116240;rs1184357;rs11862600	51;50;35;32;24;11
cg22167656	-0.00214831	0.603216	-10.4167	3.10292e-21	2.53781e-19	32.8957	9	127625988	F	II		IGR	shore	IGR-shore	chr9:127623557-127624486	rs567452808	13
cg01127300	-0.00256336	0.525437	-10.4164	3.11047e-21	2.54309e-19	32.8933	22	38614796	F	II		IGR	shelf	IGR-shelf	chr22:38610335-38610828	rs143494826;rs561900563	33;46
cg27072333	-0.00211139	0.485843	-10.406	3.35343e-21	2.72699e-19	32.8185	3	100711638	F	II	ABI3BP	Body	opensea	Body-opensea		rs115030048	24
cg00592046	-0.00256506	0.505256	-10.3863	3.87029e-21	3.11597e-19	32.6758	18	69848574	R	II		IGR	opensea	IGR-opensea		rs148189598;rs191939706	45;2
cg22958090	0.00219785	0.34956	10.3782	4.10242e-21	3.28688e-19	32.6178	12	52627438	F	I	KRT7	Body	island	Body-island	chr12:52626793-52627577	rs549601385;rs551117829;rs567867864	31;42;48
cg15773296	-0.00245481	0.626257	-10.3715	4.307e-21	3.44127e-19	32.5694	14	64663485	R	II	SYNE2	Body	opensea	Body-opensea
cg07279808	-0.00214466	0.616932	-10.3602	4.67639e-21	3.71168e-19	32.4875	7	48524766	R	II	ABCA13	Body	opensea	Body-opensea		rs567003468	2
cg24855498	-0.00215231	0.352823	-10.3442	5.25122e-21	4.13396e-19	32.3722	21	26933850	R	II	MIR155HG	TSS1500	shore	TSS1500-shore	chr21:26934423-26934805	rs150010310	14
cg09362608	0.00277207	0.671487	10.3235	6.09823e-21	4.75341e-19	32.2234	4	6659805	F	II		IGR	shore	IGR-shore	chr4:6660372-6660817	rs141055295;rs189119542;rs10013383	1;17;49
cg16322747	0.00243278	0.454719	10.3229	6.12258e-21	4.77133e-19	32.2194	12	133656261	F	II	ZNF140	TSS1500	shore	TSS1500-shore	chr12:133656704-133657813
cg14523822	-0.00211202	0.709458	-10.3175	6.36916e-21	4.95238e-19	32.1801	2	170784981	F	II	UBR3	Body	opensea	Body-opensea		rs191763469;rs563400845	3;10
cg27033856	-0.00257728	0.591323	-10.3147	6.49713e-21	5.04625e-19	32.1603	16	77316401	F	II	ADAMTS18	3'UTR	opensea	3'UTR-opensea		rs34371402	9
cg18045815	-0.00237412	0.634109	-10.3014	7.15468e-21	5.51569e-19	32.0644	18	9185003	F	II	ANKRD12	Body	opensea	Body-opensea		rs527626901	12
cg19743254	-0.002111	0.516585	-10.2799	8.35743e-21	6.37369e-19	31.9098	11	132735814	F	II	OPCML	Body	opensea	Body-opensea
cg24256225	-0.0020575	0.517961	-10.2469	1.06047e-20	7.95922e-19	31.6729	3	97700818	R	II		IGR	opensea	IGR-opensea		rs530087038	16
cg25803041	-0.00204169	0.582271	-10.2407	1.10924e-20	8.3029e-19	31.6281	13	26084797	R	II	ATP8A2	Body	opensea	Body-opensea		rs141765596;rs543117578	47;2
cg00029246	-0.00235073	0.382098	-10.2399	1.11563e-20	8.34624e-19	31.6224	7	137223417	F	II	DGKI	Body	opensea	Body-opensea		rs112639919	1
cg06349780	-0.00230723	0.457592	-10.2361	1.14675e-20	8.56612e-19	31.595	2	123393412	F	II		IGR	opensea	IGR-opensea		rs142528503	1
cg25625514	-0.00216064	0.449654	-10.2278	1.21747e-20	9.05259e-19	31.5355	11	76535564	F	II		IGR	opensea	IGR-opensea
cg21804649	-0.00289956	0.516293	-10.2172	1.31329e-20	9.69766e-19	31.4601	1	171847010	R	II	DNM3	Body	opensea	Body-opensea		rs180816866	30
cg00250645	-0.00261704	0.575241	-10.2129	1.35511e-20	9.97897e-19	31.4289	8	72534391	R	II		IGR	opensea	IGR-opensea		rs188823109;rs116133976	2;1
cg19545701	-0.00209094	0.470492	-10.2054	1.43075e-20	1.04959e-18	31.3749	5	54038304	F	II	LOC102467080	Body	opensea	Body-opensea		rs545881414;rs564767902;rs147189117	1;24;40
cg04052934	-0.00204096	0.579469	-10.2048	1.43665e-20	1.05338e-18	31.3708	6	147179017	R	II		IGR	opensea	IGR-opensea		rs527730122;rs148048433;rs564569129	20;14;2
cg03540175	0.00226113	0.360022	10.2044	1.44097e-20	1.0562e-18	31.3678	3	49236946	R	I	CCDC36	1stExon	island	1stExon-island	chr3:49236567-49237328	rs550525837	9
cg00698382	-0.00246346	0.554975	-10.2029	1.45626e-20	1.0664e-18	31.3573	5	135967137	F	II		IGR	opensea	IGR-opensea		rs191233269	13
cg21323720	-0.00207474	0.234763	-10.1916	1.57988e-20	1.15159e-18	31.2763	4	114357601	F	II		IGR	opensea	IGR-opensea
cg12468774	0.00306866	0.509732	10.1873	1.62892e-20	1.18369e-18	31.2459	3	49236860	R	I	CCDC36	TSS200	island	TSS200-island	chr3:49236567-49237328	rs528902605	46
cg13460643	0.00207485	0.197946	10.1848	1.65936e-20	1.20473e-18	31.2274	1	209848845	F	I	G0S2	1stExon	island	1stExon-island	chr1:209848443-209849428	rs11542711;rs546499183	8;17
cg13149736	-0.00221153	0.747516	-10.1791	1.72885e-20	1.25152e-18	31.1866	2	149894539	R	II	LYPD6B	TSS1500	shore	TSS1500-shore	chr2:149895022-149895808	rs541416289	35
cg10348486	-0.00231269	0.408676	-10.1726	1.81133e-20	1.30755e-18	31.1403	11	128826231	R	II		IGR	opensea	IGR-opensea
cg11289601	-0.00265039	0.332686	-10.1711	1.83056e-20	1.32048e-18	31.1298	5	119846010	F	II	PRR16	Body	opensea	Body-opensea		rs73264197;rs190754886;rs533953834	0;14;21
cg14954437	-0.00203997	0.350728	-10.17	1.84606e-20	1.33082e-18	31.1214	18	53253909	F	II	TCF4	5'UTR	shelf	5'UTR-shelf	chr18:53257018-53257309	rs541054667	19
cg24709951	-0.00207345	0.490236	-10.1692	1.85546e-20	1.33732e-18	31.1163	17	73033009	R	I		IGR	shore	IGR-shore	chr17:73030676-73031160
cg14258074	-0.00205623	0.405179	-10.1691	1.85773e-20	1.33868e-18	31.1151	9	90427755	R	II		IGR	opensea	IGR-opensea		rs60239706;rs550796480;rs560897221	35;27;2
cg06372850	0.00215868	0.262341	10.1497	2.13526e-20	1.52368e-18	30.9766	2	164205188	R	II		IGR	shore	IGR-shore	chr2:164204740-164205039	rs368105762	3
cg16179521	-0.00235429	0.277002	-10.1409	2.27426e-20	1.6164e-18	30.9139	15	102009894	F	II	PCSK6	Body	opensea	Body-opensea		rs144290836;rs118142956	34;48
cg08149869	-0.00211086	0.5903	-10.1242	2.56444e-20	1.80584e-18	30.7944	21	24264513	F	II		IGR	opensea	IGR-opensea
cg25031476	-0.00210697	0.597712	-10.1176	2.68822e-20	1.88537e-18	30.7475	12	71113067	R	II	PTPRR	Body	opensea	Body-opensea		rs117481873;rs576843647;rs181235799;rs562102450	46;32;22;2
cg06330230	-0.00210979	0.5277	-10.1083	2.87485e-20	2.00837e-18	30.6808	22	41047742	F	II		IGR	opensea	IGR-opensea		rs549342347;rs7293100;rs7284768;rs191340869;rs200862982	1;9;22;24;24
cg05060901	-0.00224738	0.569105	-10.1072	2.89681e-20	2.02209e-18	30.6732	20	5046557	R	II		IGR	opensea	IGR-opensea		rs1013959;rs564530152;rs528742992	48;29;1
cg07254380	-0.00205824	0.578483	-10.1021	3.00523e-20	2.09482e-18	30.6367	3	151689861	R	II		IGR	opensea	IGR-opensea		rs146496831;rs535017191;rs551876339;rs191366972;rs537585624	51;35;20;13;1
cg08589600	-0.00202783	0.236695	-10.0993	3.06623e-20	2.13434e-18	30.6167	5	126649737	F	II	MEGF10	5'UTR	opensea	5'UTR-opensea
cg11196506	-0.00253255	0.440054	-10.0946	3.17181e-20	2.20145e-18	30.583	14	38760181	F	II		IGR	opensea	IGR-opensea
cg14429233	-0.00210787	0.431491	-10.0731	3.69949e-20	2.53781e-18	30.4299	18	11040698	R	II	PIEZO2	Body	opensea	Body-opensea		rs546008996	1
cg17014018	-0.00210534	0.607051	-10.0569	4.15606e-20	2.83091e-18	30.3142	10	96442621	R	II	CYP2C18	TSS1500	opensea	TSS1500-opensea		rs187072977;rs191458268;rs577804224;rs540046306;rs181967772	38;35;22;15;2
cg09959687	-0.00357359	0.478019	-10.0503	4.35655e-20	2.96023e-18	30.2673	6	153218354	R	II		IGR	opensea	IGR-opensea		rs180841457;rs116691113	7;2
cg26528000	0.00239065	0.480245	10.0488	4.40276e-20	2.98871e-18	30.2569	9	100069633	R	I	CCDC180	TSS1500	shore	TSS1500-shore	chr9:100069890-100070351	rs45597835	43
cg16540789	-0.00272827	0.547566	-10.0423	4.61401e-20	3.12054e-18	30.2102	16	75150784	R	II	LDHD	TSS200	shore	TSS200-shore	chr16:75148398-75148864	rs539475224;rs556163430	49;4
cg02515491	-0.002316	0.713357	-10.0402	4.68392e-20	3.16536e-18	30.1953	1	192691717	F	II		IGR	opensea	IGR-opensea
cg13230698	-0.00216391	0.509272	-10.0338	4.90249e-20	3.30344e-18	30.1499	2	66656687	F	II	MEIS1-AS3	Body	shelf	Body-shelf	chr2:66652691-66654218	rs143163180;rs557385724	0;36
cg08729735	-0.00233356	0.592307	-10.0206	5.38967e-20	3.60864e-18	30.0557	2	161330717	F	II	RBMS1	Body	opensea	Body-opensea		rs572460380;rs188504366	1;34
cg07717903	0.00200959	0.560264	10.0057	5.99539e-20	3.97819e-18	29.9498	5	140753536	F	II	PCDHGA4	Body	shore	Body-shore	chr5:140753654-140753952	rs542015299	8
cg08061598	-0.00200147	0.303518	-10.0001	6.23865e-20	4.12936e-18	29.9102	6	112081538	F	II	FYN	5'UTR	opensea	5'UTR-opensea
cg15864310	-0.00202586	0.544938	-9.97982	7.21173e-20	4.73157e-18	29.7661	2	169805337	F	II	ABCB11	Body	opensea	Body-opensea
cg13229867	-0.00205163	0.293859	-9.97337	7.55126e-20	4.93385e-18	29.7204	3	151058783	F	II	MED12L	Body	opensea	Body-opensea		rs140228477	25
cg00774579	-0.00244913	0.536772	-9.97163	7.6459e-20	4.99241e-18	29.708	17	78965270	F	II	CHMP6	TSS1500	shore	TSS1500-shore	chr17:78965416-78966484
cg13391675	-0.00307288	0.553684	-9.96048	8.27888e-20	5.37443e-18	29.6289	2	80009927	R	II	CTNNA2	Body	opensea	Body-opensea		rs373066869;rs577830807;rs138208492;rs548712551	29;21;19;17
cg19952385	-0.00202521	0.690111	-9.95646	8.52009e-20	5.51763e-18	29.6003	3	143829074	R	II		IGR	opensea	IGR-opensea		rs555596277	22
cg24863325	-0.00246532	0.485704	-9.95475	8.62473e-20	5.58332e-18	29.5882	3	132843877	R	II	TMEM108	1stExon	opensea	1stExon-opensea		rs544354453;rs564338369	25;21
cg17720001	-0.00202962	0.322786	-9.9533	8.71402e-20	5.63378e-18	29.5779	5	4640737	F	II		IGR	opensea	IGR-opensea		rs553398050;rs575033246	0;25
cg06804823	-0.00208308	0.279639	-9.95035	8.89921e-20	5.74496e-18	29.557	6	31798635	F	II		IGR	shore	IGR-shore	chr6:31795467-31797384	rs192057665;rs182713637	22;23
cg24393673	0.00231902	0.446604	9.94193	9.45041e-20	6.07373e-18	29.4973	1	102312610	R	I	OLFM3	Body	opensea	Body-opensea		rs114601662	39
cg11530334	-0.00285241	0.600929	-9.93595	9.86138e-20	6.31743e-18	29.4549	8	140116248	F	II		IGR	opensea	IGR-opensea		rs538507944	33
cg03877706	-0.00358696	0.683792	-9.91999	1.10496e-19	7.01126e-18	29.3418	21	22572632	R	II	NCAM2	Body	opensea	Body-opensea		rs563451631;rs144743762;rs79812419	40;20;2
cg19839825	0.00208845	0.848936	9.91798	1.12091e-19	7.10487e-18	29.3276	19	7616011	R	I	PNPLA6	Body	shore	Body-shore	chr19:7614785-7615998	rs569845262	16
cg24871743	0.00211648	0.738527	9.91426	1.15096e-19	7.28539e-18	29.3013	1	68512650	R	II	DIRAS3	Body	island	Body-island	chr1:68512643-68513005	rs3790689;rs78046658;rs138070000	16;7;2
cg08291907	-0.00264317	0.687555	-9.89779	1.29413e-19	8.12876e-18	29.1847	10	53011793	F	II	PRKG1	Body	opensea	Body-opensea		rs552352187;rs573540491;rs542272301	1;36;40
cg11207143	-0.00253101	0.662077	-9.88747	1.39275e-19	8.70188e-18	29.1117	2	167758860	F	II	XIRP2	5'UTR	opensea	5'UTR-opensea		rs578048098;rs7595556	1;48
cg26964651	-0.00216128	0.681297	-9.88465	1.42094e-19	8.86682e-18	29.0918	5	77949077	R	II		IGR	shelf	IGR-shelf	chr5:77943868-77945220	rs541624745;rs564801481	2;1
cg03254127	-0.0020112	0.663615	-9.87694	1.50105e-19	9.32909e-18	29.0372	2	205319043	F	II		IGR	opensea	IGR-opensea		rs528373105	45
cg12008779	-0.00204751	0.287253	-9.86425	1.64281e-19	1.01403e-17	28.9475	6	163881737	F	II	QKI	Body	opensea	Body-opensea
cg05448404	0.00261522	0.279117	9.85811	1.71605e-19	1.05577e-17	28.9041	4	779173	R	II	CPLX1	3'UTR	island	3'UTR-island	chr4:778661-780592	rs557161237;rs575473024	27;21
cg07446248	-0.00263308	0.560011	-9.84566	1.87468e-19	1.14627e-17	28.8162	6	88956517	F	II		IGR	opensea	IGR-opensea		rs536415951;rs554718995	12;40
cg25021026	-0.00268673	0.466909	-9.8132	2.36039e-19	1.42078e-17	28.5872	13	70509323	F	II	KLHL1	Body	opensea	Body-opensea		rs575830785;rs375473154;rs561539908;rs149266875;rs9741030;rs74090610;rs560516385;rs9542123	0;6;13;17;27;32;34;44
cg12110659	-0.00340696	0.44763	-9.81015	2.41199e-19	1.4497e-17	28.5657	18	63417072	F	II	CDH7	TSS1500	shore	TSS1500-shore	chr18:63417775-63418640	rs564499201;rs572361137;rs111882586;rs78810755	0;6;19;20
cg23453610	-0.00252159	0.611584	-9.78629	2.85623e-19	1.69561e-17	28.3977	2	195903085	F	II		IGR	opensea	IGR-opensea		rs79996602;rs17823413	10;27
cg05378358	-0.00203017	0.488616	-9.7734	3.12922e-19	1.84305e-17	28.3069	1	1261040	F	II	CPSF3L	TSS1500	shore	TSS1500-shore	chr1:1262665-1263420	rs534378889;rs554116080;rs148747758;rs3845294;rs111976402	1;3;31;40;51
cg12158483	0.00207622	0.136778	9.7698	3.21006e-19	1.88906e-17	28.2816	22	38485020	R	I	BAIAP2L2	Body	island	Body-island	chr22:38484615-38485721
cg00033202	-0.00224978	0.544243	-9.76551	3.3091e-19	1.94306e-17	28.2514	4	123958982	R	II	SPATA5	Body	opensea	Body-opensea		rs116331153;rs569641645	46;42
cg14943355	-0.00202664	0.4213	-9.76536	3.31262e-19	1.94497e-17	28.2503	12	3980704	R	II	PARP11	5'UTR	shore	5'UTR-shore	chr12:3982246-3982708
cg15044533	-0.00224198	0.548491	-9.74712	3.7687e-19	2.19056e-17	28.1221	9	128648822	F	II	PBX3	Body	opensea	Body-opensea		rs140924431	11
cg24833462	-0.00224481	0.756769	-9.73712	4.04506e-19	2.34122e-17	28.0518	2	108670183	R	II		IGR	opensea	IGR-opensea
cg05901920	-0.00200972	0.351575	-9.73282	4.1699e-19	2.40626e-17	28.0216	1	217251479	R	II	ESRRG	TSS1500	opensea	TSS1500-opensea		rs181815394;rs139259447	34;12
cg27048095	-0.00237247	0.350434	-9.71176	4.8386e-19	2.76054e-17	27.8737	13	93803492	F	II		IGR	opensea	IGR-opensea		rs576239365;rs542432257	1;12
cg20778199	-0.00212942	0.636601	-9.7102	4.8924e-19	2.78871e-17	27.8627	6	148020881	F	II		IGR	opensea	IGR-opensea		rs539220746;rs558919487	1;41
cg20713355	-0.00216294	0.508917	-9.70396	5.11275e-19	2.90479e-17	27.819	7	70240784	R	II	AUTS2	Body	opensea	Body-opensea
cg04487296	0.00203	0.475997	9.6927	5.53558e-19	3.12968e-17	27.74	7	149389669	R	I		IGR	island	IGR-island	chr7:149389654-149389976	rs570182677;rs536005334	39;7
cg01479232	-0.00213181	0.537925	-9.69033	5.62873e-19	3.17641e-17	27.7234	20	748992	R	II	C20orf54	1stExon	opensea	1stExon-opensea		rs57012410;rs1884637	22;20
cg12751127	-0.00311263	0.500529	-9.68313	5.92203e-19	3.32923e-17	27.6729	8	42073005	F	II		IGR	opensea	IGR-opensea		rs149545644;rs182652409	0;19
cg07676859	0.0021613	0.295979	9.67876	6.10755e-19	3.42466e-17	27.6423	20	23015932	R	I	SSTR4	TSS200	island	TSS200-island	chr20:23015716-23016879
cg00210007	-0.00239378	0.503676	-9.64984	7.48782e-19	4.13922e-17	27.4398	1	217251566	F	II	ESRRG	TSS1500	opensea	TSS1500-opensea		rs149981078;rs184973208;rs144193796	23;29;51
cg23379566	-0.00544702	0.475401	-9.64651	7.66566e-19	4.22913e-17	27.4164	3	149094892	R	II	TM4SF1	Body	opensea	Body-opensea		rs189861892;rs578151591	31;10
cg22399868	-0.00204164	0.40293	-9.60935	9.95576e-19	5.38121e-17	27.1567	11	19469241	R	II	NAV2	Body	opensea	Body-opensea
cg03078557	-0.00229704	0.766932	-9.601	1.0558e-18	5.68152e-17	27.0983	1	162255039	R	II	NOS1AP	Body	opensea	Body-opensea		rs577421511;rs543304653	30;1
cg15928106	-0.00250155	0.288594	-9.57934	1.22927e-18	6.5511e-17	26.9472	7	130646078	F	II	FLJ43663	Body	opensea	Body-opensea		rs187325114;rs188277394	35;42
cg04517524	0.00272256	0.474773	9.55718	1.43601e-18	7.56134e-17	26.7927	14	94405342	F	I	ASB2	Body	island	Body-island	chr14:94405235-94406170	rs557536515;rs113126244	15;29
cg00883027	-0.00221314	0.57508	-9.54935	1.51706e-18	7.95744e-17	26.7382	9	5455361	F	II	CD274	5'UTR	opensea	5'UTR-opensea		rs559660712	30
cg03085549	-0.00238064	0.720633	-9.54681	1.54432e-18	8.087e-17	26.7205	16	75150819	F	II	LDHD	TSS200	shore	TSS200-shore	chr16:75148398-75148864	rs146564379;rs141299477	7;8
cg23457651	-0.00204577	0.549399	-9.54636	1.54924e-18	8.11151e-17	26.7173	8	32730965	F	II		IGR	opensea	IGR-opensea		rs567688776;rs4448230	2;26
cg05925497	-0.00211768	0.270824	-9.54313	1.58469e-18	8.28339e-17	26.6948	11	100734094	F	II	FLJ32810	Body	opensea	Body-opensea		rs529081198	1
cg20228731	-0.00294639	0.366326	-9.53841	1.63802e-18	8.53714e-17	26.662	7	130646051	F	II	FLJ43663	Body	opensea	Body-opensea
cg23874746	-0.0020243	0.667699	-9.49519	2.21663e-18	1.13021e-16	26.3614	2	183387015	F	II	PDE1A	1stExon	opensea	1stExon-opensea		rs137961386;rs144085392;rs368798363	0;12;48
cg06860724	-0.00226188	0.672398	-9.48335	2.408e-18	1.22063e-16	26.2792	11	27779486	R	II		IGR	opensea	IGR-opensea		rs577114805	35
cg12022558	-0.00227829	0.558267	-9.47734	2.51127e-18	1.26918e-16	26.2375	2	206110544	R	II	PARD3B	ExonBnd	opensea	ExonBnd-opensea		rs138279801	42
cg26371847	-0.00200328	0.545385	-9.47472	2.55764e-18	1.29043e-16	26.2193	1	201476665	F	II	CSRP1	TSS1500	shore	TSS1500-shore	chr1:201475885-201476516
cg13962111	-0.00210565	0.619547	-9.44805	3.08124e-18	1.53263e-16	26.0343	17	25574608	R	II		IGR	opensea	IGR-opensea		rs568767430;rs374656074;rs150766602	39;2;1
cg03054277	0.00277212	0.730561	9.4467	3.11044e-18	1.5465e-16	26.0249	1	228400217	F	I	OBSCN	Body	island	Body-island	chr1:228399471-228402037	rs528218022	46
cg03544320	0.00214652	0.198846	9.44108	3.23473e-18	1.60245e-16	25.986	4	5894691	F	I	CRMP1	1stExon	island	1stExon-island	chr4:5894071-5895116
cg03283486	-0.0025317	0.640557	-9.44002	3.25884e-18	1.6137e-16	25.9786	13	37422671	R	II	SMAD9	3'UTR	opensea	3'UTR-opensea		rs190329099	2
cg07016145	-0.00252963	0.543605	-9.43951	3.27046e-18	1.61899e-16	25.9751	5	154034166	F	II		IGR	opensea	IGR-opensea		rs532274454;rs35788208;rs12652072;rs540117847;rs183345558;rs17116316	0;10;13;23;31;39
cg18145105	0.00234052	0.639954	9.43201	3.44609e-18	1.70037e-16	25.9231	2	97166422	R	II	NEURL3	Body	island	Body-island	chr2:97166208-97166660
cg02285791	0.00253985	0.550711	9.43076	3.47609e-18	1.71371e-16	25.9145	6	27550747	F	I		IGR	opensea	IGR-opensea		rs572458203;rs10946938	28;49
cg07660627	0.00205236	0.698273	9.42942	3.5089e-18	1.72879e-16	25.9052	17	35481970	F	II	ACACA	Body	opensea	Body-opensea		rs543312764;rs79758897;rs9893030	5;36;50
cg01400218	-0.00215834	0.481991	-9.42703	3.56782e-18	1.75632e-16	25.8886	16	21214455	F	II	ZP2	ExonBnd	opensea	ExonBnd-opensea		rs151236566;rs140032829	0;1
cg12321379	-0.00252398	0.562251	-9.42146	3.70907e-18	1.8207e-16	25.8501	2	221758256	F	II		IGR	opensea	IGR-opensea		rs533027080	50
cg11047325	-0.00328972	0.561957	-9.39866	4.34728e-18	2.1103e-16	25.6924	17	76354934	R	II	SOCS3	Body	island	Body-island	chr17:76354818-76357038	rs12059;rs532706916	47;41
cg17951445	-0.00215069	0.391367	-9.39276	4.52956e-18	2.19068e-16	25.6516	4	30842020	R	II	PCDH7	Body	opensea	Body-opensea		rs147735270	34
cg20078800	-0.00214815	0.419037	-9.3701	5.30311e-18	2.53397e-16	25.495	11	1151516	F	II	MUC5AC	TSS200	shelf	TSS200-shelf	chr11:1155476-1155861	rs548158020;rs569949690;rs530866873	1;10;35
cg06881898	0.00207165	0.468088	9.36631	5.44466e-18	2.59857e-16	25.4688	1	95006539	F	II	F3	Body	shore	Body-shore	chr1:95006837-95008051	rs143380356	10
cg07784975	-0.00298417	0.296396	-9.35957	5.7058e-18	2.71464e-16	25.4223	12	23513670	R	II		IGR	opensea	IGR-opensea
cg02938205	0.00204948	0.310049	9.35803	5.76701e-18	2.74207e-16	25.4117	3	49236810	R	I	CCDC36	TSS200	island	TSS200-island	chr3:49236567-49237328	rs528614205;rs546898502;rs143767202	36;22;14
cg16566943	-0.00262506	0.623001	-9.34008	6.53294e-18	3.07534e-16	25.2879	3	195530091	F	II	MUC4	Body	opensea	Body-opensea		rs542532634;rs112561688;rs370778163	1;21;43
cg00666749	-0.00207476	0.820906	-9.32642	7.18258e-18	3.35888e-16	25.1937	13	21637118	F	II	LATS2	TSS1500	shore	TSS1500-shore	chr13:21634519-21635907	rs539633220	0
cg00685614	-0.00217611	0.801631	-9.30988	8.0554e-18	3.7374e-16	25.0798	16	89118838	F	I		IGR	island	IGR-island	chr16:89118801-89119152	rs555864201	12
cg07386640	-0.00234122	0.786138	-9.30097	8.56867e-18	3.95758e-16	25.0185	14	38760089	F	II		IGR	opensea	IGR-opensea		rs543702629;rs563666740	1;46
cg14444070	-0.00245132	0.544275	-9.28752	9.4053e-18	4.31046e-16	24.926	2	201020996	R	II		IGR	opensea	IGR-opensea		rs536202105;rs548508109;rs182999390;rs568780176;rs559124705	49;43;42;15;2
cg08370040	-0.00216067	0.367589	-9.26975	1.06366e-17	4.8343e-16	24.8038	11	85929432	F	II		IGR	opensea	IGR-opensea		rs537826176;rs182549108	4;21
cg01838004	0.00217467	0.623628	9.26892	1.06977e-17	4.85926e-16	24.7981	9	100070007	R	II	KIAA1529	Body	island	Body-island	chr9:100069890-100070351	rs193093838	41
cg14789818	0.00239157	0.379396	9.25561	1.17297e-17	5.29072e-16	24.7067	1	227748712	R	I		IGR	island	IGR-island	chr1:227748423-227748860	rs532100028	20
cg11651896	0.00209208	0.374457	9.21459	1.55707e-17	6.8822e-16	24.4255	20	4544402	F	II		IGR	opensea	IGR-opensea
cg11313025	-0.00239885	0.615787	-9.21032	1.60371e-17	7.06795e-16	24.3962	3	64603537	R	II	ADAMTS9	Body	opensea	Body-opensea		rs559983690;rs527519139;rs545574358	46;10;2
cg04367531	-0.00207735	0.480773	-9.20294	1.68743e-17	7.41268e-16	24.3456	20	17866611	F	II		IGR	opensea	IGR-opensea		rs558000700;rs576505381	0;49
cg19368440	-0.00231413	0.495342	-9.19298	1.80735e-17	7.90056e-16	24.2775	1	164744070	F	II	LOC100505795	TSS200	opensea	TSS200-opensea		rs181042544;rs537598054;rs557177990;rs573935950	1;11;22;33
cg07571438	-0.00340974	0.321455	-9.18692	1.88439e-17	8.20791e-16	24.236	5	83477227	R	II	EDIL3	Body	opensea	Body-opensea		rs145842412;rs577842031;rs163716	21;19;16
cg15465242	-0.00251154	0.384236	-9.17611	2.03019e-17	8.7945e-16	24.1621	21	46713078	R	II	LOC642852	Body	shore	Body-shore	chr21:46714984-46715206
cg22720790	0.00207313	0.765745	9.14986	2.43215e-17	1.04036e-15	23.9827	19	58716032	R	II	ZNF274	Body	island	Body-island	chr19:58715220-58716033
cg22252554	-0.00202418	0.49143	-9.14661	2.48716e-17	1.06173e-15	23.9605	11	1151525	F	II	MUC5AC	TSS200	shelf	TSS200-shelf	chr11:1155476-1155861	rs569949690;rs530866873;rs552601833;rs547339515	1;26;43;48
cg12634306	0.00231958	0.642046	9.13878	2.62455e-17	1.11579e-15	23.9072	1	40098811	R	I	HEYL	Body	opensea	Body-opensea		rs534571589	35
cg21333674	-0.00237205	0.392838	-9.13835	2.63238e-17	1.11878e-15	23.9042	8	96705765	R	II		IGR	opensea	IGR-opensea		rs554292027	27
cg15243034	0.00246752	0.369416	9.13434	2.70594e-17	1.1478e-15	23.8769	11	77907656	R	I	USP35	Body	island	Body-island	chr11:77907211-77908088
cg01396302	-0.0021602	0.543671	-9.12733	2.83955e-17	1.20067e-15	23.829	3	185478498	F	II	IGF2BP2	Body	opensea	Body-opensea
cg09466904	-0.00235716	0.608932	-9.12595	2.86662e-17	1.21167e-15	23.8196	2	27192188	R	II	MAPRE3	TSS1500	shore	TSS1500-shore	chr2:27193273-27193864
cg16149321	-0.00283978	0.510091	-9.10357	3.34265e-17	1.39566e-15	23.6671	2	150845024	F	II		IGR	opensea	IGR-opensea		rs572977625;rs7583518	1;23
cg15277914	-0.00202572	0.499202	-9.08239	3.86514e-17	1.59752e-15	23.523	3	154042611	R	I	DHX36	TSS1500	shore	TSS1500-shore	chr3:154042004-154042376
cg21692450	0.00203126	0.381111	9.06794	4.26735e-17	1.75075e-15	23.4247	1	46940325	R	I		IGR	island	IGR-island	chr1:46940236-46940437	rs553247113;rs11589312;rs538781562;rs182074535	44;35;16;15
cg09057685	-0.00220671	0.429728	-9.06595	4.32604e-17	1.77274e-15	23.4112	5	160386942	R	II		IGR	opensea	IGR-opensea		rs6866564	28
cg12183225	-0.00307573	0.321572	-9.05963	4.51734e-17	1.84537e-15	23.3682	3	162789837	F	II		IGR	opensea	IGR-opensea		rs187648247;rs7430689;rs190328680	1;41;42
cg17309085	-0.00242515	0.794819	-9.05951	4.52091e-17	1.84661e-15	23.3674	11	99564894	F	II	CNTN5	Body	opensea	Body-opensea		rs563708302;rs76399082	17;51
cg18419358	-0.00214578	0.437014	-9.03988	5.17071e-17	2.0948e-15	23.2342	6	158384009	R	II		IGR	opensea	IGR-opensea		rs528841436;rs78089691	43;37
cg02408496	-0.00207658	0.218641	-9.03412	5.37877e-17	2.17441e-15	23.195	17	64538099	F	II	PRKCA	Body	opensea	Body-opensea		rs543909457;rs146058531;rs111293008	0;1;37
cg10828284	0.00221994	0.610325	9.03215	5.45145e-17	2.20136e-15	23.1817	22	50528333	F	I	MOV10L1	TSS200	island	TSS200-island	chr22:50528201-50529085	rs143998223	29
cg06452518	-0.00213472	0.371414	-9.03064	5.50818e-17	2.22233e-15	23.1714	19	33923307	F	II	PEPD	Body	opensea	Body-opensea		rs549065821;rs565499019	1;17
cg06522331	-0.00275456	0.388544	-9.01871	5.97612e-17	2.39639e-15	23.0905	1	68313192	F	II	GNG12-AS1	Body	opensea	Body-opensea
cg27507960	0.00214172	0.421162	8.9936	7.09344e-17	2.81281e-15	22.9204	6	26225246	R	II	HIST1H3E	TSS200	shore	TSS200-shore	chr6:26225386-26225790	rs536419410;rs553266266	34;1
cg24718386	-0.00218019	0.415548	-8.96093	8.86299e-17	3.45656e-15	22.6995	2	210233936	R	II		IGR	opensea	IGR-opensea		rs117949593;rs555742051	40;11
cg18329187	0.00245378	0.35966	8.95394	9.29458e-17	3.61354e-15	22.6523	14	103989711	R	I	CKB	TSS1500	island	TSS1500-island	chr14:103987063-103989796	rs560786586	1
cg21737444	-0.0020892	0.469852	-8.94661	9.77037e-17	3.7835e-15	22.6028	22	38071591	R	II	LGALS1	TSS200	shore	TSS200-shore	chr22:38073037-38073412	rs556491385;rs574902980;rs147124699	42;38;19
cg22455642	-0.0023798	0.755516	-8.93942	1.02603e-16	3.95822e-15	22.5542	15	40068495	R	II	FSIP1	Body	opensea	Body-opensea		rs566717501;rs538694765;rs113736826	35;19;1
cg10783469	0.00202302	0.292919	8.93112	1.08559e-16	4.17158e-15	22.4982	19	52391234	F	I	ZNF577	TSS200	island	TSS200-island	chr19:52390841-52391368	rs547538451;rs566158729;rs192929428;rs551997194;rs570410185;rs75075099	0;17;26;30;38;46
cg06862636	-0.00325458	0.524921	-8.90419	1.3036e-16	4.93947e-15	22.3167	10	5648845	R	II		IGR	opensea	IGR-opensea		rs114239365;rs551815967	40;2
cg14282632	-0.00201868	0.222087	-8.90369	1.30803e-16	4.95433e-15	22.3133	9	71790355	F	II	TJP2	5'UTR	shore	5'UTR-shore	chr9:71788715-71789542	rs138433726	8
cg22880770	0.00211098	0.624737	8.90057	1.33596e-16	5.05108e-15	22.2924	2	97166341	F	I	NEURL3	Body	island	Body-island	chr2:97166208-97166660	rs549194101;rs559838187	0;27
cg03977382	-0.00280627	0.733956	-8.89007	1.43469e-16	5.39327e-15	22.2216	11	99564911	F	II	CNTN5	Body	opensea	Body-opensea		rs563708302;rs76399082;rs79262104;rs148876155;rs193029996	0;34;35;41;49
cg00963748	-0.00225366	0.430709	-8.88725	1.46234e-16	5.48535e-15	22.2027	14	60385180	R	II	LRRC9	TSS1500	shore	TSS1500-shore	chr14:60386271-60386750	rs72718022	15
cg04845466	0.00272509	0.774078	8.8762	1.57613e-16	5.87796e-15	22.1284	2	27665079	F	II	KRTCAP3	TSS200	island	TSS200-island	chr2:27664939-27665151	rs368081851;rs556270039	6;26
cg13732582	0.00208932	0.288742	8.86037	1.75471e-16	6.49139e-15	22.0219	4	39448975	R	I	KLB	Body	island	Body-island	chr4:39448184-39449054	rs200309567;rs150509707;rs370139894	51;45;27
cg13875008	-0.00226168	0.414226	-8.85262	1.84923e-16	6.81495e-15	21.9699	2	166937869	R	II		IGR	opensea	IGR-opensea		rs574893531	34
cg18561976	-0.00204538	0.367903	-8.83299	2.11196e-16	7.71048e-15	21.8381	2	204801508	F	II	ICOS	5'UTR	opensea	5'UTR-opensea		rs576726896;rs372860139	6;10
cg13790576	-0.00215561	0.443049	-8.80497	2.55212e-16	9.1996e-15	21.6503	9	139640661	R	II	LCN6	Body	island	Body-island	chr9:139640640-139640885	rs561343577;rs191780850	49;14
cg06688763	0.0020773	0.727536	8.78809	2.86025e-16	1.02197e-14	21.5373	7	92238207	F	I	CDK6	3'UTR	opensea	3'UTR-opensea		rs539678214	29
cg07179903	-0.00206463	0.45771	-8.76939	3.24444e-16	1.1488e-14	21.4123	1	178836999	R	II	ANGPTL1	5'UTR	opensea	5'UTR-opensea		rs3753535;rs143242144;rs553789048	30;9;1
cg20118553	-0.00294579	0.68041	-8.7657	3.32615e-16	1.17504e-14	21.3877	13	33779001	F	II	STARD13	5'UTR	opensea	5'UTR-opensea		rs144824799;rs528220520	15;44
cg05200037	0.00213701	0.281159	8.76221	3.40534e-16	1.20082e-14	21.3643	6	149772346	R	I	ZC3H12D	Body	island	Body-island	chr6:149771836-149772855	rs546023898;rs562745839;rs531990813	31;25;7
cg24667575	0.0023008	0.815471	8.75343	3.61283e-16	1.26839e-14	21.3057	5	172097064	F	I	NEURL1B	Body	island	Body-island	chr5:172096731-172097386
cg17389813	-0.00217795	0.664907	-8.75273	3.62985e-16	1.27379e-14	21.301	11	122060265	R	II	LOC399959	Body	opensea	Body-opensea		rs542032989;rs560283512;rs148897320;rs143256142	23;18;11;1
cg25360591	-0.00224459	0.575777	-8.74646	3.78635e-16	1.3251e-14	21.2592	5	163780345	F	II		IGR	opensea	IGR-opensea
cg19274890	0.00223854	0.255952	8.72287	4.4375e-16	1.534e-14	21.1018	7	153584042	R	I	DPP6	TSS200	island	TSS200-island	chr7:153583317-153585666	rs531633869;rs550028839;rs571455091;rs538805130	51;45;33;30
cg14584292	-0.00244892	0.435977	-8.71355	4.72411e-16	1.62491e-14	21.0398	11	122063558	R	II	MIR100HG	Body	opensea	Body-opensea
cg17127722	-0.0020164	0.502277	-8.70293	5.0734e-16	1.7357e-14	20.969	15	75359774	F	II		IGR	opensea	IGR-opensea		rs142279654	22
cg05308495	0.0023801	0.531604	8.69808	5.24127e-16	1.78891e-14	20.9368	19	54515169	R	I	CACNG6	Body	island	Body-island	chr19:54515094-54515342	rs573091376	50
cg07598481	-0.00205964	0.793366	-8.68481	5.72959e-16	1.94147e-14	20.8484	13	72768819	R	II		IGR	opensea	IGR-opensea		rs537898729	10
cg12900497	-0.00204916	0.52082	-8.6704	6.31049e-16	2.12167e-14	20.7527	2	126413961	R	II		IGR	opensea	IGR-opensea		rs185973240;rs560795406	4;2
cg03324695	-0.00287376	0.361861	-8.6691	6.36575e-16	2.1387e-14	20.7441	1	239115428	F	II		IGR	opensea	IGR-opensea		rs550867212	17
cg15215348	0.00201997	0.500009	8.64736	7.36314e-16	2.44919e-14	20.5998	19	18344520	R	I	PDE4C	5'UTR	shore	5'UTR-shore	chr19:18343496-18344196	rs186228014;rs530312438;rs544122428;rs111956588;rs531995028	48;32;21;16;15
cg11415496	-0.0020448	0.428118	-8.64436	7.51281e-16	2.49503e-14	20.5798	4	77356054	F	II	SHROOM3	TSS200	opensea	TSS200-opensea
cg25711003	-0.00204954	0.370842	-8.59146	1.06976e-15	3.45745e-14	20.2295	3	111522050	F	II	PHLDB2	5'UTR	opensea	5'UTR-opensea		rs539178425	42
cg21734651	-0.00226487	0.618506	-8.58278	1.13348e-15	3.65016e-14	20.1722	10	75905043	F	II	AP3M1	5'UTR	opensea	5'UTR-opensea		rs191640178;rs536815643;rs556258541	0;9;14
cg06553871	0.00209329	0.777208	8.58163	1.14224e-15	3.67635e-14	20.1645	19	40996006	F	II	SPTBN4	Body	island	Body-island	chr19:40995880-40996119	rs140501982;rs542561786;rs560717880	2;12;38
cg02441474	0.00213511	0.525364	8.57038	1.23117e-15	3.93961e-14	20.0902	16	89165300	F	II	ACSF3	Body	shore	Body-shore	chr16:89167116-89167482	rs180876717;rs554723752;rs573137492;rs534214572	9;29;35;51
cg08817764	-0.00210226	0.524551	-8.56829	1.24841e-15	3.99181e-14	20.0764	9	97857620	R	II		IGR	opensea	IGR-opensea		rs73654526;rs192965718;rs567372908	41;2;1
cg00480856	-0.0021261	0.608519	-8.52222	1.69613e-15	5.29773e-14	19.7727	7	123390035	R	II	WASL	TSS1500	shore	TSS1500-shore	chr7:123388399-123389623
cg02711397	0.00214089	0.192323	8.50094	1.95346e-15	6.03562e-14	19.6328	19	39360313	R	I	RINL	Body	island	Body-island	chr19:39359916-39361160	rs34006460;rs147778742	38;4
cg01735357	0.0021902	0.586546	8.49371	2.0494e-15	6.30767e-14	19.5852	20	61732467	F	II	HAR1B	Body	shore	Body-shore	chr20:61733275-61734521	rs79825815;rs576523767;rs6090237;rs576076092	13;14;19;39
cg27239981	0.0027455	0.485595	8.49092	2.08777e-15	6.41754e-14	19.5669	6	166263710	F	I		IGR	shelf	IGR-shelf	chr6:166267509-166268461	rs541933872	37
cg09998430	0.00210706	0.204394	8.48596	2.15754e-15	6.61212e-14	19.5343	10	134598359	F	I	NKX6-2	3'UTR	island	3'UTR-island	chr10:134597357-134602649	rs527682338	8
cg07915546	-0.00222162	0.423418	-8.47891	2.26072e-15	6.90159e-14	19.488	1	171189343	F	II		IGR	opensea	IGR-opensea		rs76161101;rs185848544;rs190194754	4;21;22
cg11126410	0.00210334	0.333368	8.46903	2.41362e-15	7.3323e-14	19.4232	3	128841191	F	I	RAB43	TSS1500	shore	TSS1500-shore	chr3:128839934-128840633	rs4569676	39
cg21486973	-0.00202777	0.504132	-8.45209	2.69998e-15	8.13052e-14	19.3121	3	151692143	R	II		IGR	opensea	IGR-opensea		rs552156920;rs143989535	9;2
cg25222362	-0.00215541	0.657056	-8.44526	2.82468e-15	8.47811e-14	19.2674	8	140119546	F	II		IGR	opensea	IGR-opensea		rs528167958	12
cg07690222	-0.00215391	0.262973	-8.42084	3.31926e-15	9.84827e-14	19.1075	12	83409675	R	II	TMTC2	Body	opensea	Body-opensea
cg24794228	0.00208036	0.300294	8.41535	3.44181e-15	1.01862e-13	19.0716	19	52391166	F	I	ZNF577	Body	island	Body-island	chr19:52390841-52391368	rs370955114;rs529396727	1;47
cg06762457	-0.00204533	0.527888	-8.40408	3.70733e-15	1.09135e-13	18.998	6	149806635	F	II	ZC3H12D	TSS1500	opensea	TSS1500-opensea		rs539575419;rs547156478;rs182378926	17;25;32
cg06752595	-0.0028694	0.648664	-8.39895	3.83496e-15	1.12559e-13	18.9645	6	24494082	F	II	ALDH5A1	TSS1500	shore	TSS1500-shore	chr6:24494664-24495670	rs186278210	3
cg23751749	-0.00247488	0.507004	-8.39817	3.85472e-15	1.13087e-13	18.9594	5	149995818	F	II	SYNPO	TSS1500	opensea	TSS1500-opensea		rs574440771;rs182074254	1;18
cg09899215	-0.00229351	0.570485	-8.38119	4.31099e-15	1.25273e-13	18.8486	16	75150799	R	II	LDHD	TSS200	shore	TSS200-shore	chr16:75148398-75148864	rs556163430	19
cg23567872	-0.00228774	0.635497	-8.37309	4.54714e-15	1.31596e-13	18.7957	14	38759910	R	II		IGR	opensea	IGR-opensea		rs568322783;rs17107799;rs557340760	33;13;1
cg24429836	-0.00232487	0.562871	-8.3721	4.57691e-15	1.32372e-13	18.7893	16	75150744	F	II	LDHD	TSS200	shore	TSS200-shore	chr16:75148398-75148864	rs556163430	38
cg09183450	-0.00202153	0.460448	-8.36695	4.73468e-15	1.3658e-13	18.7557	11	62308513	F	II	AHNAK	5'UTR	opensea	5'UTR-opensea		rs558532595	1
cg01693697	-0.00202285	0.576606	-8.3424	5.56426e-15	1.58714e-13	18.5958	15	74212896	F	II	LOXL1-AS1	Body	opensea	Body-opensea		rs7182614	25
cg15529130	-0.00382584	0.740805	-8.3376	5.74252e-15	1.63357e-13	18.5646	5	30804945	F	II		IGR	opensea	IGR-opensea		rs188165221;rs565846875	1;40
cg16457478	-0.00216241	0.457993	-8.33435	5.86632e-15	1.6664e-13	18.5434	5	52331872	R	II	ITGA2	Body	opensea	Body-opensea		rs537839558;rs549620848	49;12
cg26306106	-0.00406201	0.579575	-8.31475	6.67141e-15	1.87564e-13	18.4161	3	149094816	R	II	TM4SF1	Body	opensea	Body-opensea		rs184009214;rs541586826	18;1
cg13409442	-0.00210357	0.314733	-8.3135	6.72624e-15	1.8896e-13	18.408	10	17726728	F	II	STAM	Body	opensea	Body-opensea		rs145776213;rs113549693	1;51
cg13300273	0.00200616	0.27863	8.30427	7.1458e-15	1.99762e-13	18.3481	1	200842890	F	I	GPR25	1stExon	island	1stExon-island	chr1:200842196-200843388
cg12948621	0.00224698	0.22338	8.25011	1.0185e-14	2.7705e-13	17.9971	19	37825446	R	II	HKR1	TSS200	island	TSS200-island	chr19:37825101-37825756	rs557739709;rs566304563	51;14
cg27474897	-0.00254342	0.412679	-8.23772	1.10424e-14	2.98483e-13	17.9171	2	199480893	R	II		IGR	opensea	IGR-opensea		rs553375671	2
cg09372060	-0.00223483	0.461045	-8.22908	1.16832e-14	3.144e-13	17.8613	7	32339136	F	II	PDE1C	TSS200	shore	TSS200-shore	chr7:32337983-32338725	rs10480100	21
cg20454443	-0.00213752	0.412505	-8.22811	1.17568e-14	3.16234e-13	17.855	1	36565918	F	II	COL8A2	5'UTR	opensea	5'UTR-opensea		rs541735180;rs559778161	0;41
cg17481116	0.00253219	0.320186	8.19928	1.4187e-14	3.75916e-13	17.669	8	14122001	F	II	SGCZ	Body	opensea	Body-opensea		rs186695944;rs142408732;rs150954807;rs529308982	8;26;39;49
cg20909645	0.00213696	0.49746	8.19235	1.48408e-14	3.91688e-13	17.6244	8	99985049	R	I		IGR	island	IGR-island	chr8:99984584-99985072	rs549649571	47
cg06119452	-0.00211156	0.27154	-8.18698	1.53689e-14	4.04505e-13	17.5898	6	169621662	F	II	THBS2	Body	shore	Body-shore	chr6:169622297-169622520	rs113861243;rs549847014	2;38
cg14185918	0.00224243	0.259621	8.18439	1.56298e-14	4.11013e-13	17.5732	9	110249966	F	I	KLF4	Body	island	Body-island	chr9:110249748-110252660	rs61749200;rs571824051;rs539270836;rs200477740	18;25;47;49
cg01757068	-0.00214816	0.350278	-8.17943	1.61422e-14	4.23512e-13	17.5412	6	76642018	F	II	IMPG1	Body	opensea	Body-opensea		rs562507563;rs530024285	0;35
cg20415053	0.00204121	0.550781	8.1764	1.64635e-14	4.3134e-13	17.5217	1	26527928	R	I	CATSPER4	Body	opensea	Body-opensea		rs140820355;rs41310785;rs141342547;rs201932747;rs149417932	50;46;34;17;5
cg26051413	0.00226599	0.517363	8.1643	1.78101e-14	4.63963e-13	17.4439	11	2292902	F	I	ASCL2	TSS1500	island	TSS1500-island	chr11:2290104-2292932	rs556959992	8
cg20699586	0.00227599	0.387455	8.16193	1.80862e-14	4.70627e-13	17.4287	1	227748719	R	I		IGR	island	IGR-island	chr1:227748423-227748860	rs532100028	27
cg25677261	-0.00270232	0.742018	-8.14196	2.0588e-14	5.2986e-13	17.3004	15	102009856	R	I	PCSK6	Body	opensea	Body-opensea		rs28570254;rs139560336;rs559743281;rs6598482;rs541571091	50;43;42;26;1
cg08590873	-0.00219906	0.35911	-8.13922	2.09575e-14	5.3881e-13	17.2828	14	66963578	F	II	LINC00238	ExonBnd	opensea	ExonBnd-opensea		rs554996419;rs146466118;rs116904225;rs139864604	12;18;46;50
cg06332058	-0.00230232	0.556493	-8.13116	2.20811e-14	5.65546e-13	17.2312	9	16103651	R	II		IGR	opensea	IGR-opensea		rs529927315;rs145034844;rs569278948;rs182542921;rs551808978	50;49;46;14;1
cg21587238	0.00218152	0.546086	8.12986	2.22682e-14	5.70003e-13	17.2228	5	42953590	R	I		IGR	shore	IGR-shore	chr5:42951076-42952410	rs569135661	26
cg11231949	0.00208493	0.240227	8.11861	2.39523e-14	6.09721e-13	17.1507	8	63161616	R	I	NKAIN3	1stExon	island	1stExon-island	chr8:63160598-63162064	rs535311931;rs2272013	28;6
cg12161971	0.00249738	0.601023	8.11044	2.52523e-14	6.40633e-13	17.0983	11	77907332	R	I	USP35	Body	island	Body-island	chr11:77907211-77908088
cg10172979	-0.00215124	0.602528	-8.10548	2.60762e-14	6.59802e-13	17.0666	14	88621579	R	II		IGR	opensea	IGR-opensea		rs67428685;rs562032230;rs530689346	22;14;2
cg10725542	-0.00376077	0.595781	-8.08862	2.90782e-14	7.29656e-13	16.9587	3	149094653	R	II	TM4SF1	Body	opensea	Body-opensea		rs539142929;rs139133675;rs569305785;rs191485252	35;21;18;2
cg19623624	0.00337006	0.553197	8.07737	3.12706e-14	7.80505e-13	16.8868	10	135278901	R	I	LOC619207	Body	island	Body-island	chr10:135278716-135279116
cg10604476	0.00354592	0.391382	8.07646	3.14542e-14	7.84746e-13	16.881	19	10403908	R	I	ICAM5	Body	island	Body-island	chr19:10399844-10405375	rs140395213;rs201216338	42;32
cg07264586	-0.00241044	0.684214	-8.05623	3.58399e-14	8.84771e-13	16.7519	8	94871988	F	II		IGR	opensea	IGR-opensea		rs565215877	11
cg13207212	-0.00395163	0.604053	-8.0537	3.64295e-14	8.97828e-13	16.7357	4	40892564	R	II	APBB2	Body	opensea	Body-opensea		rs569337793;rs140849635	30;23
cg21248554	0.00238288	0.697027	8.05193	3.68485e-14	9.07288e-13	16.7244	2	27665150	R	I	KRTCAP3	TSS200	island	TSS200-island	chr2:27664939-27665151	rs556270039	47
cg02525719	-0.00200169	0.715959	-8.0464	3.81861e-14	9.37733e-13	16.6891	4	183728549	F	II		IGR	shore	IGR-shore	chr4:183729059-183729344	rs552575586;rs184988050	25;32
cg05825244	0.00350495	0.537439	8.03876	4.01104e-14	9.81729e-13	16.6405	20	2730488	F	I	EBF4	Body	island	Body-island	chr20:2729997-2730797	rs377613370	24
cg18675097	0.00209918	0.480139	8.02821	4.2929e-14	1.04518e-12	16.5733	6	28227127	F	I	NKAPL	5'UTR	island	5'UTR-island	chr6:28226979-28227483	rs41269289;rs534226485;rs139570769;rs377711041	18;19;29;41
cg18251449	0.00223966	0.659557	7.99887	5.18431e-14	1.24381e-12	16.3866	19	58728390	F	II		IGR	island	IGR-island	chr19:58728277-58728729	rs563598136;rs529094608	40;48
cg23756236	0.00261677	0.305436	7.94306	7.41355e-14	1.73048e-12	16.0329	19	37825572	R	I	HKR1	TSS200	island	TSS200-island	chr19:37825101-37825756	rs555345557	2
cg15218522	-0.00326111	0.512185	-7.92304	8.42599e-14	1.94578e-12	15.9063	8	74081185	R	II		IGR	opensea	IGR-opensea		rs189656614;rs180714613;rs559595936	25;20;1
cg26390598	-0.0021545	0.269597	-7.88192	1.09533e-13	2.47862e-12	15.6469	21	41032396	R	II	B3GALT5	5'UTR	opensea	5'UTR-opensea		rs538419006;rs558108096;rs578192205;rs185000658;rs553760421	48;36;28;26;2
cg25919571	-0.00218838	0.637544	-7.87993	1.10932e-13	2.50726e-12	15.6343	15	41310989	R	II	INO80	Body	opensea	Body-opensea		rs76672261	7
cg11618577	0.00271475	0.699978	7.85598	1.29187e-13	2.88305e-12	15.4837	2	27665543	R	II	KRTCAP3	Body	island	Body-island	chr2:27665251-27665670
cg16288101	-0.00239648	0.834469	-7.84064	1.42416e-13	3.15156e-12	15.3873	14	88621538	R	II		IGR	opensea	IGR-opensea
cg26092675	0.0021323	0.698554	7.7911	1.94964e-13	4.20786e-12	15.0768	6	26225258	R	II	HIST1H3E	TSS200	shore	TSS200-shore	chr6:26225386-26225790	rs536419410;rs553266266	46;13
cg08309069	-0.00331434	0.454324	-7.7878	1.99082e-13	4.2902e-12	15.0562	6	31240651	R	II	HLA-C	TSS1500	shore	TSS1500-shore	chr6:31238852-31240120	rs115710087;rs4361609;rs5009853	39;18;17
cg23469878	-0.00248189	0.519673	-7.76893	2.243e-13	4.7859e-12	14.9383	9	139640884	F	II	LCN6	Body	island	Body-island	chr9:139640640-139640885	rs374386466;rs550704868	0;40
cg14311465	-0.00208519	0.695111	-7.74864	2.54952e-13	5.38656e-12	14.8117	9	127530314	F	II	NR6A1	Body	shore	Body-shore	chr9:127532040-127533691
cg20408276	0.00208883	0.600006	7.74604	2.59171e-13	5.46823e-12	14.7955	2	38300586	R	II	CYP1B1	Body	shore	Body-shore	chr2:38301276-38304518	rs567521200	1
cg19904058	0.00209378	0.503335	7.74046	2.6846e-13	5.64859e-12	14.7607	10	135279010	R	I	LOC619207	Body	island	Body-island	chr10:135278716-135279116	rs570985037	1
cg01353448	0.00214767	0.645959	7.73614	2.75872e-13	5.79143e-12	14.7337	7	31726912	F	II	C7orf16	5'UTR	opensea	5'UTR-opensea		rs142366665;rs537834940	1;31
cg11407226	-0.002523	0.394497	-7.73142	2.84195e-13	5.95196e-12	14.7044	7	90917098	F	II		IGR	opensea	IGR-opensea		rs568549731;rs142839745	1;12
cg25569341	-0.002299	0.744467	-7.73121	2.84569e-13	5.95907e-12	14.7031	2	240201981	F	II	HDAC4	Body	opensea	Body-opensea		rs562191338;rs13395299;rs544301893	29;30;32
cg07481398	-0.00211974	0.419103	-7.71158	3.22009e-13	6.67478e-12	14.5809	6	149806652	F	II	ZC3H12D	TSS1500	opensea	TSS1500-opensea		rs539575419;rs547156478;rs182378926;rs536144848;rs555739715	0;8;15;43;46
cg24263062	0.00203955	0.655546	7.70969	3.25864e-13	6.74603e-12	14.5692	20	2730191	F	I	EBF4	Body	island	Body-island	chr20:2729997-2730797
cg08069247	-0.00212817	0.646174	-7.70063	3.4495e-13	7.10858e-12	14.5129	10	115312600	F	II	HABP2	TSS200	opensea	TSS200-opensea		rs2240880	6
cg13343932	-0.00258066	0.540311	-7.65502	4.59282e-13	9.27128e-12	14.2301	17	76355061	F	II	SOCS3	Body	island	Body-island	chr17:76354818-76357038	rs568429316;rs199508208;rs557009398	8;26;29
cg03371609	0.00211079	0.826943	7.65073	4.71784e-13	9.50462e-12	14.2035	8	52322171	F	II	PXDNL	Body	island	Body-island	chr8:52321162-52322221	rs527743512;rs181541260;rs564467793	11;32;37
cg21379099	-0.00220414	0.338976	-7.64063	5.02566e-13	1.00757e-11	14.1411	3	169293360	R	II	MECOM	5'UTR	opensea	5'UTR-opensea		rs181122052;rs17564410;rs145482639	14;12;2
cg19271162	-0.00248123	0.334695	-7.63145	5.32274e-13	1.06251e-11	14.0844	5	54398142	F	II	GZMA	TSS1500	opensea	TSS1500-opensea		rs184754917	34
cg24768116	0.00289077	0.683194	7.63139	5.32465e-13	1.06283e-11	14.084	2	27665128	R	II	KRTCAP3	TSS200	island	TSS200-island	chr2:27664939-27665151	rs368081851;rs556270039	45;25
cg06155229	-0.00251457	0.384834	-7.61706	5.82347e-13	1.15336e-11	13.9956	7	102937535	R	I	PMPCB	TSS1500	shore	TSS1500-shore	chr7:102937857-102938141	rs182392541;rs112002507	36;34
cg09039751	0.00229975	0.728644	7.5933	6.75468e-13	1.32231e-11	13.849	11	45672100	R	II	CHST1	Body	island	Body-island	chr11:45671197-45672412	rs201554477;rs143571003	27;12
cg18001327	-0.00204212	0.213486	-7.59322	6.75778e-13	1.32288e-11	13.8486	13	71849589	F	II		IGR	opensea	IGR-opensea		rs530689448;rs546095792	0;40
cg03982376	-0.00217414	0.455347	-7.58837	6.96549e-13	1.3609e-11	13.8187	6	149806659	F	II	ZC3H12D	TSS1500	opensea	TSS1500-opensea		rs547156478;rs182378926;rs536144848;rs555739715	1;8;36;39
cg19659619	-0.00218965	0.67375	-7.58463	7.12945e-13	1.3904e-11	13.7957	10	104060512	R	II	GBF1	Body	opensea	Body-opensea		rs368064518;rs192788480	9;2
cg07547765	0.0023459	0.705891	7.57859	7.40278e-13	1.43946e-11	13.7586	17	46685448	F	II	HOXB7	Body	island	Body-island	chr17:46685244-46685449	rs200454962;rs200174441;rs201477004;rs201959822;rs201345179	0;1;21;49;51
cg03025830	0.00220824	0.490271	7.5669	7.96155e-13	1.53938e-11	13.6867	8	21905599	F	I	FGF17	Body	island	Body-island	chr8:21905461-21905757	rs570291337	14
cg02025944	-0.00258838	0.33267	-7.55224	8.72178e-13	1.67455e-11	13.5966	4	80998921	F	II		IGR	opensea	IGR-opensea		rs532563441;rs142289715;rs56339730	11;22;48
cg21585512	-0.00257281	0.272494	-7.54906	8.89565e-13	1.7052e-11	13.5771	11	122030076	R	II	LOC399959	Body	opensea	Body-opensea
cg05056638	0.00220862	0.599505	7.53816	9.51857e-13	1.8156e-11	13.5103	8	24800824	R	I		IGR	shore	IGR-shore	chr8:24799703-24800147
cg15396830	-0.0020756	0.340937	-7.53537	9.68531e-13	1.84503e-11	13.4932	4	90224479	F	II	GPRIN3	5'UTR	opensea	5'UTR-opensea		rs573302263	49
cg17906168	-0.00221763	0.677678	-7.53256	9.85577e-13	1.87514e-11	13.4759	13	107144353	R	II	EFNB2	3'UTR	shore	3'UTR-shore	chr13:107145408-107145787	rs9520087;rs550067317	35;27
cg26584465	-0.00421772	0.693951	-7.52503	1.03269e-12	1.95744e-11	13.4298	3	149095006	R	II	TM4SF1	Body	opensea	Body-opensea		rs543915882;rs563822474;rs368410043	46;28;21
cg03650189	0.00219957	0.380431	7.48417	1.32998e-12	2.47051e-11	13.18	19	10405083	F	II	ICAM5	Body	island	Body-island	chr19:10399844-10405375	rs201933364;rs552498004	39;43
cg03193047	-0.00228723	0.474577	-7.47175	1.43612e-12	2.65061e-11	13.1042	4	74570180	F	II		IGR	opensea	IGR-opensea		rs77744154	44
cg11842367	0.00205878	0.536835	7.46001	1.54406e-12	2.83016e-11	13.0327	1	78703580	F	II	MGC27382	Body	opensea	Body-opensea		rs188433248;rs575778717;rs543045574;rs554961143	0;25;29;40
cg16387046	-0.00204812	0.246288	-7.45057	1.6366e-12	2.98609e-11	12.9752	12	55248207	F	II	MUCL1	TSS200	opensea	TSS200-opensea		rs574091953;rs569866997	1;16
cg22078805	0.00211969	0.281819	7.39744	2.26933e-12	4.03677e-11	12.6526	17	42432046	R	I	FAM171A2	Body	island	Body-island	chr17:42431092-42432555	rs76054861	35
cg08124030	-0.00433756	0.572574	-7.39071	2.36515e-12	4.19029e-11	12.6118	3	149095283	F	II	TM4SF1	1stExon	opensea	1stExon-opensea		rs199783390;rs140965437;rs34567733	11;21;30
cg27162435	0.00224651	0.736483	7.36816	2.71572e-12	4.76466e-11	12.4755	17	7833163	F	II	KCNAB3	TSS1500	island	TSS1500-island	chr17:7832532-7833164	rs548119465	28
cg10471574	0.00227257	0.384621	7.34063	3.21385e-12	5.57143e-11	12.3093	17	70120318	F	I	SOX9	Body	island	Body-island	chr17:70120139-70120442	rs80338688;rs551719325	0;10
cg21918313	0.00217665	0.650178	7.31027	3.86813e-12	6.59933e-11	12.1265	2	73496203	R	I	FBXO41	Body	island	Body-island	chr2:73495920-73496910
cg01575930	0.00212469	0.807712	7.28199	4.59509e-12	7.73419e-11	11.9566	5	140733385	R	II	PCDHGA2	Body	shore	Body-shore	chr5:140734720-140735028	rs149485600	1
cg25325636	0.00203722	0.775415	7.27501	4.79416e-12	8.04493e-11	11.9148	20	57766896	F	II	ZNF831	1stExon	island	1stExon-island	chr20:57766396-57767896	rs574131287;rs201314717;rs563255417;rs530793325	3;10;41;43
cg23669081	0.00258373	0.684106	7.27075	4.92008e-12	8.23873e-11	11.8892	17	46685353	R	I	HOXB7	Body	island	Body-island	chr17:46685244-46685449	rs201785717;rs138865004;rs1042216;rs62637586	35;27;14;7
cg26413855	-0.00235614	0.696811	-7.25593	5.38342e-12	8.95167e-11	11.8005	6	30796199	F	II		IGR	opensea	IGR-opensea		rs187373645;rs116395626;rs536059794	1;6;44
cg13526469	0.00215643	0.445507	7.23032	6.28745e-12	1.03294e-10	11.6474	3	13245693	F	I		IGR	island	IGR-island	chr3:13245692-13246212	rs554323961;rs28630998;rs546448234	26;32;50
cg00021600	0.00213736	0.413991	7.22969	6.31139e-12	1.03659e-10	11.6436	16	84003607	F	I	NECAB2	Body	shore	Body-shore	chr16:84001805-84002011	rs367691634;rs528136185;rs547970904;rs149080768;rs536750967	0;7;14;16;20
cg12473849	-0.00211348	0.688956	-7.21205	7.02253e-12	1.14412e-10	11.5384	3	136882749	F	II		IGR	opensea	IGR-opensea		rs187421929	9
cg19735514	-0.00200006	0.457168	-7.20589	7.28857e-12	1.18377e-10	11.5017	1	161762739	F	II	ATF6	Body	opensea	Body-opensea		rs4657106;rs540921980	22;43
cg19815596	0.00244157	0.320475	7.2044	7.35452e-12	1.19348e-10	11.4928	1	201583478	R	II		IGR	opensea	IGR-opensea		rs569113030	51
cg10832308	-0.00271128	0.647895	-7.15616	9.83755e-12	1.55938e-10	11.206	13	43938315	F	II	ENOX1	Body	opensea	Body-opensea		rs113226717;rs534330006	0;1
cg01837362	0.00237558	0.460359	7.14675	1.04103e-11	1.64175e-10	11.1503	12	34492938	R	I		IGR	shore	IGR-shore	chr12:34493973-34496968	rs148862987;rs553381056;rs573202720;rs112154812;rs555586829;rs568182840	47;41;37;36;11;10
cg16524733	0.00253272	0.484574	7.11344	1.27147e-11	1.97569e-10	10.9532	11	117070046	F	I	TAGLN	5'UTR	opensea	5'UTR-opensea		rs550318408;rs140488382;rs539571833;rs576624822;rs182357785	0;4;6;37;42
cg04850286	-0.00235159	0.624344	-7.08997	1.46342e-11	2.25107e-10	10.8146	10	81895943	F	II	PLAC9	Body	shelf	Body-shelf	chr10:81892222-81892640	rs566537750;rs575219314;rs2789698;rs575291250	0;1;27;38
cg12648201	0.00303534	0.609415	7.07037	1.64531e-11	2.50758e-10	10.6992	2	27665141	R	I	KRTCAP3	TSS200	island	TSS200-island	chr2:27664939-27665151	rs556270039	38
cg14970550	-0.00202219	0.262418	-7.0456	1.90727e-11	2.87139e-10	10.5536	17	6690021	R	II	FBXO39	Body	opensea	Body-opensea		rs7207814;rs570661114;rs151182580	48;40;14
cg13417066	-0.0031593	0.457929	-7.02787	2.11972e-11	3.16493e-10	10.4496	5	23012826	F	II		IGR	opensea	IGR-opensea		rs180902127;rs569170551;rs537880006	9;40;49
cg16292376	-0.00213424	0.512858	-7.01301	2.3155e-11	3.43395e-10	10.3626	6	30317519	F	II		IGR	opensea	IGR-opensea		rs148358017	25
cg24845774	-0.00217397	0.350609	-6.9967	2.55103e-11	3.75308e-10	10.2672	8	35718698	R	II		IGR	opensea	IGR-opensea		rs555551614	39
cg26679004	0.00203507	0.328421	6.97593	2.8853e-11	4.20187e-10	10.1459	10	88023135	R	I	GRID1	Body	island	Body-island	chr10:88022640-88023279
cg20977229	-0.00204078	0.609146	-6.95917	3.18603e-11	4.6046e-10	10.0483	7	28789134	F	II	CREB5	Body	opensea	Body-opensea		rs190751049	29
cg00449347	-0.00210168	0.490488	-6.92258	3.95427e-11	5.62191e-10	9.83557	5	173491521	R	II	HMP19	Body	opensea	Body-opensea		rs113565126;rs549488718	31;1
cg12000995	0.00277088	0.65839	6.90198	4.46422e-11	6.2836e-10	9.71616	2	27665139	R	I	KRTCAP3	TSS200	island	TSS200-island	chr2:27664939-27665151	rs556270039	36
cg06390490	-0.00223007	0.665209	-6.85239	5.97247e-11	8.22135e-10	9.42967	22	38627184	R	II	TMEM184B	Body	opensea	Body-opensea		rs570184611;rs531001526;rs115735400	38;27;2
cg06193766	-0.00204284	0.724073	-6.84509	6.2333e-11	8.55095e-10	9.3876	10	375391	F	II	DIP2C	Body	shelf	Body-shelf	chr10:372932-373159	rs536282738;rs139751623;rs572842433;rs545100814	0;33;39;48
cg25707805	0.00200994	0.656182	6.81788	7.30793e-11	9.90635e-10	9.23109	1	113285387	F	II		IGR	shore	IGR-shore	chr1:113286332-113287172
cg14918082	0.00211968	0.763572	6.77619	9.31691e-11	1.23917e-09	8.99215	17	7833237	F	II	KCNAB3	TSS1500	shore	TSS1500-shore	chr17:7835171-7835569	rs11656822	43
cg00347798	0.00256971	0.443078	6.76262	1.00813e-10	1.33293e-09	8.91459	3	45077649	R	II		IGR	island	IGR-island	chr3:45077069-45077690	rs117513611;rs564960754;rs111434015	49;16;12
cg11426075	0.00266952	0.536554	6.75798	1.03566e-10	1.3664e-09	8.88809	1	8086959	R	I	ERRFI1	TSS1500	shore	TSS1500-shore	chr1:8085554-8086854	rs112531583;rs112430230	20;16
cg06853416	-0.00256045	0.611264	-6.7294	1.22223e-10	1.59085e-09	8.72518	1	2778841	R	II		IGR	shore	IGR-shore	chr1:2777157-2777361	rs569811308;rs535641552;rs533892784;rs186428032	41;18;5;2
cg21692534	-0.00202621	0.466195	-6.72901	1.22501e-10	1.59421e-09	8.72294	3	142663498	R	II		IGR	shelf	IGR-shelf	chr3:142666198-142666544	rs73866268	35
cg20598190	-0.00211327	0.513256	-6.72568	1.24881e-10	1.62273e-09	8.70402	2	240866924	F	II		IGR	shore	IGR-shore	chr2:240868278-240868590	rs533367609	19
cg06512316	0.00201047	0.592596	6.72526	1.25188e-10	1.62646e-09	8.70161	12	34491142	F	II		IGR	island	IGR-island	chr12:34491006-34491271	rs150781867	36
cg14361252	0.00204969	0.753934	6.72289	1.26913e-10	1.6471e-09	8.68815	13	111465457	F	I		IGR	island	IGR-island	chr13:111464738-111465988	rs545826182	36
cg19560781	0.00210953	0.52025	6.71077	1.36124e-10	1.75654e-09	8.61925	5	140743464	F	II	PCDHGA5	TSS1500	shore	TSS1500-shore	chr5:140743961-140744642
cg25218220	-0.00215412	0.472204	-6.68776	1.5546e-10	1.98521e-09	8.48865	13	46895635	R	II		IGR	opensea	IGR-opensea
cg07063463	0.00237016	0.641899	6.66106	1.81296e-10	2.28795e-09	8.3375	20	43932925	R	II	MATN4	Body	island	Body-island	chr20:43932912-43933400	rs529810727;rs144296032;rs549592281	48;33;8
cg18254983	0.00200384	0.737257	6.63341	2.12491e-10	2.64961e-09	8.18144	19	51330299	R	II	KLK15	Body	island	Body-island	chr19:51330212-51330470	rs200409036;rs202125732;rs200017312;rs369380000	46;45;17;1
cg22579103	-0.00204419	0.482954	-6.55607	3.30536e-10	3.98752e-09	7.7473	11	125972625	R	II		IGR	opensea	IGR-opensea		rs562471128	2
cg09558509	0.00207332	0.741287	6.54005	3.62062e-10	4.33602e-09	7.65781	17	27939837	R	II	ANKRD13B	ExonBnd	island	ExonBnd-island	chr17:27939298-27940770
cg08565796	0.00225943	0.295371	6.52361	3.97482e-10	4.7245e-09	7.56613	19	37825455	R	II	HKR1	TSS200	island	TSS200-island	chr19:37825101-37825756	rs566304563	23
cg25172338	-0.00232089	0.552452	-6.50964	4.30254e-10	5.08224e-09	7.48832	1	18806046	R	II	KLHDC7A	TSS1500	shelf	TSS1500-shelf	chr1:18808873-18809667	rs570600134;rs576447139;rs61760671	45;10;2
cg15693572	-0.00226935	0.508517	-6.50879	4.32311e-10	5.1048e-09	7.48364	3	22412385	R	II		IGR	shore	IGR-shore	chr3:22413492-22414365	rs115026373	20
cg00074818	0.00233118	0.651554	6.49881	4.57453e-10	5.37904e-09	7.42812	8	8560427	R	II	CLDN23	1stExon	island	1stExon-island	chr8:8559131-8560867
cg01517680	0.00208463	0.446625	6.42259	7.02909e-10	8.00056e-09	7.00639	16	49499006	R	I		IGR	island	IGR-island	chr16:49498889-49499405	rs4362385;rs574281004;rs543027528	37;29;11
cg02083831	-0.00219783	0.368678	-6.39626	8.14711e-10	9.18056e-09	6.86152	11	119968029	F	II		IGR	opensea	IGR-opensea		rs199530017	46
cg11661000	-0.00243993	0.772598	-6.32411	1.21835e-09	1.33054e-08	6.4667	11	1413315	F	II	BRSK2	Body	shore	Body-shore	chr11:1410119-1412346	rs562302136;rs73407480;rs545169387;rs560276115	1;8;34;35
cg13270055	0.00217265	0.61801	6.28249	1.53461e-09	1.64696e-08	6.24037	22	36960499	R	II	CACNG2	Body	island	Body-island	chr22:36960369-36961054	rs547867640	46
cg11569930	-0.00200167	0.492119	-6.27687	1.58304e-09	1.69533e-08	6.2099	1	155113381	R	II	DPM3	TSS1500	shore	TSS1500-shore	chr1:155112976-155113179
cg18249108	-0.00205182	0.361436	-6.22259	2.13518e-09	2.23723e-08	5.91658	16	21222939	R	II	ZP2	TSS200	opensea	TSS200-opensea		rs200069620;rs192864552	46;39
cg10920224	0.00201847	0.472738	6.21446	2.23272e-09	2.33142e-08	5.8728	14	103367591	R	I	TRAF3	Body	opensea	Body-opensea		rs549494176	2
cg04331840	-0.00242987	0.607444	-6.18663	2.60072e-09	2.68537e-08	5.72328	9	29285846	R	II		IGR	opensea	IGR-opensea		rs538941037;rs183756885;rs373920086;rs116966997	46;35;33;29
cg01331772	0.00212404	0.720071	6.16309	2.9578e-09	3.02391e-08	5.59722	2	131094827	F	II		IGR	opensea	IGR-opensea		rs192717079;rs184782897	10;12
cg04580344	0.00262151	0.70061	6.15207	3.14122e-09	3.19635e-08	5.53828	6	127797022	R	II	C6orf174	Body	island	Body-island	chr6:127796286-127797356	rs554430829	2
cg26844774	-0.00220283	0.685429	-6.11475	3.84865e-09	3.8585e-08	5.33933	2	170040579	F	II	LRP2	Body	opensea	Body-opensea		rs147346160;rs575103894;rs543740335;rs563686608;rs59210315	11;16;19;26;37
cg00963378	0.00231829	0.284998	6.10452	4.06829e-09	4.06064e-08	5.28497	13	20716638	R	I	GJA3	Body	island	Body-island	chr13:20716137-20717372
cg06101851	0.0020339	0.694682	6.10452	4.06832e-09	4.06064e-08	5.28497	14	104394785	R	I	TDRD9	TSS200	island	TSS200-island	chr14:104394529-104395234	rs530246903;rs113496080	33;13
cg05991492	0.00255114	0.489954	6.10434	4.07228e-09	4.06442e-08	5.28402	16	3988700	R	I		IGR	shore	IGR-shore	chr16:3989006-3989348	rs561941509;rs531147416;rs544485532;rs563764951	41;36;18;13
cg20286898	-0.00219185	0.468237	-6.09528	4.27721e-09	4.252e-08	5.23594	1	79518888	R	II		IGR	opensea	IGR-opensea		rs551892334;rs149749290	34;2
cg02058408	0.00205586	0.402903	6.05792	5.23479e-09	5.12424e-08	5.03814	17	20687681	F	I		IGR	island	IGR-island	chr17:20687569-20687913	rs185940516;rs544872717;rs563163900;rs9891975	15;16;35;43
cg05313129	0.00202157	0.702713	5.97031	8.37915e-09	7.91427e-08	4.57779	8	58192883	F	II	C8orf71	Body	island	Body-island	chr8:58192499-58192884	rs573149520;rs545038907;rs111420783	26;37;43
cg24933364	-0.00228907	0.532129	-5.90609	1.17931e-08	1.08574e-07	4.24355	16	86081492	R	II		IGR	opensea	IGR-opensea		rs543168510;rs1996643;rs576720160;rs137996725	43;24;8;2
cg13391479	-0.00275368	0.478271	-5.88991	1.2848e-08	1.17497e-07	4.15979	4	184270469	R	II		IGR	opensea	IGR-opensea		rs2309866;rs34824420;rs560680294;rs143952988	42;35;7;1
cg12621411	-0.00233544	0.433853	-5.8596	1.50794e-08	1.36152e-07	4.00327	11	121065827	F	II		IGR	opensea	IGR-opensea		rs568712519	38
cg11201654	-0.00209832	0.239252	-5.85635	1.53398e-08	1.38348e-07	3.98653	6	29690766	R	II	HLA-F	TSS1500	shore	TSS1500-shore	chr6:29691106-29692093	rs17875377	27
cg21464363	-0.00245349	0.334714	-5.84776	1.60499e-08	1.4428e-07	3.94231	19	13905584	F	II	ZSWIM4	TSS1500	shore	TSS1500-shore	chr19:13905810-13906649	rs115223364	18
cg07274898	0.00248569	0.341071	5.81057	1.9513e-08	1.72851e-07	3.75141	22	30970532	F	I		IGR	opensea	IGR-opensea
cg06213635	0.00210443	0.577548	5.78936	2.18043e-08	1.91483e-07	3.64296	11	129488336	R	I		IGR	shore	IGR-shore	chr11:129487959-129488239	rs144646052;rs576579653;rs545486477;rs148483633;rs183024877	42;33;32;13;8
cg08979515	0.00228636	0.475395	5.78389	2.24359e-08	1.96583e-07	3.61507	3	111697575	R	I	ABHD10	TSS1500	shore	TSS1500-shore	chr3:111697739-111698143	rs112574693;rs189607943	48;46
cg01786704	0.00201666	0.469656	5.78152	2.2716e-08	1.98874e-07	3.60296	15	25123688	F	I	SNRPN	5'UTR	island	5'UTR-island	chr15:25123357-25123708	rs12906774	11
cg11059944	0.0020215	0.696047	5.77009	2.41118e-08	2.10142e-07	3.54472	12	10183172	R	II	CLEC9A	TSS200	opensea	TSS200-opensea		rs61918589;rs61918590;rs138572577	51;8;5
cg04139465	0.0020518	0.484743	5.73535	2.8892e-08	2.48474e-07	3.36813	19	51020297	R	II	LRRC4B	3'UTR	island	3'UTR-island	chr19:51020296-51022796
cg07366871	-0.00207775	0.669508	-5.73384	2.91183e-08	2.50303e-07	3.36051	7	95313466	R	II		IGR	opensea	IGR-opensea		rs321289;rs549989182;rs563368910	49;9;1
cg05351887	0.00205971	0.480184	5.72554	3.04012e-08	2.60468e-07	3.31842	16	3988869	R	I		IGR	shore	IGR-shore	chr16:3989006-3989348	rs11644414	43
cg26834418	-0.00212785	0.251321	-5.71342	3.2372e-08	2.76034e-07	3.25711	11	89957033	R	II	CHORDC1	TSS1500	shore	TSS1500-shore	chr11:89955742-89956358	rs138496926;rs533650765	45;19
cg14500486	0.00205063	0.408007	5.70585	3.36654e-08	2.86109e-07	3.21887	6	159655392	F	I	FNDC1	Body	island	Body-island	chr6:159653233-159655397	rs2932988;rs201797201;rs201264869	10;11;13
cg23574427	-0.00221851	0.559055	-5.69807	3.50474e-08	2.96903e-07	3.17961	4	122746245	R	II	BBS7	3'UTR	shore	3'UTR-shore	chr4:122744557-122745267
cg14672173	-0.00202004	0.732409	-5.62375	5.13739e-08	4.22807e-07	2.80653	2	82766427	R	II		IGR	opensea	IGR-opensea
cg12273319	-0.00236708	0.321206	-5.60155	5.75517e-08	4.69632e-07	2.69581	19	50861262	F	II		IGR	island	IGR-island	chr19:50860846-50861263	rs531393547	18
cg24840300	0.00267765	0.760951	5.59627	5.91252e-08	4.81326e-07	2.66951	19	812517	R	I	LPPR3	3'UTR	island	3'UTR-island	chr19:811904-813824	rs538718287;rs551058554	35;20
cg13840922	-0.00219946	0.548753	-5.59605	5.91903e-08	4.81823e-07	2.66844	7	98258974	F	II	NPTX2	3'UTR	opensea	3'UTR-opensea		rs546592498;rs568073396;rs535567479;rs557145548	1;11;32;37
cg22766428	-0.00240484	0.338091	-5.59159	6.0554e-08	4.9195e-07	2.64623	19	39266257	R	II		IGR	shelf	IGR-shelf	chr19:39260374-39262631	rs560680904;rs12609991;rs543678955	24;21;9
cg16834823	0.00210697	0.406422	5.54313	7.74737e-08	6.1779e-07	2.40607	6	32064218	F	I	TNXB	Body	island	Body-island	chr6:32063533-32065044
cg24246628	0.00237969	0.399543	5.5081	9.24862e-08	7.27559e-07	2.23351	6	168435914	R	I	KIF25	Body	island	Body-island	chr6:168435835-168436086	rs577665110;rs538798383	28;10
cg04585209	0.00210552	0.765327	5.47474	1.09404e-07	8.49606e-07	2.06991	11	6292311	R	I	CCKBR	Body	island	Body-island	chr11:6292256-6292693	rs145313566;rs557999450;rs200865839;rs149197660;rs200973903;rs540451185	51;49;32;29;27;12
cg21643316	-0.00211124	0.601603	-5.46384	1.15554e-07	8.93924e-07	2.01665	2	82766453	R	II		IGR	opensea	IGR-opensea		rs544781940	1
cg13820391	-0.002057	0.449315	-5.4604	1.17566e-07	9.08357e-07	1.99985	11	121835505	F	II		IGR	opensea	IGR-opensea		rs530611788;rs548802865	0;47
cg10482057	-0.00218764	0.472614	-5.44841	1.24847e-07	9.60144e-07	1.94135	6	24583614	R	II	KIAA0319	Body	opensea	Body-opensea
cg23445321	0.00219964	0.799943	5.43483	1.33623e-07	1.02245e-06	1.87522	1	234367493	R	II	SLC35F3	Body	island	Body-island	chr1:234367135-234367496	rs200371854;rs188737427;rs566203708	37;22;19
cg05280698	0.0023676	0.316192	5.38101	1.74689e-07	1.31016e-06	1.61446	19	37825388	R	II	HKR1	TSS200	island	TSS200-island	chr19:37825101-37825756
cg11229663	-0.00235404	0.648356	-5.35658	1.97154e-07	1.46491e-06	1.4968	10	52843235	R	II	PRKG1	Body	opensea	Body-opensea
cg06043840	-0.00217432	0.245182	-5.3446	2.09173e-07	1.54735e-06	1.43925	1	94305094	R	II	BCAR3	5'UTR	opensea	5'UTR-opensea
cg12588126	0.00213444	0.657511	5.34411	2.09685e-07	1.55094e-06	1.43687	8	145164473	F	I	KIAA1875	Body	island	Body-island	chr8:145163068-145165467	rs114419149;rs564109072;rs34324679	17;42;45
cg24723561	0.00218541	0.647042	5.3002	2.6027e-07	1.89374e-06	1.22679	1	234367586	R	II	SLC35F3	Body	shore	Body-shore	chr1:234367135-234367496	rs548615895;rs2236220;rs74147417;rs556935244	47;39;24;1
cg16837088	-0.00204699	0.577207	-5.29414	2.68116e-07	1.94671e-06	1.19792	14	74742111	R	II		IGR	opensea	IGR-opensea		rs138475339;rs141465171;rs115234645;rs544416031	35;32;10;2
cg12906381	0.00219762	0.533142	5.27391	2.96031e-07	2.13345e-06	1.10168	22	32599516	F	I	RFPL2	TSS200	opensea	TSS200-opensea		rs542369262;rs117148492	17;24
cg00698771	0.00233242	0.290149	5.26669	3.0667e-07	2.20382e-06	1.06738	1	113285940	R	I		IGR	shore	IGR-shore	chr1:113286332-113287172	rs181434280	37
cg10366876	-0.00219633	0.633228	-5.26114	3.15082e-07	2.25951e-06	1.04109	4	185369164	R	II	IRF2	5'UTR	opensea	5'UTR-opensea		rs141214144	27
cg24083051	-0.00211676	0.210445	-5.19123	4.42477e-07	3.09145e-06	0.711371	22	28181085	F	II	MN1	Body	opensea	Body-opensea
cg07895657	0.0021846	0.561337	5.11808	6.28927e-07	4.27249e-06	0.370223	22	50616420	F	II	PANX2	Body	island	Body-island	chr22:50615278-50617900
cg25332918	0.00267745	0.706926	5.07752	7.63108e-07	5.10848e-06	0.182736	7	158766061	F	II		IGR	shore	IGR-shore	chr7:158766126-158767400	rs371852637;rs569750739	18;37
cg24820672	0.00208626	0.656964	5.05818	8.3652e-07	5.55978e-06	0.093721	13	112984728	F	I		IGR	shore	IGR-shore	chr13:112984966-112985733	rs372100829	39
cg14079463	0.00277974	0.599816	5.03627	9.27882e-07	6.11493e-06	-0.0067073	6	127796989	R	II	C6orf174	Body	island	Body-island	chr6:127796286-127797356
cg08432546	-0.00206935	0.593949	-5.02242	9.90596e-07	6.49532e-06	-0.0700584	8	54317640	F	II		IGR	opensea	IGR-opensea		rs141504802	10
cg11646117	-0.00275836	0.533763	-5.00599	1.07031e-06	6.97722e-06	-0.145013	5	2100661	R	II		IGR	opensea	IGR-opensea		rs190222210	48
cg20002756	0.00229373	0.725689	4.9431	1.43674e-06	9.16109e-06	-0.430003	12	54558299	R	II		IGR	opensea	IGR-opensea		rs574210565;rs114030512	50;3
cg01531605	-0.00213579	0.79719	-4.89037	1.83516e-06	1.14756e-05	-0.666716	21	42620068	R	II	BACE2	Body	shelf	Body-shelf	chr21:42617817-42618020	rs181243825;rs536866529	19;1
cg24592500	-0.00246407	0.520391	-4.85705	2.13985e-06	1.32261e-05	-0.815184	1	2863801	R	II		IGR	opensea	IGR-opensea		rs534797228;rs77815797;rs577661846;rs543051443	30;19;2;1
cg15052665	-0.00256044	0.31205	-4.79719	2.8144e-06	1.70284e-05	-1.07986	6	141804349	R	II		IGR	opensea	IGR-opensea		rs189789944;rs554366787;rs572667395	47;16;1
cg11106156	-0.00244647	0.519191	-4.75999	3.33257e-06	1.98972e-05	-1.24297	18	413337	F	II	COLEC12	Body	opensea	Body-opensea		rs115125817	20
cg24252907	-0.00256889	0.549868	-4.60509	6.66382e-06	3.76986e-05	-1.91081	2	178649115	R	II	PDE11A	Body	opensea	Body-opensea		rs112253604;rs563278672	7;1
cg03086067	-0.0026623	0.359746	-4.58391	7.31607e-06	4.10792e-05	-2.00068	10	82368399	R	II	SH2D4B	Body	opensea	Body-opensea		rs79992765	35
cg23471274	-0.00202284	0.291498	-4.57211	7.70572e-06	4.30809e-05	-2.05061	19	43955029	R	II		IGR	opensea	IGR-opensea		rs114219995	40
cg05030953	-0.00270991	0.305337	-4.55536	8.29341e-06	4.60968e-05	-2.1213	6	31241000	R	II	HLA-C	TSS1500	shore	TSS1500-shore	chr6:31238852-31240120	rs7773175;rs7759127	43;14
cg05662444	0.00235321	0.357721	4.51496	9.89294e-06	5.42136e-05	-2.29085	5	154026397	R	II		IGR	shore	IGR-shore	chr5:154026818-154027257	rs538054787	24
cg09798888	0.00246807	0.323337	4.50828	1.01847e-05	5.56859e-05	-2.31879	12	108239646	F	I		IGR	shore	IGR-shore	chr12:108237437-108238721	rs180990656;rs116938358;rs113300288	20;21;44
cg18661872	-0.0025987	0.369106	-4.47748	1.16394e-05	6.29784e-05	-2.44705	5	131436611	F	II		IGR	opensea	IGR-opensea		rs78641354;rs148715751	1;18
cg25478114	-0.00204777	0.342301	-4.41778	1.50471e-05	7.97706e-05	-2.69354	6	19328477	R	II		IGR	opensea	IGR-opensea		rs530646598	17
cg14066715	-0.00223802	0.601463	-4.41558	1.51892e-05	8.04564e-05	-2.70255	19	21617943	R	II		IGR	opensea	IGR-opensea
cg21862353	-0.00261671	0.619629	-4.36977	1.84625e-05	9.62659e-05	-2.88969	2	1801628	R	II	MYT1L	Body	island	Body-island	chr2:1801618-1802060
cg22924061	-0.00270247	0.645216	-4.3562	1.95555e-05	0.000101511	-2.94481	7	29131602	F	II	CPVL	Body	opensea	Body-opensea
cg24630035	-0.00382057	0.539592	-4.32324	2.24746e-05	0.000115309	-3.07809	5	120389062	R	II		IGR	opensea	IGR-opensea		rs558207939	17
cg20707527	-0.00307812	0.374315	-4.31344	2.34202e-05	0.000119777	-3.11755	8	105343122	R	II		IGR	shore	IGR-shore	chr8:105342213-105342558
cg12559975	-0.00273334	0.587219	-4.26637	2.85169e-05	0.000143467	-3.30598	17	77944694	F	II	TBC1D16	Body	opensea	Body-opensea		rs548543816;rs547194755;rs35926122	7;17;40
cg14240646	-0.00219941	0.509118	-4.26356	2.88524e-05	0.000145002	-3.31716	10	27532245	R	II	ACBD5	TSS1500	shore	TSS1500-shore	chr10:27530938-27531363	rs145590048;rs531804256;rs185499449	46;13;2
cg27573991	-0.00230291	0.428952	-4.25612	2.97601e-05	0.000149201	-3.34679	1	247712512	F	II	C1orf150	1stExon	opensea	1stExon-opensea		rs141912613;rs199793746;rs544960043	4;11;15
cg26094651	-0.00286977	0.662402	-4.19902	3.76875e-05	0.0001853	-3.5725	2	1802045	F	II	MYT1L	Body	island	Body-island	chr2:1801618-1802060
cg11931211	0.00211873	0.616672	4.18568	3.98111e-05	0.000194883	-3.62485	12	130822361	R	I	PIWIL1	TSS200	island	TSS200-island	chr12:130822360-130822696	rs190178606	47
cg15648058	-0.00265474	0.553825	-4.18371	4.01339e-05	0.000196343	-3.63256	21	23123750	F	II	LINC01425	Body	opensea	Body-opensea		rs11088878;rs2826986	26;51
cg05696877	-0.00203976	0.495126	-4.11616	5.28608e-05	0.000252674	-3.89538	1	79088769	F	II	IFI44L	5'UTR	opensea	5'UTR-opensea		rs530005650;rs189953918;rs550662872	1;39;50
cg09611599	-0.00215612	0.453112	-4.05349	6.80362e-05	0.000318158	-4.13583	11	20382497	R	II		IGR	shelf	IGR-shelf	chr11:20385161-20385673	rs4757940;rs4757941;rs530200232	46;21;1
cg13468767	-0.00222979	0.319386	-4.04941	6.91566e-05	0.000322963	-4.15138	17	9672024	R	II		IGR	shelf	IGR-shelf	chr17:9674854-9675265	rs11656450;rs562531959	21;20
cg18814941	-0.00207117	0.49897	-4.0123	8.01824e-05	0.000369967	-4.29214	9	31304134	R	II		IGR	opensea	IGR-opensea		rs550550337	24
cg01124132	0.00200588	0.567321	3.967	9.59126e-05	0.000435512	-4.46243	22	32599511	F	II	RFPL2	TSS200	opensea	TSS200-opensea		rs574605321;rs542369262;rs117148492	0;22;29
cg13714644	-0.00259582	0.619034	-3.91634	0.000116967	0.000522031	-4.65086	11	108741277	R	II	DDX10	Body	opensea	Body-opensea
cg15652532	-0.0041576	0.418866	-3.84273	0.000155504	0.000676628	-4.92082	2	30669759	R	II	LCLAT1	TSS1500	shore	TSS1500-shore	chr2:30669988-30670720	rs184507399	25
cg26095158	-0.0020587	0.335244	-3.81567	0.000172483	0.000743835	-5.01892	1	219294469	R	II	LYPLAL1-AS1	Body	opensea	Body-opensea		rs186225316;rs10863428;rs566326710;rs538950391	40;36;35;1
cg10326673	-0.00417575	0.425801	-3.72867	0.000239749	0.00100287	-5.33017	2	30669757	R	II	LCLAT1	TSS1500	shore	TSS1500-shore	chr2:30669988-30670720	rs184507399	23
cg17749961	-0.00260356	0.190396	-3.69655	0.000270334	0.00111847	-5.44346	2	30669863	R	II	LCLAT1	TSS1500	shore	TSS1500-shore	chr2:30669988-30670720	rs11891646;rs574918902;rs544134888	17;5;1
cg17107388	0.00218568	0.590533	3.62791	0.000348448	0.00140888	-5.68261	16	58533766	R	I	NDRG4	TSS1500	shore	TSS1500-shore	chr16:58535040-58535596	rs114641947;rs182701148	29;11
cg27311590	0.00202076	0.789867	3.61803	0.000361315	0.00145551	-5.71673	4	1521984	R	II		IGR	island	IGR-island	chr4:1521703-1523281	rs139408116;rs150046130;rs570058979;rs537516600	39;34;29;15
cg20689962	-0.00243472	0.3676	-3.61612	0.000363848	0.00146471	-5.7233	1	28390766	R	II	EYA3	Body	opensea	Body-opensea		rs143020616;rs531345596	36;1
cg02490460	0.00221089	0.712978	3.55335	0.000457155	0.00180067	-5.93786	8	1365502	F	II		IGR	island	IGR-island	chr8:1365174-1365503	rs140382344;rs79683292;rs143619859;rs577148031	0;10;29;46
cg07008029	-0.00279524	0.542959	-3.53463	0.000489064	0.00191388	-6.00119	3	38778453	R	II	SCN10A	Body	opensea	Body-opensea		rs73826306	1
cg13499318	-0.00226394	0.491379	-3.36079	0.000902961	0.00332653	-6.57484	9	138154185	F	II		IGR	shelf	IGR-shelf	chr9:138156710-138156983	rs547831727;rs184939945;rs55797093	7;36;47
cg06917450	0.00238638	0.561194	3.24211	0.00135331	0.00478127	-6.95131	1	38156652	F	II	C1orf109	TSS1500	shore	TSS1500-shore	chr1:38157295-38158586
cg07195891	-0.00235963	0.708846	-3.23473	0.00138725	0.00488829	-6.9743	12	7900072	R	II	CLEC4C	5'UTR	opensea	5'UTR-opensea
cg26370237	-0.00256957	0.533513	-3.19815	0.00156757	0.00545242	-7.0876	17	56514231	F	II	HSF5	Body	opensea	Body-opensea		rs144253296	39
cg06115838	-0.0028058	0.609625	-3.16784	0.00173322	0.00596114	-7.18061	17	74500335	R	II		IGR	shelf	IGR-shelf	chr17:74496992-74497632	rs531081678;rs73365330	39;1
cg24969716	-0.00225099	0.248675	-3.16711	0.00173736	0.00597392	-7.18281	11	45407537	R	II	LOC399886	Body	opensea	Body-opensea		rs7928480;rs561822830;rs181587435	45;30;25
cg24088508	0.00283274	0.589	3.08963	0.00223813	0.00748433	-7.41675	1	38156462	R	II	C1orf109	TSS1500	shore	TSS1500-shore	chr1:38157295-38158586	rs542589108;rs678511	40;37
cg13962846	-0.00311578	0.331601	-3.00366	0.00294742	0.00955164	-7.67004	1	7973298	F	II		IGR	opensea	IGR-opensea		rs144181655;rs560844769;rs148450674	17;37;46

## Sheet: ageDMP of female
Age-related differential methylation positions of female
CpG	Δbeta/year	Average Beta value	t	P.value	adj.P.value	B	CHR	MAPINFO	Strand	Type	Gene	Feature	Cgi	Feat.cgi	UCSC_Islands_Name	SNP_ID	SNP_DISTANCE
cg16867657	0.00453524	0.606464	26.6054	1.73798e-48	1.31682e-42	96.9377	6	11044877	F	I	ELOVL2	TSS1500	island	TSS1500-island	chr6:11043913-11045206	rs573887826;rs375417505;rs562861311	3;34;40
cg24724428	0.0036984	0.276684	21.5675	2.2076e-40	8.36324e-35	78.1326	6	11044888	F	I	ELOVL2	TSS1500	island	TSS1500-island	chr6:11043913-11045206	rs375417505;rs562861311	23;29
cg17268658	0.00364095	0.462653	21.0988	1.44569e-39	3.65123e-34	76.2395	2	106015745	R	II	FHL2	TSS200	island	TSS200-island	chr2:106014878-106015884
cg04640687	-0.00493516	0.168485	-20.6724	8.17488e-39	1.54848e-33	74.4945	13	102844744	R	II	FGF14	Body	opensea	Body-opensea		rs576308020;rs537474065	26;2
cg22454769	0.00417726	0.49586	20.2492	4.66404e-38	7.06767e-33	72.7406	2	106015767	R	I	FHL2	TSS200	island	TSS200-island	chr2:106014878-106015884
cg21572722	0.00263636	0.408766	19.5	1.07339e-36	1.35547e-31	69.5824	6	11044894	F	II	ELOVL2	TSS1500	island	TSS1500-island	chr6:11043913-11045206	rs375417505;rs562861311	17;23
cg07024568	-0.00296037	0.129281	-19.4287	1.45192e-36	1.57155e-31	69.2783	15	71615957	F	II	THSD4	Body	opensea	Body-opensea
cg06639320	0.0038204	0.44819	18.3906	1.26874e-34	1.20161e-29	64.7778	2	106015739	R	II	FHL2	TSS200	island	TSS200-island	chr2:106014878-106015884
cg08637691	0.00254728	0.284208	18.1544	3.57512e-34	3.00976e-29	63.735	9	134989631	F	II		IGR	opensea	IGR-opensea		rs554293863	43
cg26638716	-0.00485392	0.518954	-18.0476	5.72443e-34	4.33727e-29	63.2612	14	80053724	R	II	NRXN3	Body	opensea	Body-opensea		rs139920951	20
cg26947034	-0.00369727	0.281284	-17.7168	2.48343e-33	1.71058e-28	61.7842	7	33935438	F	II		IGR	opensea	IGR-opensea		rs529048760	1
cg00481951	0.00235573	0.210914	17.2731	1.81673e-32	1.14708e-27	59.7817	3	187387650	R	II	SST	Body	shore	Body-shore	chr3:187387914-187388176	rs547351033	26
cg12899747	-0.00484113	0.198017	-17.2164	2.34694e-32	1.36786e-27	59.524	3	25391527	R	II		IGR	opensea	IGR-opensea		rs548360272;rs561965930;rs530784070	38;30;1
cg21757266	-0.00319747	0.594259	-16.9297	8.62125e-32	4.6658e-27	58.2149	13	28896815	R	II	FLT1	Body	opensea	Body-opensea		rs570882629	2
cg04875128	0.00488952	0.19758	16.8824	1.06994e-31	5.40446e-27	57.9976	15	31775895	R	I	OTUD7A	Body	island	Body-island	chr15:31775540-31776988
cg17110586	0.00245505	0.311016	16.8623	1.17262e-31	5.55291e-27	57.9054	19	36454623	F	II		IGR	shelf	IGR-shelf	chr19:36449871-36451135
cg08097417	0.00207229	0.126243	16.7834	1.68157e-31	7.49464e-27	57.5428	7	130419133	R	II	KLF14	TSS1500	island	TSS1500-island	chr7:130417912-130419378	rs113211839;rs572046832;rs542947804	40;27;19
cg08111847	-0.00304814	0.121484	-16.3992	9.84298e-31	3.92515e-26	55.7652	9	86088428	R	II	FRMD3	Body	opensea	Body-opensea		rs573817820;rs189490410;rs140922055	46;41;40
cg13108341	-0.00753267	0.291425	-16.2077	2.39199e-30	9.06175e-26	54.8721	17	11608711	R	II	DNAH9	Body	opensea	Body-opensea
cg17740900	-0.00444281	0.248464	-16.0699	4.54325e-30	1.6392e-25	54.2269	14	64266659	F	II		IGR	opensea	IGR-opensea		rs186957619	0
cg17438696	-0.0046443	0.472744	-16.0264	5.56613e-30	1.91696e-25	54.0227	1	186775836	R	II		IGR	opensea	IGR-opensea		rs542996049;rs193261000;rs528696613	47;18;2
cg13053302	-0.00455215	0.263115	-15.9946	6.45817e-30	2.05101e-25	53.8732	5	71435267	R	II	MAP1B	Body	opensea	Body-opensea		rs146302622;rs577379678;rs544918548	33;27;17
cg13552692	-0.00439566	0.342892	-15.9933	6.49675e-30	2.05101e-25	53.8672	18	66389447	F	II	CCDC102B	5'UTR	opensea	5'UTR-opensea		rs552517857	0
cg03032497	0.00224484	0.200293	15.7757	1.80218e-29	5.36906e-25	52.8412	14	61108227	R	II		IGR	shore	IGR-shore	chr14:61108954-61109786	rs73309455;rs540340951;rs560589875;rs192346710	48;26;11;9
cg21531089	-0.00548302	0.242395	-15.771	1.84242e-29	5.36906e-25	52.819	1	24718669	R	II	STPG1	Body	opensea	Body-opensea		rs72880671;rs560964841	42;4
cg11693709	-0.00444796	0.4302	-15.7411	2.12029e-29	5.94997e-25	52.6777	15	40542019	F	II	PAK6	5'UTR	shelf	5'UTR-shelf	chr15:40544352-40545512	rs532139955;rs538902895	1;8
cg19283806	-0.00403497	0.303945	-15.6827	2.79145e-29	7.55362e-25	52.4012	18	66389420	F	I	CCDC102B	5'UTR	opensea	5'UTR-opensea		rs534434832;rs552517857	20;27
cg20591472	0.00261546	0.252606	15.6375	3.45542e-29	9.02788e-25	52.1866	1	110008990	R	II	SYPL2	TSS200	island	TSS200-island	chr1:110008962-110010124	rs111283591;rs576752705	51;38
cg07914614	-0.00426858	0.532155	-15.5159	6.13741e-29	1.55006e-24	51.609	1	62072468	F	II		IGR	opensea	IGR-opensea		rs533726630;rs555746666	10;36
cg10501210	-0.0051714	0.767351	-15.5038	6.50054e-29	1.58881e-24	51.5512	1	207997020	F	I		IGR	opensea	IGR-opensea		rs564245812;rs531422291;rs61821292	6;13;38
cg12642568	-0.00251925	0.665128	-15.4481	8.4612e-29	2.00339e-24	51.2862	1	1846648	R	II	CALML6	5'UTR	shelf	5'UTR-shelf	chr1:1850098-1851391	rs114979627;rs547578663	35;32
cg15366841	-0.00296615	0.585314	-15.4082	1.02271e-28	2.34812e-24	51.0956	4	6012468	R	II		IGR	shelf	IGR-shelf	chr4:6009868-6010112	rs528173604;rs116083461;rs564698246	46;36;35
cg07553761	0.00384782	0.437552	15.359	1.29189e-28	2.87893e-24	50.8607	3	160167977	F	I	TRIM59	TSS1500	island	TSS1500-island	chr3:160167184-160168200	rs528311459;rs569530715	1;16
cg12841266	0.00217838	0.388664	15.3481	1.36067e-28	2.94556e-24	50.8085	3	9594093	R	II	LHFPL4	Body	island	Body-island	chr3:9594068-9594328	rs141817196;rs76516178	13;9
cg27447795	-0.00302325	0.161039	-15.3284	1.49361e-28	3.14354e-24	50.7148	1	46309093	F	II	MAST2	Body	opensea	Body-opensea
cg24866418	0.00224311	0.412575	15.2246	2.44975e-28	5.01652e-24	50.2174	3	9594082	R	II	LHFPL4	Body	island	Body-island	chr3:9594068-9594328	rs141817196	2
cg19991948	-0.00443058	0.282613	-15.0896	4.66743e-28	9.30632e-24	49.5694	10	121335173	F	II	TIAL1	3'UTR	opensea	3'UTR-opensea		rs550864452;rs139964504	28;37
cg14692377	0.00234509	0.197064	14.8535	1.44897e-27	2.81499e-23	48.4307	17	28562685	R	I	SLC6A4	1stExon	island	1stExon-island	chr17:28562387-28563186	rs202111661;rs72557984;rs530297217	45;42;8
cg11649376	-0.00245643	0.548912	-14.8081	1.80367e-27	3.4165e-23	48.2106	12	81473234	F	II	ACSS3	Body	shore	Body-shore	chr12:81471569-81472119	rs79308388;rs75177742;rs141408634	16;22;32
cg23565569	-0.0036967	0.380157	-14.7466	2.42617e-27	4.48353e-23	47.9127	7	120629502	F	II	CPED1	5'UTR	opensea	5'UTR-opensea		rs560130076;rs368713267	26;50
cg25940196	-0.00367618	0.301221	-14.7374	2.5358e-27	4.57456e-23	47.8682	14	33654069	F	II	NPAS3	Body	opensea	Body-opensea		rs183214380;rs187952143;rs557456389	14;26;31
cg06570224	0.00205587	0.351937	14.7081	2.92085e-27	5.04615e-23	47.7262	3	157812475	F	II		IGR	island	IGR-island	chr3:157812053-157812764	rs145776517	39
cg20816447	-0.00373204	0.213276	-14.7074	2.93042e-27	5.04615e-23	47.7229	4	15480781	R	II	CC2D2A	Body	opensea	Body-opensea
cg21323642	-0.00213867	0.290348	-14.702	3.00855e-27	5.06557e-23	47.6964	22	31709724	F	II		IGR	opensea	IGR-opensea		rs117696261;rs567502959	3;31
cg15526956	-0.00379007	0.601051	-14.6892	3.19985e-27	5.26029e-23	47.6345	16	64450350	R	II		IGR	opensea	IGR-opensea		rs554662972	42
cg07082267	-0.00242447	0.448967	-14.6852	3.26305e-27	5.26029e-23	47.6148	16	85429035	R	II		IGR	opensea	IGR-opensea		rs555857485;rs191024955;rs569619427	21;3;2
cg11584042	-0.00388417	0.551344	-14.6621	3.64921e-27	5.76025e-23	47.5024	1	229977122	F	II		IGR	opensea	IGR-opensea		rs79724145	8
cg23500537	0.00241381	0.424616	14.6146	4.59016e-27	7.09767e-23	47.2719	5	140419819	R	II		IGR	opensea	IGR-opensea		rs31747	22
cg18633600	0.00215183	0.232248	14.6036	4.84323e-27	7.3392e-23	47.2179	12	1940452	F	II	LRTM2	Body	opensea	Body-opensea		rs11836031;rs200693756	1;28
cg11071401	0.00201643	0.442269	14.4759	8.99615e-27	1.3365e-22	46.5957	17	48637194	F	I	CACNA1G	TSS1500	island	TSS1500-island	chr17:48636103-48639279	rs544881437	13
cg26921969	0.00215713	0.245295	14.4639	9.53275e-27	1.38899e-22	46.5375	5	92948217	R	II		IGR	opensea	IGR-opensea
cg02669012	-0.00369395	0.372844	-14.4007	1.29628e-26	1.78574e-22	46.2287	10	58382013	R	II		IGR	opensea	IGR-opensea		rs117862744;rs183088967	31;19
cg01021271	-0.00465526	0.154643	-14.3963	1.32423e-26	1.79168e-22	46.2072	11	82268518	F	II		IGR	opensea	IGR-opensea
cg24436906	0.0024023	0.319427	14.3881	1.37833e-26	1.83215e-22	46.167	2	242498081	F	I	BOK	TSS200	island	TSS200-island	chr2:242498013-242499274	rs550626322	14
cg05498680	-0.00321485	0.310787	-14.2801	2.3325e-26	3.04703e-22	45.6384	7	7142996	R	II		IGR	opensea	IGR-opensea		rs532734217;rs551266037	37;21
cg21599943	-0.00269286	0.145067	-14.2584	2.59383e-26	3.33098e-22	45.5317	17	50467356	R	II		IGR	opensea	IGR-opensea		rs114285572;rs535659083	3;2
cg20843466	-0.00297714	0.302807	-14.25	2.70187e-26	3.33976e-22	45.4907	12	18615448	R	II	PIK3C2G	Body	opensea	Body-opensea		rs550582877	37
cg12934382	0.00493869	0.423066	14.2495	2.70881e-26	3.33976e-22	45.4881	3	51741135	F	I	GRM2	1stExon	island	1stExon-island	chr3:51740740-51741413	rs561596345;rs149387441;rs544422490	2;3;4
cg18826637	-0.00549573	0.45464	-14.2477	2.73289e-26	3.33976e-22	45.4792	2	145116633	F	II		IGR	opensea	IGR-opensea		rs576210844;rs543272142;rs561928581	9;23;51
cg27099280	0.00247454	0.126817	14.2236	3.07419e-26	3.6972e-22	45.361	15	72612204	F	I	CELF6	1stExon	island	1stExon-island	chr15:72611946-72612802
cg11084334	0.00233604	0.630981	14.1978	3.48734e-26	4.12855e-22	45.2343	3	9594264	R	II	LHFPL4	Body	island	Body-island	chr3:9594068-9594328	rs9880840	16
cg22156456	-0.00208505	0.218095	-14.1899	3.62501e-26	4.22551e-22	45.1954	17	39844239	R	II	EIF1	TSS1500	shore	TSS1500-shore	chr17:39844833-39845950	rs79388163;rs181525522;rs186206379	46;5;1
cg02844688	-0.00302857	0.502686	-14.1516	4.37016e-26	5.01692e-22	45.0076	20	11758521	R	II		IGR	opensea	IGR-opensea
cg05061867	-0.00448156	0.722475	-14.0832	6.10988e-26	6.80781e-22	44.671	7	84802108	R	II		IGR	opensea	IGR-opensea		rs567229958;rs534649640	43;1
cg22796704	-0.00363688	0.640194	-14.0559	6.98555e-26	7.6707e-22	44.5364	10	49673534	F	II	ARHGAP22	Body	shore	Body-shore	chr10:49674243-49674776	rs11101335;rs561945064	27;40
cg21762610	-0.00456868	0.361518	-14.022	8.24924e-26	8.92894e-22	44.3694	2	210655030	R	II	UNC80	Body	opensea	Body-opensea		rs531003999;rs6435539	36;28
cg11299543	-0.00635483	0.362366	-13.9983	9.26509e-26	9.88723e-22	44.2527	9	5510595	R	II	PDCD1LG2	1stExon	opensea	1stExon-opensea
cg22736354	0.00218768	0.268451	13.9427	1.21786e-25	1.28159e-21	43.9781	6	18122719	F	II	NHLRC1	1stExon	island	1stExon-island	chr6:18122250-18122994	rs143893542	8
cg00664406	0.00296701	0.493041	13.9295	1.29918e-25	1.33637e-21	43.9131	3	51740875	F	I	GRM2	TSS1500	island	TSS1500-island	chr3:51740740-51741413
cg24902838	-0.00502983	0.343177	-13.9286	1.3052e-25	1.33637e-21	43.9085	11	27897187	F	II		IGR	opensea	IGR-opensea		rs186053672	47
cg18933331	-0.00253992	0.501863	-13.9223	1.34605e-25	1.35983e-21	43.8775	1	110186418	R	II		IGR	shore	IGR-shore	chr1:110185961-110186164
cg07522171	-0.0021699	0.202345	-13.9091	1.43632e-25	1.43193e-21	43.8123	7	28218686	R	II	JAZF1-AS1	TSS1500	shore	TSS1500-shore	chr7:28220014-28220534	rs568516710	43
cg07975200	-0.00378888	0.138837	-13.8934	1.55184e-25	1.527e-21	43.7346	12	99525034	R	II	ANKS1B	Body	opensea	Body-opensea		rs147581374;rs576531095	32;7
cg14947101	-0.00332896	0.75504	-13.856	1.86577e-25	1.81237e-21	43.5496	2	207578484	R	II	DYTN	Body	opensea	Body-opensea		rs11887929;rs373946707;rs180971887;rs528653766;rs545183384	46;40;15;14;1
cg17885226	0.00291545	0.317945	13.8504	1.91831e-25	1.83982e-21	43.5217	6	105388731	F	II		IGR	island	IGR-island	chr6:105388190-105389545	rs549014815;rs565930599	0;18
cg20988565	-0.00373561	0.518375	-13.8437	1.98229e-25	1.87742e-21	43.4887	8	106334333	F	II	ZFPM2	Body	shelf	Body-shelf	chr8:106330518-106332120	rs190852179;rs555183568;rs573002423;rs138766635	12;18;40;49
cg06175101	-0.00334568	0.332391	-13.8383	2.03516e-25	1.90369e-21	43.4623	1	94529767	R	II	ABCA4	Body	opensea	Body-opensea		rs4847273;rs574377575;rs541794226;rs561607729;rs532039674	26;25;18;2;1
cg09472506	-0.00491515	0.383606	-13.8349	2.06958e-25	1.91228e-21	43.4454	11	100803740	F	II	ARHGAP42	Body	opensea	Body-opensea		rs181035022	41
cg07323488	-0.00452029	0.311272	-13.8291	2.12997e-25	1.94437e-21	43.4165	3	168185313	R	II	EGFEM1P	Body	opensea	Body-opensea		rs573621163;rs540964485	18;2
cg14583999	-0.00308012	0.510274	-13.8078	2.36564e-25	2.1338e-21	43.3111	3	10019040	R	II	TMEM111	Body	opensea	Body-opensea		rs369128418;rs540195779	11;1
cg02597337	-0.00379974	0.123847	-13.7822	2.68488e-25	2.39326e-21	43.184	10	100121156	R	II		IGR	opensea	IGR-opensea		rs531971501;rs550209094	24;1
cg03473532	-0.0034951	0.784134	-13.7459	3.21125e-25	2.82917e-21	43.0042	7	131008743	R	II	MKLN1	Body	shelf	Body-shelf	chr7:131012460-131013190	rs537847128	14
cg16054275	-0.0025859	0.424533	-13.7345	3.39701e-25	2.95843e-21	42.9477	1	169556022	F	II	F5	TSS1500	opensea	TSS1500-opensea		rs9332483;rs2269648;rs146501594	23;28;30
cg26608718	-0.00276719	0.299302	-13.6667	4.75008e-25	4.05141e-21	42.611	19	15530737	R	II	AKAP8L	TSS1500	shore	TSS1500-shore	chr19:15529290-15529902	rs188307496	42
cg11215901	-0.00440954	0.212579	-13.6631	4.83464e-25	4.05141e-21	42.5933	4	159526872	F	II	RXFP1	Body	opensea	Body-opensea		rs138986331;rs143009311;rs544053868;rs75212350	0;1;6;51
cg23016129	0.00240157	0.198918	13.6618	4.86591e-25	4.05141e-21	42.5868	10	22634224	R	I	SPAG6	TSS200	island	TSS200-island	chr10:22634000-22634862	rs552743127	5
cg07134623	-0.00407951	0.423881	-13.6282	5.74472e-25	4.73112e-21	42.4201	4	83975980	F	II	COPS4	Body	opensea	Body-opensea		rs543830936;rs140689925;rs150480693	1;6;40
cg14674720	0.00211102	0.229783	13.6176	6.05495e-25	4.933e-21	42.3673	2	219827930	F	II		IGR	island	IGR-island	chr2:219827659-219828205	rs191840295;rs549943320	16;36
cg04873577	-0.00297881	0.546018	-13.586	7.0798e-25	5.70659e-21	42.2102	7	121006948	F	II	FAM3C	Body	opensea	Body-opensea
cg22231062	-0.0029201	0.70239	-13.5391	8.93398e-25	7.05111e-21	41.9766	1	95321818	R	II	SLC44A3	Body	opensea	Body-opensea		rs573097580;rs541693575	29;2
cg16385335	-0.00245166	0.570742	-13.5159	1.00222e-24	7.8284e-21	41.8612	11	71710614	F	I	IL18BP	TSS200	opensea	TSS200-opensea		rs541318477;rs148879553	7;30
cg23746497	0.00267934	0.422713	13.4991	1.08951e-24	8.42343e-21	41.7773	6	105388668	F	I		IGR	island	IGR-island	chr6:105388190-105389545	rs115424684;rs11754600	36;50
cg12318914	-0.00222123	0.133764	-13.4423	1.44467e-24	1.09862e-20	41.494	4	17387235	F	II		IGR	opensea	IGR-opensea
cg11218872	-0.00328689	0.774684	-13.4415	1.44998e-24	1.09862e-20	41.4903	3	193988737	F	II		IGR	shore	IGR-shore	chr3:193987425-193987758	rs573946345	36
cg08262002	-0.0032232	0.484529	-13.3785	1.98392e-24	1.48053e-20	41.1755	4	16575323	F	II	LDB2	Body	opensea	Body-opensea
cg01528542	-0.00311324	0.596169	-13.3776	1.99312e-24	1.48053e-20	41.1709	12	81468232	F	II		IGR	shelf	IGR-shelf	chr12:81471569-81472119	rs182672813;rs532519041;rs573441735;rs543765161	6;9;31;32
cg17453456	-0.00248735	0.316092	-13.3396	2.40748e-24	1.75393e-20	40.9812	1	156094519	R	II	LMNA	Body	opensea	Body-opensea
cg02238388	0.00293697	0.196717	13.3198	2.65742e-24	1.91758e-20	40.8821	1	110008993	R	I	SYPL2	TSS200	island	TSS200-island	chr1:110008962-110010124	rs576752705	41
cg07547549	0.00279835	0.374116	13.3049	2.86223e-24	2.04589e-20	40.8075	20	44658225	R	II	SLC12A5	Body	island	Body-island	chr20:44657463-44659243	rs374364577;rs555248456	11;4
cg07503069	-0.00334888	0.356148	-13.2889	3.09927e-24	2.19462e-20	40.7276	2	241084049	F	I		IGR	opensea	IGR-opensea		rs139408432;rs563475707;rs575469788	11;21;37
cg17168836	-0.00285025	0.26761	-13.2774	3.28251e-24	2.30176e-20	40.67	1	68256161	R	II	GNG12	5'UTR	opensea	5'UTR-opensea
cg10961604	0.00306767	0.294411	13.2756	3.31133e-24	2.30176e-20	40.6612	1	27709771	R	I	CD164L2	1stExon	island	1stExon-island	chr1:27709600-27709831
cg16449837	-0.00281815	0.413291	-13.2705	3.39631e-24	2.33936e-20	40.6358	12	15432327	F	II		IGR	opensea	IGR-opensea
cg16714760	-0.00402721	0.760528	-13.263	3.52598e-24	2.40681e-20	40.5981	4	155386347	R	II	DCHS2	Body	opensea	Body-opensea		rs149845354;rs78205334;rs528754695;rs546992307	39;7;6;2
cg16008966	-0.00244491	0.572426	-13.2311	4.13547e-24	2.79763e-20	40.4381	1	114761794	F	II		IGR	opensea	IGR-opensea		rs192215117;rs570463982	27;34
cg11970349	0.00202705	0.275509	13.1869	5.15651e-24	3.45749e-20	40.2165	4	8582287	R	II	GPR78	TSS200	island	TSS200-island	chr4:8582036-8583364
cg24200825	-0.00342357	0.421803	-13.144	6.38827e-24	4.24583e-20	40.0015	1	46235092	F	II		IGR	opensea	IGR-opensea		rs114421590;rs569977379;rs7541962	0;11;25
cg18150280	-0.00261828	0.213797	-13.1181	7.27138e-24	4.79074e-20	39.8715	1	192776859	R	II	RGS2	TSS1500	shore	TSS1500-shore	chr1:192777632-192778198	rs568116427;rs142540600	34;32
cg18651026	-0.00200746	0.568348	-13.1064	7.71004e-24	5.03596e-20	39.8127	6	33140660	R	II	COL11A2	Body	opensea	Body-opensea		rs552383229	2
cg04453050	0.00239679	0.45429	13.101	7.91972e-24	5.12871e-20	39.7858	3	51740896	F	I	GRM2	TSS200	island	TSS200-island	chr3:51740740-51741413	rs114774669;rs540550863	34;36
cg01011173	-0.00474082	0.44099	-13.0874	8.47776e-24	5.44356e-20	39.7174	2	157912589	R	II		IGR	opensea	IGR-opensea		rs562422375	5
cg08564235	-0.00207446	0.425829	-13.0763	8.96255e-24	5.65892e-20	39.6616	17	46869575	F	II	TTLL6	Body	opensea	Body-opensea		rs182728925;rs534455848;rs140566248	1;32;45
cg16001165	-0.00255619	0.578511	-13.0741	9.05968e-24	5.67297e-20	39.6508	4	129581866	F	II		IGR	opensea	IGR-opensea		rs145009307;rs575490570	18;30
cg20351734	-0.00258581	0.59791	-13.0542	1.00131e-23	6.21857e-20	39.5503	X	73571783	R	II		IGR	opensea	IGR-opensea
cg06506328	-0.00289267	0.367369	-13.0441	1.05324e-23	6.48792e-20	39.4996	10	69373205	F	II	CTNNA3	Body	opensea	Body-opensea		rs138668765	29
cg04931708	0.00220915	0.23033	13.038	1.08562e-23	6.63344e-20	39.4692	7	121944678	F	II	FEZF1	TSS200	shore	TSS200-shore	chr7:121943867-121944538
cg26969888	-0.00276258	0.483963	-12.9849	1.41671e-23	8.58727e-20	39.202	19	14064254	R	II	PODNL1	TSS200	shore	TSS200-shore	chr19:14062785-14063430	rs548590647	34
cg16935839	0.00214864	0.327701	12.9471	1.71256e-23	1.02981e-19	39.0116	15	40212488	R	I	GPR176	1stExon	island	1stExon-island	chr15:40211961-40213444	rs146865015	18
cg11301505	-0.00273617	0.465398	-12.9366	1.80483e-23	1.07675e-19	38.959	14	80051223	F	II	NRXN3	Body	opensea	Body-opensea		rs150352138	0
cg16476710	-0.0034317	0.259385	-12.887	2.31594e-23	1.37088e-19	38.7087	14	37304393	F	II	SLC25A21	Body	opensea	Body-opensea		rs568436344;rs530974277	29;48
cg12648537	0.00252097	0.205309	12.8735	2.47819e-23	1.45556e-19	38.6408	8	101118463	R	I	RGS22	TSS1500	island	TSS1500-island	chr8:101117922-101118693	rs567481051;rs536140330;rs7831348	35;28;27
cg07738234	-0.00344563	0.17083	-12.8631	2.61096e-23	1.52174e-19	38.5884	6	117593953	F	II	VGLL2	3'UTR	shore	3'UTR-shore	chr6:117591533-117592279	rs182084934;rs187630222	1;22
cg03614193	0.00210037	0.336297	12.8535	2.74039e-23	1.58498e-19	38.5398	18	55021542	F	I	ST8SIA3	Body	island	Body-island	chr18:55019707-55021605	rs576947032;rs544483145;rs113423471;rs202125286;rs200319946;rs529849678;rs3745059;rs75949411	2;16;21;23;34;36;45;46
cg15619071	-0.00290395	0.686496	-12.8435	2.88162e-23	1.65404e-19	38.4894	14	37642333	F	I	SLC25A21-AS1	Body	shore	Body-shore	chr14:37641232-37641879	rs187924361	23
cg20219381	0.00255787	0.314009	12.8308	3.07101e-23	1.7495e-19	38.4255	8	101118083	R	I	RGS22	Body	island	Body-island	chr8:101117922-101118693	rs75188878;rs540941359;rs117601895	51;28;2
cg24892069	-0.00531942	0.495198	-12.7735	4.09661e-23	2.31635e-19	38.1363	10	33562205	R	II	NRP1	Body	opensea	Body-opensea		rs570010222;rs537383122	40;14
cg03738025	0.00305658	0.300751	12.7713	4.14322e-23	2.32535e-19	38.125	6	105388694	F	I		IGR	island	IGR-island	chr6:105388190-105389545	rs115424684;rs11754600;rs549014815	10;24;37
cg18902238	-0.00318346	0.628582	-12.7559	4.47635e-23	2.49384e-19	38.0474	2	226662251	R	II		IGR	opensea	IGR-opensea		rs75418736	43
cg17773914	-0.00433461	0.544314	-12.7329	5.0259e-23	2.77957e-19	37.9311	1	170169969	F	II		IGR	opensea	IGR-opensea		rs576339236;rs537395095	7;21
cg11891925	-0.00252394	0.428076	-12.6994	5.95144e-23	3.26758e-19	37.7615	10	13091949	F	II		IGR	opensea	IGR-opensea		rs376989536	30
cg02919691	-0.00241532	0.586355	-12.6955	6.0701e-23	3.30875e-19	37.7417	2	165336155	R	II		IGR	opensea	IGR-opensea		rs187303818;rs562908231;rs576398301	46;30;7
cg23606718	0.00242448	0.189134	12.6913	6.19746e-23	3.33223e-19	37.7209	2	131513927	F	I	FAM123C	5'UTR	island	5'UTR-island	chr2:131513363-131514183	rs573121713;rs190231357	18;45
cg05812200	-0.00448116	0.62764	-12.6912	6.20114e-23	3.33223e-19	37.7203	4	16463145	R	II		IGR	opensea	IGR-opensea		rs577435371;rs540087254;rs560025601	48;38;8
cg12776916	-0.00271549	0.280278	-12.6839	6.43398e-23	3.43301e-19	37.6833	7	140739534	R	II		IGR	opensea	IGR-opensea
cg21620282	0.00245066	0.292373	12.6821	6.49231e-23	3.43991e-19	37.6742	14	93389628	F	I	CHGA	5'UTR	island	5'UTR-island	chr14:93389245-93389899	rs368777863	10
cg17372101	-0.00267679	0.445464	-12.6749	6.73422e-23	3.5433e-19	37.6375	7	147500722	F	II	CNTNAP2	Body	opensea	Body-opensea		rs138206770;rs851670;rs571756537	0;13;21
cg04842552	-0.00274788	0.254126	-12.6587	7.30736e-23	3.81835e-19	37.5556	4	184909509	F	II	STOX2	Body	opensea	Body-opensea		rs576137461	6
cg23749518	-0.00294832	0.121076	-12.6361	8.18726e-23	4.24883e-19	37.4415	12	72535382	R	II		IGR	opensea	IGR-opensea		rs548692972;rs567364747;rs534370520	46;42;1
cg02973171	0.00224417	0.212708	12.628	8.53038e-23	4.36707e-19	37.4003	11	82443614	R	I	FAM181B	1stExon	island	1stExon-island	chr11:82443435-82444976	rs565273197	46
cg26081188	-0.00228445	0.194614	-12.6222	8.78269e-23	4.43629e-19	37.371	11	19726873	R	II	NAV2	Body	opensea	Body-opensea		rs570264987	47
cg19802138	0.00208018	0.340415	12.6038	9.63689e-23	4.83552e-19	37.2779	13	112722719	F	II	SOX1	1stExon	island	1stExon-island	chr13:112720564-112723582	rs147042049	43
cg08745595	-0.00259649	0.551415	-12.5999	9.8295e-23	4.8677e-19	37.258	1	169556012	F	II	F5	TSS1500	opensea	TSS1500-opensea		rs9332483;rs2269648;rs146501594	33;38;40
cg09515953	0.00225982	0.18246	12.5556	1.22944e-22	6.00977e-19	37.0335	19	38747355	R	I	PPP1R14A	TSS200	island	TSS200-island	chr19:38746638-38747379	rs78814973;rs138141663	40;36
cg22943590	-0.00600221	0.641329	-12.5542	1.23786e-22	6.01218e-19	37.0267	2	66648797	F	II		IGR	shelf	IGR-shelf	chr2:66652691-66654218	rs528446937;rs551587672	0;3
cg22083892	-0.00637506	0.502709	-12.5434	1.30766e-22	6.29848e-19	36.9717	12	21928661	R	II	KCNJ8	TSS1500	opensea	TSS1500-opensea		rs534932144;rs183136321;rs577312470	36;25;2
cg13300273	0.00371434	0.342295	12.5425	1.31344e-22	6.29848e-19	36.9672	1	200842890	F	I	GPR25	1stExon	island	1stExon-island	chr1:200842196-200843388
cg07336350	0.00230003	0.280919	12.5208	1.46562e-22	6.94041e-19	36.8572	16	54322127	R	I		IGR	island	IGR-island	chr16:54317821-54324604
cg13206721	0.0021596	0.15842	12.4998	1.62975e-22	7.66969e-19	36.7507	10	25463350	R	II	GPR158	TSS1500	shore	TSS1500-shore	chr10:25463756-25465639
cg16267679	-0.00373938	0.375797	-12.483	1.77438e-22	8.19288e-19	36.6654	2	145278615	F	II	LINC01412	TSS1500	shelf	TSS1500-shelf	chr2:145273456-145275378
cg05991454	0.00231308	0.195761	12.4816	1.78671e-22	8.19288e-19	36.6585	4	147558435	F	I		IGR	island	IGR-island	chr4:147558231-147558583	rs531385523	23
cg05412028	-0.0028241	0.196276	-12.4807	1.79499e-22	8.19288e-19	36.6539	13	95952937	R	I	ABCC4	Body	shore	Body-shore	chr13:95953337-95954211
cg17037461	-0.00264847	0.453833	-12.4578	2.01544e-22	9.08959e-19	36.5376	13	106996376	R	II		IGR	opensea	IGR-opensea
cg18071806	0.00258422	0.803347	12.4539	2.05614e-22	9.21829e-19	36.5176	12	19592058	R	II	AEBP2	TSS1500	shore	TSS1500-shore	chr12:19592183-19593685	rs533235888	10
cg25533247	-0.00233867	0.181604	-12.4447	2.15367e-22	9.57245e-19	36.4711	19	15530630	F	II	AKAP8L	TSS1500	shore	TSS1500-shore	chr19:15529290-15529902	rs547274140;rs74428673	31;36
cg03083251	-0.0032311	0.467462	-12.4358	2.25314e-22	9.92528e-19	36.4258	7	135408513	R	II	SLC13A4	Body	opensea	Body-opensea		rs562323601;rs530986065;rs551175245	41;40;10
cg02820318	-0.00211153	0.461139	-12.4319	2.29792e-22	1.0064e-18	36.406	9	135331299	R	II	C9orf171	Body	opensea	Body-opensea
cg20222376	-0.00201827	0.161072	-12.4284	2.33988e-22	1.01344e-18	36.3879	19	15530606	R	II	AKAP8L	TSS1500	shore	TSS1500-shore	chr19:15529290-15529902	rs533892934	11
cg12179916	-0.00307939	0.637354	-12.4283	2.34074e-22	1.01344e-18	36.3875	12	22568845	R	II		IGR	opensea	IGR-opensea
cg08176240	-0.0024083	0.548063	-12.4068	2.61027e-22	1.12372e-18	36.2782	15	31489071	R	II		IGR	opensea	IGR-opensea		rs200724929	35
cg19505546	0.00331364	0.165642	12.3903	2.83664e-22	1.21427e-18	36.1948	5	139017263	F	II		IGR	island	IGR-island	chr5:139017133-139017668	rs542170989;rs563556921	13;21
cg04885881	-0.00283308	0.41508	-12.378	3.02023e-22	1.27841e-18	36.1318	1	11123118	F	II		IGR	shelf	IGR-shelf	chr1:11119030-11120634	rs145278780;rs557753879	7;9
cg18247055	0.0025399	0.15096	12.3629	3.26012e-22	1.37153e-18	36.0552	10	22634226	R	I	SPAG6	TSS200	island	TSS200-island	chr10:22634000-22634862	rs552743127	7
cg10538119	-0.00407019	0.554339	-12.3619	3.27643e-22	1.37153e-18	36.0502	15	89080469	F	II	DET1	Body	opensea	Body-opensea		rs551986043	41
cg18311495	-0.00268959	0.133835	-12.3566	3.3655e-22	1.40108e-18	36.0233	15	95719761	R	II		IGR	opensea	IGR-opensea		rs73465998	35
cg12945428	-0.00391775	0.469643	-12.354	3.41041e-22	1.41202e-18	36.01	14	37642390	F	II	SLC25A21-AS1	Body	shore	Body-shore	chr14:37641232-37641879
cg15894389	-0.00408446	0.294128	-12.3523	3.43974e-22	1.41642e-18	36.0014	13	47470857	R	II	HTR2A	1stExon	opensea	1stExon-opensea		rs571591724;rs6312;rs561657873	40;35;1
cg10057309	-0.00402153	0.452762	-12.3282	3.88708e-22	1.58341e-18	35.8787	11	80669513	F	II		IGR	opensea	IGR-opensea		rs188724405	0
cg10177394	0.00218929	0.191229	12.314	4.17617e-22	1.67417e-18	35.8068	6	10385126	F	I		IGR	island	IGR-island	chr6:10384965-10385492
cg17825846	-0.00261293	0.421047	-12.3096	4.27201e-22	1.70358e-18	35.784	16	23815246	R	II		IGR	opensea	IGR-opensea		rs12928525	27
cg07161822	-0.0033242	0.193146	-12.2784	5.00452e-22	1.9749e-18	35.6253	7	101178717	R	II	COL26A1	Body	opensea	Body-opensea
cg22737154	-0.00268111	0.445553	-12.263	5.41152e-22	2.11473e-18	35.5468	2	64631614	R	II		IGR	opensea	IGR-opensea
cg07191657	-0.00307233	0.420278	-12.2629	5.41468e-22	2.11473e-18	35.5462	10	14478541	F	II	MIR1265	TSS200	opensea	TSS200-opensea		rs190061780;rs368618020;rs149384303	1;34;35
cg20588519	-0.00277606	0.758034	-12.2509	5.75417e-22	2.23579e-18	35.4852	16	73094179	F	II		IGR	shore	IGR-shore	chr16:73091514-73092395
cg16932827	-0.00291876	0.790037	-12.237	6.17365e-22	2.38655e-18	35.4147	3	193988639	F	II		IGR	shore	IGR-shore	chr3:193987425-193987758	rs62288071	20
cg12610471	0.0021331	0.283165	12.2267	6.50599e-22	2.50225e-18	35.3621	10	22634199	R	I	SPAG6	TSS200	island	TSS200-island	chr10:22634000-22634862
cg07211259	-0.00268605	0.187819	-12.2193	6.75418e-22	2.58458e-18	35.3245	9	5510497	R	II	PDCD1LG2	TSS200	opensea	TSS200-opensea		rs564089977;rs531537741;rs151311934;rs562204773	51;36;23;20
cg11436113	-0.00262601	0.526694	-12.2058	7.23308e-22	2.74016e-18	35.2558	20	19191145	R	II		IGR	shore	IGR-shore	chr20:19192459-19193902	rs535744498;rs547626871	50;28
cg04400489	-0.00235203	0.709889	-12.1874	7.94213e-22	2.99381e-18	35.162	18	3868137	F	II	DLGAP1	Body	opensea	Body-opensea		rs568323571;rs533784460	40;50
cg18645241	-0.00409058	0.428964	-12.1814	8.1903e-22	3.07208e-18	35.1312	21	43022102	R	II		IGR	opensea	IGR-opensea		rs557443835;rs577843525;rs540344177	32;17;5
cg02872426	-0.00660451	0.381367	-12.1759	8.42163e-22	3.14328e-18	35.1032	6	110736772	F	II	DDO	TSS200	opensea	TSS200-opensea		rs368825335;rs78957368;rs150246642	0;15;20
cg26549701	0.00220577	0.244618	12.1627	9.00821e-22	3.34574e-18	35.0357	5	72599503	F	II		IGR	island	IGR-island	chr5:72598958-72599656	rs544418322;rs149578025	2;29
cg11174855	0.00335756	0.226096	12.1514	9.53696e-22	3.52484e-18	34.9785	10	134598352	R	I	NKX6-2	3'UTR	island	3'UTR-island	chr10:134597357-134602649	rs562201621	7
cg00439658	0.00200346	0.207864	12.1468	9.7633e-22	3.59098e-18	34.955	17	72848669	F	II	GRIN2C	Body	island	Body-island	chr17:72848166-72848901
cg20786223	-0.00273495	0.802761	-12.1413	1.00422e-21	3.6632e-18	34.9267	6	164530485	F	II		IGR	opensea	IGR-opensea		rs76592242	45
cg01606885	-0.00306306	0.76345	-12.1303	1.06208e-21	3.83197e-18	34.8705	5	53765871	F	II		IGR	opensea	IGR-opensea		rs141756876;rs540090483;rs558519995	0;1;43
cg19996105	-0.0028065	0.121048	-12.1279	1.07498e-21	3.86014e-18	34.8584	1	190723988	F	II	LOC440704	Body	opensea	Body-opensea
cg03555227	0.00214491	0.322945	12.1254	1.08879e-21	3.88426e-18	34.8456	5	170289070	R	II	RANBP17	Body	island	Body-island	chr5:170288879-170289737	rs550500951;rs569656264;rs538669127;rs139675546;rs572141155	43;42;29;22;10
cg22010052	0.00305555	0.185167	12.1164	1.13962e-21	4.03488e-18	34.7999	5	115298704	F	I	LVRN	1stExon	island	1stExon-island	chr5:115298350-115299137	rs150590907;rs139596752;rs149778258	0;22;33
cg03105604	-0.00217214	0.180454	-12.1038	1.21522e-21	4.26269e-18	34.7355	16	82675170	R	II	CDH13	5'UTR	opensea	5'UTR-opensea		rs562613856;rs111789437;rs7202437;rs560063681;rs528796376	44;43;35;14;1
cg21548231	-0.00262384	0.412587	-12.0895	1.30675e-21	4.50321e-18	34.6626	3	32381608	R	II	CMTM8	Body	opensea	Body-opensea		rs200242163;rs146440324;rs141361555	49;19;2
cg06279276	0.00371607	0.263423	12.0894	1.30756e-21	4.50321e-18	34.662	16	67184164	R	I	B3GNT9	Body	island	Body-island	chr16:67183208-67184968
cg06268694	0.00296562	0.220615	12.0755	1.40361e-21	4.79266e-18	34.5909	22	46932642	R	I	CELSR1	1stExon	island	1stExon-island	chr22:46929317-46934861	rs553566026	10
cg15931375	-0.00314844	0.822725	-12.0754	1.40425e-21	4.79266e-18	34.5905	11	82465666	F	II		IGR	opensea	IGR-opensea		rs577148932	20
cg00329615	-0.0035211	0.363799	-12.0444	1.64447e-21	5.56237e-18	34.4321	3	118706648	R	II	IGSF11	Body	opensea	Body-opensea		rs552707378;rs570930768;rs180791276	18;17;1
cg00676294	-0.00370376	0.351285	-12.0323	1.74854e-21	5.88528e-18	34.3706	8	69173390	R	II		IGR	opensea	IGR-opensea		rs557485189	48
cg11220950	0.00212823	0.495666	12.0316	1.75546e-21	5.88528e-18	34.3666	16	2042693	R	II	SYNGR3	Body	island	Body-island	chr16:2041825-2043026	rs140958780;rs139239772;rs143768191;rs200028112	45;36;21;14
cg25410668	0.00284358	0.539709	12.019	1.87164e-21	6.24713e-18	34.3023	1	28241577	R	II	RPA2	TSS1500	shore	TSS1500-shore	chr1:28240584-28241535	rs149574926	20
cg08617701	-0.0035293	0.626289	-12.0169	1.89147e-21	6.26954e-18	34.2918	4	189361224	R	II		IGR	opensea	IGR-opensea
cg10192893	0.00230751	0.279776	12.0165	1.89491e-21	6.26954e-18	34.2899	4	41747895	R	I	PHOX2B	Body	island	Body-island	chr4:41747508-41747944
cg21899500	0.00283382	0.576223	12.014	1.91988e-21	6.32454e-18	34.2768	3	51740850	R	II	GRM2	TSS1500	island	TSS1500-island	chr3:51740740-51741413	rs539412875	2
cg18471993	0.00243512	0.339035	12.011	1.94895e-21	6.39254e-18	34.2617	6	100917416	F	I		IGR	island	IGR-island	chr6:100917205-100917523	rs78841305;rs550385653;rs375660872;rs369711299	5;42;43;44
cg12757011	0.00220877	0.30197	12.0091	1.96777e-21	6.42644e-18	34.2521	2	162281111	R	II	TBR1	3'UTR	shore	3'UTR-shore	chr2:162279835-162280709
cg12433043	-0.00318677	0.455906	-12.0038	2.02195e-21	6.57502e-18	34.2249	6	100619893	F	II		IGR	opensea	IGR-opensea		rs539809690	51
cg05335422	-0.00219879	0.747732	-11.9941	2.12463e-21	6.8794e-18	34.1752	12	51735144	R	II	CELA1	ExonBnd	opensea	ExonBnd-opensea		rs144017372;rs145946961;rs544315740;rs17860313;rs150944992	16;15;13;2;1
cg11142333	-0.00201299	0.594823	-11.9928	2.1387e-21	6.89549e-18	34.1686	1	173840261	F	II	ZBTB37	Body	shelf	Body-shelf	chr1:173837172-173837917	rs551484629;rs145052217;rs182356888;rs200874591	0;1;34;45
cg09099868	0.00232068	0.427726	11.9755	2.33579e-21	7.49905e-18	34.0802	10	22622793	R	II		IGR	shore	IGR-shore	chr10:22623350-22625875	rs557292982;rs574264803	45;38
cg01119503	-0.0038489	0.366028	-11.9687	2.41873e-21	7.73254e-18	34.0452	12	58814528	R	II		IGR	opensea	IGR-opensea		rs541779390	3
cg06737494	0.00228505	0.196749	11.9646	2.46926e-21	7.86092e-18	34.0245	3	172167644	F	II	GHSR	TSS1500	island	TSS1500-island	chr3:172167526-172167866	rs552854028	15
cg01282174	-0.00336745	0.199962	-11.9634	2.48465e-21	7.87681e-18	34.0182	11	119630144	F	II		IGR	opensea	IGR-opensea		rs145483765;rs140228427	0;24
cg18322569	0.00278018	0.276525	11.9535	2.6131e-21	8.18133e-18	33.9677	1	91182777	F	I	BARHL2	5'UTR	island	5'UTR-island	chr1:91182509-91182857	rs543561211;rs201344199;rs201655982	3;7;16
cg04890576	-0.0036195	0.323843	-11.9484	2.6823e-21	8.32916e-18	33.9415	17	73032613	F	II		IGR	shore	IGR-shore	chr17:73030676-73031160
cg18627729	-0.00261976	0.365095	-11.9349	2.87252e-21	8.8473e-18	33.8728	13	25806646	F	II		IGR	opensea	IGR-opensea		rs533621727;rs4277203	16;45
cg19130511	-0.00271984	0.737111	-11.9234	3.04634e-21	9.30702e-18	33.8139	22	46451361	R	II	PRR34-AS1	Body	shore	Body-shore	chr22:46449632-46450115	rs567049491	37
cg23078123	-0.00266686	0.606682	-11.9143	3.19116e-21	9.67147e-18	33.7673	1	68577796	F	II	GPR177	Body	opensea	Body-opensea		rs568259519;rs537271143	0;46
cg03893271	0.00201247	0.145401	11.9017	3.40409e-21	1.02757e-17	33.7025	7	70597458	F	II	WBSCR17	TSS1500	island	TSS1500-island	chr7:70596228-70598382
cg17621438	-0.00268365	0.307834	-11.9006	3.42209e-21	1.0289e-17	33.6973	5	63461216	F	II	RNF180	TSS1500	shore	TSS1500-shore	chr5:63461448-63462106	rs568961913;rs188626543	10;27
cg14129356	-0.00240061	0.68744	-11.8844	3.71704e-21	1.10879e-17	33.6144	6	77418971	F	II		IGR	opensea	IGR-opensea		rs558362115;rs112810822	1;44
cg04753583	0.00202006	0.226381	11.8671	4.06093e-21	1.19723e-17	33.5256	21	47062565	F	II		IGR	island	IGR-island	chr21:47061773-47064308	rs528625806;rs9977301	20;48
cg26178526	-0.00319667	0.39775	-11.8648	4.10884e-21	1.20665e-17	33.5139	12	74711370	F	II		IGR	opensea	IGR-opensea		rs573064019	0
cg11935615	-0.00330349	0.618364	-11.863	4.14687e-21	1.20846e-17	33.5046	16	15699179	R	II	KIAA0430	Body	opensea	Body-opensea		rs71375042;rs187606793	20;1
cg11006267	0.00436011	0.182039	11.8499	4.43434e-21	1.27265e-17	33.4374	5	139017424	R	I		IGR	island	IGR-island	chr5:139017133-139017668
cg04193160	0.0024613	0.441695	11.8455	4.53376e-21	1.29627e-17	33.4152	1	228400419	F	II	OBSCN	Body	island	Body-island	chr1:228399471-228402037	rs373890356	24
cg09809672	-0.00407526	0.527039	-11.8391	4.68425e-21	1.33426e-17	33.3825	1	236557682	R	II	EDARADD	TSS1500	shore	TSS1500-shore	chr1:236558459-236559336	rs193042388;rs191441694	47;13
cg18738190	-0.00357366	0.506617	-11.8319	4.85962e-21	1.37501e-17	33.3456	10	73740291	F	II	CHST3	5'UTR	opensea	5'UTR-opensea		rs539910581;rs148190157;rs552706288	0;18;34
cg08587685	-0.00205542	0.473698	-11.8309	4.88531e-21	1.37602e-17	33.3403	10	116392206	R	II	ABLIM1	Body	shore	Body-shore	chr10:116391466-116391827	rs542577454	23
cg16604658	-0.00267022	0.546862	-11.8269	4.98662e-21	1.39935e-17	33.3198	12	64847188	F	II	TBK1	5'UTR	shore	5'UTR-shore	chr12:64845599-64846314	rs143248134;rs11833571;rs529822865	4;14;35
cg07184080	-0.00322667	0.675288	-11.8201	5.16345e-21	1.44362e-17	33.2848	9	22448263	R	II	DMRTA1	Body	shore	Body-shore	chr9:22446681-22447695
cg17496659	0.00261536	0.290084	11.8156	5.28217e-21	1.47139e-17	33.262	1	3568245	F	I	TP73	TSS1500	island	TSS1500-island	chr1:3566445-3569636	rs151017471;rs569640889;rs535558282	18;49;51
cg14358262	-0.00324774	0.367887	-11.8021	5.65866e-21	1.57049e-17	33.193	8	24372234	F	II	LOC101929315	Body	opensea	Body-opensea		rs192294080	47
cg00303541	0.00434647	0.459431	11.7992	5.74372e-21	1.58828e-17	33.178	3	51741280	R	II	GRM2	5'UTR	island	5'UTR-island	chr3:51740740-51741413
cg03090301	-0.00360213	0.477951	-11.7871	6.1114e-21	1.67797e-17	33.1158	4	88419748	F	II	SPARCL1	Body	opensea	Body-opensea		rs117593217	8
cg07712766	-0.00242465	0.657601	-11.787	6.11237e-21	1.67797e-17	33.1157	4	41539955	F	II	LIMCH1	5'UTR	opensea	5'UTR-opensea
cg00748589	0.00241537	0.258485	11.7503	7.37574e-21	2.00302e-17	32.9273	12	11653486	R	II		IGR	island	IGR-island	chr12:11653232-11653775	rs566553571;rs61742787;rs368953939	39;29;26
cg17326555	0.00265976	0.308188	11.7418	7.70317e-21	2.08447e-17	32.8838	1	119535693	R	I		IGR	island	IGR-island	chr1:119535666-119535987	rs572442666	7
cg14829814	-0.00490229	0.580011	-11.7351	7.96996e-21	2.14899e-17	32.8497	12	108294894	R	II		IGR	shelf	IGR-shelf	chr12:108297426-108297743	rs533439791;rs140392563;rs190850561	38;37;18
cg23077820	0.00210774	0.517618	11.7322	8.09259e-21	2.17431e-17	32.8343	2	223154176	F	II	PAX3	Body	shore	Body-shore	chr2:223155726-223156154	rs545098836	50
cg10592509	-0.00492384	0.57964	-11.7309	8.14572e-21	2.18085e-17	32.8278	8	91209099	F	II		IGR	opensea	IGR-opensea		rs182695606	46
cg19500607	-0.00274408	0.56384	-11.7151	8.82919e-21	2.33904e-17	32.747	5	148034319	F	II	HTR4	TSS1500	shore	TSS1500-shore	chr5:148033472-148034080	rs571618897;rs538701288	10;15
cg12597389	0.00219004	0.20367	11.7112	9.00831e-21	2.37818e-17	32.7269	7	8482235	R	I	NXPH1	Body	island	Body-island	chr7:8481974-8482762	rs117566771;rs74692006;rs570924223	39;30;25
cg05372521	-0.00292243	0.39282	-11.7092	9.10038e-21	2.39415e-17	32.7167	8	96307882	R	II	C8orf37-AS1	Body	opensea	Body-opensea		rs528305379	18
cg05923226	0.00276079	0.5825	11.7066	9.22472e-21	2.41846e-17	32.7031	19	15121516	F	II	CCDC105	TSS200	shore	TSS200-shore	chr19:15121590-15122143	rs192156378	27
cg23719650	-0.00287278	0.777773	-11.7027	9.40956e-21	2.45841e-17	32.6832	3	193988507	R	II		IGR	shore	IGR-shore	chr3:193987425-193987758	rs531076267;rs112489170;rs567917244	43;34;24
cg26394870	-0.00297847	0.752811	-11.6992	9.58056e-21	2.48709e-17	32.6651	1	1368541	R	I	LOC102724312	Body	shelf	Body-shelf	chr1:1370767-1371449	rs543350462;rs140945431;rs529078174;rs549438084	41;13;10;1
cg02919422	0.00244555	0.288308	11.6991	9.58497e-21	2.48709e-17	32.6647	8	55370544	R	II	SOX17	5'UTR	island	5'UTR-island	chr8:55370170-55372525	rs564417874	30
cg25773262	0.00241709	0.468815	11.6822	1.04477e-20	2.68615e-17	32.5783	1	156616855	F	I	BCAN	Body	island	Body-island	chr1:156616553-156616946
cg07850154	-0.00260395	0.401231	-11.682	1.04585e-20	2.68615e-17	32.5773	5	63461232	F	II	RNF180	TSS1500	shore	TSS1500-shore	chr5:63461448-63462106	rs188626543	11
cg10269365	0.00214264	0.318125	11.6666	1.13193e-20	2.8588e-17	32.498	2	223166989	F	I	CCDC140	5'UTR	shore	5'UTR-shore	chr2:223167205-223167560	rs182386298;rs185088504	19;43
cg05218021	-0.00208572	0.175103	-11.6486	1.24118e-20	3.10367e-17	32.4056	1	38580101	R	II		IGR	opensea	IGR-opensea		rs548964007;rs567304497	33;2
cg19414741	0.00234588	0.239408	11.6467	1.25318e-20	3.12337e-17	32.396	8	57358240	R	II	PENK	Body	island	Body-island	chr8:57358126-57359415	rs547553118;rs570539667	49;36
cg00602811	-0.00346437	0.454613	-11.6258	1.39434e-20	3.4638e-17	32.289	2	145278564	F	II	ZEB2	TSS1500	shelf	TSS1500-shelf	chr2:145281736-145282269	rs146518085	5
cg24430140	0.00256325	0.166119	11.6088	1.52128e-20	3.74232e-17	32.2017	19	57276642	F	I		IGR	island	IGR-island	chr19:57276614-57276942	rs189375349	45
cg21213853	0.0042181	0.671375	11.6041	1.55833e-20	3.82107e-17	32.1775	3	51741473	F	II	GRM2	5'UTR	shore	5'UTR-shore	chr3:51740740-51741413	rs148456775;rs569221179;rs539946071	39;44;47
cg04609576	0.00222561	0.242016	11.6004	1.58854e-20	3.87751e-17	32.1583	5	126626362	R	II	MEGF10	TSS200	island	TSS200-island	chr5:126626053-126626901
cg11807280	-0.0059481	0.436115	-11.5784	1.77774e-20	4.30336e-17	32.0455	2	66654644	F	II		IGR	shore	IGR-shore	chr2:66652691-66654218	rs541568774;rs536263205;rs554230471	6;20;46
cg04467618	0.00214763	0.230699	11.5739	1.81981e-20	4.37722e-17	32.0221	6	134210946	F	II	TCF21	1stExon	island	1stExon-island	chr6:134210639-134211218	rs144760219;rs142170164;rs78733835	1;7;30
cg19644580	-0.00207647	0.443338	-11.573	1.82783e-20	4.3826e-17	32.0177	21	19166676	F	II	C21orf91	Body	opensea	Body-opensea		rs146869199;rs557146575	7;12
cg04368942	-0.00258119	0.708621	-11.5698	1.85789e-20	4.42422e-17	32.0013	7	134571320	R	II	CALD1	Body	opensea	Body-opensea		rs150894071	1
cg08036772	-0.00244368	0.746173	-11.5693	1.8627e-20	4.42422e-17	31.9987	5	11075808	F	II	CTNND2	Body	opensea	Body-opensea		rs376453917;rs577823492	22;34
cg01620164	-0.00711294	0.572912	-11.5476	2.0815e-20	4.9131e-17	31.8874	2	164590272	R	I	FIGN	Body	shelf	Body-shelf	chr2:164592917-164593511	rs142027713;rs112153080	18;7
cg21971198	-0.00386448	0.430636	-11.5467	2.09118e-20	4.92062e-17	31.8827	5	71034856	R	II		IGR	opensea	IGR-opensea		rs375612685;rs150061215;rs528026312	35;26;5
cg18618815	-0.00260097	0.322379	-11.5439	2.1216e-20	4.97674e-17	31.8683	17	48275324	F	II	COL1A1	Body	shore	Body-shore	chr17:48276877-48279008	rs201136122;rs72667032;rs138078016	1;15;16
cg20904503	-0.00315373	0.313447	-11.5412	2.15155e-20	5.01593e-17	31.8542	8	75163385	F	II	JPH1	Body	opensea	Body-opensea		rs549985333;rs561348324	0;18
cg17015290	-0.00202735	0.465343	-11.5375	2.19299e-20	5.09686e-17	31.8351	20	36850842	F	II	KIAA1755	ExonBnd	opensea	ExonBnd-opensea		rs200339630;rs565906736;rs150629642	1;11;45
cg25992944	-0.00293991	0.523275	-11.5356	2.2138e-20	5.12949e-17	31.8256	4	140843924	R	II	MAML3	Body	opensea	Body-opensea		rs146466387;rs559916310;rs147905055	44;16;1
cg09849302	0.00213428	0.269958	11.5251	2.33621e-20	5.36772e-17	31.7717	21	38378433	R	I	RIPPLY3	TSS1500	island	TSS1500-island	chr21:38377937-38379437	rs116105121;rs572481891	29;13
cg01557798	0.00310528	0.301519	11.525	2.33787e-20	5.36772e-17	31.771	1	228400628	R	II	OBSCN	Body	island	Body-island	chr1:228399471-228402037	rs371998238	51
cg26772387	-0.0023806	0.426525	-11.5197	2.40243e-20	5.48273e-17	31.7437	15	91846753	F	II		IGR	opensea	IGR-opensea		rs566077122;rs78112197;rs551610886	0;16;37
cg10137837	0.00235575	0.326642	11.5187	2.41456e-20	5.49385e-17	31.7386	17	6926742	F	I	BCL6B	5'UTR	island	5'UTR-island	chr17:6925400-6927527	rs146311225;rs111964095;rs536918912	6;22;38
cg17365308	-0.00295963	0.621691	-11.4821	2.91375e-20	6.53158e-17	31.5503	12	126536415	F	II		IGR	opensea	IGR-opensea		rs538084971;rs117179307;rs530738245;rs75370764	1;38;46;50
cg10665321	0.00381582	0.304275	11.4599	3.26423e-20	7.23165e-17	31.4365	19	19221392	F	I	SLC25A42	Body	island	Body-island	chr19:19221196-19221575
cg13120986	-0.00202462	0.166119	-11.4584	3.29047e-20	7.26855e-17	31.4285	12	7168012	R	II	C1S	1stExon	opensea	1stExon-opensea
cg01499479	-0.00252147	0.139312	-11.457	3.31382e-20	7.29884e-17	31.4214	13	111051329	F	II	COL4A2	Body	opensea	Body-opensea		rs530201892	9
cg01994049	-0.00341634	0.410838	-11.4483	3.46497e-20	7.60964e-17	31.3767	11	18601075	R	I	UEVLD	TSS200	opensea	TSS200-opensea		rs79774502;rs61884721;rs184881567	37;25;1
cg25719685	-0.00314333	0.328972	-11.4444	3.53432e-20	7.73951e-17	31.3568	3	100353892	F	II	ADGRG7	TSS1500	opensea	TSS1500-opensea		rs561005834;rs111528085;rs111599339	23;41;43
cg13221458	-0.0029678	0.336914	-11.4293	3.81913e-20	8.31513e-17	31.2791	6	160112632	R	II	SOD2	Body	shore	Body-shore	chr6:160113557-160114863	rs2758339;rs5746107;rs567710709;rs536348753;rs112659699;rs546586357	50;48;27;24;18;14
cg23186333	-0.00377186	0.316468	-11.4269	3.86714e-20	8.39553e-17	31.2666	11	35161900	R	II	CD44	Body	shore	Body-shore	chr11:35160375-35161000	rs556920519;rs184164547;rs545614248	32;14;2
cg06097079	-0.00296625	0.370277	-11.4249	3.90766e-20	8.43536e-17	31.2562	2	233393814	F	II	CHRND	Body	opensea	Body-opensea		rs561193236;rs530110578;rs148860169;rs182724402;rs187017494	1;24;28;32;33
cg20065463	0.00275017	0.340033	11.4248	3.90775e-20	8.43536e-17	31.2562	2	220283156	F	I	DES	1stExon	shore	1stExon-shore	chr2:220283200-220283750	rs199972656	46
cg01176339	-0.00313201	0.242619	-11.4182	4.04418e-20	8.70504e-17	31.2218	1	166783207	R	II		IGR	opensea	IGR-opensea		rs373616513	40
cg12033216	-0.00238166	0.612911	-11.4138	4.13674e-20	8.85399e-17	31.1991	14	59130157	F	II		IGR	opensea	IGR-opensea
cg02327997	0.00200102	0.264305	11.4004	4.43039e-20	9.40281e-17	31.1304	10	128077318	F	II	ADAM12	TSS200	island	TSS200-island	chr10:128076155-128077482	rs114636640	33
cg11298844	-0.00247208	0.414416	-11.3989	4.4648e-20	9.44936e-17	31.1226	13	32347800	R	II	RXFP2	Body	opensea	Body-opensea
cg15028525	-0.00218663	0.593873	-11.3961	4.52832e-20	9.55709e-17	31.1085	16	31223231	R	II		IGR	shelf	IGR-shelf	chr16:31225956-31228264	rs369682081;rs572207243;rs141954751	50;46;43
cg20249566	-0.00396675	0.691692	-11.3925	4.61381e-20	9.71047e-17	31.0897	19	16830739	R	II	NWD1	TSS200	opensea	TSS200-opensea		rs548195666	2
cg13954457	0.00260232	0.2311	11.3905	4.66013e-20	9.7808e-17	31.0797	5	167956819	R	I	FBLL1	Body	island	Body-island	chr5:167956219-167957371
cg19690031	-0.0046655	0.36872	-11.3854	4.78579e-20	1.00045e-16	31.0531	7	81738764	F	II	CACNA2D1	Body	opensea	Body-opensea
cg09141965	0.00226121	0.279059	11.3851	4.79311e-20	1.00045e-16	31.0515	7	1269385	R	I		IGR	island	IGR-island	chr7:1269165-1282864	rs534729093	32
cg06465736	-0.00357986	0.332222	-11.374	5.07314e-20	1.04736e-16	30.9946	15	26376645	F	II	LINC00929	Body	opensea	Body-opensea		rs558597957	0
cg07416237	0.0022115	0.243291	11.3727	5.10634e-20	1.05134e-16	30.9881	13	100548078	F	I	CLYBL	3'UTR	island	3'UTR-island	chr13:100547633-100548911	rs34875340;rs140451321;rs10707455;rs112355223	43;43;47;47
cg01820374	-0.00224265	0.284417	-11.3632	5.36154e-20	1.09792e-16	30.9392	12	6882083	R	II	LAG3	Body	shore	Body-shore	chr12:6882855-6883184	rs183549619;rs560233130	2;1
cg13488201	0.002254	0.240036	11.3563	5.55682e-20	1.13484e-16	30.9034	10	128077323	F	II	ADAM12	TSS200	island	TSS200-island	chr10:128076155-128077482	rs114636640	28
cg01719405	-0.00374433	0.333188	-11.3496	5.75054e-20	1.16499e-16	30.869	14	62401258	F	II		IGR	opensea	IGR-opensea
cg11323285	-0.00532708	0.548702	-11.3429	5.95122e-20	1.20243e-16	30.8347	12	72661996	F	II	TRHDE-AS1	Body	shelf	Body-shelf	chr12:72665683-72667551	rs555146989;rs529324318	5;14
cg01908954	0.00211543	0.184821	11.3414	5.99824e-20	1.20717e-16	30.8268	15	51973764	F	II	SCG3	5'UTR	island	5'UTR-island	chr15:51973533-51973838	rs542036699	21
cg03544320	0.00396699	0.260878	11.3411	6.00655e-20	1.20717e-16	30.8254	4	5894691	F	I	CRMP1	1stExon	island	1stExon-island	chr4:5894071-5895116
cg23309303	-0.00296661	0.423001	-11.3275	6.4439e-20	1.28484e-16	30.755	3	78896004	F	II	ROBO1	Body	opensea	Body-opensea		rs535455933	21
cg25258740	0.00320468	0.378503	11.3237	6.56855e-20	1.30626e-16	30.7358	12	75603230	F	I	KCNC2	5'UTR	island	5'UTR-island	chr12:75602991-75603344	rs201699737	29
cg22257107	-0.00208168	0.226448	-11.3165	6.81761e-20	1.34969e-16	30.6985	20	36851725	F	II	KIAA1755	Body	opensea	Body-opensea		rs112293982;rs552772060;rs567862372;rs146856189;rs8126404;rs113249640	0;1;10;22;24;27
cg13208063	-0.00342253	0.437799	-11.3163	6.82261e-20	1.34969e-16	30.6978	19	16830563	R	II	NWD1	TSS1500	opensea	TSS1500-opensea		rs180810703	34
cg10424974	-0.0020707	0.530861	-11.3108	7.0183e-20	1.38119e-16	30.6694	16	66388348	F	II		IGR	opensea	IGR-opensea		rs539494315;rs552798796	27;45
cg19990527	-0.0022656	0.576249	-11.3055	7.21301e-20	1.41218e-16	30.642	13	40450014	F	II		IGR	opensea	IGR-opensea		rs547787785	0
cg11102031	-0.00248059	0.695417	-11.3035	7.28679e-20	1.42034e-16	30.6318	6	148060358	R	II		IGR	opensea	IGR-opensea		rs557614539;rs151250259	2;1
cg18091225	-0.00449746	0.562501	-11.2893	7.83814e-20	1.51499e-16	30.5587	7	88295607	R	II		IGR	opensea	IGR-opensea		rs528633136;rs546730064;rs571410768;rs186563658;rs557028346	35;31;7;2;1
cg01649837	-0.00381774	0.549126	-11.2878	7.90169e-20	1.52339e-16	30.5506	19	16830643	R	II	NWD1	TSS200	opensea	TSS200-opensea		rs187312507;rs142546956;rs565906344;rs77119467	32;22;14;1
cg02517189	-0.00242451	0.668681	-11.2862	7.96504e-20	1.53171e-16	30.5426	19	42553354	R	II	GRIK5	Body	opensea	Body-opensea		rs116532142;rs565237632;rs532710260	30;29;21
cg23119026	-0.00205168	0.547246	-11.2839	8.061e-20	1.54623e-16	30.5306	2	20776830	F	II		IGR	opensea	IGR-opensea		rs375709952;rs550453082;rs560920520	0;1;38
cg13851941	-0.00202034	0.692366	-11.2807	8.19584e-20	1.56418e-16	30.514	2	33567262	F	II	LTBP1	Body	opensea	Body-opensea		rs573942487	25
cg17675043	-0.00433708	0.24416	-11.2779	8.31186e-20	1.58234e-16	30.4999	4	129308418	R	II		IGR	opensea	IGR-opensea
cg16532938	-0.00499137	0.791536	-11.2759	8.39658e-20	1.59446e-16	30.4898	2	164584635	R	II	FIGN	Body	opensea	Body-opensea		rs77891698	11
cg11101542	0.00233706	0.199277	11.2706	8.63173e-20	1.62284e-16	30.4621	2	177053838	R	I	HAGLR	TSS1500	island	TSS1500-island	chr2:177052957-177054350	rs562805237	25
cg21740925	-0.00230821	0.208373	-11.2608	9.07469e-20	1.6977e-16	30.412	7	127829183	R	II		IGR	opensea	IGR-opensea		rs529753832;rs547833108	21;2
cg19518666	-0.00295755	0.500989	-11.2598	9.12269e-20	1.70247e-16	30.4067	4	157692845	F	II	PDGFC	Body	opensea	Body-opensea		rs74749576;rs560027812	1;30
cg25078444	0.0020086	0.14276	11.2513	9.53077e-20	1.77201e-16	30.3628	14	29235193	F	I	FOXG1	TSS1500	island	TSS1500-island	chr14:29234889-29235908	rs576665929;rs544347848;rs111897875;rs562411922;rs577598762	4;7;20;35;39
cg04444450	-0.00249523	0.59337	-11.2479	9.69761e-20	1.79028e-16	30.3455	8	71287909	F	II	NCOA2	5'UTR	opensea	5'UTR-opensea		rs142904859	13
cg17493526	-0.00406425	0.366228	-11.24	1.01032e-19	1.858e-16	30.3044	12	20524048	R	II	PDE3A	Body	shore	Body-shore	chr12:20521616-20523122	rs151027925;rs539421245	47;2
cg07848854	-0.00268513	0.502754	-11.2262	1.08436e-19	1.98934e-16	30.2335	4	73185979	R	II	ADAMTS3	Body	opensea	Body-opensea		rs372320279;rs559076677	44;2
cg14517133	-0.00382679	0.610381	-11.2169	1.13738e-19	2.06938e-16	30.1857	6	42664420	R	II	PRPH2	3'UTR	opensea	3'UTR-opensea		rs539502024;rs552819044	15;2
cg22557662	0.00201961	0.140397	11.2167	1.13892e-19	2.06938e-16	30.1844	19	38747374	R	I	PPP1R14A	TSS1500	island	TSS1500-island	chr19:38746638-38747379	rs564115753;rs572714205;rs540342678	14;11;5
cg11574975	0.00264088	0.289959	11.2093	1.18317e-19	2.14217e-16	30.1462	1	112058304	R	I	ADORA3	Body	island	Body-island	chr1:112058184-112058590
cg21488279	0.00247654	0.388191	11.2062	1.20202e-19	2.16328e-16	30.1303	5	122434178	F	I	PRDM6	Body	island	Body-island	chr5:122433878-122435551	rs573439710;rs540619845	27;45
cg06924548	-0.00396575	0.270054	-11.2038	1.21653e-19	2.17904e-16	30.1183	1	75812997	R	II	SLC44A5	Body	opensea	Body-opensea		rs537662673;rs140559564	6;2
cg14314729	-0.00232995	0.406496	-11.2001	1.24018e-19	2.21617e-16	30.099	5	179815975	R	II		IGR	shore	IGR-shore	chr5:179816662-179817005
cg08244360	0.00226593	0.338391	11.1908	1.30106e-19	2.30323e-16	30.051	1	63790384	F	I	FOXD3	1stExon	island	1stExon-island	chr1:63782394-63790471	rs550614505;rs372167096;rs539351834	35;46;51
cg15427886	0.00370072	0.289337	11.1864	1.33093e-19	2.34515e-16	30.0283	8	55379663	F	I		IGR	island	IGR-island	chr8:55378928-55380186	rs567118025	35
cg12379720	0.00263988	0.136086	11.1837	1.34931e-19	2.3711e-16	30.0146	22	38092989	R	II	TRIOBP	TSS200	opensea	TSS200-opensea		rs540457688;rs565169498	40;13
cg24570371	-0.00253943	0.332946	-11.1823	1.35919e-19	2.37835e-16	30.0072	4	36258130	R	II	LOC439933	TSS200	opensea	TSS200-opensea		rs191931308;rs112969594;rs111387459;rs539353868	43;28;18;1
cg15112910	-0.00225273	0.514645	-11.1789	1.38285e-19	2.41417e-16	29.99	1	208171413	R	II		IGR	opensea	IGR-opensea		rs651480	47
cg20906291	0.00212617	0.334471	11.1752	1.40973e-19	2.44982e-16	29.9707	6	10382103	R	I		IGR	island	IGR-island	chr6:10381558-10382354	rs569524606;rs536803363;rs558597163;rs182805605	36;32;3;2
cg26844246	0.00201137	0.302359	11.1659	1.47848e-19	2.56098e-16	29.923	5	170736277	R	I	TLX3	TSS200	island	TSS200-island	chr5:170735169-170739863	rs535888502;rs533953293	33;16
cg18279094	0.00268371	0.222059	11.1657	1.48046e-19	2.56098e-16	29.9216	1	63790044	F	I	FOXD3	1stExon	island	1stExon-island	chr1:63782394-63790471
cg14051544	0.0023601	0.183127	11.1627	1.50346e-19	2.59485e-16	29.9062	3	170303286	R	I	SLC7A14	5'UTR	shore	5'UTR-shore	chr3:170303532-170303768	rs532760522	35
cg06419432	-0.00301407	0.192436	-11.1574	1.54479e-19	2.66012e-16	29.879	17	25707535	F	II		IGR	opensea	IGR-opensea		rs532336179;rs185274788;rs322187	1;27;45
cg23998119	0.00271369	0.283676	11.156	1.55609e-19	2.67349e-16	29.8717	14	77600217	R	I	ZDHHC22	Body	opensea	Body-opensea		rs537509955	42
cg13001142	-0.00376675	0.769093	-11.142	1.67199e-19	2.84041e-16	29.7998	6	147528521	F	II	STXBP5	Body	shelf	Body-shelf	chr6:147525374-147525848	rs562948279;rs73788817	1;50
cg12634306	0.00305779	0.677615	11.1333	1.74865e-19	2.9508e-16	29.7549	1	40098811	R	I	HEYL	Body	opensea	Body-opensea		rs534571589	35
cg11563680	0.00267284	0.348378	11.132	1.76113e-19	2.96026e-16	29.7477	6	100917397	F	I		IGR	island	IGR-island	chr6:100917205-100917523	rs574812473;rs78841305	14;24
cg13716020	-0.00234027	0.402819	-11.1316	1.76436e-19	2.96026e-16	29.7459	4	109696145	F	II		IGR	opensea	IGR-opensea		rs531840326	44
cg15128842	-0.00265805	0.385193	-11.1314	1.76598e-19	2.96026e-16	29.745	7	134639277	F	II	CALD1	Body	opensea	Body-opensea		rs10270883;rs573449052;rs187348617	1;27;51
cg14621053	0.00250516	0.224793	11.1309	1.7709e-19	2.96197e-16	29.7422	10	128077315	F	I	ADAM12	TSS200	island	TSS200-island	chr10:128076155-128077482	rs114636640	36
cg10358342	-0.00352518	0.373734	-11.1278	1.79884e-19	3.00207e-16	29.7265	7	144107626	R	II	NOBOX	TSS1500	opensea	TSS1500-opensea		rs17171166;rs181376777	26;2
cg00277334	-0.00245873	0.450985	-11.1268	1.8089e-19	3.00861e-16	29.7209	10	82204260	F	II		IGR	opensea	IGR-opensea		rs538807704;rs112457626	1;2
cg19848940	-0.00248786	0.203362	-11.1261	1.81467e-19	3.00861e-16	29.7177	12	112250795	R	II		IGR	opensea	IGR-opensea
cg26614073	-0.00245344	0.504882	-11.1234	1.84053e-19	3.04482e-16	29.7036	3	47517819	R	II	SCAP	TSS1500	shore	TSS1500-shore	chr3:47516997-47517650	rs11716661;rs11708770;rs143528629;rs560555476;rs549576043	48;47;39;14;8
cg14556683	0.00277413	0.322436	11.1215	1.85857e-19	3.06042e-16	29.6938	19	15342982	R	I	EPHX3	1stExon	island	1stExon-island	chr19:15342626-15343181	rs571724030;rs534088623;rs554343808;rs574195642;rs367941019	47;39;29;24;17
cg08997126	-0.0048469	0.512145	-11.1211	1.86208e-19	3.06042e-16	29.6919	1	170169976	F	II		IGR	opensea	IGR-opensea		rs576339236;rs537395095	0;14
cg04357717	-0.00431069	0.413847	-11.1204	1.86879e-19	3.06363e-16	29.6883	3	102156072	R	II	ZPLD1	Body	opensea	Body-opensea		rs192445719;rs537160215	9;2
cg13369611	0.00230245	0.337788	11.1148	1.92349e-19	3.13416e-16	29.6594	9	79634544	R	I	FOXB2	TSS200	island	TSS200-island	chr9:79633326-79636030	rs72209201;rs375229912	37;23
cg03853945	-0.00210279	0.529415	-11.1143	1.92859e-19	3.13573e-16	29.6567	13	84024017	F	II		IGR	opensea	IGR-opensea
cg00358895	-0.00238341	0.219705	-11.1096	1.97624e-19	3.20632e-16	29.6323	4	36258205	R	II	LOC439933	Body	opensea	Body-opensea		rs573090317;rs540468049;rs7686575;rs573820977	23;16;10;2
cg14879089	-0.00206526	0.140002	-11.1081	1.99117e-19	3.22363e-16	29.6248	4	5828736	R	II	CRMP1	Body	opensea	Body-opensea		rs555811142;rs572387736	12;1
cg18675951	-0.00298605	0.590002	-11.1049	2.02421e-19	3.26318e-16	29.6083	4	125868087	R	II		IGR	opensea	IGR-opensea		rs147297049;rs184799082	2;1
cg02113955	-0.00293697	0.59948	-11.097	2.10817e-19	3.39132e-16	29.5676	14	53291505	R	II		IGR	opensea	IGR-opensea		rs190346036;rs556712596;rs576660257	43;20;1
cg11920122	0.00200414	0.222496	11.0947	2.13313e-19	3.42419e-16	29.5558	18	11751556	R	II	GNAL	TSS200	island	TSS200-island	chr18:11750953-11752756
cg23621097	0.00296738	0.253156	11.093	2.15269e-19	3.44829e-16	29.5466	17	1962236	F	I	HIC1	3'UTR	island	3'UTR-island	chr17:1952919-1962328	rs561855842;rs527376620	18;34
cg04360793	0.00218065	0.388582	11.085	2.24274e-19	3.58124e-16	29.5056	1	79472361	R	I	ELTD1	5'UTR	island	5'UTR-island	chr1:79472281-79472537
cg05908398	-0.00223026	0.529621	-11.0848	2.24514e-19	3.58124e-16	29.5045	12	94656133	R	II	PLXNC1	TSS200	opensea	TSS200-opensea		rs568538600	31
cg27571448	-0.0022265	0.650993	-11.0823	2.27363e-19	3.61148e-16	29.4919	9	74243326	R	II		IGR	opensea	IGR-opensea		rs143838226;rs554599125	50;20
cg22694818	0.00201048	0.292744	11.0791	2.3115e-19	3.66395e-16	29.4753	1	75595970	F	I	LHX8	5'UTR	island	5'UTR-island	chr1:75595813-75596162	rs41289230;rs569267428	6;37
cg13609948	-0.0035109	0.596771	-11.0763	2.34548e-19	3.71005e-16	29.4607	22	29427709	R	II	ZNRF3-AS1	TSS1500	shore	TSS1500-shore	chr22:29426510-29426843
cg04978384	0.00246968	0.241853	11.0708	2.41285e-19	3.80074e-16	29.4324	15	58358310	R	I	ALDH1A2	TSS200	island	TSS200-island	chr15:58357309-58358776	rs559057900;rs565769363	49;42
cg01867395	0.00219351	0.394344	11.0681	2.44694e-19	3.84449e-16	29.4183	11	31839628	R	I	PAX6	TSS200	island	TSS200-island	chr11:31839363-31839813
cg15452970	0.00283963	0.335308	11.0566	2.59587e-19	4.04502e-16	29.3591	1	91190620	F	I		IGR	island	IGR-island	chr1:91190489-91192804	rs116023600	12
cg26413501	-0.00257397	0.702404	-11.0497	2.68974e-19	4.1676e-16	29.3235	6	140762703	R	II		IGR	opensea	IGR-opensea		rs139630432	21
cg16656322	-0.00209898	0.552389	-11.0435	2.77782e-19	4.28654e-16	29.2913	12	118995889	F	II		IGR	opensea	IGR-opensea		rs76947990	50
cg03650729	-0.00274553	0.451946	-11.0238	3.07431e-19	4.68678e-16	29.1897	1	47692625	F	II	TAL1	5'UTR	shore	5'UTR-shore	chr1:47690980-47691727	rs559584607	0
cg10728282	-0.00230569	0.252024	-11.0047	3.39167e-19	5.11514e-16	29.0913	11	45986540	R	II	PHF21A	Body	opensea	Body-opensea		rs552757996	10
cg16323641	-0.00313692	0.682112	-11.0043	3.39869e-19	5.11514e-16	29.0892	X	41543512	F	II	CASK	Body	opensea	Body-opensea
cg08446924	-0.00225241	0.45176	-10.9978	3.51472e-19	5.26289e-16	29.0556	7	36076675	R	II		IGR	opensea	IGR-opensea
cg19864060	-0.00298147	0.320723	-10.9878	3.69975e-19	5.51814e-16	29.0042	1	218382922	R	II		IGR	opensea	IGR-opensea		rs151196865;rs71636915;rs112319081;rs184462840	40;33;12;1
cg12377139	0.00209408	0.303309	10.985	3.75369e-19	5.57663e-16	28.9897	10	22634218	R	I	SPAG6	TSS200	island	TSS200-island	chr10:22634000-22634862
cg04544308	-0.00207067	0.389618	-10.9822	3.80801e-19	5.64626e-16	28.9753	18	45918077	R	II		IGR	opensea	IGR-opensea		rs549891926	4
cg16324745	-0.00328816	0.535256	-10.9763	3.92602e-19	5.78005e-16	28.9448	7	69311458	R	II	AUTS2	Body	opensea	Body-opensea		rs141165876;rs190638186	20;1
cg23737927	-0.00269486	0.665817	-10.9762	3.92876e-19	5.78005e-16	28.9441	12	5149153	F	I		IGR	shelf	IGR-shelf	chr12:5153012-5154346	rs563280926;rs532231992;rs148668502;rs565704032;rs7961013	4;7;11;22;31
cg13654588	0.0021908	0.239317	10.9747	3.95941e-19	5.81385e-16	28.9363	10	120354081	R	II	PRLHR	Body	island	Body-island	chr10:120353692-120355821	rs528703141	9
cg05213896	0.00294946	0.288035	10.9696	4.06506e-19	5.93449e-16	28.9099	19	50393653	R	I	IL4I1	Body	island	Body-island	chr19:50393069-50393998	rs145786285	7
cg05823563	-0.00247837	0.705671	-10.9681	4.09688e-19	5.95798e-16	28.9021	9	104249936	F	II	C9orf125	TSS1500	shore	TSS1500-shore	chr9:104248247-104249501	rs560227999	33
cg27346545	-0.0025394	0.38024	-10.9643	4.17584e-19	6.06118e-16	28.883	20	1205378	R	II	RAD21L1	TSS1500	shore	TSS1500-shore	chr20:1206679-1207119	rs559964325	47
cg11454957	-0.00241944	0.451896	-10.9542	4.40113e-19	6.37596e-16	28.8304	2	193004694	R	II	TMEFF2	Body	opensea	Body-opensea		rs569990132	51
cg02858060	-0.00249889	0.258151	-10.9536	4.41292e-19	6.38085e-16	28.8277	3	95441017	R	II		IGR	opensea	IGR-opensea		rs574178237;rs536746978	14;10
cg20398091	-0.00387486	0.399226	-10.9445	4.62476e-19	6.67442e-16	28.7807	19	16830555	F	II	NWD1	TSS1500	opensea	TSS1500-opensea		rs78846824	23
cg24895371	-0.00316841	0.429646	-10.9428	4.66578e-19	6.72082e-16	28.7719	1	188907293	R	II		IGR	opensea	IGR-opensea		rs185670869	10
cg23683254	0.00209666	0.213042	10.9362	4.82855e-19	6.91183e-16	28.7376	14	99584667	R	II		IGR	island	IGR-island	chr14:99584405-99585010	rs541522002;rs560098102	2;1
cg11105718	-0.00306848	0.415538	-10.9323	4.92625e-19	7.02919e-16	28.7175	8	102586527	F	II	GRHL2	Body	opensea	Body-opensea		rs569228138;rs139729894	5;19
cg26079664	0.00557332	0.453633	10.9245	5.12698e-19	7.27651e-16	28.6775	3	51740956	R	I	GRM2	TSS200	island	TSS200-island	chr3:51740740-51741413	rs114774669;rs540550863	28;26
cg18293541	-0.00223292	0.370531	-10.9239	5.14488e-19	7.27651e-16	28.674	8	146176565	R	II	ZNF16	TSS1500	shore	TSS1500-shore	chr8:146175835-146176337	rs191373850;rs537393030;rs559203199	46;10;2
cg18238078	-0.00323258	0.453224	-10.9191	5.2733e-19	7.44033e-16	28.6493	4	174755501	F	II		IGR	opensea	IGR-opensea		rs552403203;rs565850143	0;9
cg01234420	-0.00236339	0.458622	-10.9167	5.33759e-19	7.51241e-16	28.6372	22	46453808	F	II	LOC150381	Body	shelf	Body-shelf	chr22:46457095-46458028	rs536643372	33
cg13416486	-0.0029868	0.504847	-10.9165	5.34422e-19	7.51241e-16	28.6359	16	73093652	F	II	ZFHX3	TSS1500	shore	TSS1500-shore	chr16:73091514-73092395	rs531492092	0
cg18797590	-0.0035037	0.540499	-10.916	5.35712e-19	7.51659e-16	28.6335	4	15480643	R	II	CC2D2A	Body	opensea	Body-opensea		rs531616003;rs545271288;rs565551298	44;32;2
cg14768825	-0.00302283	0.582538	-10.9082	5.57654e-19	7.81e-16	28.5933	X	49901024	R	II		IGR	opensea	IGR-opensea
cg27209729	-0.00362534	0.517861	-10.9051	5.66751e-19	7.92276e-16	28.5771	11	64428925	F	II	NRXN2	Body	shore	Body-shore	chr11:64428238-64428459	rs187850520	46
cg01294808	0.0023103	0.381668	10.8969	5.91361e-19	8.2364e-16	28.5346	5	3599686	R	I	IRX1	Body	island	Body-island	chr5:3594467-3603054	rs552213084;rs570484024;rs143830823;rs148184826;rs61745751	39;36;28;27;8
cg12315713	0.00211382	0.209833	10.8937	6.01024e-19	8.34032e-16	28.5183	11	93063934	F	II	CCDC67	1stExon	island	1stExon-island	chr11:93063598-93064076
cg09726879	-0.00201841	0.58436	-10.8884	6.17781e-19	8.53266e-16	28.4908	10	73620208	R	II		IGR	opensea	IGR-opensea		rs540022457;rs558352912	48;46
cg19951593	-0.00204306	0.361756	-10.8882	6.18263e-19	8.53266e-16	28.49	2	113448838	F	II		IGR	opensea	IGR-opensea
cg10800095	-0.00226749	0.579941	-10.8867	6.2303e-19	8.56723e-16	28.4823	7	30362971	F	II	ZNRF2	Body	opensea	Body-opensea		rs116960225;rs578174561;rs545478900;rs149418583	0;1;9;23
cg08553327	-0.00255181	0.197192	-10.8855	6.27137e-19	8.60809e-16	28.4757	6	31543647	F	II	TNF	1stExon	opensea	1stExon-opensea		rs200241887;rs144480538;rs541347219	8;9;12
cg05444038	-0.00262431	0.228149	-10.8829	6.35395e-19	8.70567e-16	28.4626	4	87503795	R	II		IGR	opensea	IGR-opensea
cg01124297	-0.00302184	0.489877	-10.8773	6.54008e-19	8.94452e-16	28.4337	2	43541916	R	II	THADA	Body	opensea	Body-opensea		rs71410165;rs186486369;rs190917831;rs560682441	40;30;28;2
cg25129960	-0.00444925	0.384305	-10.873	6.68786e-19	9.09736e-16	28.4114	12	73815784	R	II		IGR	opensea	IGR-opensea		rs144754278;rs147476918	2;1
cg21020378	-0.00349006	0.514563	-10.8708	6.76359e-19	9.18389e-16	28.4001	18	944615	F	II		IGR	opensea	IGR-opensea		rs150858188	0
cg17504742	-0.00225772	0.469425	-10.8691	6.82553e-19	9.25141e-16	28.391	22	28448361	R	II	TTC28	Body	opensea	Body-opensea		rs193194791	2
cg10965494	-0.00212524	0.422926	-10.8602	7.14592e-19	9.66838e-16	28.345	18	13796878	R	II		IGR	opensea	IGR-opensea
cg25427880	0.00250198	0.234747	10.8586	7.20219e-19	9.72714e-16	28.3372	10	102322128	R	II		IGR	island	IGR-island	chr10:102321832-102322395	rs185487351	4
cg02349066	-0.00326466	0.437953	-10.8514	7.47551e-19	1.00071e-15	28.2999	1	182557546	R	II	RNASEL	5'UTR	opensea	5'UTR-opensea
cg01844491	-0.00284222	0.431723	-10.8463	7.67378e-19	1.02183e-15	28.2737	7	33972979	R	II	BMPER	Body	opensea	Body-opensea		rs556444497;rs576383266	24;13
cg25351606	0.00285624	0.461165	10.8453	7.7163e-19	1.02569e-15	28.2681	6	100917427	F	I		IGR	island	IGR-island	chr6:100917205-100917523	rs550385653;rs375660872;rs369711299;rs555302256	31;32;33;50
cg15352568	-0.00281897	0.534124	-10.8434	7.79073e-19	1.03377e-15	28.2585	1	210049117	F	II		IGR	opensea	IGR-opensea		rs148643148;rs551648134;rs570383676;rs188006272	0;1;26;42
cg01949324	-0.00277752	0.609221	-10.8335	8.19805e-19	1.08592e-15	28.2075	2	209431307	F	II		IGR	opensea	IGR-opensea		rs79292773;rs551715299	0;12
cg08260395	-0.00387795	0.346964	-10.8324	8.24465e-19	1.09019e-15	28.2018	19	16830287	R	II	NWD1	TSS1500	opensea	TSS1500-opensea		rs556782193;rs576918705;rs114665871	51;14;2
cg10386217	-0.00220872	0.372691	-10.832	8.2637e-19	1.0908e-15	28.1995	1	16103552	F	II	FBLIM1	Body	opensea	Body-opensea		rs368786118;rs539492050;rs552904862;rs573031279;rs574628087;rs565012501	0;7;16;21;39;40
cg26989292	-0.00251794	0.590559	-10.8309	8.30935e-19	1.09492e-15	28.194	6	13923912	R	II	RNF182	TSS1500	shore	TSS1500-shore	chr6:13925099-13925510	rs564534940	30
cg17112958	0.00239934	0.258118	10.8296	8.36832e-19	1.10078e-15	28.1869	2	133426934	F	II	LYPD1	5'UTR	island	5'UTR-island	chr2:133426652-133428870
cg27406001	-0.00395544	0.42285	-10.8284	8.41919e-19	1.10555e-15	28.1808	10	110321580	F	II		IGR	opensea	IGR-opensea		rs140474785;rs552371721	9;26
cg03520471	-0.00260003	0.434973	-10.8243	8.59847e-19	1.12363e-15	28.1597	3	97753623	F	II	GABRR3	Body	opensea	Body-opensea		rs531587192;rs375217741	0;49
cg19344626	-0.00363919	0.71365	-10.8242	8.6014e-19	1.12363e-15	28.1594	19	16830749	R	I	NWD1	TSS200	opensea	TSS200-opensea		rs548195666;rs567999572;rs190906410	12;5;4
cg14612428	0.00223098	0.280969	10.8146	9.04011e-19	1.17891e-15	28.1096	18	11751566	R	II	GNAL	5'UTR	island	5'UTR-island	chr18:11750953-11752756
cg02286081	-0.00255619	0.13148	-10.8061	9.44717e-19	1.22357e-15	28.0655	6	33043841	R	II	HLA-DPB1	1stExon	opensea	1stExon-opensea		rs144456909;rs146638354;rs149181738;rs41540314	50;39;38;1
cg16621816	0.00258671	0.179273	10.8038	9.55996e-19	1.23607e-15	28.0536	2	47798256	R	I	KCNK12	TSS1500	island	TSS1500-island	chr2:47796923-47799166	rs542340630;rs560531269;rs531376788;rs369002166	45;44;42;31
cg16102930	-0.00207247	0.660544	-10.8032	9.58663e-19	1.2374e-15	28.0508	17	56606016	F	II	2023-09-04	Body	shelf	Body-shelf	chr17:56609025-56609583	rs564439016	0
cg26685941	-0.00233205	0.205496	-10.8026	9.61745e-19	1.23927e-15	28.0476	13	95952902	R	I	ABCC4	Body	shore	Body-shore	chr13:95953337-95954211
cg08993878	-0.00880126	0.544151	-10.8009	9.70184e-19	1.24713e-15	28.0389	12	98151379	R	II		IGR	opensea	IGR-opensea		rs543695168	31
cg24723756	-0.00260184	0.745683	-10.784	1.05834e-18	1.34769e-15	27.9518	17	9131941	R	II	NTN1	Body	opensea	Body-opensea		rs192547642;rs558268318	21;1
cg18769729	-0.00299181	0.659637	-10.7811	1.07475e-18	1.36629e-15	27.9364	17	3377797	R	II	ASPA	5'UTR	shelf	5'UTR-shelf	chr17:3375006-3375237	rs116145405	1
cg08968773	-0.00219966	0.625042	-10.7753	1.10698e-18	1.39789e-15	27.9068	1	221567575	R	II		IGR	opensea	IGR-opensea		rs182717481	27
cg19501755	-0.00239533	0.170207	-10.7696	1.14028e-18	1.43754e-15	27.8771	1	241774637	F	II	OPN3	Body	opensea	Body-opensea		rs545913497;rs527800823	44;45
cg05204193	-0.00234376	0.451652	-10.7656	1.16382e-18	1.46478e-15	27.8567	X	30904380	F	II	MAP3K7IP3	5'UTR	shelf	5'UTR-shelf	chrX:30906901-30907728
cg09017434	0.00336031	0.321916	10.7608	1.19353e-18	1.49969e-15	27.8314	5	16179660	F	I	2023-03-11	1stExon	island	1stExon-island	chr5:16179064-16180420	rs554388253	51
cg18338984	-0.0034265	0.617595	-10.7569	1.21765e-18	1.52745e-15	27.8114	7	2646955	R	II	IQCE	Body	shore	Body-shore	chr7:2645524-2645765	rs543379811;rs1056568;rs114500070	12;7;3
cg05101643	-0.0027491	0.191135	-10.7487	1.26998e-18	1.58002e-15	27.7693	5	61163044	F	II		IGR	opensea	IGR-opensea		rs115998044;rs144469295	19;34
cg26550989	-0.00217772	0.373069	-10.7436	1.30396e-18	1.61865e-15	27.7428	2	134876821	F	II		IGR	shore	IGR-shore	chr2:134877407-134879168
cg07973435	0.00252984	0.240305	10.7425	1.31158e-18	1.62113e-15	27.737	6	100905458	R	I	SIM1	Body	island	Body-island	chr6:100905444-100905697	rs3778031;rs370528426	40;14
cg14305526	-0.00446554	0.303411	-10.7375	1.34542e-18	1.65486e-15	27.7115	11	31182412	R	II		IGR	opensea	IGR-opensea		rs78759690;rs557135061	51;18
cg00602880	-0.00229355	0.449442	-10.7367	1.35122e-18	1.6593e-15	27.7072	1	203421233	R	II		IGR	opensea	IGR-opensea		rs148635948;rs28439597;rs187572468;rs548977456;rs142138807	31;30;26;19;1
cg20548934	0.00219527	0.22356	10.7359	1.35715e-18	1.66388e-15	27.7028	1	159141367	F	I	CADM3	TSS200	island	TSS200-island	chr1:159141202-159141718	rs577272609	33
cg11274314	0.00287669	0.344962	10.7347	1.36548e-18	1.67139e-15	27.6967	2	242480504	F	I		IGR	island	IGR-island	chr2:242480444-242481818	rs558237211;rs6706437	13;42
cg23341182	-0.00262999	0.264009	-10.7338	1.37182e-18	1.67644e-15	27.6921	10	102046768	F	II	BLOC1S2	TSS1500	shore	TSS1500-shore	chr10:102046142-102046632	rs181053904;rs370677141	43;50
cg14153983	-0.00294002	0.561524	-10.7258	1.42985e-18	1.74454e-15	27.6506	20	38454845	R	II		IGR	opensea	IGR-opensea		rs115877671;rs551691898;rs571484213;rs534097337	24;23;2;1
cg16013896	-0.0022134	0.488501	-10.7192	1.47887e-18	1.80146e-15	27.6168	9	131314031	F	II	SPTAN1	TSS1500	shore	TSS1500-shore	chr9:131314228-131315496	rs566457818;rs529147617	28;42
cg09232937	0.00241814	0.319592	10.7177	1.49054e-18	1.81276e-15	27.609	5	3595970	R	II	IRX1	TSS200	island	TSS200-island	chr5:3594467-3603054
cg18987410	0.00241993	0.140022	10.7157	1.50592e-18	1.8256e-15	27.5987	11	124791197	R	I	HEPACAM	Body	island	Body-island	chr11:124790814-124791354	rs377077795	41
cg19929902	-0.00323904	0.584132	-10.7118	1.53691e-18	1.85524e-15	27.5783	6	132141257	F	II	ENPP1	Body	opensea	Body-opensea		rs569203969;rs536169916;rs548497290	1;9;13
cg17600785	-0.00210948	0.527688	-10.7074	1.57202e-18	1.8906e-15	27.5557	3	56319608	R	II	ERC2	Body	opensea	Body-opensea		rs564422604;rs532923284	9;1
cg05200037	0.00318052	0.245682	10.706	1.58371e-18	1.90165e-15	27.5483	6	149772346	R	I	ZC3H12D	Body	island	Body-island	chr6:149771836-149772855	rs546023898;rs562745839;rs531990813	31;25;7
cg13322545	-0.00222502	0.287323	-10.6966	1.66229e-18	1.98008e-15	27.4998	12	48161296	F	II		IGR	opensea	IGR-opensea		rs540692819;rs146141719	22;37
cg10616795	-0.00352923	0.715887	-10.696	1.66733e-18	1.98008e-15	27.4968	5	76464212	R	I		IGR	opensea	IGR-opensea		rs546948966;rs566885098	34;24
cg20886104	-0.00283151	0.60971	-10.6823	1.78922e-18	2.1149e-15	27.4261	6	132141398	F	II	ENPP1	Body	opensea	Body-opensea		rs187750574;rs537901099;rs539464832;rs74558674;rs190832772	0;1;29;30;43
cg27030854	-0.00329152	0.338374	-10.6775	1.83421e-18	2.16134e-15	27.4013	12	78514882	R	II	NAV3	Body	opensea	Body-opensea		rs530929772;rs113377574	34;1
cg03771840	0.00234372	0.344942	10.6752	1.85594e-18	2.18355e-15	27.3895	6	30140145	R	I	TRIM15	3'UTR	island	3'UTR-island	chr6:30139718-30140263	rs557429382;rs577557690	46;9
cg21783228	-0.0025705	0.557846	-10.6739	1.86925e-18	2.19579e-15	27.3823	3	188985295	F	II	TPRG1	Body	opensea	Body-opensea
cg22374057	0.00217098	0.204767	10.6711	1.8961e-18	2.22388e-15	27.368	18	11148682	R	I	FAM38B	5'UTR	island	5'UTR-island	chr18:11148307-11149936	rs565764030	23
cg08084036	-0.00211434	0.474462	-10.6688	1.91893e-18	2.24718e-15	27.3561	5	71430433	F	II	MAP1B	Body	opensea	Body-opensea		rs150608113;rs573123121	3;15
cg25168850	-0.00214115	0.549518	-10.6677	1.92945e-18	2.25602e-15	27.3506	2	72124437	F	II		IGR	opensea	IGR-opensea		rs542371048;rs114492951	9;43
cg18182399	0.00212746	0.239846	10.6672	1.93483e-18	2.25882e-15	27.3478	2	220283175	F	I	DES	1stExon	shore	1stExon-shore	chr2:220283200-220283750	rs199972656	27
cg19965693	-0.00239749	0.360615	-10.6585	2.0232e-18	2.34035e-15	27.3031	2	163175743	R	II	IFIH1	TSS1500	opensea	TSS1500-opensea
cg22556683	0.00276121	0.208784	10.6561	2.04848e-18	2.36238e-15	27.2907	15	91427738	R	I	FES	TSS1500	island	TSS1500-island	chr15:91427540-91427905	rs138682554	48
cg20595453	-0.00220918	0.60334	-10.6538	2.07321e-18	2.38727e-15	27.2786	6	33219392	R	II	VPS52	Body	shore	Body-shore	chr6:33216103-33217463	rs537285931;rs200762480	44;2
cg25329021	-0.0024304	0.205842	-10.6427	2.19613e-18	2.52115e-15	27.221	11	76547361	F	II		IGR	opensea	IGR-opensea
cg06831571	-0.00312869	0.679992	-10.6364	2.26885e-18	2.59676e-15	27.1884	11	34592196	R	II		IGR	opensea	IGR-opensea		rs576965068;rs545782054;rs559645995	47;2;1
cg00029246	-0.00414732	0.423028	-10.6314	2.3274e-18	2.65976e-15	27.1629	7	137223417	F	II	DGKI	Body	opensea	Body-opensea		rs112639919	1
cg18840589	0.00231377	0.275712	10.629	2.35663e-18	2.68178e-15	27.1504	6	100441867	F	I	MCHR2-AS1	TSS200	island	TSS200-island	chr6:100441406-100442152	rs6941007	44
cg18915452	0.00269778	0.249517	10.6289	2.35729e-18	2.68178e-15	27.1501	10	133999471	R	I	DPYSL4	TSS1500	island	TSS1500-island	chr10:133998912-134001500	rs115188388	39
cg00884093	0.00272316	0.169814	10.6245	2.41251e-18	2.73968e-15	27.1269	22	46932648	R	I	CELSR1	1stExon	island	1stExon-island	chr22:46929317-46934861	rs553566026	16
cg02917536	-0.00373027	0.540815	-10.6239	2.41964e-18	2.74037e-15	27.124	6	149642754	F	II	TAB2	Body	shelf	Body-shelf	chr6:149638018-149639518	rs533662003	14
cg10836392	0.00277339	0.310523	10.6115	2.5803e-18	2.90495e-15	27.0596	22	44258132	R	I	SULT4A1	1stExon	island	1stExon-island	chr22:44257942-44258612	rs530403094	51
cg06272997	-0.00243986	0.634177	-10.6097	2.60398e-18	2.92726e-15	27.0505	1	186723876	R	II		IGR	opensea	IGR-opensea
cg23944251	0.00229723	0.258952	10.5959	2.79663e-18	3.12067e-15	26.979	10	25464719	F	I	LOC100128811	Body	island	Body-island	chr10:25463756-25465639	rs565620071;rs149869555	15;21
cg25984903	-0.00257154	0.59869	-10.5943	2.81883e-18	3.1396e-15	26.9711	4	145828037	F	II		IGR	opensea	IGR-opensea		rs545800951;rs570297859;rs187009303;rs557856191	0;8;33;38
cg25737710	-0.00215042	0.829336	-10.5802	3.03213e-18	3.34894e-15	26.8981	8	101378299	R	II		IGR	opensea	IGR-opensea		rs534734853	1
cg16781885	-0.00379981	0.700375	-10.5642	3.2946e-18	3.62298e-15	26.815	4	172973467	F	II	GALNTL6	Body	opensea	Body-opensea		rs188473403;rs371342666;rs192919835	1;24;40
cg09630983	-0.00325875	0.472285	-10.562	3.33205e-18	3.65357e-15	26.8037	5	6220645	F	II		IGR	opensea	IGR-opensea		rs536555552;rs556157642	1;6
cg04295144	0.0037298	0.576677	10.5609	3.35096e-18	3.66899e-15	26.7981	19	10407184	R	I	ICAM5	Body	island	Body-island	chr19:10406934-10407342	rs534322155;rs552932424;rs710845	45;35;17
cg14956327	-0.00324449	0.275107	-10.5604	3.35839e-18	3.67182e-15	26.7958	6	110737053	R	II	DDO	TSS1500	opensea	TSS1500-opensea		rs9487398	24
cg01542019	-0.00251221	0.558244	-10.5576	3.40823e-18	3.72094e-15	26.7811	19	14673053	R	I	TECR	Body	shelf	Body-shelf	chr19:14676201-14676542	rs540641316;rs552583260;rs572696380;rs181340814	45;37;22;7
cg24488281	-0.0028818	0.328439	-10.5559	3.43821e-18	3.74827e-15	26.7723	2	145278106	F	II	ZEB2-AS1	Body	shelf	Body-shelf	chr2:145273456-145275378	rs145608104;rs78108623	22;28
cg11180750	-0.00412834	0.390957	-10.5539	3.47335e-18	3.77573e-15	26.7622	12	21283013	R	II	SLCO1B1	TSS1500	opensea	TSS1500-opensea		rs55747526;rs112035243;rs147947474	43;6;2
cg22730004	-0.00294484	0.226573	-10.5539	3.47337e-18	3.77573e-15	26.7621	1	158656718	R	II	SPTA1	TSS1500	opensea	TSS1500-opensea		rs192303421;rs184597979;rs574471253	46;6;1
cg07060551	0.00247901	0.226455	10.5511	3.52457e-18	3.82591e-15	26.7475	19	51198381	F	I	SHANK1	Body	island	Body-island	chr19:51198143-51198460
cg20737242	-0.00247588	0.506669	-10.55	3.5447e-18	3.84225e-15	26.7418	4	126311441	F	II	FAT4	Body	opensea	Body-opensea
cg11135072	-0.00207131	0.202843	-10.5397	3.7375e-18	4.02819e-15	26.6888	12	112985941	R	II		IGR	opensea	IGR-opensea		rs111254197	4
cg09708595	-0.00202565	0.275873	-10.5391	3.75036e-18	4.03631e-15	26.6854	1	231053704	R	II	TTC13	Body	opensea	Body-opensea
cg15307593	-0.00243707	0.627074	-10.5343	3.84458e-18	4.13184e-15	26.6605	7	56160951	R	II	PHKG1	TSS1500	opensea	TSS1500-opensea
cg23368787	0.00202482	0.383006	10.5317	3.8959e-18	4.18107e-15	26.6473	19	36049342	F	I	ATP4A	Body	island	Body-island	chr19:36048556-36049673	rs369608411	51
cg11017186	-0.00268732	0.580993	-10.528	3.97192e-18	4.2506e-15	26.6279	13	103566325	F	II		IGR	opensea	IGR-opensea		rs193276701	33
cg08191886	-0.00273733	0.29196	-10.5233	4.06807e-18	4.34124e-15	26.604	6	145469749	R	II		IGR	opensea	IGR-opensea		rs575087615	2
cg15393702	-0.00259766	0.532842	-10.5228	4.07925e-18	4.34704e-15	26.6012	18	21243529	F	II	ANKRD29	TSS1500	shore	TSS1500-shore	chr18:21242366-21242805	rs571047252	10
cg17861230	0.00219327	0.319462	10.5194	4.15075e-18	4.40466e-15	26.5838	19	18343901	R	I	PDE4C	Body	island	Body-island	chr19:18343496-18344196	rs548025731	8
cg05404236	0.00364076	0.276781	10.5072	4.42121e-18	4.67856e-15	26.5207	13	110437093	R	I	IRS2	1stExon	island	1stExon-island	chr13:110434466-110440180
cg18204696	-0.00307038	0.523397	-10.5065	4.43818e-18	4.68343e-15	26.5168	6	155758912	R	II	NOX3	Body	opensea	Body-opensea
cg03989378	-0.00236746	0.357487	-10.4988	4.61782e-18	4.8393e-15	26.4771	20	61620280	F	II		IGR	shore	IGR-shore	chr20:61621172-61621541	rs533764520	48
cg07176264	0.00249803	0.179743	10.4923	4.77589e-18	4.99114e-15	26.4434	2	120281999	F	I	SCTR	1stExon	island	1stExon-island	chr2:120281661-120282211	rs2244214;rs2244213;rs562554139	16;27;33
cg13218707	-0.00208786	0.401124	-10.4905	4.82067e-18	5.031e-15	26.4341	11	118900557	F	II	SLC37A4	5'UTR	shore	5'UTR-shore	chr11:118900986-118901749
cg07192997	0.00212374	0.187513	10.4849	4.96095e-18	5.14199e-15	26.4054	16	68270271	F	II	ESRP2	TSS200	island	TSS200-island	chr16:68269010-68272143	rs12932327;rs528074428	18;29
cg20404850	-0.00420785	0.498214	-10.4811	5.06033e-18	5.2335e-15	26.3855	9	99374660	F	II	CDC14B	Body	opensea	Body-opensea		rs568221693;rs535322122	0;37
cg26099158	-0.00276541	0.661439	-10.4735	5.26355e-18	5.41857e-15	26.3461	12	89646052	F	II		IGR	opensea	IGR-opensea
cg12079303	-0.00229036	0.35443	-10.4711	5.32874e-18	5.47823e-15	26.3338	1	61547163	R	II	NFIA	Body	shore	Body-shore	chr1:61548753-61549564	rs561419426	18
cg06942701	0.0020975	0.240659	10.4701	5.35769e-18	5.49991e-15	26.3284	2	162280009	R	I	TBR1	Body	island	Body-island	chr2:162279835-162280709	rs571608834	23
cg07347026	-0.00216079	0.371265	-10.4696	5.3716e-18	5.49991e-15	26.3258	20	48644533	R	II		IGR	opensea	IGR-opensea		rs561482074;rs528934162	46;2
cg03764753	-0.00514371	0.711879	-10.4684	5.40528e-18	5.51947e-15	26.3196	2	152163155	F	II		IGR	opensea	IGR-opensea		rs574418101;rs185858410;rs559805662	1;14;46
cg07544187	0.00291561	0.144448	10.4627	5.56647e-18	5.66879e-15	26.2901	19	19651235	F	I	CILP2	Body	island	Body-island	chr19:19650683-19651274	rs200837636	16
cg05770389	-0.00237878	0.477575	-10.4486	5.98739e-18	6.03258e-15	26.2172	6	88722796	F	II		IGR	opensea	IGR-opensea		rs533352914	0
cg04940570	0.00207609	0.174566	10.4425	6.17761e-18	6.18312e-15	26.1859	11	12696758	R	I	TEAD1	5'UTR	island	5'UTR-island	chr11:12695414-12696981	rs561113565;rs574685326	44;1
cg18230220	-0.00342479	0.630054	-10.4396	6.27207e-18	6.25587e-15	26.1707	21	46588068	R	II	ADARB1	5'UTR	opensea	5'UTR-opensea
cg22354782	0.00219085	0.244289	10.432	6.52431e-18	6.47878e-15	26.1313	1	115881132	R	I	NGF	TSS1500	island	TSS1500-island	chr1:115880167-115881332	rs549096048	18
cg18215449	-0.00292238	0.372408	-10.4312	6.54818e-18	6.49398e-15	26.1276	12	66089473	F	II		IGR	opensea	IGR-opensea
cg06038998	-0.00265764	0.484649	-10.4307	6.56644e-18	6.50357e-15	26.1248	3	149207409	F	II	TM4SF4	Body	opensea	Body-opensea		rs34714829	7
cg16540789	-0.00405545	0.56697	-10.4251	6.75879e-18	6.67095e-15	26.0959	16	75150784	R	II	LDHD	TSS200	shore	TSS200-shore	chr16:75148398-75148864	rs539475224;rs556163430	49;4
cg02047661	-0.00212337	0.615374	-10.425	6.76185e-18	6.67095e-15	26.0955	3	51976883	R	II	RRP9	TSS1500	shore	TSS1500-shore	chr3:51975612-51976505	rs76545705;rs537383982	30;1
cg07582229	-0.00270099	0.52901	-10.4208	6.9098e-18	6.80804e-15	26.0738	12	22171966	R	II		IGR	opensea	IGR-opensea		rs567686680;rs533565838	47;39
cg07251783	-0.00225592	0.206838	-10.4191	6.97355e-18	6.86194e-15	26.0646	16	82655543	R	II		IGR	opensea	IGR-opensea		rs577259091;rs182850609;rs186806045	42;30;1
cg03054277	0.00345573	0.777253	10.4166	7.0629e-18	6.93185e-15	26.0519	1	228400217	F	I	OBSCN	Body	island	Body-island	chr1:228399471-228402037	rs528218022	46
cg07408835	0.00229101	0.233211	10.4152	7.11624e-18	6.96616e-15	26.0444	5	140306377	F	I	PCDHAC1	1stExon	island	1stExon-island	chr5:140305712-140307193	rs561004739	7
cg18763747	-0.00224697	0.429628	-10.4134	7.17988e-18	7.01938e-15	26.0355	7	99590316	R	II		IGR	opensea	IGR-opensea		rs555773416;rs574201403	37;8
cg03530962	-0.00224748	0.61034	-10.4115	7.25043e-18	7.07011e-15	26.0257	3	58475833	R	II		IGR	shore	IGR-shore	chr3:58477486-58478274	rs558866231;rs572406168;rs77969903;rs201393816;rs142820912;rs530152458	50;42;33;15;2;1
cg25256723	-0.00227662	0.791838	-10.4076	7.39918e-18	7.18712e-15	26.0054	1	169555944	F	II	F5	TSS200	opensea	TSS200-opensea		rs16862404;rs16862408	29;31
cg06492796	-0.00200165	0.355655	-10.4074	7.40837e-18	7.18712e-15	26.0041	12	96883057	F	II		IGR	shore	IGR-shore	chr12:96883286-96883737	rs570201548;rs181018120;rs185506220;rs146882718	16;23;40;47
cg27276993	-0.0021833	0.253185	-10.4016	7.63134e-18	7.37511e-15	25.9744	3	64367255	R	II		IGR	opensea	IGR-opensea		rs190269131	38
cg19419575	-0.00233622	0.59381	-10.4012	7.65052e-18	7.38423e-15	25.9719	12	53808961	R	II	SP1	3'UTR	opensea	3'UTR-opensea		rs115917121;rs76047184;rs184501493	33;2;1
cg09401099	0.00214569	0.146452	10.3973	7.80254e-18	7.51182e-15	25.9522	3	156534380	F	I		IGR	island	IGR-island	chr3:156533839-156535131	rs533438312;rs141456706	7;24
cg01107130	-0.00216949	0.259639	-10.394	7.93932e-18	7.6338e-15	25.9349	17	45795429	F	II		IGR	opensea	IGR-opensea		rs116339190	15
cg23395688	-0.0026992	0.535454	-10.3911	8.05933e-18	7.73937e-15	25.9198	12	127386483	R	II		IGR	opensea	IGR-opensea		rs114289096	39
cg05156137	-0.00322785	0.259947	-10.3881	8.1854e-18	7.83066e-15	25.9043	21	35898975	R	II	RCAN1	5'UTR	opensea	5'UTR-opensea		rs78148269;rs147745471;rs537018835;rs149533318;rs146069842	36;35;28;2;1
cg04565088	-0.00305431	0.488836	-10.3857	8.28558e-18	7.9165e-15	25.8921	18	19184921	F	II		IGR	shelf	IGR-shelf	chr18:19180049-19181026
cg05179292	-0.00201213	0.663297	-10.3823	8.43337e-18	8.03441e-15	25.8745	12	7244621	F	I	C1R	Body	opensea	Body-opensea		rs73266764	40
cg22586221	-0.00265102	0.65829	-10.3779	8.62634e-18	8.20072e-15	25.8518	15	78984179	F	II		IGR	opensea	IGR-opensea		rs543923092;rs922692	0;35
cg12188986	0.00309595	0.203216	10.3742	8.79404e-18	8.34967e-15	25.8325	11	93063886	R	I	CCDC67	1stExon	island	1stExon-island	chr11:93063598-93064076	rs537809538	21
cg00123055	0.00239417	0.212688	10.3726	8.86831e-18	8.40965e-15	25.8241	8	55370951	F	I	SOX17	1stExon	island	1stExon-island	chr8:55370170-55372525	rs10104846	20
cg03404292	-0.00309666	0.293245	-10.3702	8.97616e-18	8.5007e-15	25.812	10	126437642	R	II		IGR	opensea	IGR-opensea		rs563423914;rs530949348;rs549944874	26;17;16
cg05490029	-0.00290924	0.522842	-10.3682	9.07263e-18	8.57121e-15	25.8013	8	79719015	F	II	IL7	TSS1500	shore	TSS1500-shore	chr8:79716681-79717403	rs11777564;rs563365786	19;27
cg17101296	0.00204567	0.312795	10.3638	9.28185e-18	8.75796e-15	25.7785	8	145925708	F	I		IGR	island	IGR-island	chr8:145925410-145926101
cg20874670	-0.00249373	0.300263	-10.3607	9.4325e-18	8.87199e-15	25.7624	2	131534227	F	II		IGR	opensea	IGR-opensea		rs542292360	21
cg05045027	-0.00210177	0.299867	-10.3605	9.43784e-18	8.87199e-15	25.7619	11	119331282	F	II		IGR	opensea	IGR-opensea		rs187682468;rs375404326;rs149379763	2;5;15
cg22815707	-0.00393967	0.365658	-10.358	9.56426e-18	8.97969e-15	25.7485	18	9138606	R	II	ANKRD12	5'UTR	shore	5'UTR-shore	chr18:9136088-9137594	rs535428719	2
cg01775781	-0.00289924	0.610997	-10.3543	9.747e-18	9.12864e-15	25.7296	11	16419252	F	II	SOX6	Body	opensea	Body-opensea
cg07536910	0.00209258	0.223127	10.3517	9.88043e-18	9.21942e-15	25.716	2	176948105	R	I	EVX2	1stExon	island	1stExon-island	chr2:176944087-176948446	rs368061397;rs370365842;rs569811881;rs536885330	49;40;11;8
cg24093698	-0.00269524	0.520588	-10.3489	1.00238e-17	9.31879e-15	25.7016	11	131619163	R	II	NTM	Body	opensea	Body-opensea		rs12803918;rs187707603;rs540693414	50;37;5
cg13287296	-0.00214275	0.503093	-10.3477	1.00869e-17	9.36593e-15	25.6953	15	55547898	F	II	RAB27A	5'UTR	opensea	5'UTR-opensea		rs189378241;rs537948862;rs563897028;rs532975432	0;1;15;50
cg27321460	-0.00355581	0.43188	-10.3469	1.01266e-17	9.39126e-15	25.6914	4	47073933	F	II	GABRB1	Body	opensea	Body-opensea		rs569411045	8
cg07061387	-0.00300858	0.278848	-10.3433	1.0318e-17	9.54543e-15	25.6726	3	112645078	F	II	CD200R1	Body	opensea	Body-opensea		rs113127039	25
cg05380920	-0.00379048	0.649626	-10.3428	1.03438e-17	9.55762e-15	25.6702	5	83270142	F	II	EDIL3	Body	opensea	Body-opensea		rs567260668;rs193183633	11;36
cg20801278	-0.00271728	0.477023	-10.3406	1.04615e-17	9.65464e-15	25.6588	2	170254326	R	II		IGR	opensea	IGR-opensea		rs552645555	1
cg24488891	0.00228374	0.224838	10.3367	1.06754e-17	9.82808e-15	25.6386	10	25464132	F	I	LOC100128811	Body	island	Body-island	chr10:25463756-25465639
cg16313758	-0.00244085	0.677377	-10.3274	1.12043e-17	1.02157e-14	25.5902	7	2647039	F	II	IQCE	Body	shore	Body-shore	chr7:2645524-2645765	rs548090582;rs12700160;rs183769559;rs541090200	0;9;19;37
cg25851044	-0.00204413	0.453225	-10.3265	1.12533e-17	1.02357e-14	25.5858	3	95470615	R	II		IGR	opensea	IGR-opensea		rs187103417;rs79010512;rs150715491;rs138004548;rs562237957;rs528026787	44;43;32;9;3;1
cg11415498	-0.00290544	0.241943	-10.3246	1.13649e-17	1.03125e-14	25.576	1	29692352	F	II		IGR	opensea	IGR-opensea		rs17497376;rs569589500;rs115896671;rs548171849	0;14;24;40
cg20692569	0.00239313	0.46172	10.3243	1.13814e-17	1.03151e-14	25.5745	7	72848481	F	II	FZD9	1stExon	island	1stExon-island	chr7:72847933-72850032	rs61749861	18
cg02928664	0.00251053	0.171556	10.3153	1.19272e-17	1.07583e-14	25.5277	19	54976506	R	I	CDC42EP5	Body	island	Body-island	chr19:54974175-54976819	rs572246470;rs541272939	43;11
cg05691152	0.00208342	0.130779	10.3145	1.19767e-17	1.07901e-14	25.5235	22	38092978	R	II	TRIOBP	TSS200	opensea	TSS200-opensea		rs528830374;rs540457688;rs565169498	50;29;2
cg16201146	-0.00265738	0.679184	-10.3067	1.24696e-17	1.11842e-14	25.4832	20	19191526	R	II		IGR	shore	IGR-shore	chr20:19192459-19193902
cg21694941	0.00212867	0.298703	10.2933	1.33614e-17	1.18822e-14	25.4141	8	57358590	F	I	PENK	5'UTR	island	5'UTR-island	chr8:57358126-57359415	rs112583236	36
cg18158739	-0.00345473	0.616801	-10.2924	1.34244e-17	1.19102e-14	25.4093	14	63766678	F	II		IGR	opensea	IGR-opensea		rs569742474;rs541078945	13;44
cg05330471	-0.00283135	0.649141	-10.2862	1.38657e-17	1.21876e-14	25.377	9	121771590	R	II		IGR	opensea	IGR-opensea		rs2052109;rs571886912;rs189376841;rs181822403	50;49;14;13
cg22805381	-0.00223923	0.607802	-10.2853	1.3928e-17	1.22282e-14	25.3725	14	51760188	R	II		IGR	opensea	IGR-opensea		rs546108889;rs562907287;rs182977267;rs547956249	45;11;7;2
cg05106770	-0.00276471	0.304101	-10.2768	1.45544e-17	1.27486e-14	25.3285	4	128545193	R	II		IGR	shore	IGR-shore	chr4:128544031-128544903	rs560133535;rs370818919	42;39
cg22724353	-0.00269995	0.575641	-10.2764	1.45824e-17	1.27584e-14	25.3266	5	66311385	F	II	MAST4	Body	opensea	Body-opensea		rs536338704	38
cg09281426	-0.00275872	0.182756	-10.2691	1.51473e-17	1.31313e-14	25.2886	3	190092326	R	II		IGR	opensea	IGR-opensea		rs571519012	1
cg10816468	-0.00267725	0.592601	-10.2676	1.52606e-17	1.32144e-14	25.2811	6	1578579	F	II		IGR	opensea	IGR-opensea		rs182196166	32
cg02623400	0.00254329	0.267535	10.2602	1.58606e-17	1.3687e-14	25.2425	1	50513749	F	I	ELAVL4	1stExon	island	1stExon-island	chr1:50513644-50514320	rs185652166;rs541195501;rs543563980	1;17;25
cg17229453	-0.00203352	0.450221	-10.2588	1.59702e-17	1.3766e-14	25.2356	2	173730307	R	II	RAPGEF4	5'UTR	opensea	5'UTR-opensea		rs559174329	21
cg24032265	-0.00227309	0.447211	-10.2567	1.61492e-17	1.39044e-14	25.2245	8	128807841	F	II	MIR1204	TSS1500	shore	TSS1500-shore	chr8:128806081-128806899	rs569477225;rs148252335;rs141237996;rs528142127	0;11;38;47
cg14042143	-0.0033751	0.704188	-10.256	1.62091e-17	1.39243e-14	25.2208	7	2646782	R	II	IQCE	Body	shore	Body-shore	chr7:2645524-2645765	rs533787347;rs199807604;rs373397250	37;16;1
cg13215110	-0.00264872	0.627516	-10.2534	1.64236e-17	1.40926e-14	25.2076	12	62525966	R	II	FAM19A2	5'UTR	opensea	5'UTR-opensea		rs145242241	2
cg26729380	-0.00206041	0.131118	-10.2505	1.66709e-17	1.42886e-14	25.1927	6	31543655	F	II	TNF	1stExon	opensea	1stExon-opensea		rs200241887;rs144480538;rs541347219	0;1;4
cg14823851	0.0021012	0.336388	10.2406	1.75488e-17	1.49942e-14	25.1413	17	59532306	R	I	TBX4	TSS1500	island	TSS1500-island	chr17:59531723-59535254	rs113208451	1
cg13021857	-0.00349993	0.680676	-10.2406	1.75534e-17	1.49942e-14	25.1411	8	131740091	F	II		IGR	opensea	IGR-opensea
cg05517106	-0.00267047	0.358805	-10.235	1.80673e-17	1.53714e-14	25.1122	X	135286461	F	II	FHL1	Body	opensea	Body-opensea
cg04329478	-0.00384192	0.477204	-10.2349	1.80762e-17	1.53714e-14	25.1117	19	40169839	F	II	LOC400696	TSS200	opensea	TSS200-opensea		rs186549130;rs191100314;rs62119912	0;1;6
cg24861920	-0.00242372	0.563852	-10.2307	1.84742e-17	1.56665e-14	25.0899	11	111169126	F	II	COLCA1	5'UTR	shore	5'UTR-shore	chr11:111169304-111170428
cg22688428	0.00200092	0.365724	10.2299	1.85473e-17	1.57015e-14	25.086	14	102027671	F	I	MIR1247	TSS1500	island	TSS1500-island	chr14:102025989-102031567
cg06275867	-0.00201875	0.60046	-10.2293	1.86081e-17	1.57354e-14	25.0827	19	18994520	R	II	CERS1	Body	opensea	Body-opensea		rs145775156;rs542318228	31;1
cg14323675	0.00201645	0.269752	10.2268	1.88527e-17	1.58714e-14	25.0696	9	17907018	R	II		IGR	island	IGR-island	chr9:17906419-17907488	rs113299536	26
cg10807450	-0.00330306	0.303332	-10.2209	1.9432e-17	1.62945e-14	25.0394	6	35110744	R	II		IGR	shore	IGR-shore	chr6:35108801-35109499	rs3756856;rs77187650;rs191918638	41;26;20
cg21301669	-0.00237155	0.535207	-10.216	1.99346e-17	1.6671e-14	25.0138	2	177627520	R	II		IGR	opensea	IGR-opensea		rs180781333	47
cg14574044	-0.00223839	0.495876	-10.2125	2.02937e-17	1.6934e-14	24.996	6	136259848	R	II	PDE7B	Body	opensea	Body-opensea		rs142219473	15
cg13283952	0.00249308	0.456556	10.2061	2.09769e-17	1.74464e-14	24.9629	2	121412005	F	I		IGR	island	IGR-island	chr2:121411983-121412315	rs79522772;rs575792328	35;40
cg27262041	-0.00261519	0.387443	-10.1972	2.19611e-17	1.81455e-14	24.917	11	19654032	R	II	NAV2	Body	opensea	Body-opensea
cg10585061	-0.00201821	0.384411	-10.1939	2.235e-17	1.83669e-14	24.8994	8	122796893	F	II		IGR	opensea	IGR-opensea		rs112802543;rs149752514	0;48
cg12940822	0.00234967	0.180429	10.1939	2.23503e-17	1.83669e-14	24.8994	5	127873397	R	I	FBN2	1stExon	island	1stExon-island	chr5:127872563-127874945	rs549367881;rs566359347	49;37
cg18961681	0.00209981	0.173287	10.1894	2.28693e-17	1.87325e-14	24.8765	7	32467657	R	I		IGR	island	IGR-island	chr7:32467434-32467948	rs555892744	40
cg20366232	-0.00213397	0.360882	-10.1872	2.31293e-17	1.89045e-14	24.8651	9	110518064	F	II		IGR	opensea	IGR-opensea		rs187407956;rs551959061	1;11
cg08461949	0.00224671	0.245202	10.1861	2.32659e-17	1.89753e-14	24.8593	19	52104632	F	I		IGR	island	IGR-island	chr19:52104418-52104998	rs536586241;rs554580158	28;43
cg25984344	0.00250508	0.187734	10.1846	2.34398e-17	1.90966e-14	24.8518	10	128994608	F	I	DOCK1	Body	island	Body-island	chr10:128993505-128995167	rs561857929	21
cg11947187	-0.00237294	0.189742	-10.1805	2.39521e-17	1.94721e-14	24.8302	8	134142317	F	II	TG	Body	opensea	Body-opensea		rs549842559	40
cg19784428	-0.00350385	0.721562	-10.176	2.4506e-17	1.97949e-14	24.8073	19	16830746	R	II	NWD1	TSS200	opensea	TSS200-opensea		rs548195666;rs567999572;rs190906410	9;2;1
cg11939713	-0.0024442	0.624681	-10.1747	2.46726e-17	1.99083e-14	24.8005	21	16513092	R	II		IGR	opensea	IGR-opensea		rs189771841;rs578050031	34;1
cg23204757	-0.00323307	0.139884	-10.1729	2.49064e-17	2.00755e-14	24.7911	21	18376383	F	II		IGR	opensea	IGR-opensea
cg15084543	0.00262399	0.349229	10.1716	2.50741e-17	2.01892e-14	24.7844	1	79472408	R	I	ELTD1	5'UTR	island	5'UTR-island	chr1:79472281-79472537	rs368973951;rs567076463	3;2
cg09124496	-0.00278035	0.647049	-10.1702	2.52578e-17	2.02541e-14	24.7771	7	41735851	F	I	LOC285954	Body	opensea	Body-opensea		rs116952538;rs571424246;rs148907434;rs554301719	7;25;36;44
cg21962791	-0.00247418	0.333455	-10.1678	2.55787e-17	2.04867e-14	24.7645	12	21590305	R	II	PYROXD1	TSS1500	shore	TSS1500-shore	chr12:21590469-21590785	rs558539174;rs575515944	36;29
cg19837786	-0.00243002	0.580619	-10.1665	2.57479e-17	2.06004e-14	24.7579	2	176140378	F	II		IGR	opensea	IGR-opensea		rs182696567	39
cg17954152	0.0023583	0.198934	10.1653	2.59126e-17	2.07103e-14	24.7515	1	214160860	F	II	PROX1	TSS1500	island	TSS1500-island	chr1:214160798-214161034	rs563448943;rs531072342	45;46
cg21126595	-0.00206084	0.587937	-10.1601	2.66199e-17	2.12308e-14	24.7246	3	178103401	F	II		IGR	opensea	IGR-opensea		rs112949397;rs567878473	0;20
cg22320795	-0.00205841	0.438312	-10.1572	2.70146e-17	2.15003e-14	24.7098	16	19316499	F	II	CLEC19A	Body	opensea	Body-opensea		rs185021298	1
cg21593015	-0.00308601	0.72211	-10.1464	2.85669e-17	2.26643e-14	24.654	4	184893118	R	II	STOX2	Body	opensea	Body-opensea
cg11287725	-0.00220268	0.563053	-10.1447	2.88187e-17	2.28402e-14	24.6452	9	137215735	R	II		IGR	shore	IGR-shore	chr9:137217062-137218078	rs556588381	1
cg10149600	0.00230266	0.226825	10.1391	2.96673e-17	2.34148e-14	24.6162	11	64739636	F	I	C11orf85	TSS200	island	TSS200-island	chr11:64739010-64739750	rs563759144;rs184419418;rs111336311;rs17146541	8;14;17;41
cg00305797	-0.00284382	0.423454	-10.1371	2.997e-17	2.36291e-14	24.606	4	186989236	F	II	TLR3	TSS1500	opensea	TSS1500-opensea		rs574748231	0
cg21141726	-0.00241994	0.257269	-10.1317	3.08278e-17	2.42549e-14	24.5778	11	57019421	F	II		IGR	opensea	IGR-opensea		rs542622949;rs61427216;rs576152061;rs543593463	0;39;43;48
cg00094518	0.00215392	0.255514	10.1294	3.11932e-17	2.44662e-14	24.566	7	130418549	F	I	KLF14	1stExon	island	1stExon-island	chr7:130417912-130419378	rs544985755;rs560217293;rs527571082;rs542911106	2;13;31;48
cg03162794	-0.00238876	0.255609	-10.1274	3.15249e-17	2.46753e-14	24.5554	3	30868425	R	II	GADL1	Body	opensea	Body-opensea		rs150958565;rs113541024	2;1
cg01369611	-0.00306027	0.624966	-10.1231	3.22312e-17	2.51242e-14	24.5333	5	95362282	R	II	LOC101929710	Body	opensea	Body-opensea		rs77022578;rs76284081;rs189523737	27;19;1
cg13385220	-0.00277613	0.64544	-10.12	3.27519e-17	2.54516e-14	24.5172	1	202250453	F	II	LGR6	Body	opensea	Body-opensea
cg09764150	-0.00368854	0.298586	-10.1196	3.28165e-17	2.54757e-14	24.5153	14	64747114	F	II	ESR2	Body	opensea	Body-opensea
cg05436231	0.00229225	0.315368	10.1186	3.29828e-17	2.55786e-14	24.5102	1	27709789	R	I	CD164L2	1stExon	island	1stExon-island	chr1:27709600-27709831	rs575464371;rs538029491	13;12
cg13790603	0.00356778	0.238567	10.1182	3.30622e-17	2.56139e-14	24.5078	3	24536478	R	I	THRB	TSS200	island	TSS200-island	chr3:24535844-24537436
cg08975875	-0.00228208	0.0876071	-10.1105	3.43912e-17	2.66164e-14	24.4684	X	53741945	R	II		IGR	opensea	IGR-opensea
cg00143474	-0.00310728	0.485885	-10.1028	3.57969e-17	2.75915e-14	24.4283	1	65726681	R	II		IGR	opensea	IGR-opensea		rs375293858	1
cg17977409	0.00255691	0.148042	10.0994	3.64253e-17	2.79621e-14	24.4109	9	17579227	F	II	SH3GL2	1stExon	island	1stExon-island	chr9:17578721-17579804	rs575767112	43
cg07143083	0.0030601	0.281003	10.0986	3.65899e-17	2.80317e-14	24.4064	7	70597921	F	I	WBSCR17	1stExon	island	1stExon-island	chr7:70596228-70598382	rs202130395;rs145550936;rs151127222;rs139969494	5;14;42;49
cg12266022	-0.00270302	0.540394	-10.0978	3.67246e-17	2.80881e-14	24.4027	21	30968265	R	II	GRIK1-AS2	TSS200	opensea	TSS200-opensea		rs562690165	47
cg18424286	-0.00437991	0.627021	-10.0978	3.67378e-17	2.80881e-14	24.4024	13	38321669	F	II	TRPC4	Body	opensea	Body-opensea		rs112111408;rs2323567;rs553993563	29;34;45
cg03013070	-0.00226583	0.635417	-10.0944	3.73857e-17	2.84896e-14	24.3849	10	95965579	R	II	PLCE1	Body	opensea	Body-opensea
cg26759486	-0.00222976	0.223147	-10.0943	3.74133e-17	2.84896e-14	24.3842	6	139795461	F	II	LOC645434	Body	opensea	Body-opensea		rs572338673	25
cg08124986	-0.00241836	0.496056	-10.0938	3.75082e-17	2.85332e-14	24.3816	4	148039868	F	II		IGR	opensea	IGR-opensea
cg07013942	-0.002423	0.458826	-10.0906	3.81327e-17	2.89791e-14	24.3651	3	189749903	R	II	P3H2	Body	opensea	Body-opensea		rs139219953	20
cg13640414	-0.00226023	0.366612	-10.0896	3.83226e-17	2.90651e-14	24.3601	19	15530870	F	II	AKAP8L	TSS1500	shore	TSS1500-shore	chr19:15529290-15529902
cg00791074	-0.00238987	0.231547	-10.0866	3.89175e-17	2.94574e-14	24.3447	6	151186169	F	II	MTHFD1L	TSS1500	shore	TSS1500-shore	chr6:151186747-151188112	rs73615070	35
cg05237641	0.0021622	0.18862	10.0861	3.90226e-17	2.95074e-14	24.342	10	128077307	F	I	ADAM12	TSS200	island	TSS200-island	chr10:128076155-128077482	rs114636640	44
cg09805893	-0.00227001	0.461728	-10.0821	3.98418e-17	3.00969e-14	24.3213	X	67001200	R	II		IGR	opensea	IGR-opensea
cg01919189	-0.00281483	0.687553	-10.0631	4.39456e-17	3.29017e-14	24.2232	11	120976795	F	II	TECTA	Body	opensea	Body-opensea
cg16570547	-0.00211155	0.524127	-10.0628	4.40352e-17	3.29071e-14	24.2212	20	32104754	F	II	CBFA2T2	Body	opensea	Body-opensea		rs549236021	45
cg25212397	-0.00284242	0.287679	-10.0624	4.41236e-17	3.29373e-14	24.2192	11	102184373	R	II		IGR	shelf	IGR-shelf	chr11:102188179-102188440	rs73589424;rs80019986	2;1
cg18057497	-0.00289773	0.774542	-10.0601	4.46416e-17	3.32585e-14	24.2075	10	61842464	F	II	ANK3	Body	opensea	Body-opensea		rs2393595	34
cg24102349	-0.00305856	0.721691	-10.0519	4.65886e-17	3.45054e-14	24.1648	3	179039865	F	II	ZNF639	TSS1500	shore	TSS1500-shore	chr3:179040466-179041632
cg03018753	-0.00326404	0.366932	-10.0419	4.90571e-17	3.61922e-14	24.1132	17	59614018	R	II		IGR	opensea	IGR-opensea		rs562681700;rs531500700;rs141045206	23;19;9
cg07127410	-0.00262569	0.555872	-10.0381	5.00281e-17	3.68368e-14	24.0936	22	29427851	R	II	ZNRF3	Body	shore	Body-shore	chr22:29426510-29426843	rs532361221;rs547684967	33;25
cg05727665	-0.00274441	0.502613	-10.0375	5.0175e-17	3.69091e-14	24.0907	3	149436122	F	II		IGR	opensea	IGR-opensea		rs35820498	25
cg07578119	-0.00214114	0.693084	-10.0372	5.0256e-17	3.69328e-14	24.089	3	39332018	F	II		IGR	opensea	IGR-opensea		rs187219648;rs530178044;rs547058235	1;3;39
cg11727282	0.00250915	0.221175	10.0334	5.12507e-17	3.76194e-14	24.0694	9	23826368	F	I	ELAVL2	TSS1500	shelf	TSS1500-shelf	chr9:23822412-23822667	rs116956912	21
cg15845821	-0.00280626	0.448581	-10.0298	5.222e-17	3.82279e-14	24.0507	19	16830613	R	II	NWD1	TSS200	opensea	TSS200-opensea		rs78846824;rs187312507	37;2
cg18521394	-0.00218097	0.536453	-10.0246	5.36415e-17	3.9155e-14	24.0239	1	153660308	F	II	NPR1	Body	shore	Body-shore	chr1:153662203-153662439	rs12087210;rs190617890;rs544755833	1;20;24
cg04600297	-0.00214874	0.6505	-10.021	5.46482e-17	3.97748e-14	24.0053	19	42750575	F	II		IGR	shore	IGR-shore	chr19:42748909-42749275	rs74844647;rs570592930;rs181100332	17;20;47
cg26010412	-0.00220252	0.638989	-10.0207	5.47408e-17	3.9804e-14	24.0036	14	47513774	R	II	MDGA2	Body	opensea	Body-opensea		rs181063185;rs113976974	21;2
cg13776526	-0.00221869	0.745256	-10.0179	5.55208e-17	4.02553e-14	23.9894	2	102953460	F	II	IL1RL1	TSS1500	opensea	TSS1500-opensea		rs181302135;rs534122966	17;19
cg10109331	-0.00284232	0.693864	-10.0133	5.6859e-17	4.11075e-14	23.9656	18	21228676	R	II	ANKRD29	Body	opensea	Body-opensea		rs1652373;rs530907857	31;1
cg26928911	-0.00213525	0.201946	-10.0095	5.79997e-17	4.17728e-14	23.9458	1	22968992	F	II	C1QC	TSS1500	opensea	TSS1500-opensea		rs190118033	38
cg19092168	0.00216091	0.229398	10.0093	5.80652e-17	4.17802e-14	23.9446	19	57149467	F	II		IGR	island	IGR-island	chr19:57149423-57149631	rs545556384	11
cg13203474	0.00328761	0.215478	10.0089	5.8188e-17	4.18289e-14	23.9425	5	127873873	R	I	FBN2	TSS200	island	TSS200-island	chr5:127872563-127874945	rs571271465;rs537056736;rs557128918	25;18;6
cg00792799	-0.00225398	0.598819	-10.008	5.84475e-17	4.19756e-14	23.9381	4	109604877	F	II		IGR	opensea	IGR-opensea		rs531471986;rs551170674;rs532466255;rs183115124	1;13;19;22
cg11404915	-0.00296381	0.485605	-10.0068	5.88261e-17	4.22075e-14	23.9316	12	127610471	R	II		IGR	opensea	IGR-opensea		rs12820416	2
cg01460436	0.00208134	0.213799	10.0027	6.00687e-17	4.28555e-14	23.9107	20	44687454	F	II	SLC12A5	3'UTR	island	3'UTR-island	chr20:44685771-44687610	rs547992784;rs565887125	9;18
cg18715243	-0.00202576	0.61141	-10.0021	6.02706e-17	4.29188e-14	23.9073	8	37658755	R	II	GPR124	Body	shelf	Body-shelf	chr8:37654048-37656100	rs550241488	1
cg15208139	-0.00332057	0.528212	-9.99966	6.10307e-17	4.34193e-14	23.8948	11	36058725	R	II	LDLRAD3	5'UTR	opensea	5'UTR-opensea		rs532721487;rs552622887;rs189685944	31;27;1
cg04598121	0.00201507	0.231473	9.99562	6.23168e-17	4.42097e-14	23.874	8	57358505	R	II	PENK	Body	island	Body-island	chr8:57358126-57359415	rs140604742;rs200109934;rs147113132	41;36;33
cg22947000	-0.00288398	0.387722	-9.99492	6.25454e-17	4.42889e-14	23.8703	16	81272281	R	II	BCMO1	TSS200	opensea	TSS200-opensea		rs575057287	44
cg24488810	0.00264116	0.365766	9.98527	6.57461e-17	4.62957e-14	23.8204	9	117266816	R	I	DFNB31	TSS1500	island	TSS1500-island	chr9:117266468-117268094
cg19963608	-0.00223564	0.493748	-9.98107	6.71902e-17	4.72687e-14	23.7987	21	47400282	F	II	COL6A1	TSS1500	shore	TSS1500-shore	chr21:47401108-47401436	rs141328123	40
cg05223879	0.00215446	0.158514	9.97966	6.76817e-17	4.75262e-14	23.7914	6	70591878	F	II	COL19A1	Body	opensea	Body-opensea		rs150838862;rs544750584;rs564770700	0;2;3
cg05835105	0.00261101	0.252362	9.97218	7.03505e-17	4.91724e-14	23.7527	4	111543401	R	I	PITX2	Body	island	Body-island	chr4:111542062-111544464	rs200381032	32
cg03372423	-0.00256266	0.529906	-9.97058	7.09376e-17	4.94915e-14	23.7444	1	168876597	R	II	LINC00970	Body	opensea	Body-opensea		rs111643262	41
cg17340043	-0.00267152	0.247092	-9.96723	7.21773e-17	5.02638e-14	23.7271	10	13202710	F	II	MCM10	TSS1500	shore	TSS1500-shore	chr10:13203436-13203790	rs188346929	41
cg22794031	0.00276665	0.214286	9.96517	7.29495e-17	5.06618e-14	23.7165	10	134598316	F	I		IGR	island	IGR-island	chr10:134597357-134602649	rs562201621;rs527682338	31;51
cg14812628	0.00232112	0.356858	9.9643	7.3277e-17	5.08427e-14	23.712	19	28237993	R	II		IGR	opensea	IGR-opensea		rs551992638;rs569800498;rs185594898	27;24;2
cg00118309	-0.00216843	0.327681	-9.96219	7.40825e-17	5.12802e-14	23.701	X	76141257	F	II	MIR384	TSS1500	opensea	TSS1500-opensea
cg03593823	-0.00256953	0.258843	-9.95851	7.55053e-17	5.21514e-14	23.682	1	240690404	F	II	GREM2	5'UTR	opensea	5'UTR-opensea		rs141027926;rs12034261	6;27
cg03323696	0.00263469	0.258946	9.95851	7.55073e-17	5.21514e-14	23.682	5	59189120	R	I	PDE4D	Body	island	Body-island	chr5:59189046-59189894
cg01724838	-0.00212438	0.314285	-9.95108	7.84628e-17	5.39958e-14	23.6436	8	109931138	R	II		IGR	opensea	IGR-opensea		rs552762105;rs572521041;rs568499405;rs146534989	50;48;47;13
cg13246235	0.00258538	0.363197	9.9427	8.19413e-17	5.61566e-14	23.6002	6	12749978	F	I	PHACTR1	Body	island	Body-island	chr6:12749877-12750499	rs535263200	12
cg13427942	-0.00228768	0.547101	-9.94242	8.20578e-17	5.61637e-14	23.5988	1	178022447	F	II		IGR	opensea	IGR-opensea		rs540021040	6
cg19045573	-0.0020388	0.779023	-9.93944	8.33349e-17	5.68324e-14	23.5834	19	15203295	R	II		IGR	opensea	IGR-opensea		rs575456126;rs139162680	36;1
cg01569083	-0.00218157	0.199603	-9.93383	8.57899e-17	5.82968e-14	23.5544	6	31543289	R	II	TNF	TSS200	opensea	TSS200-opensea		rs41297589	29
cg13867963	0.00215525	0.276525	9.93218	8.65232e-17	5.86898e-14	23.5458	8	35092878	F	I	UNC5D	TSS200	island	TSS200-island	chr8:35092679-35093559	rs552170832	15
cg22551157	-0.00222514	0.534239	-9.9307	8.71896e-17	5.9089e-14	23.5382	12	66342368	F	II	HMGA2	Body	opensea	Body-opensea		rs558715607;rs572596639;rs535222512	12;14;16
cg00573770	-0.00375084	0.450999	-9.92546	8.95843e-17	6.04954e-14	23.5111	2	145278485	F	I	ZEB2	TSS1500	shelf	TSS1500-shelf	chr2:145281736-145282269
cg20102280	-0.00361679	0.385889	-9.92414	9.01969e-17	6.07467e-14	23.5043	13	47470793	F	II	HTR2A	5'UTR	opensea	5'UTR-opensea		rs571591724;rs6312	26;31
cg05693257	-0.0026502	0.47295	-9.92385	9.03343e-17	6.07852e-14	23.5028	8	90479388	F	II		IGR	opensea	IGR-opensea
cg23460823	-0.00225443	0.36086	-9.92201	9.11965e-17	6.13109e-14	23.4933	3	170444635	R	II		IGR	opensea	IGR-opensea		rs558087702;rs183192166;rs187724065	18;7;2
cg08698203	-0.00233026	0.243917	-9.92071	9.18101e-17	6.16687e-14	23.4866	4	7254593	R	II	SORCS2	Body	opensea	Body-opensea		rs557763217;rs537504994	12;1
cg01820962	-0.00446275	0.705103	-9.92004	9.21292e-17	6.18282e-14	23.4831	6	116511817	R	II	NT5DC1	Body	opensea	Body-opensea		rs539940516;rs561402513	42;23
cg03325733	0.0022103	0.139842	9.91383	9.51393e-17	6.36791e-14	23.4509	6	146864759	F	I	RAB32	TSS200	island	TSS200-island	chr6:146864481-146865426	rs569530822;rs538418735	6;39
cg17712694	0.00228098	0.139034	9.9129	9.55962e-17	6.39284e-14	23.4462	5	16180068	R	I	2023-03-11	TSS200	island	TSS200-island	chr5:16179064-16180420
cg00804078	-0.00318858	0.297706	-9.91062	9.67287e-17	6.45718e-14	23.4344	6	110736941	F	II	DDO	TSS200	opensea	TSS200-opensea		rs184183260	18
cg23493916	-0.002641	0.443489	-9.90457	9.98039e-17	6.63325e-14	23.4031	6	54103371	F	II	MLIP	Body	opensea	Body-opensea		rs192275884;rs141541398;rs530861709	0;1;41
cg09199338	-0.00605406	0.364125	-9.90196	1.01163e-16	6.71182e-14	23.3896	4	178674883	R	II	LINC01098	Body	opensea	Body-opensea
cg01898573	-0.00269721	0.408791	-9.89365	1.05604e-16	6.96377e-14	23.3466	18	46479537	F	II		IGR	shore	IGR-shore	chr18:46474931-46479364
cg14200127	-0.00269791	0.339473	-9.89259	1.06183e-16	6.99584e-14	23.3412	1	97604182	F	II	DPYD	Body	opensea	Body-opensea		rs76208521;rs569002682;rs537885248	3;20;25
cg18729298	0.00209443	0.292836	9.89058	1.07297e-16	7.05087e-14	23.3307	11	2555203	R	I	KCNQ1	Body	shore	Body-shore	chr11:2555405-2555618	rs566552413;rs542247930;rs538649323	44;36;14
cg08468401	-0.00314695	0.270122	-9.88651	1.09576e-16	7.18817e-14	23.3097	3	14303131	R	II		IGR	opensea	IGR-opensea		rs538123231;rs551407682;rs535049812	46;28;1
cg17357286	0.00269736	0.188507	9.88366	1.11202e-16	7.28219e-14	23.295	1	210111531	F	I	SYT14	5'UTR	island	5'UTR-island	chr1:210111179-210112054	rs531149636;rs542912482;rs200959890	6;15;43
cg18044383	0.00208649	0.270149	9.88322	1.11458e-16	7.29264e-14	23.2927	18	59001158	F	I		IGR	island	IGR-island	chr18:59000683-59001692	rs536256886;rs80097603;rs573023536	11;23;39
cg14363563	-0.0023579	0.651368	-9.87468	1.16494e-16	7.57596e-14	23.2485	2	108966680	R	II	SULT1C2P1	Body	opensea	Body-opensea		rs554566013	37
cg03864443	-0.00395695	0.676757	-9.87452	1.16588e-16	7.57596e-14	23.2477	7	120190397	F	II	KCND2	Body	opensea	Body-opensea
cg06661266	-0.00298901	0.475934	-9.87039	1.19107e-16	7.7264e-14	23.2263	3	134027721	R	II		IGR	shelf	IGR-shelf	chr3:134031662-134032591	rs534422918	37
cg21234506	-0.00214428	0.556774	-9.8636	1.23361e-16	7.98252e-14	23.1913	15	80263132	F	II	BCL2A1	1stExon	opensea	1stExon-opensea		rs148871980;rs143571009;rs138123718;rs142667711	0;1;16;35
cg26422458	0.0020155	0.279021	9.86194	1.24423e-16	8.04374e-14	23.1827	1	79472452	F	I	ELTD1	5'UTR	island	5'UTR-island	chr1:79472281-79472537	rs574709985	10
cg26775866	-0.00232438	0.255056	-9.85515	1.28873e-16	8.28192e-14	23.1476	5	159849193	R	II	PTTG1	5'UTR	shore	5'UTR-shore	chr5:159848779-159849113	rs181607644;rs563500083	19;2
cg00941666	-0.0020272	0.609701	-9.85378	1.29792e-16	8.31982e-14	23.1405	2	129261559	R	II		IGR	opensea	IGR-opensea		rs536581789	1
cg06808751	0.00224781	0.170427	9.85309	1.30254e-16	8.33534e-14	23.1369	8	54163693	R	I	OPRK1	5'UTR	island	5'UTR-island	chr8:54163303-54164443	rs9282806;rs536907835	26;13
cg05078438	-0.00297889	0.301163	-9.85228	1.30798e-16	8.35603e-14	23.1327	16	83813639	R	II	CDH13	Body	opensea	Body-opensea		rs151311546;rs541617175	19;1
cg02228185	-0.00398172	0.803158	-9.84663	1.3468e-16	8.56794e-14	23.1035	17	3379567	F	II	ASPA	1stExon	opensea	1stExon-opensea		rs544167597;rs560983907	1;49
cg10906284	0.00210313	0.266864	9.84641	1.3483e-16	8.57027e-14	23.1024	12	63544430	F	I	AVPR1A	1stExon	island	1stExon-island	chr12:63543636-63544967	rs546723310;rs200628977;rs560228990;rs144823008;rs148582333;rs142990953;rs147770997	0;1;6;18;19;24;48
cg22543892	-0.00214803	0.412308	-9.84238	1.3767e-16	8.7215e-14	23.0816	7	85157964	F	II		IGR	opensea	IGR-opensea		rs143487799	8
cg11382055	0.00202139	0.249073	9.83419	1.43625e-16	9.0308e-14	23.0392	1	233749410	R	I	KCNK1	TSS1500	island	TSS1500-island	chr1:233749373-233750314	rs73103294;rs544676260	30;7
cg27326027	-0.00357963	0.374509	-9.83342	1.442e-16	9.05315e-14	23.0352	18	6885253	F	II	ARHGAP28	Body	opensea	Body-opensea		rs535494596;rs80288062	0;42
cg14209784	-0.00248894	0.73349	-9.83194	1.45311e-16	9.10653e-14	23.0276	10	88729861	F	II	AGAP11	TSS1500	shore	TSS1500-shore	chr10:88730554-88731632
cg08991794	0.00216905	0.709745	9.83121	1.45857e-16	9.11817e-14	23.0238	17	3674741	F	II	ITGAE	Body	opensea	Body-opensea		rs567060044;rs1808633	43;51
cg19986909	-0.00242814	0.749397	-9.82575	1.50039e-16	9.35648e-14	22.9956	2	101541471	R	II	NPAS2	Body	opensea	Body-opensea		rs557522231	24
cg12964935	-0.00404695	0.72581	-9.8217	1.53214e-16	9.52309e-14	22.9746	14	58356042	F	II		IGR	opensea	IGR-opensea		rs142394530;rs567913653;rs808221	42;45;49
cg15956635	-0.0022714	0.724102	-9.82144	1.53415e-16	9.52454e-14	22.9733	3	123831798	R	II	KALRN	Body	opensea	Body-opensea		rs144729292;rs148546888	12;2
cg13612317	-0.00232292	0.551728	-9.82103	1.5374e-16	9.52454e-14	22.9712	10	32345864	F	II	KIF5B	TSS1500	shore	TSS1500-shore	chr10:32344550-32345570	rs199924048	11
cg10382675	-0.00250802	0.528659	-9.82037	1.54273e-16	9.54973e-14	22.9677	2	190449241	R	II		IGR	shelf	IGR-shelf	chr2:190445459-190445983	rs188439044;rs561940877	44;24
cg01410876	0.00220907	0.337238	9.817	1.56982e-16	9.69371e-14	22.9503	19	49004716	F	I	LMTK3	Body	island	Body-island	chr19:49004513-49004880	rs558062151	20
cg03817667	0.00248252	0.269068	9.81576	1.57991e-16	9.7401e-14	22.9439	7	54609953	F	I	VSTM2A	TSS200	island	TSS200-island	chr7:54609734-54610140
cg03763300	-0.00261866	0.69058	-9.81139	1.616e-16	9.94643e-14	22.9214	8	69246056	R	II		IGR	shelf	IGR-shelf	chr8:69242920-69243803	rs532266963	13
cg16767132	-0.00213052	0.239378	-9.80617	1.66023e-16	1.01855e-13	22.8944	11	100803515	R	II	ARHGAP42	Body	opensea	Body-opensea		rs530012106	34
cg09416608	-0.00211414	0.368148	-9.79771	1.73452e-16	1.06156e-13	22.8506	9	138107568	R	II		IGR	opensea	IGR-opensea		rs80039889;rs560132804;rs372889187	10;5;1
cg27630512	-0.00242417	0.411623	-9.7928	1.77913e-16	1.08535e-13	22.8252	7	67908055	R	II		IGR	opensea	IGR-opensea		rs576402794;rs145073979	50;36
cg00519418	-0.00265607	0.548208	-9.79223	1.7843e-16	1.08675e-13	22.8223	14	93700020	F	II		IGR	opensea	IGR-opensea
cg01747226	-0.00204437	0.618395	-9.79153	1.79079e-16	1.08983e-13	22.8187	15	70685156	R	II		IGR	opensea	IGR-opensea		rs138206216;rs533375462;rs550055906	7;2;1
cg02872546	-0.00217368	0.663641	-9.7901	1.80411e-16	1.09705e-13	22.8113	2	109741578	R	II		IGR	shelf	IGR-shelf	chr2:109744585-109746833	rs181504818;rs566521472;rs12712029;rs549022017	39;27;24;22
cg08920913	-0.00218199	0.600181	-9.78721	1.83131e-16	1.11092e-13	22.7963	2	16409224	F	II		IGR	opensea	IGR-opensea		rs72772490	33
cg08493817	-0.00201508	0.426992	-9.7862	1.84085e-16	1.11581e-13	22.7912	9	134262007	F	II		IGR	opensea	IGR-opensea		rs77790721;rs116582488	7;47
cg00042904	-0.00256051	0.738144	-9.78495	1.85282e-16	1.12038e-13	22.7847	X	62654766	R	II	LINC01278	Body	opensea	Body-opensea
cg14074626	-0.00205762	0.321849	-9.78042	1.89674e-16	1.1442e-13	22.7613	1	63571356	R	II		IGR	opensea	IGR-opensea		rs540048399;rs150190034;rs561946962;rs529159148	49;40;31;1
cg10420626	-0.00221637	0.2844	-9.77908	1.90986e-16	1.15028e-13	22.7544	6	43741154	R	II	VEGFA	5'UTR	shore	5'UTR-shore	chr6:43737632-43739852	rs576318512	48
cg07164639	-0.00433821	0.383365	-9.77892	1.91144e-16	1.15032e-13	22.7535	6	110736958	F	II	DDO	TSS1500	opensea	TSS1500-opensea		rs184183260	1
cg24170166	-0.00208468	0.750949	-9.77866	1.91401e-16	1.15095e-13	22.7522	19	14982778	F	II		IGR	opensea	IGR-opensea		rs184423944;rs186819573;rs1236192	0;1;10
cg13292263	-0.00203819	0.302937	-9.77611	1.93943e-16	1.16255e-13	22.739	15	67238541	F	II		IGR	opensea	IGR-opensea		rs530951024;rs145123196;rs563367396	1;4;35
cg02402150	-0.00229483	0.780078	-9.77055	1.99602e-16	1.19269e-13	22.7103	12	11787148	R	II		IGR	opensea	IGR-opensea		rs527656935;rs7298077;rs148620885;rs200979381	50;47;29;1
cg18207164	0.00200569	0.251137	9.76856	2.01664e-16	1.20312e-13	22.7	14	29254973	F	I	LINC01551	Body	island	Body-island	chr14:29254365-29255069	rs541772315	26
cg27037708	-0.00200637	0.239859	-9.76116	2.09527e-16	1.24302e-13	22.6618	20	4721316	R	II	PRNT	TSS200	opensea	TSS200-opensea		rs117692257	38
cg08935887	-0.00229758	0.547992	-9.76104	2.09664e-16	1.24302e-13	22.6611	2	174658976	R	II		IGR	opensea	IGR-opensea
cg26544530	-0.0030082	0.559665	-9.7566	2.14529e-16	1.26888e-13	22.6382	13	28896826	F	II	FLT1	Body	opensea	Body-opensea		rs570575375;rs533342695	11;26
cg01315222	-0.00250226	0.553845	-9.75588	2.15331e-16	1.27164e-13	22.6345	22	24289622	F	II		IGR	opensea	IGR-opensea		rs190206135;rs668784;rs568020084;rs669150	1;18;36;41
cg02219001	-0.00201529	0.670275	-9.75562	2.15624e-16	1.2721e-13	22.6331	11	7780688	R	II		IGR	opensea	IGR-opensea		rs7931808	41
cg01486610	-0.00347793	0.718173	-9.75499	2.16323e-16	1.27451e-13	22.6299	8	42749175	F	II	RNF170	5'UTR	shelf	5'UTR-shelf	chr8:42751212-42753132	rs151283892;rs541746594	22;51
cg14624096	-0.00254175	0.420572	-9.75201	2.19686e-16	1.29333e-13	22.6144	13	30743810	F	II		IGR	opensea	IGR-opensea		rs528382391	5
cg04533585	-0.00269191	0.427757	-9.74954	2.22506e-16	1.30485e-13	22.6017	17	53046946	F	II	COX11	TSS1500	shore	TSS1500-shore	chr17:53045603-53046368	rs149634692	47
cg14834209	-0.00262015	0.204751	-9.74875	2.23422e-16	1.30921e-13	22.5976	12	14876768	R	II		IGR	opensea	IGR-opensea		rs74071221;rs575376783	3;2
cg18022964	-0.00245862	0.577406	-9.74796	2.2433e-16	1.31352e-13	22.5935	2	86042151	F	II	LOC284950	TSS200	shelf	TSS200-shelf	chr2:86038311-86038666	rs140941817;rs57279317;rs531732618	19;36;49
cg04935434	0.00204426	0.254661	9.74522	2.27536e-16	1.33126e-13	22.5794	2	177024947	R	I		IGR	island	IGR-island	chr2:177024501-177025692	rs553900898	7
cg00331334	-0.00279234	0.575069	-9.74228	2.31016e-16	1.34746e-13	22.5642	4	156363392	R	II		IGR	opensea	IGR-opensea		rs188559307	29
cg04986324	-0.00242783	0.473392	-9.74075	2.32853e-16	1.35505e-13	22.5563	22	46451319	R	II	LOC150381	Body	shore	Body-shore	chr22:46449632-46450115	rs536713291;rs57510317	40;33
cg22493216	-0.00260061	0.486605	-9.73355	2.41686e-16	1.40429e-13	22.5191	10	115535733	F	II	PLEKHS1	Body	opensea	Body-opensea		rs145922422;rs183203115;rs188088110	1;3;38
cg05655457	-0.00282006	0.331658	-9.7322	2.43379e-16	1.4127e-13	22.5121	11	58127944	F	II	OR5B17	TSS1500	opensea	TSS1500-opensea		rs554434351;rs572673314	1;16
cg15031550	-0.00244813	0.229824	-9.72437	2.53427e-16	1.46131e-13	22.4717	2	57661686	F	II		IGR	opensea	IGR-opensea
cg24087280	-0.00232168	0.352181	-9.71748	2.62621e-16	1.50921e-13	22.436	17	48193712	R	II	SAMD14	Body	shore	Body-shore	chr17:48194634-48195085	rs573290608;rs535972941;rs555815479;rs192775937	27;26;8;7
cg01792230	-0.0037986	0.520629	-9.7174	2.62731e-16	1.50921e-13	22.4356	9	99374658	F	II	CDC14B	Body	opensea	Body-opensea		rs568221693;rs535322122	2;39
cg14758256	-0.00239927	0.459678	-9.71423	2.67077e-16	1.53185e-13	22.4192	8	94834635	F	II		IGR	opensea	IGR-opensea		rs547720206	1
cg04387445	-0.00233804	0.384692	-9.71242	2.69583e-16	1.54506e-13	22.4099	9	104249759	F	II	TMEM246	TSS1500	shore	TSS1500-shore	chr9:104248247-104249501	rs575768428;rs544853999	29;31
cg25896883	-0.0032098	0.413293	-9.70088	2.86149e-16	1.62884e-13	22.3503	2	190272670	R	II		IGR	opensea	IGR-opensea		rs116422053	34
cg21609640	0.00229153	0.204731	9.69923	2.88606e-16	1.6396e-13	22.3418	1	166890380	F	I	ILDR2	Body	island	Body-island	chr1:166889776-166890649	rs200705409	50
cg11377136	0.00234615	0.219292	9.69662	2.92529e-16	1.65776e-13	22.3283	22	46658960	R	I	PKDREJ	1stExon	island	1stExon-island	chr22:46658397-46659332	rs142494214	36
cg05657694	-0.00298281	0.291478	-9.69503	2.94947e-16	1.67021e-13	22.32	3	100353890	F	II	ADGRG7	TSS1500	opensea	TSS1500-opensea		rs530320101;rs75053796;rs561005834;rs111528085;rs111599339	0;1;25;43;45
cg01491071	-0.00229686	0.59034	-9.69366	2.97035e-16	1.68078e-13	22.313	2	206789816	F	II		IGR	shore	IGR-shore	chr2:206790632-206790834	rs72945179	45
cg15504461	0.00201249	0.288769	9.69254	2.98763e-16	1.68929e-13	22.3072	3	147140880	R	II		IGR	shore	IGR-shore	chr3:147142181-147142391
cg27198696	-0.00215134	0.508794	-9.69035	3.02161e-16	1.70596e-13	22.2959	6	31680112	R	II	LY6G6E	Body	opensea	Body-opensea		rs572249948;rs373562713;rs561362341;rs531755764	36;35;5;1
cg23367919	-0.00230094	0.530942	-9.68981	3.03007e-16	1.70947e-13	22.2931	2	199180751	R	II	LOC101927619	Body	opensea	Body-opensea
cg24809973	0.0022341	0.200047	9.68631	3.08537e-16	1.73678e-13	22.275	8	72468820	F	I		IGR	island	IGR-island	chr8:72468560-72469561	rs573924284;rs111981893;rs556368812;rs576160146;rs373449198	4;25;35;41;44
cg02547394	0.00220433	0.273931	9.68521	3.10293e-16	1.74149e-13	22.2694	13	112721789	R	I	SOX1	TSS200	island	TSS200-island	chr13:112720564-112723582
cg12196936	0.00213696	0.145181	9.67842	3.2139e-16	1.79447e-13	22.2342	16	68270220	F	I	ESRP2	TSS200	island	TSS200-island	chr16:68269010-68272143	rs7184821;rs542697469;rs561014336	9;13;33
cg14669379	0.00255041	0.322303	9.67626	3.24987e-16	1.81322e-13	22.2231	1	112058559	F	I	ADORA3	Body	island	Body-island	chr1:112058184-112058590	rs569306804	9
cg05891372	-0.00207253	0.748164	-9.67552	3.26235e-16	1.81875e-13	22.2193	9	118572485	F	II		IGR	opensea	IGR-opensea
cg13032272	-0.00400542	0.359396	-9.67471	3.27607e-16	1.82381e-13	22.2151	17	63096456	F	II	LOC100507002	TSS1500	shore	TSS1500-shore	chr17:63096756-63097000	rs138377069;rs185629872;rs149280629	21;39;44
cg08044097	0.00233837	0.183977	9.66942	3.3669e-16	1.87162e-13	22.1878	8	55371013	R	II	SOX17	Body	island	Body-island	chr8:55370170-55372525	rs10104846	44
cg15626285	-0.0027194	0.730827	-9.66433	3.45669e-16	1.91311e-13	22.1615	12	7167781	F	I	C1S	TSS200	opensea	TSS200-opensea
cg18158149	-0.00251547	0.53143	-9.66085	3.51933e-16	1.94352e-13	22.1435	1	162138215	R	II	NOS1AP	Body	opensea	Body-opensea		rs557729495	19
cg05649077	-0.00220657	0.471609	-9.6581	3.5697e-16	1.96276e-13	22.1293	3	195273304	R	II		IGR	shelf	IGR-shelf	chr3:195269553-195270363	rs568040155;rs142037610;rs528976491	14;6;1
cg05227382	-0.00204782	0.25209	-9.65618	3.6053e-16	1.98089e-13	22.1194	1	244229378	F	II		IGR	opensea	IGR-opensea		rs532312699	18
cg18480675	-0.00270022	0.748058	-9.65385	3.64902e-16	2.00346e-13	22.1074	3	28281945	F	II	CMC1	TSS1500	shore	TSS1500-shore	chr3:28282826-28283457
cg27478635	-0.00293609	0.232964	-9.65304	3.66446e-16	2.01048e-13	22.1032	20	39632437	F	II		IGR	opensea	IGR-opensea
cg11668923	0.00305893	0.289794	9.65218	3.68079e-16	2.01798e-13	22.0987	10	128076936	F	II	ADAM12	1stExon	island	1stExon-island	chr10:128076155-128077482	rs540548555;rs192310753	35;47
cg19878806	-0.00360415	0.192338	-9.65191	3.68577e-16	2.01925e-13	22.0974	1	188097699	R	II		IGR	opensea	IGR-opensea		rs531394952	2
cg25920842	-0.00299477	0.428186	-9.65091	3.70499e-16	2.02538e-13	22.0922	7	81128918	F	II		IGR	opensea	IGR-opensea		rs535131184	14
cg27192248	-0.00441116	0.261038	-9.64789	3.76319e-16	2.05424e-13	22.0766	15	65285669	R	II		IGR	shelf	IGR-shelf	chr15:65281928-65282375
cg16086620	0.00300391	0.198684	9.64087	3.90225e-16	2.11945e-13	22.0403	14	93389557	R	I	CHGA	5'UTR	island	5'UTR-island	chr14:93389245-93389899	rs573201991;rs542111654;rs561885950	39;37;22
cg12848065	0.00200567	0.269064	9.64073	3.90509e-16	2.11948e-13	22.0396	2	207507528	F	I	LOC200726	5'UTR	shore	5'UTR-shore	chr2:207506774-207507422	rs189685510;rs13016919;rs577790324;rs181772248	7;27;37;42
cg26543436	-0.00254091	0.341998	-9.64026	3.91452e-16	2.12173e-13	22.0372	1	171853856	F	II	DNM3	Body	opensea	Body-opensea
cg07400692	-0.00281213	0.36875	-9.63706	3.97997e-16	2.15549e-13	22.0206	20	21599928	R	II	LOC101929608	Body	opensea	Body-opensea		rs116127594;rs571769503;rs537647646	36;24;1
cg04738965	0.00207063	0.20996	9.63357	4.05224e-16	2.1894e-13	22.0027	3	147127662	R	I	ZIC1	1stExon	island	1stExon-island	chr3:147126988-147128999
cg11675876	0.00209926	0.229332	9.63348	4.05414e-16	2.1894e-13	22.0022	3	188665436	F	I	TPRG1-AS1	TSS200	island	TSS200-island	chr3:188665275-188665552	rs565774466;rs149660547;rs534693324;rs550148124	1;21;25;34
cg14276584	0.00228952	0.289219	9.63195	4.08633e-16	2.20521e-13	21.9943	9	99318213	F	II	CDC14B	Body	opensea	Body-opensea		rs577630395;rs538773703;rs558362119	0;1;49
cg10941566	0.00208402	0.303985	9.63007	4.12622e-16	2.22515e-13	21.9846	22	30117148	R	I	CABP7	Body	island	Body-island	chr22:30116081-30117160	rs538981259	42
cg23847712	0.00228026	0.288091	9.62718	4.18831e-16	2.25703e-13	21.9697	4	9783196	R	I	DRD5	TSS200	island	TSS200-island	chr4:9783035-9784960
cg07852684	-0.00212328	0.492287	-9.6268	4.19658e-16	2.25906e-13	21.9677	11	108007208	F	II	ACAT1	Body	opensea	Body-opensea		rs142685290	1
cg15756415	-0.00202283	0.393784	-9.62557	4.22337e-16	2.26946e-13	21.9613	3	14932169	F	II	FGD5	Body	opensea	Body-opensea		rs185704042	1
cg15092343	0.00254107	0.268198	9.62416	4.25418e-16	2.28278e-13	21.9541	4	4860061	F	I	MSX1	TSS1500	island	TSS1500-island	chr4:4859632-4860191	rs76561716	49
cg26872137	0.0022092	0.209359	9.62099	4.32461e-16	2.31402e-13	21.9377	8	35092870	F	I	UNC5D	TSS200	island	TSS200-island	chr8:35092679-35093559	rs552170832	23
cg26931862	0.00207192	0.219961	9.62068	4.33149e-16	2.31452e-13	21.9361	12	54349169	F	I	HOXC12	1stExon	island	1stExon-island	chr12:54348695-54349378	rs554060763;rs572639944	13;45
cg20266961	-0.00233716	0.399979	-9.61187	4.53316e-16	2.40692e-13	21.8906	9	3508904	R	II	RFX3	5'UTR	opensea	5'UTR-opensea		rs79166631;rs532297583	44;32
cg27645889	-0.00225096	0.663389	-9.61164	4.5385e-16	2.40695e-13	21.8894	6	116213324	F	II		IGR	opensea	IGR-opensea		rs114057388	36
cg14231565	-0.00371752	0.792259	-9.6116	4.53957e-16	2.40695e-13	21.8892	4	173068610	F	II	GALNTL6	Body	opensea	Body-opensea		rs183500896;rs144934606;rs6821518;rs6553610	0;1;24;48
cg26544317	-0.00221109	0.609326	-9.60676	4.65455e-16	2.46446e-13	21.8642	8	11267659	R	II	FAM167A-AS1	Body	opensea	Body-opensea		rs543884884;rs183163691	34;18
cg14510445	0.00238382	0.358017	9.60232	4.76264e-16	2.51641e-13	21.8413	11	114645516	F	II		IGR	opensea	IGR-opensea		rs77763890;rs140323802	25;39
cg05609159	-0.00236412	0.524681	-9.60218	4.76601e-16	2.51644e-13	21.8406	2	210187995	F	II		IGR	opensea	IGR-opensea		rs546742047;rs193045322;rs75974475;rs552453324;rs185267523;rs554818886;rs537042075;rs35955770;rs150186941	0;1;8;17;18;22;33;35;49
cg10283268	-0.0020183	0.444358	-9.59731	4.88749e-16	2.57341e-13	21.8154	1	219346843	R	II	LYPLAL1	TSS1500	shore	TSS1500-shore	chr1:219347109-219347572	rs76537412	33
cg13839793	-0.00333068	0.509371	-9.59663	4.90474e-16	2.5789e-13	21.8119	5	152738322	R	II		IGR	opensea	IGR-opensea		rs7734443;rs186025929;rs558090384	30;26;17
cg24035245	0.00224228	0.288073	9.59373	4.97864e-16	2.61594e-13	21.7969	1	119535928	F	I		IGR	island	IGR-island	chr1:119535666-119535987
cg24127874	0.00209705	0.217513	9.59264	5.00683e-16	2.62711e-13	21.7913	2	239149859	F	I	HES6	TSS1500	island	TSS1500-island	chr2:239147592-239149900
cg27526665	0.00270591	0.22579	9.58944	5.09029e-16	2.66169e-13	21.7748	3	24537050	R	II	THRB	TSS1500	island	TSS1500-island	chr3:24535844-24537436	rs180941378	40
cg03927133	0.0022833	0.22478	9.58517	5.20375e-16	2.71727e-13	21.7528	15	41794293	R	II	ITPKA	Body	island	Body-island	chr15:41793562-41795305	rs140599842	49
cg23893806	0.002877	0.180164	9.57587	5.46005e-16	2.83936e-13	21.7047	6	143999122	R	II	PHACTR2	5'UTR	shore	5'UTR-shore	chr6:143999154-143999667
cg00186252	-0.00218377	0.215653	-9.5756	5.46765e-16	2.84136e-13	21.7033	X	54076522	F	II		IGR	opensea	IGR-opensea
cg05904135	0.00211162	0.120172	9.57449	5.49911e-16	2.85575e-13	21.6976	10	134599372	F	I	NKX6-2	1stExon	island	1stExon-island	chr10:134597357-134602649	rs201425867	17
cg13466600	-0.00200692	0.204238	-9.57406	5.5113e-16	2.86012e-13	21.6954	X	77587444	F	II		IGR	opensea	IGR-opensea
cg16664405	0.00228914	0.218645	9.57032	5.61889e-16	2.90799e-13	21.6761	10	111216962	F	I		IGR	island	IGR-island	chr10:111216604-111217083
cg25191850	0.00229007	0.218496	9.56892	5.65968e-16	2.91913e-13	21.6689	1	233749633	F	I	KCNK1	TSS200	island	TSS200-island	chr1:233749373-233750314	rs377582039	31
cg24468070	0.0021974	0.161526	9.56808	5.68425e-16	2.92828e-13	21.6645	19	54976501	R	I	CDC42EP5	Body	island	Body-island	chr19:54974175-54976819	rs555638947;rs572246470;rs541272939	48;38;6
cg09967176	-0.00211963	0.202356	-9.56661	5.72764e-16	2.94616e-13	21.6569	15	77280925	R	II		IGR	opensea	IGR-opensea		rs570492126;rs534702669;rs181647444	39;30;2
cg14943847	-0.00243126	0.144741	-9.56344	5.82217e-16	2.98062e-13	21.6406	21	35898827	R	II	RCAN1	TSS1500	opensea	TSS1500-opensea
cg04415176	0.00296629	0.214223	9.56274	5.84339e-16	2.98947e-13	21.6369	2	176957842	F	I	HOXD13	1stExon	island	1stExon-island	chr2:176957054-176958279	rs139995491	36
cg00911794	0.00245662	0.283668	9.56086	5.90045e-16	3.01662e-13	21.6272	17	1962132	F	I	HIC1	3'UTR	island	3'UTR-island	chr17:1952919-1962328	rs201398249;rs575656410	0;16
cg18331519	0.00211253	0.176441	9.5602	5.92047e-16	3.02481e-13	21.6239	8	57358704	R	I	PENK	5'UTR	island	5'UTR-island	chr8:57358126-57359415	rs111729255;rs1975285;rs548901244	41;24;11
cg20505704	0.00206295	0.360508	9.55882	5.96274e-16	3.04436e-13	21.6167	16	6069411	R	I	RBFOX1	TSS1500	island	TSS1500-island	chr16:6068914-6070401	rs549768290	30
cg03841028	0.00219021	0.179753	9.55638	6.03835e-16	3.08088e-13	21.6042	1	200860378	R	I	C1orf106	TSS1500	island	TSS1500-island	chr1:200860076-200860576	rs561182219	37
cg07382920	0.00217931	0.207182	9.55378	6.1201e-16	3.12049e-13	21.5907	1	3567646	R	I	TP73	TSS1500	island	TSS1500-island	chr1:3566445-3569636	rs550959139;rs192190985	25;18
cg06335867	0.00204052	0.291811	9.54696	6.33954e-16	3.2237e-13	21.5555	7	8482325	F	I	NXPH1	Body	island	Body-island	chr7:8481974-8482762	rs113298509;rs117330550	0;24
cg01062621	-0.00207986	0.111302	-9.54513	6.39977e-16	3.25215e-13	21.5461	6	68317300	R	II		IGR	opensea	IGR-opensea		rs138955881;rs112149424	40;6
cg12325455	0.00256218	0.181994	9.54469	6.41441e-16	3.2574e-13	21.5438	22	38092876	R	I	TRIOBP	TSS200	opensea	TSS200-opensea		rs375839744;rs1468075;rs543020025	34;27;22
cg00746233	-0.00282471	0.398002	-9.53957	6.58626e-16	3.3402e-13	21.5174	2	199179829	F	II	LOC101927619	Body	opensea	Body-opensea		rs575510106	6
cg01568402	-0.00299663	0.650772	-9.53816	6.63445e-16	3.36014e-13	21.5101	3	64074407	R	II	LINC00994	TSS1500	opensea	TSS1500-opensea		rs546170024	41
cg17471102	-0.00239629	0.576341	-9.53762	6.65291e-16	3.3662e-13	21.5073	19	5851255	F	II	FUT3	5'UTR	opensea	5'UTR-opensea		rs556581625;rs576467994;rs540490654;rs28362445	0;12;25;46
cg26620588	-0.00248327	0.788102	-9.53755	6.65532e-16	3.3662e-13	21.507	1	234573565	R	II	TARBP1	Body	opensea	Body-opensea		rs528691687;rs12096403	24;17
cg17990814	-0.00269255	0.6001	-9.53655	6.68983e-16	3.37915e-13	21.5018	2	172735079	R	II	SLC25A12	Body	opensea	Body-opensea		rs140937892;rs144659784;rs146619292;rs570481781	26;8;7;1
cg24927800	0.00205783	0.141479	9.536	6.70877e-16	3.38646e-13	21.499	2	220283214	F	I	DES	1stExon	island	1stExon-island	chr2:220283200-220283750	rs201458068;rs1318299	33;45
cg01569067	-0.00217219	0.281086	-9.53098	6.88507e-16	3.45932e-13	21.4731	9	75473407	F	II		IGR	opensea	IGR-opensea
cg13974632	0.00245969	0.267944	9.52275	7.18419e-16	3.59768e-13	21.4306	11	27740813	F	I	BDNF	Body	island	Body-island	chr11:27740644-27741236	rs10835216;rs531887922	25;31
cg18635670	-0.00207229	0.375697	-9.52032	7.27488e-16	3.64069e-13	21.4181	6	26539327	R	II	HMGN4	5'UTR	shore	5'UTR-shore	chr6:26538496-26539015	rs371305352;rs575215942	49;8
cg20563910	0.00219314	0.195184	9.51378	7.52477e-16	3.75088e-13	21.3843	5	174152033	R	I	MSX2	1stExon	island	1stExon-island	chr5:174151478-174152364
cg10671478	0.00208417	0.232489	9.50892	7.71631e-16	3.83522e-13	21.3592	20	52790299	F	I	CYP24A1	1stExon	island	1stExon-island	chr20:52789252-52790986
cg03481131	0.00283875	0.343173	9.50509	7.87012e-16	3.90504e-13	21.3395	9	117266783	R	I	DFNB31	TSS1500	island	TSS1500-island	chr9:117266468-117268094
cg00096705	-0.0025697	0.416552	-9.50472	7.88553e-16	3.90911e-13	21.3375	12	8994120	R	II	A2ML1	ExonBnd	opensea	ExonBnd-opensea
cg03026982	-0.00229054	0.797879	-9.50464	7.88863e-16	3.90911e-13	21.3371	11	19953699	F	II	NAV2	Body	opensea	Body-opensea		rs536448937;rs553563325	1;33
cg27529460	-0.00491558	0.527035	-9.49891	8.12539e-16	4.00974e-13	21.3076	11	27878875	R	II		IGR	opensea	IGR-opensea		rs544810638;rs539900694	43;2
cg15148145	-0.00511383	0.719503	-9.49883	8.12876e-16	4.00974e-13	21.3072	2	164539743	R	II	FIGN	Body	opensea	Body-opensea		rs149823485	49
cg05817709	-0.00229373	0.309743	-9.49515	8.28477e-16	4.07344e-13	21.2882	11	63304098	F	II	RARRES3	TSS200	opensea	TSS200-opensea		rs549389033	16
cg06237102	-0.00402556	0.43295	-9.49317	8.37008e-16	4.11272e-13	21.278	12	96472140	F	II		IGR	opensea	IGR-opensea		rs139529759	1
cg10640845	0.00202616	0.260134	9.493	8.37719e-16	4.11354e-13	21.2771	19	1775211	F	I	ONECUT3	Body	island	Body-island	chr19:1775063-1775534	rs561697029	30
cg05344583	0.00204992	0.211694	9.49151	8.44198e-16	4.13999e-13	21.2694	17	55362815	F	II	MSI2	Body	opensea	Body-opensea		rs571050901	1
cg25327550	-0.0021461	0.460789	-9.48591	8.68988e-16	4.24743e-13	21.2405	8	6713491	F	II		IGR	opensea	IGR-opensea		rs562103820	41
cg20597833	-0.00269635	0.22712	-9.4858	8.6947e-16	4.24743e-13	21.24	1	239982529	F	II	CHRM3	5'UTR	opensea	5'UTR-opensea		rs569083782;rs6692282;rs6677213	1;47;48
cg27223047	0.00205559	0.234983	9.48355	8.79633e-16	4.28603e-13	21.2284	5	127874825	F	II	FBN2	TSS1500	island	TSS1500-island	chr5:127872563-127874945	rs143862905;rs55770077;rs11363107	14;24;41
cg07948323	-0.00236054	0.31912	-9.48338	8.80416e-16	4.28708e-13	21.2275	4	82609377	F	II		IGR	opensea	IGR-opensea		rs145965878;rs6535271;rs546574742	0;46;51
cg19453093	-0.00211812	0.397142	-9.48262	8.83852e-16	4.29827e-13	21.2236	14	88655985	F	II	KCNK10	Body	opensea	Body-opensea		rs192958015	27
cg00210007	-0.00344214	0.562003	-9.47942	8.98583e-16	4.35595e-13	21.2071	1	217251566	F	II	ESRRG	TSS1500	opensea	TSS1500-opensea		rs149981078;rs184973208;rs144193796	23;29;51
cg18556834	0.00216658	0.15693	9.47916	8.998e-16	4.35906e-13	21.2057	14	24641070	F	I	REC8	TSS200	island	TSS200-island	chr14:24641053-24642220	rs565070333;rs574850095	44;45
cg05371578	0.00214913	0.239223	9.47865	9.02184e-16	4.36781e-13	21.2031	3	147128157	F	II	ZIC1	1stExon	island	1stExon-island	chr3:147126988-147128999
cg19935040	0.00270243	0.439713	9.47825	9.04045e-16	4.37403e-13	21.201	17	42432165	R	I	FAM171A2	Body	island	Body-island	chr17:42431092-42432555
cg01428589	0.0022997	0.315361	9.4718	9.34648e-16	4.51057e-13	21.1678	19	33167718	F	I	RGS9BP	1stExon	island	1stExon-island	chr19:33165266-33168099	rs536381367	28
cg05821197	-0.00219054	0.478164	-9.46714	9.57418e-16	4.60579e-13	21.1437	8	80565094	R	II	STMN2	Body	opensea	Body-opensea		rs547103050;rs192262585	28;26
cg03190219	0.00209569	0.420931	9.46512	9.67449e-16	4.64226e-13	21.1333	7	25898688	R	I		IGR	island	IGR-island	chr7:25898237-25898771	rs547592480;rs189484756	30;7
cg05207637	-0.00246287	0.524443	-9.46182	9.84111e-16	4.71326e-13	21.1163	16	74134895	F	II		IGR	opensea	IGR-opensea		rs573990757	2
cg21730334	-0.00232161	0.311276	-9.45461	1.02141e-15	4.87034e-13	21.0791	12	49515098	R	II		IGR	opensea	IGR-opensea		rs576223360	20
cg19567415	-0.00282023	0.470889	-9.44633	1.06604e-15	5.05441e-13	21.0364	17	61327103	F	II	TANC2	Body	opensea	Body-opensea		rs546666027	47
cg27603605	-0.00222071	0.635762	-9.44478	1.07458e-15	5.08863e-13	21.0284	12	126002521	F	II	TMEM132B	Body	opensea	Body-opensea		rs570973955;rs181691881	0;9
cg05202858	-0.00599519	0.496214	-9.44452	1.07603e-15	5.09235e-13	21.0271	3	191773926	R	II		IGR	opensea	IGR-opensea		rs548803526;rs561622627	50;1
cg03043157	-0.00257426	0.267358	-9.44204	1.08988e-15	5.14184e-13	21.0143	6	97010903	F	II	FHL5	5'UTR	opensea	5'UTR-opensea		rs145956082	11
cg00177388	0.00222797	0.202545	9.44059	1.0981e-15	5.17095e-13	21.0068	5	72677886	R	II		IGR	island	IGR-island	chr5:72676120-72678421	rs529900231	47
cg09342225	-0.00258565	0.632468	-9.43478	1.13153e-15	5.31184e-13	20.9768	11	101668461	R	II		IGR	opensea	IGR-opensea		rs566029866;rs77829997	42;15
cg03905236	-0.00207072	0.732882	-9.42592	1.18452e-15	5.55028e-13	20.9311	15	84118296	F	II	SH3GL3	5'UTR	shore	5'UTR-shore	chr15:84115762-84116921	rs145599706;rs569343878	0;13
cg11076306	-0.00276961	0.625848	-9.42475	1.19167e-15	5.58034e-13	20.9251	4	41430667	F	II	LIMCH1	Body	opensea	Body-opensea		rs543692845;rs187841759;rs143401075	9;32;36
cg01611783	-0.00231257	0.620265	-9.42408	1.19581e-15	5.59282e-13	20.9217	7	140016443	F	II		IGR	opensea	IGR-opensea
cg07955064	-0.0021194	0.523305	-9.42272	1.2042e-15	5.62511e-13	20.9147	16	17606673	F	II		IGR	opensea	IGR-opensea
cg26962579	-0.00254838	0.336252	-9.42212	1.20794e-15	5.63548e-13	20.9116	7	73351489	R	II		IGR	opensea	IGR-opensea		rs578157333	1
cg10202782	-0.00557812	0.516522	-9.42028	1.21949e-15	5.67554e-13	20.9021	9	104135244	F	II	BAAT	5'UTR	opensea	5'UTR-opensea		rs139208904;rs555032872	1;51
cg03964958	0.00206707	0.221286	9.41821	1.23256e-15	5.73285e-13	20.8914	2	176964720	F	I	HOXD12	1stExon	island	1stExon-island	chr2:176964062-176965509	rs146731562;rs536639505;rs201839891	32;34;39
cg12938436	-0.00237709	0.387538	-9.41778	1.23533e-15	5.7422e-13	20.8892	5	106608874	F	II		IGR	opensea	IGR-opensea		rs145344831;rs568590243;rs7735717;rs111587244	0;2;10;31
cg17343432	-0.00255462	0.410924	-9.4168	1.2416e-15	5.76075e-13	20.8841	7	120629703	R	II	CPED1	1stExon	opensea	1stExon-opensea		rs200553334;rs374427830;rs199634821	43;7;3
cg06723863	0.00217128	0.105562	9.41566	1.24891e-15	5.79111e-13	20.8783	16	68270129	F	I	ESRP2	1stExon	island	1stExon-island	chr16:68269010-68272143	rs544443525	34
cg15909981	0.00200061	0.239557	9.41537	1.25081e-15	5.7964e-13	20.8768	22	37465178	R	I	TMPRSS6	Body	island	Body-island	chr22:37465056-37465331	rs201326785;rs200332661;rs377668635	39;28;3
cg08155444	-0.0024318	0.165997	-9.41329	1.26432e-15	5.85185e-13	20.866	X	77583122	R	II	CYSLTR1	1stExon	opensea	1stExon-opensea
cg20121649	-0.002171	0.565073	-9.4113	1.27735e-15	5.90258e-13	20.8558	14	38371491	R	II		IGR	opensea	IGR-opensea		rs373319697;rs551895808;rs186833272;rs534409438	49;43;2;1
cg05684714	-0.00216207	0.200159	-9.40415	1.32537e-15	6.10457e-13	20.8189	16	70542741	F	II	COG4	Body	opensea	Body-opensea		rs115269262;rs142113600	1;13
cg11242444	-0.0034147	0.426446	-9.40095	1.34746e-15	6.1922e-13	20.8024	11	16904755	F	II	PLEKHA7	Body	opensea	Body-opensea		rs570126938	37
cg11723801	0.00217894	0.273006	9.39709	1.37459e-15	6.30446e-13	20.7825	1	156646485	F	I	NES	1stExon	island	1stExon-island	chr1:156646292-156647260	rs560562968	48
cg17991030	-0.00201804	0.50686	-9.39415	1.39557e-15	6.38908e-13	20.7674	3	159847104	R	II	IL12A-AS1	Body	opensea	Body-opensea		rs112246462	42
cg06674056	-0.00296303	0.605327	-9.39289	1.40465e-15	6.41902e-13	20.7609	11	64428939	F	II	NRXN2	Body	shore	Body-shore	chr11:64428238-64428459	rs187850520;rs568310083;rs139537044	32;39;42
cg14854355	0.0020368	0.397476	9.38642	1.4524e-15	6.61329e-13	20.7275	17	26708366	R	II	SARM1	Body	island	Body-island	chr17:26708225-26708805	rs138813409;rs555253295;rs140424050	15;12;9
cg21306573	-0.00221494	0.727483	-9.38115	1.49243e-15	6.76709e-13	20.7004	3	110788276	F	II	PVRL3-AS1	Body	shore	Body-shore	chr3:110790149-110791401	rs187481462	41
cg04864807	0.0023501	0.359821	9.37903	1.50884e-15	6.81295e-13	20.6895	2	121412139	R	I		IGR	island	IGR-island	chr2:121411983-121412315
cg08953836	-0.00203217	0.586075	-9.37868	1.51156e-15	6.81712e-13	20.6877	20	56704172	F	II		IGR	opensea	IGR-opensea		rs115113437	28
cg23882573	-0.00228333	0.77672	-9.37818	1.51549e-15	6.83077e-13	20.6851	11	16175671	F	II	SOX6	Body	opensea	Body-opensea
cg22900476	-0.00241653	0.394189	-9.37639	1.52955e-15	6.88592e-13	20.6758	2	173647945	R	II	RAPGEF4	Body	opensea	Body-opensea		rs533944508;rs185583363;rs191772813;rs149855461	31;15;5;2
cg04140663	0.00286505	0.311819	9.37198	1.56477e-15	7.03197e-13	20.6531	15	83315922	F	I	CPEB1	Body	island	Body-island	chr15:83315116-83317541
cg18954541	0.00201915	0.246913	9.37012	1.5798e-15	7.08272e-13	20.6436	20	45279985	F	I	SLC13A3	1stExon	island	1stExon-island	chr20:45279781-45280169	rs551285339;rs73598391	4;25
cg05993870	-0.00230132	0.569405	-9.36738	1.60237e-15	7.1669e-13	20.6294	4	116593023	R	II		IGR	opensea	IGR-opensea		rs139158014;rs143077615;rs553009517;rs565238753	42;33;25;23
cg05181041	0.00208977	0.167627	9.36684	1.60676e-15	7.18234e-13	20.6267	10	128076941	F	II	ADAM12	1stExon	island	1stExon-island	chr10:128076155-128077482	rs540548555;rs192310753	30;42
cg16169166	-0.00206467	0.22948	-9.36555	1.61756e-15	7.22208e-13	20.62	3	14303148	R	II		IGR	opensea	IGR-opensea		rs551407682;rs535049812;rs558447612;rs114958594	45;18;6;2
cg11549713	-0.00205408	0.661292	-9.36519	1.62051e-15	7.23096e-13	20.6182	2	55001373	F	II	EML6	Body	opensea	Body-opensea		rs555402281;rs2116439	0;32
cg06016699	-0.00221168	0.54442	-9.35979	1.66632e-15	7.40489e-13	20.5903	1	18337380	F	II		IGR	opensea	IGR-opensea
cg01895164	-0.0020735	0.758992	-9.35723	1.68845e-15	7.49004e-13	20.5771	1	26332153	R	II		IGR	opensea	IGR-opensea		rs564431318	1
cg14413263	0.00299194	0.194577	9.35479	1.70989e-15	7.57059e-13	20.5646	5	127873840	R	I	FBN2	TSS200	island	TSS200-island	chr5:127872563-127874945	rs549546100;rs7712942;rs528739793;rs551677638	36;35;24;22
cg19261426	-0.00217816	0.551106	-9.35347	1.72157e-15	7.59692e-13	20.5577	1	228560439	F	II	OBSCN	Body	shore	Body-shore	chr1:228558945-228559246	rs567413151;rs536162507;rs201953118	12;33;51
cg12076562	-0.00320099	0.422239	-9.35336	1.72257e-15	7.59692e-13	20.5572	2	19168969	F	II		IGR	opensea	IGR-opensea		rs563912824;rs74978253;rs114153851;rs191421093	0;1;16;40
cg25465557	-0.00201936	0.516992	-9.34661	1.78357e-15	7.82947e-13	20.5224	11	62269149	R	II	AHNAK	Body	opensea	Body-opensea		rs554642584;rs74856278;rs7124044;rs557254890;rs185636009	47;37;36;9;8
cg15442678	-0.00201407	0.673108	-9.34191	1.82733e-15	7.9938e-13	20.4982	3	79065762	R	II	ROBO1	Body	shelf	Body-shelf	chr3:79067882-79068566	rs111766966;rs77978375	39;32
cg08184652	0.00252991	0.220882	9.34111	1.83495e-15	8.02165e-13	20.4941	2	162270993	F	I		IGR	island	IGR-island	chr2:162270888-162271413	rs541387352;rs559666284	1;46
cg18554965	-0.0021973	0.712169	-9.34102	1.83582e-15	8.02165e-13	20.4936	1	209542957	F	II		IGR	opensea	IGR-opensea		rs540261618	0
cg12174804	0.00224847	0.299877	9.33812	1.86345e-15	8.13301e-13	20.4787	8	18244861	F	I		IGR	island	IGR-island	chr8:18244455-18245226
cg09138496	-0.00426093	0.450427	-9.32718	1.97169e-15	8.55123e-13	20.4223	1	96882773	F	II		IGR	opensea	IGR-opensea		rs114477961;rs141043037;rs143187898	0;23;29
cg20106459	0.00249003	0.221196	9.32543	1.98952e-15	8.62019e-13	20.4133	19	55866087	R	I	COX6B2	5'UTR	island	5'UTR-island	chr19:55865824-55866324
cg13635007	0.0023161	0.196808	9.3254	1.98986e-15	8.62019e-13	20.4131	8	29210154	R	I		IGR	shore	IGR-shore	chr8:29210483-29210801	rs573808246;rs115775987;rs559627558;rs74878243;rs545242099	47;44;24;9;2
cg02981828	-0.00236206	0.704865	-9.32461	1.99798e-15	8.64055e-13	20.4091	12	75784144	F	II	GLIPR1L2	TSS1500	shore	TSS1500-shore	chr12:75784799-75785241
cg21497056	0.00230661	0.20261	9.32412	2.00297e-15	8.65718e-13	20.4066	7	70597354	F	I	WBSCR17	TSS200	island	TSS200-island	chr7:70596228-70598382	rs10234969;rs530402145	11;13
cg17953764	0.00231048	0.442731	9.31787	2.0687e-15	8.8805e-13	20.3743	4	48492845	F	I	ZAR1	1stExon	island	1stExon-island	chr4:48492117-48493589	rs139073114	51
cg01956976	0.00246183	0.359747	9.31658	2.08246e-15	8.92438e-13	20.3677	1	34642502	F	I	C1orf94	TSS200	island	TSS200-island	chr1:34642382-34643024
cg27555041	-0.00211189	0.568095	-9.31542	2.09493e-15	8.97276e-13	20.3618	3	25490689	F	II	RARB	5'UTR	opensea	5'UTR-opensea		rs548778926;rs547369519	0;1
cg19212492	-0.00275271	0.385074	-9.31377	2.11282e-15	9.03915e-13	20.3533	8	62694255	F	II		IGR	opensea	IGR-opensea		rs145344106;rs541597229	0;5
cg12211471	-0.00215055	0.56656	-9.31218	2.13023e-15	9.09754e-13	20.3451	3	127681342	R	II	KBTBD12	Body	opensea	Body-opensea		rs114086327	2
cg07274716	0.00202586	0.177042	9.31198	2.13247e-15	9.09754e-13	20.344	5	134363973	F	I	PITX1	3'UTR	island	3'UTR-island	chr5:134363092-134365146	rs546785030	18
cg03314889	-0.00232033	0.411992	-9.31018	2.1524e-15	9.17222e-13	20.3347	9	112673631	F	II	PALM2	Body	opensea	Body-opensea
cg06020989	-0.00215264	0.46744	-9.30992	2.15522e-15	9.17909e-13	20.3334	9	21709125	R	II		IGR	opensea	IGR-opensea		rs573228430;rs138505940;rs562007964;rs186433624	37;25;10;5
cg11847992	-0.00444305	0.441399	-9.30155	2.25028e-15	9.55174e-13	20.2903	5	95590917	F	II		IGR	opensea	IGR-opensea		rs184729699	0
cg14874742	-0.0021525	0.686157	-9.29814	2.29028e-15	9.70859e-13	20.2727	5	146602815	R	II		IGR	opensea	IGR-opensea
cg13473196	0.00231896	0.227776	9.29698	2.30401e-15	9.74161e-13	20.2668	11	46848312	R	I	CKAP5	5'UTR	opensea	5'UTR-opensea		rs572695219;rs544841511	43;6
cg24112628	-0.00318505	0.403591	-9.29502	2.32742e-15	9.79138e-13	20.2567	6	150174215	F	II	LRP11	Body	opensea	Body-opensea		rs148488921;rs549151422;rs367786828	5;17;19
cg20699549	-0.00231762	0.347341	-9.29271	2.35531e-15	9.88128e-13	20.2448	15	42567973	R	II	GANC	Body	shore	Body-shore	chr15:42566198-42566404
cg22541598	-0.00232437	0.322409	-9.29247	2.35825e-15	9.88815e-13	20.2435	6	85501003	F	II		IGR	opensea	IGR-opensea		rs186017043;rs190782779;rs577174266	0;7;28
cg13959371	-0.0021602	0.235442	-9.29106	2.3754e-15	9.94217e-13	20.2363	1	4663943	F	II		IGR	opensea	IGR-opensea		rs190901263;rs530484014;rs35098204	0;1;49
cg07485775	0.00203555	0.831431	9.29061	2.38097e-15	9.95587e-13	20.234	5	172110569	R	II	NEURL1B	Body	island	Body-island	chr5:172110282-172111166
cg10634619	0.00222098	0.384239	9.28817	2.41112e-15	1.00494e-12	20.2214	1	3663435	R	I	KIAA0495	1stExon	island	1stExon-island	chr1:3662963-3664085	rs563976561;rs115492665	32;16
cg13705457	-0.00263753	0.601389	-9.28748	2.41974e-15	1.0079e-12	20.2178	11	34592254	F	II		IGR	opensea	IGR-opensea		rs138050022;rs548179288	30;37
cg07497042	-0.00292211	0.768784	-9.28718	2.42338e-15	1.00858e-12	20.2163	1	236557165	F	II	EDARADD	TSS1500	shore	TSS1500-shore	chr1:236558459-236559336
[truncated: 2,470 more rows]

## Sheet: ageDMP of male
Age-related differential methylation positions of male
[truncated: 2,568 more rows]
