# Supplementary material for: DNA methylation clocks for estimating biological age in Chinese cohorts
Source: Protein Cell. 2024 Mar 14;15(8):575–93. doi: 10.1093/procel/pwae011 (PMC11259550; doi:10.1093/procel/pwae011)
Supplement: pwae011_suppl_Supplementary_Materials [file pwae011_suppl_supplementary_materials.zip › pwae011_suppl_supplementary_tables_s3.xlsx]

## Sheet: pan-gender-35
Age-related differential methylation positions changed at 35 years old of pan-gender
CpG	Δbeta/year	AveExpr	t	P.Value	adj.P.Val	B	CHR	MAPINFO	Strand	Type	gene	feature	cgi	feat.cgi	UCSC_Islands_Name	SNP_ID	SNP_DISTANCE
cg00029246	-0.00235073	0.382098	-10.2399	1.11564e-20	8.3448e-19	31.6223	7	137223417	F	II	DGKI	Body	opensea	Body-opensea		rs112639919	1
cg00048759	0.00226961	0.298411	13.7711	2.97676e-32	1.25874e-29	58.1983	7	99775422	F	I	STAG3	TSS200	island	TSS200-island	chr7:99774733-99775583	rs571764060;rs370444074;rs188290003	20;32;46
cg00071739	-0.00239765	0.571108	-13.4828	2.78284e-31	1.04289e-28	55.9657	22	19220482	F	II	CLTCL1	Body	opensea	Body-opensea		rs551237096;rs115768471	0;16
cg00096705	-0.00218712	0.380999	-12.9752	1.40117e-29	4.15377e-27	52.0524	12	8994120	R	II	A2ML1	ExonBnd	opensea	ExonBnd-opensea
cg00243364	-0.00243766	0.33858	-15.6072	1.80308e-38	1.89059e-35	72.5089	8	79527876	R	II		IGR	opensea	IGR-opensea		rs545563122;rs563862852;rs531252435	45;21;2
cg00250645	-0.00261704	0.575241	-10.2129	1.35512e-20	9.97827e-19	31.4289	8	72534391	R	II		IGR	opensea	IGR-opensea		rs188823109;rs116133976	2;1
cg00277334	-0.00253691	0.431755	-19.3502	4.71757e-51	3.15341e-47	101.506	10	82204260	F	II		IGR	opensea	IGR-opensea		rs538807704;rs112457626	1;2
cg00325378	-0.00206528	0.511499	-17.4991	7.17562e-45	1.82056e-41	87.2535	5	56797893	R	II		IGR	opensea	IGR-opensea		rs569647412	42
cg00329615	-0.00292578	0.336813	-15.8286	3.19915e-39	3.74407e-36	74.2383	3	118706648	R	II	IGSF11	Body	opensea	Body-opensea		rs552707378;rs570930768;rs180791276	18;17;1
cg00331334	-0.00293506	0.532699	-17.1593	1.00304e-43	2.15722e-40	84.6137	4	156363392	R	II		IGR	opensea	IGR-opensea		rs188559307	29
cg00375970	0.997065	0.498437	-14.5785	5.55429e-35	3.39001e-32	64.4776	8	17762550	R	II		IGR	opensea	IGR-opensea		rs554373846;rs574514079	12;3
cg00499595	1.99706	0.496164	-10.8247	1.57448e-22	1.58354e-20	35.8633	8	42072523	F	II		IGR	opensea	IGR-opensea		rs377078529	7
cg00664406	2.99706	0.501036	18.4433	4.88724e-48	2.04668e-44	94.5531	3	51740875	F	I	GRM2	TSS1500	island	TSS1500-island	chr3:51740740-51741413
cg00683085	3.99706	0.641854	-11.2458	6.97557e-24	8.67642e-22	38.9679	16	69213433	R	II		IGR	opensea	IGR-opensea		rs570149429;rs537176696;rs556323230	49;30;2
cg00746233	4.99706	0.381184	-14.9213	3.82708e-36	2.73152e-33	67.1516	2	199179829	F	II	LOC101927619	Body	opensea	Body-opensea		rs575510106	6
cg00876127	5.99706	0.410425	-14.9315	3.53194e-36	2.53447e-33	67.2318	16	56554313	F	II	BBS2	TSS1500	shore	TSS1500-shore	chr16:56553529-56554075	rs74021107	30
cg00956907	6.99706	0.522916	-10.7945	1.96636e-22	1.95253e-20	35.642	2	139114052	F	II		IGR	opensea	IGR-opensea		rs191155834	0
cg01015362	7.99706	0.582044	-11.7664	1.41078e-25	2.29682e-23	42.8562	3	185016147	F	II	MAP3K13	5'UTR	opensea	5'UTR-opensea		rs549239138	1
cg01021271	8.99706	0.15362	-15.7244	7.21497e-39	8.07678e-36	73.4249	11	82268518	F	II		IGR	opensea	IGR-opensea
cg01119503	9.99706	0.325885	-17.6387	2.43285e-45	6.50486e-42	88.3361	12	58814528	R	II		IGR	opensea	IGR-opensea		rs541779390	3
cg01176339	10.9971	0.221777	-18.2194	2.73998e-47	1.01859e-43	92.8271	1	166783207	R	II		IGR	opensea	IGR-opensea		rs373616513	40
cg01369611	11.9971	0.588243	-16.6697	4.52216e-42	7.97893e-39	80.8026	5	95362282	R	II	LOC101929710	Body	opensea	Body-opensea		rs77022578;rs76284081;rs189523737	27;19;1
cg01486610	12.9971	0.676634	-19.8928	7.65412e-53	6.04656e-49	105.633	8	42749175	F	II	RNF170	5'UTR	shelf	5'UTR-shelf	chr8:42751212-42753132	rs151283892;rs541746594	22;51
cg01568402	13.9971	0.612255	-12.7713	6.71803e-29	1.77845e-26	50.4877	3	64074407	R	II	LINC00994	TSS1500	opensea	TSS1500-opensea		rs546170024	41
cg01569067	14.9971	0.254275	-15.5602	2.60197e-38	2.65225e-35	72.1421	9	75473407	F	II		IGR	opensea	IGR-opensea
cg01620164	15.9971	0.464843	-16.2621	1.08513e-40	1.60844e-37	77.6231	2	164590272	R	I	FIGN	Body	shelf	Body-shelf	chr2:164592917-164593511	rs142027713;rs112153080	18;7
cg01620970	16.9971	0.408199	-17.377	1.84965e-44	4.49592e-41	86.3057	4	129715236	F	II		IGR	opensea	IGR-opensea		rs147354650;rs139524124;rs192834589	0;1;12
cg01692968	17.9971	0.336334	-14.7063	2.04828e-35	1.33325e-32	65.4747	9	108005349	F	II		IGR	shore	IGR-shore	chr9:108006467-108007921	rs73508591;rs559698188;rs577984478	7;48;51
cg01719405	18.9971	0.32296	-15.7214	7.38908e-39	8.24513e-36	73.4011	14	62401258	F	II		IGR	opensea	IGR-opensea
cg01724838	19.9971	0.287186	-18.1166	6.05237e-47	2.11133e-43	92.0337	8	109931138	R	II		IGR	opensea	IGR-opensea		rs552762105;rs572521041;rs568499405;rs146534989	50;48;47;13
cg01786985	20.9971	0.428827	-14.2038	1.02963e-33	5.26304e-31	61.5596	7	93190336	R	II	CALCR	TSS1500	opensea	TSS1500-opensea		rs548090328;rs542065143;rs555804543;rs192971792	28;15;2;1
cg01792230	21.9971	0.494188	-13.1886	2.70512e-30	8.8621e-28	53.6946	9	99374658	F	II	CDC14B	Body	opensea	Body-opensea		rs568221693;rs535322122	2;39
cg01802062	22.9971	0.465569	-12.1702	6.63308e-27	1.32619e-24	45.9052	16	29833153	R	II	PAGR1	3'UTR	opensea	3'UTR-opensea
cg01828742	23.9971	0.397664	-14.0084	4.71097e-33	2.22182e-30	60.0401	1	230305461	R	II	GALNT2	Body	opensea	Body-opensea		rs144245445;rs193243926	51;27
cg01895164	24.9971	0.741423	-17.8391	5.16288e-46	1.53381e-42	89.8878	1	26332153	R	II		IGR	opensea	IGR-opensea		rs564431318	1
cg01919189	25.9971	0.665528	-15.0955	9.81265e-37	7.84986e-34	68.5123	11	120976795	F	II	TECTA	Body	opensea	Body-opensea
cg01994049	26.9971	0.387332	-12.9004	2.49244e-29	7.08987e-27	51.4775	11	18601075	R	I	UEVLD	TSS200	opensea	TSS200-opensea		rs79774502;rs61884721;rs184881567	37;25;1
cg02113955	27.9971	0.56841	-14.1359	1.74707e-33	8.75017e-31	61.0312	14	53291505	R	II		IGR	opensea	IGR-opensea		rs190346036;rs556712596;rs576660257	43;20;1
cg02129236	28.9971	0.418791	-12.9767	1.38569e-29	4.11315e-27	52.0635	14	38759937	F	II		IGR	opensea	IGR-opensea		rs570534243;rs187629944;rs558749806;rs572522310	0;1;7;51
cg02222791	29.9971	0.515486	-12.575	3.02581e-28	7.25586e-26	48.9857	14	88621424	F	II		IGR	opensea	IGR-opensea
cg02228185	30.9971	0.780732	-12.3037	2.40199e-27	5.11584e-25	46.9186	17	3379567	F	II	ASPA	1stExon	opensea	1stExon-opensea		rs544167597;rs560983907	1;49
cg02286081	31.9971	0.134149	-16.1669	2.2799e-40	3.16986e-37	76.8804	6	33043841	R	II	HLA-DPB1	1stExon	opensea	1stExon-opensea		rs144456909;rs146638354;rs149181738;rs41540314	50;39;38;1
cg02362841	32.9971	0.539476	-12.1312	8.92106e-27	1.7514e-24	45.6096	4	92679779	F	II		IGR	opensea	IGR-opensea
cg02524009	33.9971	0.411164	-12.7231	9.72759e-29	2.51952e-26	50.1183	20	8166645	F	II	PLCB1	Body	opensea	Body-opensea		rs184859239;rs6055612;rs150690567	1;8;37
cg02597337	34.9971	0.110615	-13.0915	5.72102e-30	1.7923e-27	52.9467	10	100121156	R	II		IGR	opensea	IGR-opensea		rs531971501;rs550209094	24;1
cg02711397	35.9971	0.192323	8.50094	1.95347e-15	6.03584e-14	19.6327	19	39360313	R	I	RINL	Body	island	Body-island	chr19:39359916-39361160	rs34006460;rs147778742	38;4
cg02729030	36.9971	0.630114	-17.9337	2.48515e-46	7.92484e-43	90.6197	7	110879415	R	II	IMMP2L	Body	opensea	Body-opensea		rs557107057;rs575380924;rs577017259;rs536524225	26;18;16;1
cg02773764	37.9971	0.467102	-12.7278	9.38286e-29	2.43386e-26	50.1543	4	129308389	F	II		IGR	opensea	IGR-opensea
cg02844688	38.9971	0.4566	-16.3877	4.07326e-41	6.4502e-38	78.6034	20	11758521	R	II		IGR	opensea	IGR-opensea
cg02858060	39.9971	0.22937	-16.2939	8.46257e-41	1.27062e-37	77.8719	3	95441017	R	II		IGR	opensea	IGR-opensea		rs574178237;rs536746978	14;10
cg02872546	40.9971	0.671891	-18.9604	9.25192e-50	4.87252e-46	98.5252	2	109741578	R	II		IGR	shelf	IGR-shelf	chr2:109744585-109746833	rs181504818;rs566521472;rs12712029;rs549022017	39;27;24;22
cg02919422	41.9971	0.297956	16.2458	1.23172e-40	1.81411e-37	77.4964	8	55370544	R	II	SOX17	5'UTR	island	5'UTR-island	chr8:55370170-55372525	rs564417874	30
cg02919691	42.9971	0.531318	-17.4469	1.07607e-44	2.68122e-41	86.8479	2	165336155	R	II		IGR	opensea	IGR-opensea		rs187303818;rs562908231;rs576398301	46;30;7
cg02981828	43.9971	0.654858	-13.9355	8.2994e-33	3.78331e-30	59.4743	12	75784144	F	II	GLIPR1L2	TSS1500	shore	TSS1500-shore	chr12:75784799-75785241
cg02996256	44.9971	0.183057	-11.2976	4.74465e-24	6.071e-22	39.352	13	52569011	R	II	ATP7B	Body	opensea	Body-opensea		rs186191743	6
cg03024529	45.9971	0.705641	-13.5233	2.03387e-31	7.7644e-29	56.2788	3	100948795	F	II	IMPG2	Body	opensea	Body-opensea		rs145539940;rs141342138	1;32
cg03026982	46.9971	0.783837	-14.2632	6.4854e-34	3.42957e-31	62.0215	11	19953699	F	II	NAV2	Body	opensea	Body-opensea		rs536448937;rs553563325	1;33
cg03083251	47.9971	0.428175	-16.6968	3.66222e-42	6.56158e-39	81.0136	7	135408513	R	II	SLC13A4	Body	opensea	Body-opensea		rs562323601;rs530986065;rs551175245	41;40;10
cg03090301	48.9971	0.461609	-15.5177	3.62758e-38	3.62329e-35	71.8098	4	88419748	F	II	SPARCL1	Body	opensea	Body-opensea		rs117593217	8
cg03254127	49.9971	0.663615	-9.87694	1.50106e-19	9.32946e-18	29.0371	2	205319043	F	II		IGR	opensea	IGR-opensea		rs528373105	45
cg03283486	50.9971	0.640557	-9.44002	3.25886e-18	1.61382e-16	25.9785	13	37422671	R	II	SMAD9	3'UTR	opensea	3'UTR-opensea		rs190329099	2
cg03469437	51.9971	0.769331	-12.9123	2.27466e-29	6.51542e-27	51.5688	8	14711189	R	II	MIR383	TSS200	opensea	TSS200-opensea		rs180935662;rs552612048;rs574200870	20;2;1
cg03520471	52.9971	0.415983	-18.7405	4.98638e-49	2.39063e-45	96.8385	3	97753623	F	II	GABRR3	Body	opensea	Body-opensea		rs531587192;rs375217741	0;49
cg03614193	53.9971	0.351054	17.5727	4.05806e-45	1.05658e-41	87.824	18	55021542	F	I	ST8SIA3	Body	island	Body-island	chr18:55019707-55021605	rs576947032;rs544483145;rs113423471;rs202125286;rs200319946;rs529849678;rs3745059;rs75949411	2;16;21;23;34;36;45;46
cg03639415	54.9971	0.485641	-11.9753	2.91003e-26	5.28885e-24	44.4303	10	25940686	F	II	LINC00836	Body	opensea	Body-opensea		rs118017651;rs149439197	30;50
cg03650189	55.9971	0.380431	7.48417	1.32998e-12	2.47067e-11	13.18	19	10405083	F	II	ICAM5	Body	island	Body-island	chr19:10399844-10405375	rs201933364;rs552498004	39;43
cg03650729	56.9971	0.418014	-19.5691	8.91471e-52	6.32377e-48	103.174	1	47692625	F	II	TAL1	5'UTR	shore	5'UTR-shore	chr1:47690980-47691727	rs559584607	0
cg03732728	57.9971	0.474629	-14.6562	3.02949e-35	1.92156e-32	65.0835	10	104169840	F	II	PSD	Body	shore	Body-shore	chr10:104168558-104169153
cg03748458	58.9971	0.656275	-14.2612	6.58701e-34	3.47695e-31	62.0059	8	14711248	F	II	MIR383	TSS1500	opensea	TSS1500-opensea		rs185929851	0
cg03838769	59.9971	0.686865	-11.2923	4.93292e-24	6.3003e-22	39.3132	4	168156467	R	II	SPOCK3	TSS1500	shore	TSS1500-shore	chr4:168155005-168155765	rs17600510	16
cg03977382	60.9971	0.733956	-8.89007	1.4347e-16	5.39381e-15	22.2215	11	99564911	F	II	CNTN5	Body	opensea	Body-opensea		rs563708302;rs76399082;rs79262104;rs148876155;rs193029996	0;34;35;41;49
cg04199077	61.9971	0.536332	-12.1389	8.4177e-27	1.65586e-24	45.6675	17	53902780	F	II		IGR	opensea	IGR-opensea		rs989612;rs367627475;rs538503364	40;46;50
cg04329478	62.9971	0.492783	-14.6912	2.30524e-35	1.49352e-32	65.3566	19	40169839	F	II	LOC400696	TSS200	opensea	TSS200-opensea		rs186549130;rs191100314;rs62119912	0;1;6
cg04357717	63.9971	0.375814	-13.9024	1.07384e-32	4.81306e-30	59.2169	3	102156072	R	II	ZPLD1	Body	opensea	Body-opensea		rs192445719;rs537160215	9;2
cg04368942	64.9971	0.686878	-17.7016	1.49488e-45	4.09137e-42	88.8236	7	134571320	R	II	CALD1	Body	opensea	Body-opensea		rs150894071	1
cg04400489	65.9971	0.696479	-18.2087	2.97601e-47	1.08887e-43	92.7444	18	3868137	F	II	DLGAP1	Body	opensea	Body-opensea		rs568323571;rs533784460	40;50
cg04565088	66.9971	0.457443	-14.0022	4.94385e-33	2.32849e-30	59.9919	18	19184921	F	II		IGR	shelf	IGR-shelf	chr18:19180049-19181026
cg04640687	67.9971	0.159587	-23.0855	4.1456e-63	1.37235e-58	129.319	13	102844744	R	II	FGF14	Body	opensea	Body-opensea		rs576308020;rs537474065	26;2
cg04707338	68.9971	0.266684	-18.2797	1.72223e-47	6.61465e-44	93.292	1	22964601	F	II	C1QA	Body	opensea	Body-opensea		rs547523108;rs565719232	13;37
cg04731544	69.9971	0.289004	12.1869	5.84554e-27	1.17788e-24	46.0313	19	49004834	R	I	LMTK3	Body	island	Body-island	chr19:49004513-49004880
cg04842552	70.9971	0.23028	-15.9406	1.33394e-39	1.64711e-36	75.1133	4	184909509	F	II	STOX2	Body	opensea	Body-opensea		rs576137461	6
cg04873577	71.9971	0.512023	-18.3766	8.16663e-48	3.30073e-44	94.039	7	121006948	F	II	FAM3C	Body	opensea	Body-opensea
cg04972599	72.9971	0.299757	-14.8019	9.7144e-36	6.62081e-33	66.2204	5	62421702	R	II		IGR	opensea	IGR-opensea		rs550561336	29
cg05061672	73.9971	0.620349	-10.6724	4.81502e-22	4.49723e-20	34.7503	5	95583441	R	II	LOC101929710	Body	opensea	Body-opensea
cg05106770	74.9971	0.286951	-14.3256	3.98733e-34	2.16048e-31	62.5076	4	128545193	R	II		IGR	shore	IGR-shore	chr4:128544031-128544903	rs560133535;rs370818919	42;39
cg05198378	75.9971	0.373846	-13.9602	6.8495e-33	3.16386e-30	59.6662	5	82104885	R	II		IGR	opensea	IGR-opensea
cg05202858	76.9971	0.483031	-13.9438	7.78046e-33	3.56076e-30	59.5388	3	191773926	R	II		IGR	opensea	IGR-opensea		rs548803526;rs561622627	50;1
cg05207637	77.9971	0.467115	-13.791	2.55087e-32	1.08925e-29	58.3526	16	74134895	F	II		IGR	opensea	IGR-opensea		rs573990757	2
cg05235651	78.9971	0.38853	-13.9287	8.75315e-33	3.97712e-30	59.4211	1	1365793	R	II	LOC102724312	Body	shelf	Body-shelf	chr1:1362954-1363299	rs143000156;rs568320177;rs529700167;rs546718777	36;25;8;1
cg05237259	79.9971	0.325632	-14.0144	4.49562e-33	2.12747e-30	60.0869	11	35552169	R	II	PAMR1	TSS1500	opensea	TSS1500-opensea		rs536824907;rs187123755	32;10
cg05245284	80.9971	0.345779	-15.3345	1.51794e-37	1.39397e-34	70.3784	11	100316089	F	II		IGR	opensea	IGR-opensea		rs573194377;rs545334912;rs565242511;rs7938299	1;3;30;42
cg05245822	81.9971	0.654168	-12.6404	1.83351e-28	4.54407e-26	49.4857	18	37550141	R	II		IGR	opensea	IGR-opensea		rs140824862;rs532432555;rs546050235;rs12607095;rs531369042	51;46;38;37;13
cg05284887	82.9971	0.617639	-13.79	2.57069e-32	1.09637e-29	58.3449	1	147233306	R	II	GJA5	TSS1500	opensea	TSS1500-opensea
cg05321495	83.9971	0.266162	-11.7005	2.31877e-25	3.64448e-23	42.3608	19	34167989	R	II	CHST8	5'UTR	opensea	5'UTR-opensea		rs113627249	14
cg05380920	84.9971	0.601961	-10.662	5.19434e-22	4.82623e-20	34.6748	5	83270142	F	II	EDIL3	Body	opensea	Body-opensea		rs567260668;rs193183633	11;36
cg05490029	85.9971	0.492433	-17.0183	2.99895e-43	6.14985e-40	83.5177	8	79719015	F	II	IL7	TSS1500	shore	TSS1500-shore	chr8:79716681-79717403	rs11777564;rs563365786	19;27
cg05516295	86.9971	0.735241	-12.6366	1.88777e-28	4.67188e-26	49.4566	5	134526124	R	II		IGR	shore	IGR-shore	chr5:134526927-134527419	rs528343130;rs566962406	51;51
cg05521649	87.9971	0.509312	-14.401	2.2151e-34	1.25296e-31	63.095	1	15721051	R	II	FHAD1	Body	opensea	Body-opensea		rs577921964	1
cg05649077	88.9971	0.423422	-15.5259	3.40363e-38	3.43415e-35	71.8735	3	195273304	R	II		IGR	shelf	IGR-shelf	chr3:195269553-195270363	rs568040155;rs142037610;rs528976491	14;6;1
cg05693257	89.9971	0.447068	-16.0697	4.86911e-40	6.53454e-37	76.1214	8	90479388	F	II		IGR	opensea	IGR-opensea
cg05712639	90.9971	0.282325	-16.5756	9.41281e-42	1.60776e-38	80.0691	14	52819386	R	II		IGR	opensea	IGR-opensea		rs542048078;rs150952842;rs572289094;rs139496560	41;40;23;13
cg05925497	91.9971	0.270824	-9.54313	1.58469e-18	8.28364e-17	26.6948	11	100734094	F	II	FLJ32810	Body	opensea	Body-opensea		rs529081198	1
cg05991454	92.9971	0.192044	20.7029	1.71506e-55	2.0917e-51	111.745	4	147558435	F	I		IGR	island	IGR-island	chr4:147558231-147558583	rs531385523	23
cg06097079	93.9971	0.347832	-17.891	3.45628e-46	1.06315e-42	90.2895	2	233393814	F	II	CHRND	Body	opensea	Body-opensea		rs561193236;rs530110578;rs148860169;rs182724402;rs187017494	1;24;28;32;33
cg06175101	94.9971	0.302304	-20.1318	1.2568e-53	1.09213e-49	107.443	1	94529767	R	II	ABCA4	Body	opensea	Body-opensea		rs4847273;rs574377575;rs541794226;rs561607729;rs532039674	26;25;18;2;1
cg06272997	95.9971	0.608062	-15.2938	2.08592e-37	1.87349e-34	70.0606	1	186723876	R	II		IGR	opensea	IGR-opensea
cg06330230	96.9971	0.5277	-10.1083	2.87486e-20	2.00818e-18	30.6807	22	41047742	F	II		IGR	opensea	IGR-opensea		rs549342347;rs7293100;rs7284768;rs191340869;rs200862982	1;9;22;24;24
cg06349780	97.9971	0.457592	-10.2361	1.14675e-20	8.56464e-19	31.595	2	123393412	F	II		IGR	opensea	IGR-opensea		rs142528503	1
cg06465736	98.9971	0.306563	-15.0013	2.04768e-36	1.55234e-33	67.7768	15	26376645	F	II	LINC00929	Body	opensea	Body-opensea		rs558597957	0
cg06506328	99.9971	0.347537	-15.6655	1.1432e-38	1.23214e-35	72.9646	10	69373205	F	II	CTNNA3	Body	opensea	Body-opensea		rs138668765	29
cg06522331	100.997	0.388544	-9.01871	5.97615e-17	2.39659e-15	23.0904	1	68313192	F	II	GNG12-AS1	Body	opensea	Body-opensea
cg06639320	101.997	0.454408	26.1883	1.36912e-72	1.5863e-67	151.204	2	106015739	R	II	FHL2	TSS200	island	TSS200-island	chr2:106014878-106015884
cg06711175	102.997	0.521929	-16.5126	1.53768e-41	2.54514e-38	79.578	5	55543927	R	II		IGR	opensea	IGR-opensea		rs7724922;rs185043617;rs537847529	48;15;13
cg06831571	103.997	0.660447	-15.6443	1.34897e-38	1.44051e-35	72.7991	11	34592196	R	II		IGR	opensea	IGR-opensea		rs576965068;rs545782054;rs559645995	47;2;1
cg06860724	104.997	0.672398	-9.48335	2.40801e-18	1.22065e-16	26.2791	11	27779486	R	II		IGR	opensea	IGR-opensea		rs577114805	35
cg06924548	105.997	0.264178	-14.6177	4.08879e-35	2.54015e-32	64.7838	1	75812997	R	II	SLC44A5	Body	opensea	Body-opensea		rs537662673;rs140559564	6;2
cg06963389	106.997	0.674134	-16.7965	1.68443e-42	3.20816e-39	81.7907	1	245747220	R	II	KIF26B	Body	opensea	Body-opensea		rs547813980	1
cg06978060	107.997	0.382078	-15.4963	4.28732e-38	4.23359e-35	71.6427	4	131154664	F	II		IGR	opensea	IGR-opensea		rs536586775	41
cg06983026	108.997	0.583614	-14.6253	3.85599e-35	2.40628e-32	64.8424	7	2344903	F	II	SNX8	Body	opensea	Body-opensea		rs559235035	14
cg07024568	109.997	0.112448	-20.9395	2.9237e-56	4.06498e-52	113.517	15	71615957	F	II	THSD4	Body	opensea	Body-opensea
cg07051715	110.997	0.721178	-14.1822	1.21824e-33	6.19075e-31	61.3915	12	14807587	F	II	GUCY2C	Body	opensea	Body-opensea		rs188348014	0
cg07061387	111.997	0.251569	-13.035	8.84466e-30	2.68498e-27	52.5118	3	112645078	F	II	CD200R1	Body	opensea	Body-opensea		rs113127039	25
cg07082267	112.997	0.4406	-22.636	1.07893e-61	3.12521e-57	126.053	16	85429035	R	II		IGR	opensea	IGR-opensea		rs555857485;rs191024955;rs569619427	21;3;2
cg07086679	113.997	0.46676	-15.6347	1.45406e-38	1.54798e-35	72.724	7	140016122	F	II		IGR	opensea	IGR-opensea		rs535081739;rs547341268	26;27
cg07095347	114.997	0.336415	-11.0947	2.14379e-23	2.46904e-21	37.8493	6	133253256	R	II		IGR	opensea	IGR-opensea		rs532116400;rs552153641	16;8
cg07134623	115.997	0.400201	-20.9081	3.6961e-56	5.03813e-52	113.282	4	83975980	F	II	COPS4	Body	opensea	Body-opensea		rs543830936;rs140689925;rs150480693	1;6;40
cg07161822	116.997	0.1871	-16.1719	2.19233e-40	3.06652e-37	76.9196	7	101178717	R	II	COL26A1	Body	opensea	Body-opensea
cg07184080	117.997	0.644562	-16.2974	8.2342e-41	1.2417e-37	77.8992	9	22448263	R	II	DMRTA1	Body	shore	Body-shore	chr9:22446681-22447695
cg07191657	118.997	0.390062	-16.0744	4.69145e-40	6.3083e-37	76.1586	10	14478541	F	II	MIR1265	TSS200	opensea	TSS200-opensea		rs190061780;rs368618020;rs149384303	1;34;35
cg07207090	119.997	0.395395	-13.1342	4.11507e-30	1.31708e-27	53.2757	18	52495150	R	II	RAB27B	TSS1500	shore	TSS1500-shore	chr18:52495604-52496007	rs576421130;rs4801099;rs571888393;rs184896541;rs189802961	35;15;13;6;1
cg07219494	120.997	0.587947	-10.5989	8.23942e-22	7.42335e-20	34.2155	5	166408484	R	II		IGR	shelf	IGR-shelf	chr5:166405484-166405917	rs531805011;rs145355889;rs72825454;rs76180917	41;40;9;2
cg07254380	121.997	0.578483	-10.1021	3.00524e-20	2.09462e-18	30.6366	3	151689861	R	II		IGR	opensea	IGR-opensea		rs146496831;rs535017191;rs551876339;rs191366972;rs537585624	51;35;20;13;1
cg07336350	122.997	0.274258	19.802	1.52218e-52	1.16284e-48	104.945	16	54322127	R	I		IGR	island	IGR-island	chr16:54317821-54324604
cg07347026	123.997	0.361172	-15.7921	4.25196e-39	4.92644e-36	73.9538	20	48644533	R	II		IGR	opensea	IGR-opensea		rs561482074;rs528934162	46;2
cg07386640	124.997	0.786138	-9.30097	8.56871e-18	3.95799e-16	25.0184	14	38760089	F	II		IGR	opensea	IGR-opensea		rs543702629;rs563666740	1;46
cg07433723	125.997	0.393593	-11.2806	5.38549e-24	6.83064e-22	39.2257	17	64941151	R	II		IGR	opensea	IGR-opensea		rs78682761;rs58269270;rs192185643	29;28;2
cg07446248	126.997	0.560011	-9.84566	1.87469e-19	1.14641e-17	28.8162	6	88956517	F	II		IGR	opensea	IGR-opensea		rs536415951;rs554718995	12;40
cg07503069	127.997	0.291923	-17.4114	1.41643e-44	3.4794e-41	86.5728	2	241084049	F	I		IGR	opensea	IGR-opensea		rs139408432;rs563475707;rs575469788	11;21;37
cg07565376	128.997	0.383859	-13.4507	3.56671e-31	1.31259e-28	55.7178	12	30439440	F	II		IGR	opensea	IGR-opensea		rs77287732	42
cg07566324	129.997	0.556097	-13.7094	4.8056e-32	1.97911e-29	57.7199	11	120556138	R	II	GRIK4	Body	opensea	Body-opensea		rs370596478	39
cg07578168	130.997	0.255269	-14.4597	1.40215e-34	8.10933e-32	63.5521	2	164326112	F	II		IGR	opensea	IGR-opensea
cg07584066	131.997	0.302582	12.4357	8.77575e-28	1.97051e-25	47.9232	17	57642749	R	I	DHX40	TSS200	island	TSS200-island	chr17:57642720-57643294	rs572481505;rs539897968	50;4
cg07710094	132.997	0.628976	-15.9475	1.26442e-39	1.57244e-36	75.1668	8	130279952	R	II		IGR	opensea	IGR-opensea		rs577045328;rs71570427;rs140484608	12;7;3
cg07712766	133.997	0.638287	-20.5901	3.99464e-55	4.62831e-51	110.898	4	41539955	F	II	LIMCH1	5'UTR	opensea	5'UTR-opensea
cg07738234	134.997	0.172055	-13.0785	6.32454e-30	1.96807e-27	52.8466	6	117593953	F	II	VGLL2	3'UTR	shore	3'UTR-shore	chr6:117591533-117592279	rs182084934;rs187630222	1;22
cg07738259	135.997	0.543942	-15.1294	7.53087e-37	6.17369e-34	68.7769	1	64368601	F	II	ROR1	Body	opensea	Body-opensea
cg07779119	136.997	0.541282	-16.6889	3.89469e-42	6.96015e-39	80.952	4	90508198	F	II		IGR	opensea	IGR-opensea		rs189106257;rs184049643	0;50
cg07784975	137.997	0.296396	-9.35957	5.70584e-18	2.71478e-16	25.4222	12	23513670	R	II		IGR	opensea	IGR-opensea
cg07822980	138.997	0.718489	-16.4624	2.27445e-41	3.68566e-38	79.1864	6	16872848	R	II		IGR	opensea	IGR-opensea		rs549744565;rs74374127	50;1
cg07850154	139.997	0.378873	-15.7839	4.53519e-39	5.23714e-36	73.8893	5	63461232	F	II	RNF180	TSS1500	shore	TSS1500-shore	chr5:63461448-63462106	rs188626543	11
cg07975200	140.997	0.151813	-16.9536	4.9603e-43	9.90886e-40	83.0141	12	99525034	R	II	ANKS1B	Body	opensea	Body-opensea		rs147581374;rs576531095	32;7
cg08120188	141.997	0.597488	-11.4231	1.85866e-24	2.53104e-22	40.2859	1	230495801	R	II	PGBD5	Body	shelf	Body-shelf	chr1:230492716-230492945	rs142266615;rs151256889	2;1
cg08121845	142.997	0.355971	-13.9906	5.40769e-33	2.52641e-30	59.9023	3	103998713	R	II		IGR	opensea	IGR-opensea		rs536357113;rs555012785	8;1
cg08176240	143.997	0.506684	-20.1162	1.4143e-53	1.21381e-49	107.325	15	31489071	R	II		IGR	opensea	IGR-opensea		rs200724929	35
cg08260395	144.997	0.338286	-16.5289	1.35482e-41	2.24783e-38	79.7047	19	16830287	R	II	NWD1	TSS1500	opensea	TSS1500-opensea		rs556782193;rs576918705;rs114665871	51;14;2
cg08262002	145.997	0.482825	-22.224	2.18582e-60	5.62789e-56	123.037	4	16575323	F	II	LDB2	Body	opensea	Body-opensea
cg08334000	146.997	0.249759	-10.6708	4.86956e-22	4.54451e-20	34.739	22	28792294	F	II	TTC28	Body	opensea	Body-opensea		rs538748554;rs547479863	0;38
cg08360197	147.997	0.499769	-17.5655	4.28873e-45	1.11247e-41	87.7686	2	178029001	F	II		IGR	opensea	IGR-opensea		rs558879896;rs145671024	2;32
cg08446924	148.997	0.427618	-18.8421	2.28906e-49	1.13664e-45	97.6181	7	36076675	R	II		IGR	opensea	IGR-opensea
cg08570034	149.997	0.481736	-12.465	7.01548e-28	1.59588e-25	48.1466	5	175227702	F	II	CPLX2	5'UTR	shelf	5'UTR-shelf	chr5:175223609-175224679
cg08590873	150.997	0.35911	-8.13922	2.09575e-14	5.38802e-13	17.2828	14	66963578	F	II	LINC00238	ExonBnd	opensea	ExonBnd-opensea		rs554996419;rs146466118;rs116904225;rs139864604	12;18;46;50
cg08617701	151.997	0.624601	-13.4617	3.27713e-31	1.21244e-28	55.8024	4	189361224	R	II		IGR	opensea	IGR-opensea
cg08713964	152.997	0.46543	-13.9521	7.2957e-33	3.35437e-30	59.6031	2	217553593	F	II	IGFBP5	Body	shelf	Body-shelf	chr2:217556802-217557174	rs573866254	1
cg08745595	153.997	0.533239	-20.319	3.06453e-54	3.22787e-50	108.857	1	169556012	F	II	F5	TSS1500	opensea	TSS1500-opensea		rs9332483;rs2269648;rs146501594	33;38;40
cg08774778	154.997	0.438912	-12.9335	1.93153e-29	5.59599e-27	51.732	5	61378387	R	II		IGR	opensea	IGR-opensea		rs143854008;rs140280692;rs552171249;rs565937164	48;44;34;23
cg08790320	155.997	0.378272	-11.0931	2.16967e-23	2.49719e-21	37.8374	13	102105786	R	II	ITGBL1	5'UTR	shore	5'UTR-shore	chr13:102106165-102106488	rs540192736;rs138272813	19;8
cg08893087	156.997	0.586981	-12.9464	1.74933e-29	5.1075e-27	51.8309	1	93416982	R	II	FAM69A	Body	opensea	Body-opensea		rs189083479;rs549762567	17;11
cg08904069	157.997	0.503585	-12.3357	1.88186e-27	4.05525e-25	47.162	4	163052661	R	II	FSTL5	5'UTR	opensea	5'UTR-opensea		rs188964987;rs181739127	47;46
cg08968773	158.997	0.627764	-18.9679	8.73567e-50	4.67141e-46	98.5827	1	221567575	R	II		IGR	opensea	IGR-opensea		rs182717481	27
cg08983814	159.997	0.394827	-13.2551	1.61918e-30	5.44564e-28	54.207	17	67824386	F	II	LINC01483	Body	opensea	Body-opensea		rs531718307	12
cg08993878	160.997	0.508583	-14.9356	3.42114e-36	2.46968e-33	67.2637	12	98151379	R	II		IGR	opensea	IGR-opensea		rs543695168	31
cg08997126	161.997	0.470336	-18.8145	2.82771e-49	1.37465e-45	97.4065	1	170169976	F	II		IGR	opensea	IGR-opensea		rs576339236;rs537395095	0;14
cg09082066	162.997	0.530813	-11.3028	4.56251e-24	5.85734e-22	39.391	5	68344202	R	II		IGR	opensea	IGR-opensea		rs181765735;rs564737339;rs182899	37;28;26
cg09098393	163.997	0.337953	-14.3412	3.52997e-34	1.92618e-31	62.6293	8	55423202	F	II		IGR	opensea	IGR-opensea		rs533891505	0
cg09197203	164.997	0.223452	-12.1541	7.49819e-27	1.48633e-24	45.7829	6	64239720	F	II		IGR	opensea	IGR-opensea		rs72880874;rs568226686;rs557247118	0;1;5
cg09199338	165.997	0.364841	-11.314	4.1959e-24	5.41872e-22	39.4745	4	178674883	R	II	LINC01098	Body	opensea	Body-opensea
cg09281426	166.997	0.168061	-14.5147	9.13531e-35	5.40022e-32	63.9803	3	190092326	R	II		IGR	opensea	IGR-opensea		rs571519012	1
cg09286894	167.997	0.449095	-15.3717	1.1345e-37	1.06147e-34	70.6696	16	69743438	R	II	NQO1	3'UTR	opensea	3'UTR-opensea		rs567324711;rs528444745	6;1
cg09288148	168.997	0.270723	-15.475	5.06413e-38	4.93062e-35	71.4761	3	77875149	F	II		IGR	opensea	IGR-opensea		rs531998917;rs72893743;rs559056304	3;7;21
cg09342225	169.997	0.621954	-14.8845	5.09827e-36	3.59452e-33	66.8649	11	101668461	R	II		IGR	opensea	IGR-opensea		rs566029866;rs77829997	42;15
cg09472506	170.997	0.359184	-18.3333	1.13939e-47	4.475e-44	93.7056	11	100803740	F	II	ARHGAP42	Body	opensea	Body-opensea		rs181035022	41
cg09630983	171.997	0.447014	-12.8503	3.66329e-29	1.01258e-26	51.0931	5	6220645	F	II		IGR	opensea	IGR-opensea		rs536555552;rs556157642	1;6
cg09648727	172.997	0.635957	-14.3893	2.42657e-34	1.3648e-31	63.0039	17	79361742	R	I		IGR	shore	IGR-shore	chr17:79360383-79361723
cg09754643	173.997	0.516748	-12.7451	8.21676e-29	2.14902e-26	50.2867	16	56142189	R	II	LOC283856	Body	opensea	Body-opensea		rs575593617;rs539556553	38;3
cg09765747	174.997	0.444613	-10.6507	5.64035e-22	5.20861e-20	34.5928	20	50858847	F	II		IGR	opensea	IGR-opensea
cg09835575	175.997	0.279692	-12.3784	1.35959e-27	2.97874e-25	47.4864	20	9965864	R	II	LOC101929371	TSS1500	opensea	TSS1500-opensea		rs138728431;rs569504491	25;1
cg10007376	176.997	0.489891	-14.9776	2.46497e-36	1.83468e-33	67.5914	6	154111456	F	II		IGR	opensea	IGR-opensea		rs565418226;rs146798145	0;41
cg10013574	177.997	0.464327	-13.6121	1.02211e-31	4.03262e-29	56.9661	1	108329134	F	II	VAV3	Body	opensea	Body-opensea		rs112916345;rs148750276	1;18
cg10057309	178.997	0.417984	-17.2507	4.93064e-44	1.12015e-40	85.3244	11	80669513	F	II		IGR	opensea	IGR-opensea		rs188724405	0
cg10084135	179.997	0.285544	-14.8504	6.6518e-36	4.64275e-33	66.599	1	4491804	R	II		IGR	opensea	IGR-opensea		rs142800405;rs1870508;rs188900311	39;28;2
cg10149600	180.997	0.201918	14.96	2.82782e-36	2.07367e-33	67.4541	11	64739636	F	I	C11orf85	TSS200	island	TSS200-island	chr11:64739010-64739750	rs563759144;rs184419418;rs111336311;rs17146541	8;14;17;41
cg10163895	181.997	0.551084	-15.3603	1.24045e-37	1.15594e-34	70.5803	1	151712510	R	II		IGR	opensea	IGR-opensea		rs11586446	24
cg10202782	182.997	0.478369	-16.7618	2.20664e-42	4.10162e-39	81.5205	9	104135244	F	II	BAAT	5'UTR	opensea	5'UTR-opensea		rs139208904;rs555032872	1;51
cg10348486	183.997	0.408676	-10.1726	1.81134e-20	1.30745e-18	31.1402	11	128826231	R	II		IGR	opensea	IGR-opensea
cg10358342	184.997	0.347116	-14.1943	1.10871e-33	5.65897e-31	61.4856	7	144107626	R	II	NOBOX	TSS1500	opensea	TSS1500-opensea		rs17171166;rs181376777	26;2
cg10420838	185.997	0.477366	-13.1645	3.2585e-30	1.0536e-27	53.5087	5	96477502	F	II	LIX1	Body	opensea	Body-opensea
cg10424974	186.997	0.523891	-19.0482	4.72489e-50	2.7602e-46	99.1982	16	66388348	F	II		IGR	opensea	IGR-opensea		rs539494315;rs552798796	27;45
cg10470891	187.997	0.376353	-11.058	2.81422e-23	3.18525e-21	37.5782	5	125338217	R	II		IGR	opensea	IGR-opensea		rs377238352;rs71586079	49;31
cg10538119	188.997	0.483661	-17.7169	1.32814e-45	3.69317e-42	88.942	15	89080469	F	II	DET1	Body	opensea	Body-opensea		rs551986043	41
cg10541181	189.997	0.630577	-11.098	2.09167e-23	2.41301e-21	37.8738	12	23712593	R	II	SOX5	Body	opensea	Body-opensea
cg10572569	190.997	0.314957	-17.0593	2.18035e-43	4.55173e-40	83.8367	1	67994503	F	II		IGR	opensea	IGR-opensea
cg10581117	191.997	0.765144	-12.8446	3.82519e-29	1.05356e-26	51.0499	1	79663392	R	II		IGR	opensea	IGR-opensea		rs17102873;rs544919859	27;1
cg10592509	192.997	0.541552	-16.3061	7.69412e-41	1.16278e-37	77.9671	8	91209099	F	II		IGR	opensea	IGR-opensea		rs182695606	46
cg10807450	193.997	0.278653	-15.5252	3.4219e-38	3.44259e-35	71.8681	6	35110744	R	II		IGR	shore	IGR-shore	chr6:35108801-35109499	rs3756856;rs77187650;rs191918638	41;26;20
cg10816468	194.997	0.551217	-16.7739	2.00901e-42	3.76446e-39	81.6144	6	1578579	F	II		IGR	opensea	IGR-opensea		rs182196166	32
cg10953822	195.997	0.698976	-11.8195	9.45351e-26	1.5832e-23	43.2554	7	13112030	F	II		IGR	opensea	IGR-opensea		rs576045891;rs183176937;rs573394800	9;10;32
cg10965494	196.997	0.409447	-17.8835	3.66188e-46	1.11652e-42	90.2317	18	13796878	R	II		IGR	opensea	IGR-opensea
cg11022133	197.997	0.578414	-13.4929	2.57255e-31	9.69309e-29	56.0442	2	35523653	F	II		IGR	opensea	IGR-opensea		rs574294418	25
cg11105718	198.997	0.380576	-18.6124	1.33291e-48	6.09612e-45	95.854	8	102586527	F	II	GRHL2	Body	opensea	Body-opensea		rs569228138;rs139729894	5;19
cg11180750	199.997	0.353103	-13.8888	1.19372e-32	5.32293e-30	59.1112	12	21283013	R	II	SLCO1B1	TSS1500	opensea	TSS1500-opensea		rs55747526;rs112035243;rs147947474	43;6;2
cg11196506	200.997	0.440054	-10.0946	3.17183e-20	2.20124e-18	30.5829	14	38760181	F	II		IGR	opensea	IGR-opensea
cg11218872	201.997	0.755431	-22.0653	7.00084e-60	1.62227e-55	121.871	3	193988737	F	II		IGR	shore	IGR-shore	chr3:193987425-193987758	rs573946345	36
cg11287725	202.997	0.532344	-13.8754	1.32375e-32	5.85765e-30	59.0079	9	137215735	R	II		IGR	shore	IGR-shore	chr9:137217062-137218078	rs556588381	1
cg11289601	203.997	0.332686	-10.1711	1.83057e-20	1.32037e-18	31.1297	5	119846010	F	II	PRR16	Body	opensea	Body-opensea		rs73264197;rs190754886;rs533953834	0;14;21
cg11299543	204.997	0.344359	-22.7319	5.3728e-62	1.69775e-57	126.751	9	5510595	R	II	PDCD1LG2	1stExon	opensea	1stExon-opensea
cg11301505	205.997	0.435847	-18.8783	1.73365e-49	8.86174e-46	97.8964	14	80051223	F	II	NRXN3	Body	opensea	Body-opensea		rs150352138	0
cg11332765	206.997	0.497874	-14.9398	3.31095e-36	2.4001e-33	67.2964	15	98447864	F	II		IGR	opensea	IGR-opensea		rs140668836;rs550497890	25;48
cg11404915	207.997	0.466579	-15.0373	1.54583e-36	1.18874e-33	68.0579	12	127610471	R	II		IGR	opensea	IGR-opensea		rs12820416	2
cg11436113	208.997	0.523972	-23.1157	3.3324e-63	1.21927e-58	129.538	20	19191145	R	II		IGR	shore	IGR-shore	chr20:19192459-19193902	rs535744498;rs547626871	50;28
cg11530334	209.997	0.600929	-9.93595	9.86144e-20	6.3178e-18	29.4549	8	140116248	F	II		IGR	opensea	IGR-opensea		rs538507944	33
cg11584042	210.997	0.520467	-17.6852	1.69815e-45	4.62946e-42	88.696	1	229977122	F	II		IGR	opensea	IGR-opensea		rs79724145	8
cg11600110	211.997	0.57077	-12.6406	1.8302e-28	4.5375e-26	49.4875	6	152991083	R	II		IGR	opensea	IGR-opensea		rs147639930;rs76065637;rs76555312	39;18;1
cg11649376	212.997	0.553111	-22.0063	1.07943e-59	2.34497e-55	121.437	12	81473234	F	II	ACSS3	Body	shore	Body-shore	chr12:81471569-81472119	rs79308388;rs75177742;rs141408634	16;22;32
cg11742305	213.997	0.486223	-16.9542	4.93892e-43	9.89459e-40	83.0184	6	168232436	F	II	MLLT4	5'UTR	shelf	5'UTR-shelf	chr6:168226063-168228559
cg11836767	214.997	0.657648	-15.2088	4.05098e-37	3.4639e-34	69.3969	19	48754521	F	II	CARD8	TSS1500	opensea	TSS1500-opensea		rs187296951	28
cg11847992	215.997	0.396899	-15.7116	7.97462e-39	8.84174e-36	73.3248	5	95590917	F	II		IGR	opensea	IGR-opensea		rs184729699	0
cg11891925	216.997	0.414033	-17.0579	2.20505e-43	4.58953e-40	83.8254	10	13091949	F	II		IGR	opensea	IGR-opensea		rs376989536	30
cg12033216	217.997	0.608036	-17.7995	7.00931e-46	2.056e-42	89.5817	14	59130157	F	II		IGR	opensea	IGR-opensea
cg12076562	218.997	0.412823	-14.4007	2.22176e-34	1.25571e-31	63.092	2	19168969	F	II		IGR	opensea	IGR-opensea		rs563912824;rs74978253;rs114153851;rs191421093	0;1;16;40
cg12079303	219.997	0.315132	-16.7604	2.23073e-42	4.13e-39	81.5097	1	61547163	R	II	NFIA	Body	shore	Body-shore	chr1:61548753-61549564	rs561419426	18
cg12158483	220.997	0.136778	9.7698	3.21008e-19	1.88924e-17	28.2815	22	38485020	R	I	BAIAP2L2	Body	island	Body-island	chr22:38484615-38485721
cg12179916	221.997	0.602906	-19.3845	3.63045e-51	2.49882e-47	101.768	12	22568845	R	II		IGR	opensea	IGR-opensea
cg12211471	222.997	0.526682	-16.8008	1.62947e-42	3.112e-39	81.8239	3	127681342	R	II	KBTBD12	Body	opensea	Body-opensea		rs114086327	2
cg12211691	223.997	0.608265	-15.3108	1.82613e-37	1.65513e-34	70.1936	1	32211779	F	II	ADGRB2	Body	shelf	Body-shelf	chr1:32208486-32208704	rs550137254	8
cg12266022	224.997	0.512196	-19.088	3.48776e-50	2.12685e-46	99.5022	21	30968265	R	II	GRIK1-AS2	TSS200	opensea	TSS200-opensea		rs562690165	47
cg12378834	225.997	0.420777	-10.8572	1.23936e-22	1.26591e-20	36.1016	5	134646487	F	II	C5orf66	5'UTR	opensea	5'UTR-opensea		rs147038586;rs568737925;rs2603012	9;37;49
cg12393144	226.997	0.696113	-13.1439	3.82023e-30	1.2261e-27	53.3499	6	23952794	F	II		IGR	opensea	IGR-opensea		rs116872297	41
cg12433043	227.997	0.440817	-18.3796	7.97829e-48	3.24346e-44	94.0624	6	100619893	F	II		IGR	opensea	IGR-opensea		rs539809690	51
cg12501650	228.997	0.213152	-16.1681	2.25912e-40	3.14727e-37	76.8896	10	95618826	F	II		IGR	opensea	IGR-opensea
cg12597822	229.997	0.394508	-18.4446	4.83908e-48	2.0388e-44	94.563	16	5558255	R	II		IGR	opensea	IGR-opensea		rs146212612;rs547220312;rs139136830	34;18;15
cg12754260	230.997	0.75457	10.6471	5.791e-22	5.34276e-20	34.5665	8	24769018	R	II		IGR	shore	IGR-shore	chr8:24770908-24772547	rs566616440;rs75946817	44;29
cg12769615	231.997	0.734897	-12.9253	2.05677e-29	5.94025e-27	51.6693	4	95653156	R	II		IGR	opensea	IGR-opensea		rs151108402;rs114030383;rs192836816	27;16;2
cg12776916	232.997	0.253448	-18.3894	7.39637e-48	3.02458e-44	94.1382	7	140739534	R	II		IGR	opensea	IGR-opensea
cg12820587	233.997	0.709248	-10.5558	1.12825e-21	9.9434e-20	33.9026	15	29965716	R	II		IGR	shore	IGR-shore	chr15:29967209-29967621
cg12823328	234.997	0.589099	-17.04	2.53488e-43	5.24461e-40	83.6859	1	60554478	F	II		IGR	opensea	IGR-opensea
cg12851286	235.997	0.274958	-12.5726	3.08107e-28	7.37565e-26	48.9677	7	88419099	F	II	ZNF804B	Body	opensea	Body-opensea		rs187585924	10
cg12899747	236.997	0.199126	-17.4373	1.15867e-44	2.86647e-41	86.7739	3	25391527	R	II		IGR	opensea	IGR-opensea		rs548360272;rs561965930;rs530784070	38;30;1
cg12913626	237.997	0.39196	-11.9971	2.46743e-26	4.53183e-24	44.5949	16	82263337	R	II		IGR	opensea	IGR-opensea		rs141061509	35
cg12945428	238.997	0.460758	-16.1875	1.94191e-40	2.73828e-37	77.0409	14	37642390	F	II	SLC25A21-AS1	Body	shore	Body-shore	chr14:37641232-37641879
cg12987318	239.997	0.656754	-13.9109	1.0052e-32	4.52423e-30	59.2829	6	150219675	R	II	RAET1E-AS1	Body	opensea	Body-opensea		rs12528243;rs115933811	50;1
cg13108341	240.997	0.244653	-17.7499	1.02869e-45	2.94288e-42	89.1977	17	11608711	R	II	DNAH9	Body	opensea	Body-opensea
cg13208063	241.997	0.395127	-16.3729	4.5696e-41	7.17083e-38	78.4884	19	16830563	R	II	NWD1	TSS1500	opensea	TSS1500-opensea		rs180810703	34
cg13215110	242.997	0.595253	-15.7626	5.35594e-39	6.11384e-36	73.7229	12	62525966	R	II	FAM19A2	5'UTR	opensea	5'UTR-opensea		rs145242241	2
cg13218707	243.997	0.383028	-16.6499	5.27703e-42	9.26382e-39	80.6481	11	118900557	F	II	SLC37A4	5'UTR	shore	5'UTR-shore	chr11:118900986-118901749
cg13221458	244.997	0.313676	-18.3489	1.01033e-47	4.01346e-44	93.826	6	160112632	R	II	SOD2	Body	shore	Body-shore	chr6:160113557-160114863	rs2758339;rs5746107;rs567710709;rs536348753;rs112659699;rs546586357	50;48;27;24;18;14
cg13250656	245.997	0.442472	-12.9975	1.18034e-29	3.54141e-27	52.2237	9	94503156	R	II	ROR2	Body	opensea	Body-opensea		rs577146928	2
cg13270631	246.997	0.464686	-12.8254	4.43398e-29	1.20831e-26	50.9025	4	73074379	R	II		IGR	opensea	IGR-opensea		rs540018513	39
cg13292263	247.997	0.287118	-18.4565	4.41668e-48	1.88366e-44	94.6545	15	67238541	F	II		IGR	opensea	IGR-opensea		rs530951024;rs145123196;rs563367396	1;4;35
cg13322545	248.997	0.283884	-17.5606	4.45438e-45	1.15115e-41	87.7307	12	48161296	F	II		IGR	opensea	IGR-opensea		rs540692819;rs146141719	22;37
cg13385220	249.997	0.623177	-15.3596	1.24762e-37	1.16107e-34	70.5745	1	202250453	F	II	LGR6	Body	opensea	Body-opensea
cg13511623	250.997	0.464236	-12.1431	8.1537e-27	1.60848e-24	45.6993	9	126478958	F	II	DENND1A	Body	opensea	Body-opensea		rs543961270;rs565320602;rs140763012	0;1;3
cg13541704	251.997	0.442237	-17.7279	1.21944e-45	3.44388e-42	89.0275	15	66489278	R	II	MEGF11	5'UTR	opensea	5'UTR-opensea		rs141787236	30
cg13552692	252.997	0.308282	-27.5808	1.12468e-76	3.90925e-71	160.637	18	66389447	F	II	CCDC102B	5'UTR	opensea	5'UTR-opensea		rs552517857	0
cg13588735	253.997	0.490993	-11.1462	1.46315e-23	1.72867e-21	38.2299	15	27790856	R	II		IGR	shelf	IGR-shelf	chr15:27786718-27787060	rs111540459	44
cg13782301	254.997	0.331938	13.3159	1.01176e-30	3.50584e-28	54.6766	6	32116875	F	I	PRRT1	3'UTR	island	3'UTR-island	chr6:32116590-32117229
cg13839793	255.997	0.499965	-12.0707	1.4123e-26	2.69429e-24	45.1514	5	152738322	R	II		IGR	opensea	IGR-opensea		rs7734443;rs186025929;rs558090384	30;26;17
cg13954457	256.997	0.257039	17.7603	9.49585e-46	2.73393e-42	89.2778	5	167956819	R	I	FBLL1	Body	island	Body-island	chr5:167956219-167957371
cg13959831	257.997	0.610459	-11.4745	1.26534e-24	1.77237e-22	40.6692	9	36938341	R	II	PAX5	Body	opensea	Body-opensea		rs185407930;rs144864667	19;2
cg13962111	258.997	0.619547	-9.44805	3.08126e-18	1.53275e-16	26.0342	17	25574608	R	II		IGR	opensea	IGR-opensea		rs568767430;rs374656074;rs150766602	39;2;1
cg13993467	259.997	0.374312	-13.3603	7.18027e-31	2.54153e-28	55.0191	3	3010002	R	II	CNTN4	Body	opensea	Body-opensea		rs76984982;rs556771631;rs570480896;rs539169389;rs553117259	51;40;27;26;1
cg14074626	260.997	0.302901	-16.9942	3.61792e-43	7.35409e-40	83.3299	1	63571356	R	II		IGR	opensea	IGR-opensea		rs540048399;rs150190034;rs561946962;rs529159148	49;40;31;1
cg14132585	261.997	0.546568	-15.4102	8.40409e-38	7.98132e-35	70.9696	5	95513202	R	II	LOC101929710	Body	opensea	Body-opensea		rs149938608;rs144278974;rs78958555	35;29;1
cg14209784	262.997	0.72728	-14.7657	1.28875e-35	8.57647e-33	65.9379	10	88729861	F	II	AGAP11	TSS1500	shore	TSS1500-shore	chr10:88730554-88731632
cg14231565	263.997	0.742645	-15.7383	6.4755e-39	7.29598e-36	73.5331	4	173068610	F	II	GALNTL6	Body	opensea	Body-opensea		rs183500896;rs144934606;rs6821518;rs6553610	0;1;24;48
cg14257429	264.997	0.427952	-16.5603	1.06012e-41	1.78876e-38	79.9501	9	116570319	R	II		IGR	opensea	IGR-opensea		rs72749920	2
cg14264914	265.997	0.419014	-13.1032	5.22593e-30	1.64759e-27	53.0371	3	186342267	F	II		IGR	opensea	IGR-opensea		rs541853832;rs61463603	1;11
cg14305526	266.997	0.269759	-14.3889	2.43504e-34	1.36846e-31	63.0004	11	31182412	R	II		IGR	opensea	IGR-opensea		rs78759690;rs557135061	51;18
cg14314729	267.997	0.390779	-16.8551	1.06738e-42	2.07268e-39	82.2473	5	179815975	R	II		IGR	shore	IGR-shore	chr5:179816662-179817005
cg14377791	268.997	0.301552	-15.49	4.50491e-38	4.42958e-35	71.5932	19	40169912	F	II	LOC400696	TSS200	opensea	TSS200-opensea		rs544510863	19
cg14391737	269.997	0.337962	-11.3164	4.12195e-24	5.32717e-22	39.4922	11	86513429	F	II	PRSS23	5'UTR	shore	5'UTR-shore	chr11:86511184-86511889	rs551611067	34
cg14429233	270.997	0.431491	-10.0731	3.69951e-20	2.53756e-18	30.4299	18	11040698	R	II	PIEZO2	Body	opensea	Body-opensea		rs546008996	1
cg14442492	271.997	0.414569	-12.4777	6.36881e-28	1.45688e-25	48.2431	5	95296150	F	II	ELL2	Body	shore	Body-shore	chr5:95296368-95297438	rs190086075;rs146333382	18;42
cg14543780	272.997	0.510641	-17.225	6.02117e-44	1.33729e-40	85.1245	4	7768575	R	II	AFAP1	Body	opensea	Body-opensea		rs551599745;rs371904848	33;4
cg14548858	273.997	0.667503	-15.9079	1.72167e-39	2.09608e-36	74.8581	2	164331602	R	II		IGR	opensea	IGR-opensea		rs540786904;rs190717053	19;12
cg14637885	274.997	0.460057	-13.0931	5.65113e-30	1.77121e-27	52.959	12	74416010	F	II		IGR	opensea	IGR-opensea		rs542704858	41
cg14829814	275.997	0.530283	-16.628	6.25922e-42	1.08782e-38	80.4773	12	108294894	R	II		IGR	shelf	IGR-shelf	chr12:108297426-108297743	rs533439791;rs140392563;rs190850561	38;37;18
cg14840468	276.997	0.782215	-11.0789	2.41001e-23	2.75874e-21	37.7327	14	32466314	F	II		IGR	opensea	IGR-opensea
cg14874742	277.997	0.651304	-15.1656	5.67802e-37	4.74426e-34	69.0593	5	146602815	R	II		IGR	opensea	IGR-opensea
cg14950321	278.997	0.423932	-16.3906	3.98136e-41	6.31907e-38	78.6262	19	4530233	R	II	PLIN5	Body	shore	Body-shore	chr19:4531621-4531849	rs10412198	28
cg15024623	279.997	0.567237	-10.6462	5.83163e-22	5.37596e-20	34.5596	18	5444501	R	II	EPB41L3	Body	opensea	Body-opensea		rs545730571	38
cg15028083	280.997	0.338437	-15.3501	1.34313e-37	1.24164e-34	70.5007	11	32331230	F	II		IGR	opensea	IGR-opensea		rs537769229;rs147089091;rs533883618	1;30;36
cg15110296	281.997	0.378234	-13.919	9.43759e-33	4.27135e-30	59.3459	12	12509705	R	II	LOH12CR1	TSS1500	shore	TSS1500-shore	chr12:12509911-12510428	rs112619756	30
cg15148145	282.997	0.593193	-16.3693	4.7018e-41	7.3577e-38	78.4598	2	164539743	R	II	FIGN	Body	opensea	Body-opensea		rs149823485	49
cg15181108	283.997	0.284995	-17.1581	1.01244e-43	2.16563e-40	84.6044	1	21521531	R	II		IGR	opensea	IGR-opensea		rs565665825;rs77529012	27;16
cg15242577	284.997	0.545432	-14.185	1.1923e-33	6.07224e-31	61.413	2	137285075	F	II		IGR	opensea	IGR-opensea		rs181832185;rs186482760	1;7
cg15277914	285.997	0.499202	-9.08239	3.86516e-17	1.59768e-15	23.5229	3	154042611	R	I	DHX36	TSS1500	shore	TSS1500-shore	chr3:154042004-154042376
cg15366841	286.997	0.545874	-21.2063	4.00248e-57	6.04877e-53	115.51	4	6012468	R	II		IGR	shelf	IGR-shelf	chr4:6009868-6010112	rs528173604;rs116083461;rs564698246	46;36;35
cg15441605	287.997	0.688352	-12.0195	2.08198e-26	3.86991e-24	44.7643	9	12814643	R	II	LURAP1L-AS1	TSS1500	opensea	TSS1500-opensea		rs546843304	9
cg15495372	288.997	0.450622	-13.169	3.14742e-30	1.02148e-27	53.5434	19	56093312	R	II	ZNF579	TSS1500	shelf	TSS1500-shelf	chr19:56089274-56089504	rs561971017;rs8106253;rs185433354	37;18;1
cg15526956	289.997	0.59065	-19.1278	2.57177e-50	1.58216e-46	99.8073	16	64450350	R	II		IGR	opensea	IGR-opensea		rs554662972	42
cg15576436	290.997	0.300352	-12.7772	6.4217e-29	1.70781e-26	50.5328	5	100754518	R	II		IGR	opensea	IGR-opensea		rs546317636	46
cg15619071	291.997	0.690911	-18.5002	3.15452e-48	1.37921e-44	94.9914	14	37642333	F	I	SLC25A21-AS1	Body	shore	Body-shore	chr14:37641232-37641879	rs187924361	23
cg15704699	292.997	0.7331	-16.1757	2.12796e-40	2.98248e-37	76.9494	17	26439377	F	II	NLK	Body	opensea	Body-opensea		rs539683200;rs558011446;rs142324300	10;25;41
cg15739591	293.997	0.613822	-10.5715	1.00595e-21	8.94145e-20	34.0168	7	153529472	R	II		IGR	opensea	IGR-opensea		rs560005766;rs193124803	51;43
cg15756415	294.997	0.388999	-17.2234	6.09366e-44	1.34482e-40	85.1125	3	14932169	F	II	FGD5	Body	opensea	Body-opensea		rs185704042	1
cg15845821	295.997	0.429912	-15.2537	2.85252e-37	2.50696e-34	69.7476	19	16830613	R	II	NWD1	TSS200	opensea	TSS200-opensea		rs78846824;rs187312507	37;2
cg15931375	296.997	0.804014	-19.8388	1.15168e-52	8.89578e-49	105.224	11	82465666	F	II		IGR	opensea	IGR-opensea		rs577148932	20
cg15949396	297.997	0.325844	-12.2432	3.80946e-27	7.86765e-25	46.4585	8	57837978	F	II		IGR	opensea	IGR-opensea		rs146011131;rs117415932	1;13
cg16060790	298.997	0.713548	-15.3532	1.31151e-37	1.21562e-34	70.5246	9	104135218	R	II	BAAT	5'UTR	opensea	5'UTR-opensea		rs150790119;rs77856890	42;23
cg16102930	299.997	0.656473	-18.0479	1.0288e-46	3.47184e-43	91.5026	17	56606016	F	II	45173	Body	shelf	Body-shelf	chr17:56609025-56609583	rs564439016	0
cg16152924	300.997	0.29426	-19.6909	3.53589e-52	2.61497e-48	104.101	11	12985714	F	II		IGR	opensea	IGR-opensea		rs185580545;rs12804930	10;30
cg16169166	301.997	0.2148	-16.7929	1.73254e-42	3.29077e-39	81.7626	3	14303148	R	II		IGR	opensea	IGR-opensea		rs551407682;rs535049812;rs558447612;rs114958594	45;18;6;2
cg16269733	302.997	0.232061	15.7282	7.00666e-39	7.86893e-36	73.4542	1	156616804	R	I	BCAN	Body	island	Body-island	chr1:156616553-156616946	rs138170081;rs138687652	43;15
cg16402813	303.997	0.612366	-13.4708	3.05295e-31	1.13323e-28	55.8732	13	89356569	F	II		IGR	opensea	IGR-opensea
cg16411338	304.997	0.47734	-10.7546	2.6359e-22	2.55817e-20	35.3502	4	94120908	F	II	GRID2	Body	opensea	Body-opensea
cg16431787	305.997	0.704634	-11.1589	1.33147e-23	1.58223e-21	38.3238	6	1082220	R	II	LOC285768	Body	opensea	Body-opensea		rs143842956;rs57962481	23;11
cg16449837	306.997	0.389281	-19.259	9.45051e-51	6.02732e-47	100.81	12	15432327	F	II		IGR	opensea	IGR-opensea
cg16464329	307.997	0.746221	-13.6508	7.56982e-32	3.04183e-29	57.266	13	95923665	F	II	ABCC4	Body	opensea	Body-opensea		rs527400481;rs547065415;rs7322318	15;16;23
cg16476710	308.997	0.234339	-14.3716	2.78715e-34	1.54857e-31	62.8655	14	37304393	F	II	SLC25A21	Body	opensea	Body-opensea		rs568436344;rs530974277	29;48
cg16532938	309.997	0.685054	-20.0106	3.13902e-53	2.66119e-49	106.526	2	164584635	R	II	FIGN	Body	opensea	Body-opensea		rs77891698	11
cg16622061	310.997	0.363247	-11.009	4.04363e-23	4.45772e-21	37.2172	16	86888736	F	II		IGR	opensea	IGR-opensea		rs186326120;rs554193461;rs534015623	1;33;45
cg16714760	311.997	0.742169	-17.7102	1.39893e-45	3.87453e-42	88.89	4	155386347	R	II	DCHS2	Body	opensea	Body-opensea		rs149845354;rs78205334;rs528754695;rs546992307	39;7;6;2
cg16857471	312.997	0.52202	-12.6474	1.73805e-28	4.3229e-26	49.539	14	22456519	F	II		IGR	opensea	IGR-opensea		rs17112990;rs77455793;rs78450124	16;23;32
cg16867657	313.997	0.633314	40.0057	1.08991e-108	7.57682e-103	234.588	6	11044877	F	I	ELOVL2	TSS1500	island	TSS1500-island	chr6:11043913-11045206	rs573887826;rs375417505;rs562861311	3;34;40
cg16899999	314.997	0.558338	-13.3459	8.02651e-31	2.82238e-28	54.9078	10	23341714	R	II		IGR	opensea	IGR-opensea		rs188818219	28
cg16932827	315.997	0.7586	-20.1837	8.4981e-54	7.77327e-50	107.835	3	193988639	F	II		IGR	shore	IGR-shore	chr3:193987425-193987758	rs62288071	20
cg17168836	316.997	0.251178	-18.9846	7.68632e-50	4.20736e-46	98.7109	1	68256161	R	II	GNG12	5'UTR	opensea	5'UTR-opensea
cg17232357	317.997	0.395578	-11.3534	3.12785e-24	4.11976e-22	39.7672	15	67012832	R	II	SMAD6	Body	opensea	Body-opensea		rs551834621	1
cg17242268	318.997	0.619011	-11.6439	3.54867e-25	5.42904e-23	41.9365	3	153691707	R	II		IGR	opensea	IGR-opensea		rs116591903	42
cg17268658	319.997	0.477503	26.3484	4.58399e-73	6.91258e-68	152.302	2	106015745	R	II	FHL2	TSS200	island	TSS200-island	chr2:106014878-106015884
cg17309085	320.997	0.794819	-9.05951	4.52093e-17	1.84678e-15	23.3673	11	99564894	F	II	CNTN5	Body	opensea	Body-opensea		rs563708302;rs76399082	17;51
cg17340043	321.997	0.223801	-17.2842	3.80219e-44	8.72342e-41	85.5845	10	13202710	F	II	MCM10	TSS1500	shore	TSS1500-shore	chr10:13203436-13203790	rs188346929	41
cg17357286	322.997	0.175767	15.3285	1.59006e-37	1.45444e-34	70.332	1	210111531	F	I	SYT14	5'UTR	island	5'UTR-island	chr1:210111179-210112054	rs531149636;rs542912482;rs200959890	6;15;43
cg17365308	323.997	0.587825	-15.3026	1.94654e-37	1.75739e-34	70.1297	12	126536415	F	II		IGR	opensea	IGR-opensea		rs538084971;rs117179307;rs530738245;rs75370764	1;38;46;50
cg17389813	324.997	0.664907	-8.75273	3.62986e-16	1.27386e-14	21.3009	11	122060265	R	II	LOC399959	Body	opensea	Body-opensea		rs542032989;rs560283512;rs148897320;rs143256142	23;18;11;1
cg17407859	325.997	0.455094	-12.1789	6.21253e-27	1.24713e-24	45.9706	3	164977784	F	II	LINC01322	Body	opensea	Body-opensea		rs186387382;rs550557608;rs570626430	1;35;47
cg17438696	326.997	0.426035	-21.5697	2.70163e-58	4.3677e-54	118.21	1	186775836	R	II		IGR	opensea	IGR-opensea		rs542996049;rs193261000;rs528696613	47;18;2
cg17471102	327.997	0.562138	-17.893	3.40317e-46	1.05616e-42	90.305	19	5851255	F	II	FUT3	5'UTR	opensea	5'UTR-opensea		rs556581625;rs576467994;rs540490654;rs28362445	0;12;25;46
cg17472736	328.997	0.75127	-12.1755	6.37509e-27	1.27681e-24	45.9448	12	16135031	F	II	DERA	Body	opensea	Body-opensea		rs545849470;rs140552285	1;31
cg17493526	329.997	0.348986	-15.2811	2.30301e-37	2.04994e-34	69.9616	12	20524048	R	II	PDE3A	Body	shore	Body-shore	chr12:20521616-20523122	rs151027925;rs539421245	47;2
cg17569828	330.997	0.301042	-21.1835	4.74489e-57	7.01817e-53	115.339	3	194065550	F	II	CPN2	5'UTR	opensea	5'UTR-opensea		rs185372339;rs569085370	0;1
cg17608619	331.997	0.384546	-11.9564	3.35863e-26	6.03319e-24	44.2874	1	187445942	F	II		IGR	opensea	IGR-opensea		rs572477460	36
cg17621438	332.997	0.290742	-17.3683	1.97969e-44	4.7786e-41	86.2377	5	63461216	F	II	RNF180	TSS1500	shore	TSS1500-shore	chr5:63461448-63462106	rs568961913;rs188626543	10;27
cg17674228	333.997	0.515461	-11.3052	4.48181e-24	5.76225e-22	39.4088	10	74448039	R	II		IGR	shelf	IGR-shelf	chr10:74451828-74452597	rs555382734;rs187183946;rs534819902	44;37;25
cg17675043	334.997	0.20072	-14.9582	2.86885e-36	2.10154e-33	67.4397	4	129308418	R	II		IGR	opensea	IGR-opensea
cg17723057	335.997	0.471106	-13.3446	8.10694e-31	2.84634e-28	54.8979	6	22906441	R	II		IGR	opensea	IGR-opensea		rs549034054	29
cg17740900	336.997	0.223362	-21.7906	5.28568e-59	1.02069e-54	119.845	14	64266659	F	II		IGR	opensea	IGR-opensea		rs186957619	0
cg17773914	337.997	0.499822	-21.6155	1.92497e-58	3.18618e-54	118.55	1	170169969	F	II		IGR	opensea	IGR-opensea		rs576339236;rs537395095	7;21
cg17951445	338.997	0.391367	-9.39276	4.52958e-18	2.19082e-16	25.6515	4	30842020	R	II	PCDH7	Body	opensea	Body-opensea		rs147735270	34
cg17990814	339.997	0.564135	-14.7933	1.03931e-35	7.01463e-33	66.1529	2	172735079	R	II	SLC25A12	Body	opensea	Body-opensea		rs140937892;rs144659784;rs146619292;rs570481781	26;8;7;1
cg17991030	340.997	0.460985	-14.5455	7.18406e-35	4.30163e-32	64.2204	3	159847104	R	II	IL12A-AS1	Body	opensea	Body-opensea		rs112246462	42
cg18022964	341.997	0.547633	-14.143	1.65291e-33	8.28451e-31	61.0866	2	86042151	F	II	LOC284950	TSS200	shelf	TSS200-shelf	chr2:86038311-86038666	rs140941817;rs57279317;rs531732618	19;36;49
cg18068762	342.997	0.544685	-14.555	6.67011e-35	4.0216e-32	64.2946	2	150954975	F	II		IGR	opensea	IGR-opensea		rs566598396	0
cg18077304	343.997	0.369293	-13.1296	4.26522e-30	1.36138e-27	53.2399	12	51818049	F	II	SLC4A8	TSS1500	shore	TSS1500-shore	chr12:51818460-51819166	rs567032282;rs7305133	18;43
cg18091225	344.997	0.546543	-13.8799	1.27871e-32	5.66709e-30	59.0425	7	88295607	R	II		IGR	opensea	IGR-opensea		rs528633136;rs546730064;rs571410768;rs186563658;rs557028346	35;31;7;2;1
cg18158149	345.997	0.509811	-17.8138	6.27621e-46	1.85663e-42	89.6923	1	162138215	R	II	NOS1AP	Body	opensea	Body-opensea		rs557729495	19
cg18158739	346.997	0.586729	-14.4072	2.11089e-34	1.19694e-31	63.1432	14	63766678	F	II		IGR	opensea	IGR-opensea		rs569742474;rs541078945	13;44
cg18215449	347.997	0.364672	-18.0668	8.8887e-47	3.01425e-43	91.649	12	66089473	F	II		IGR	opensea	IGR-opensea
cg18239738	348.997	0.465832	-10.6742	4.74971e-22	4.44041e-20	34.7639	1	104067837	F	II	RNPC3	TSS1500	shore	TSS1500-shore	chr1:104068487-104068913	rs116635881;rs370747438;rs76324549	27;28;40
cg18247055	349.997	0.155608	16.996	3.56919e-43	7.27631e-40	83.3435	10	22634226	R	I	SPAG6	TSS200	island	TSS200-island	chr10:22634000-22634862	rs552743127	7
cg18345924	350.997	0.465533	-14.0315	3.93542e-33	1.86745e-30	60.2198	21	22372231	F	II	NCAM2	Body	shore	Body-shore	chr21:22369423-22370582	rs549772155;rs568067273	9;45
cg18375068	351.997	0.558927	-12.5231	4.50082e-28	1.0482e-25	48.5895	6	73270870	F	II		IGR	opensea	IGR-opensea		rs111612872;rs12203737	1;11
cg18405719	352.997	0.367248	-14.3503	3.28901e-34	1.80461e-31	62.7	3	153242	R	II		IGR	opensea	IGR-opensea		rs77132129;rs80085842	32;2
cg18424286	353.997	0.604265	-12.2252	4.36798e-27	8.93884e-25	46.322	13	38321669	F	II	TRPC4	Body	opensea	Body-opensea		rs112111408;rs2323567;rs553993563	29;34;45
cg18523176	354.997	0.561532	-15.2797	2.32919e-37	2.07059e-34	69.9503	15	89379408	R	II	ACAN	5'UTR	opensea	5'UTR-opensea		rs553801256;rs572035952	8;1
cg18568497	355.997	0.410517	-15.661	1.18406e-38	1.27223e-35	72.9295	12	40406687	F	II	SLC2A13	Body	opensea	Body-opensea		rs182479979;rs533754528	1;39
cg18618815	356.997	0.302448	-21.7798	5.72275e-59	1.07522e-54	119.766	17	48275324	F	II	COL1A1	Body	shore	Body-shore	chr17:48276877-48279008	rs201136122;rs72667032;rs138078016	1;15;16
cg18675951	357.997	0.580923	-13.6679	6.62845e-32	2.68216e-29	57.3987	4	125868087	R	II		IGR	opensea	IGR-opensea		rs147297049;rs184799082	2;1
cg18748354	358.997	0.56312	-11.8515	7.42182e-26	1.26613e-23	43.4966	17	16935485	F	II		IGR	opensea	IGR-opensea
cg18769729	359.997	0.627035	-18.9132	1.32796e-49	6.83827e-46	98.1633	17	3377797	R	II	ASPA	5'UTR	shelf	5'UTR-shelf	chr17:3375006-3375237	rs116145405	1
cg18770350	360.997	0.171296	12.7259	9.52161e-29	2.46893e-26	50.1396	1	236849966	F	I	ACTN2	1stExon	island	1stExon-island	chr1:236849472-236850323	rs201920417;rs368367224;rs551141480;rs121434525	5;25;29;33
cg18797590	361.997	0.505573	-20.1927	7.94012e-54	7.35972e-50	107.903	4	15480643	R	II	CC2D2A	Body	opensea	Body-opensea		rs531616003;rs545271288;rs565551298	44;32;2
cg18826637	362.997	0.388259	-22.1614	3.45765e-60	8.58458e-56	122.578	2	145116633	F	II		IGR	opensea	IGR-opensea		rs576210844;rs543272142;rs561928581	9;23;51
cg18902238	363.997	0.603017	-18.3927	7.2124e-48	2.9668e-44	94.1634	2	226662251	R	II		IGR	opensea	IGR-opensea		rs75418736	43
cg18993949	364.997	0.548278	-19.5735	8.6197e-52	6.17755e-48	103.208	4	15481269	F	II	CC2D2A	Body	opensea	Body-opensea		rs532277451	1
cg18996771	365.997	0.558337	-13.3689	6.7153e-31	2.38667e-28	55.0859	5	83021010	R	II		IGR	shelf	IGR-shelf	chr5:83017894-83018358	rs114959122;rs145858702	49;9
cg19077806	366.997	0.429312	-14.8481	6.77258e-36	4.70814e-33	66.581	2	183244218	R	II	PDE1A	Body	opensea	Body-opensea
cg19139501	367.997	0.510376	-11.0999	2.06254e-23	2.38178e-21	37.8878	2	75694113	R	II		IGR	opensea	IGR-opensea		rs145996963;rs530639653	4;2
cg19225755	368.997	0.248148	-11.7442	1.66797e-25	2.68784e-23	42.6892	6	132539768	F	II		IGR	opensea	IGR-opensea		rs373144955;rs555205777;rs568666251;rs112259896;rs148182550;rs7771572	6;13;22;23;35;38
cg19283806	369.997	0.319936	-24.6424	6.24486e-68	3.06463e-63	140.449	18	66389420	F	I	CCDC102B	5'UTR	opensea	5'UTR-opensea		rs534434832;rs552517857	20;27
cg19288676	370.997	0.344448	-12.6868	1.28482e-28	3.2753e-26	49.8406	2	168366363	F	II		IGR	opensea	IGR-opensea
cg19344626	371.997	0.669395	-15.0803	1.10513e-36	8.7006e-34	68.3934	19	16830749	R	I	NWD1	TSS200	opensea	TSS200-opensea		rs548195666;rs567999572;rs190906410	12;5;4
cg19500607	372.997	0.551761	-18.1573	4.42145e-47	1.57625e-43	92.3481	5	148034319	F	II	HTR4	TSS1500	shore	TSS1500-shore	chr5:148033472-148034080	rs571618897;rs538701288	10;15
cg19518666	373.997	0.462148	-19.2987	6.98329e-51	4.49502e-47	101.113	4	157692845	F	II	PDGFC	Body	opensea	Body-opensea		rs74749576;rs560027812	1;30
cg19567415	374.997	0.432113	-14.5859	5.24158e-35	3.20759e-32	64.5355	17	61327103	F	II	TANC2	Body	opensea	Body-opensea		rs546666027	47
cg19644580	375.997	0.412758	-20.5214	6.69086e-55	7.50215e-51	110.381	21	19166676	F	II	C21orf91	Body	opensea	Body-opensea		rs146869199;rs557146575	7;12
cg19784428	376.997	0.700806	-14.2412	7.69412e-34	4.01259e-31	61.8507	19	16830746	R	II	NWD1	TSS200	opensea	TSS200-opensea		rs548195666;rs567999572;rs190906410	9;2;1
cg19805775	377.997	0.699623	-11.9109	4.73757e-26	8.30421e-24	43.9443	7	82164117	F	II		IGR	opensea	IGR-opensea		rs566804546;rs74676353	19;39
cg19819341	378.997	0.349347	-11.1731	1.19799e-23	1.4354e-21	38.4291	15	83991082	R	II		IGR	opensea	IGR-opensea		rs558451637	1
cg19832347	379.997	0.69336	-12.61	2.3151e-28	5.65696e-26	49.2529	13	24887606	F	II	C1QTNF9	5'UTR	opensea	5'UTR-opensea		rs184561500;rs139291585	1;46
cg19864060	380.997	0.304949	-14.0581	3.20013e-33	1.53531e-30	60.4265	1	218382922	R	II		IGR	opensea	IGR-opensea		rs151196865;rs71636915;rs112319081;rs184462840	40;33;12;1
cg19878479	381.997	0.239639	-12.3314	1.94532e-27	4.18552e-25	47.1289	19	49015582	F	II	LMTK3	Body	shore	Body-shore	chr19:49016737-49017207	rs548801376;rs567127593;rs77018830;rs147407901;rs546588936	5;9;27;28;43
cg19929902	382.997	0.535162	-14.6895	2.33533e-35	1.50949e-32	65.3436	6	132141257	F	II	ENPP1	Body	opensea	Body-opensea		rs569203969;rs536169916;rs548497290	1;9;13
cg19990527	383.997	0.524083	-15.553	2.75221e-38	2.80128e-35	72.0859	13	40450014	F	II		IGR	opensea	IGR-opensea		rs547787785	0
cg20067719	384.997	0.24015	-15.5016	4.11375e-38	4.07377e-35	71.684	17	48623772	F	II	SPATA20	TSS1500	shore	TSS1500-shore	chr17:48624415-48624723	rs117448789;rs537323054;rs557658089;rs139444558	1;32;34;40
cg20094837	385.997	0.577272	-13.2133	2.23586e-30	7.40504e-28	53.8848	13	35515575	F	II	NBEA	TSS1500	opensea	TSS1500-opensea		rs553465656;rs73488130	9;44
cg20118553	386.997	0.68041	-8.7657	3.32617e-16	1.17512e-14	21.3876	13	33779001	F	II	STARD13	5'UTR	opensea	5'UTR-opensea		rs144824799;rs528220520	15;44
cg20249566	387.997	0.665368	-16.0794	4.51391e-40	6.08133e-37	76.1971	19	16830739	R	II	NWD1	TSS200	opensea	TSS200-opensea		rs548195666	2
cg20266961	388.997	0.368172	-15.5769	2.28436e-38	2.35614e-35	72.2723	9	3508904	R	II	RFX3	5'UTR	opensea	5'UTR-opensea		rs79166631;rs532297583	44;32
cg20267101	389.997	0.358144	-13.0543	7.62087e-30	2.33078e-27	52.6604	3	113006232	R	II	BOC	3'UTR	opensea	3'UTR-opensea		rs573274543	2
cg20398091	390.997	0.358403	-16.2306	1.38681e-40	2.0295e-37	77.3777	19	16830555	F	II	NWD1	TSS1500	opensea	TSS1500-opensea		rs78846824	23
cg20535789	391.997	0.509109	-15.5784	2.25761e-38	2.33201e-35	72.2841	3	156166256	R	II	KCNAB1	Body	opensea	Body-opensea
cg20595453	392.997	0.598729	-17.7185	1.31156e-45	3.66171e-42	88.9546	6	33219392	R	II	VPS52	Body	shore	Body-shore	chr6:33216103-33217463	rs537285931;rs200762480	44;2
cg20658027	393.997	0.724937	-13.5433	1.74176e-31	6.7306e-29	56.4337	2	135398210	F	II	TMEM163	Body	opensea	Body-opensea		rs112247215;rs191149383;rs183318143;rs542349210	0;1;13;40
cg20734448	394.997	0.157287	-12.8613	3.36463e-29	9.35979e-27	51.178	6	27568835	R	II		IGR	opensea	IGR-opensea		rs542660138;rs559404373	38;16
cg20737242	395.997	0.462637	-14.9463	3.14654e-36	2.28808e-33	67.3474	4	126311441	F	II	FAT4	Body	opensea	Body-opensea
cg20774283	396.997	0.685678	-15.8484	2.74108e-39	3.24071e-36	74.3929	17	67824500	R	II	LINC01483	Body	opensea	Body-opensea		rs149471309;rs552558028	46;2
cg20786223	397.997	0.773169	-18.1289	5.50439e-47	1.95231e-43	92.1287	6	164530485	F	II		IGR	opensea	IGR-opensea		rs76592242	45
cg20813724	398.997	0.730265	-12.5691	3.16495e-28	7.55304e-26	48.9409	1	55828506	R	II		IGR	opensea	IGR-opensea		rs528774212;rs545728414	49;47
cg20816447	399.997	0.196466	-20.8969	4.01754e-56	5.26963e-52	113.199	4	15480781	R	II	CC2D2A	Body	opensea	Body-opensea
cg20886104	400.997	0.582273	-14.9321	3.5157e-36	2.52744e-33	67.2364	6	132141398	F	II	ENPP1	Body	opensea	Body-opensea		rs187750574;rs537901099;rs539464832;rs74558674;rs190832772	0;1;29;30;43
cg20904503	401.997	0.291528	-18.5358	2.40004e-48	1.07642e-44	95.2651	8	75163385	F	II	JPH1	Body	opensea	Body-opensea		rs549985333;rs561348324	0;18
cg20988565	402.997	0.476387	-18.0211	1.26456e-46	4.14668e-43	91.2961	8	106334333	F	II	ZFPM2	Body	shelf	Body-shelf	chr8:106330518-106332120	rs190852179;rs555183568;rs573002423;rs138766635	12;18;40;49
cg21020378	403.997	0.467945	-15.1033	9.23432e-37	7.42996e-34	68.573	18	944615	F	II		IGR	opensea	IGR-opensea		rs150858188	0
cg21141726	404.997	0.233146	-18.9966	7.01186e-50	3.86864e-46	98.8029	11	57019421	F	II		IGR	opensea	IGR-opensea		rs542622949;rs61427216;rs576152061;rs543593463	0;39;43;48
cg21323642	405.997	0.269511	-22.7244	5.67463e-62	1.71516e-57	126.697	22	31709724	F	II		IGR	opensea	IGR-opensea		rs117696261;rs567502959	3;31
cg21531089	406.997	0.235271	-26.3365	4.97181e-73	6.91258e-68	152.22	1	24718669	R	II	STPG1	Body	opensea	Body-opensea		rs72880671;rs560964841	42;4
cg21548231	407.997	0.363737	-18.7338	5.24936e-49	2.49948e-45	96.787	3	32381608	R	II	CMTM8	Body	opensea	Body-opensea		rs200242163;rs146440324;rs141361555	49;19;2
cg21572722	408.997	0.423775	24.7241	3.51755e-68	1.88101e-63	141.024	6	11044894	F	II	ELOVL2	TSS1500	island	TSS1500-island	chr6:11043913-11045206	rs375417505;rs562861311	17;23
cg21700772	409.997	0.635303	-15.0824	1.08762e-36	8.58215e-34	68.4094	7	1644443	R	II		IGR	shore	IGR-shore	chr7:1643623-1643848
cg21757266	410.997	0.5451	-21.7596	6.64189e-59	1.21508e-54	119.616	13	28896815	R	II	FLT1	Body	opensea	Body-opensea		rs570882629	2
cg21762610	411.997	0.33426	-18.3625	9.10244e-48	3.65769e-44	93.9304	2	210655030	R	II	UNC80	Body	opensea	Body-opensea		rs531003999;rs6435539	36;28
cg21792096	412.997	0.664309	-16.4239	3.07101e-41	4.95335e-38	78.886	7	24611752	R	II	MPP6	TSS1500	opensea	TSS1500-opensea		rs569744435;rs115731124	44;19
cg21800537	413.997	0.500888	-12.1545	7.47896e-27	1.48294e-24	45.7855	4	12556866	R	II		IGR	opensea	IGR-opensea		rs561598592	1
cg21802332	414.997	0.27524	-14.796	1.01766e-35	6.88183e-33	66.1739	4	77679634	F	II	SHROOM3	Body	opensea	Body-opensea		rs566783602;rs538586866	0;11
cg21911021	415.997	0.233231	14.9573	2.8886e-36	2.11378e-33	67.4329	19	58095011	F	II	ZIK1	TSS1500	island	TSS1500-island	chr19:58094739-58095764	rs113010237	30
cg21971198	416.997	0.407925	-19.4025	3.16736e-51	2.20188e-47	101.905	5	71034856	R	II		IGR	opensea	IGR-opensea		rs375612685;rs150061215;rs528026312	35;26;5
cg22083892	417.997	0.465848	-21.1353	6.79211e-57	9.83691e-53	114.98	12	21928661	R	II	KCNJ8	TSS1500	opensea	TSS1500-opensea		rs534932144;rs183136321;rs577312470	36;25;2
cg22257107	418.997	0.222594	-20.2217	6.37745e-54	6.07323e-50	108.123	20	36851725	F	II	KIAA1755	Body	opensea	Body-opensea		rs112293982;rs552772060;rs567862372;rs146856189;rs8126404;rs113249640	0;1;10;22;24;27
cg22282410	419.997	0.165556	14.1982	1.07569e-33	5.49447e-31	61.5158	7	158380884	R	I	PTPRN2	TSS1500	island	TSS1500-island	chr7:158379328-158381221
cg22299535	420.997	0.284112	-11.2982	4.72125e-24	6.04217e-22	39.3569	18	19966011	R	II		IGR	opensea	IGR-opensea		rs555056100;rs568317911	23;2
cg22320795	421.997	0.428923	-15.2076	4.08994e-37	3.48863e-34	69.3873	16	19316499	F	II	CLEC19A	Body	opensea	Body-opensea		rs185021298	1
cg22432387	422.997	0.556916	-10.975	5.19813e-23	5.63484e-21	36.967	2	20834365	F	II	HS1BP3	Body	opensea	Body-opensea		rs542381845	44
cg22455642	423.997	0.755516	-8.93942	1.02603e-16	3.95867e-15	22.5541	15	40068495	R	II	FSIP1	Body	opensea	Body-opensea		rs566717501;rs538694765;rs113736826	35;19;1
cg22551157	424.997	0.486398	-19.9149	6.47502e-53	5.17389e-49	105.801	12	66342368	F	II	HMGA2	Body	opensea	Body-opensea		rs558715607;rs572596639;rs535222512	12;14;16
cg22652747	425.997	0.467497	-14.6299	3.71972e-35	2.32961e-32	64.8783	15	37252892	R	II	MEIS2	Body	opensea	Body-opensea		rs138934076	23
cg22703759	426.997	0.276269	-11.5648	6.43024e-25	9.41481e-23	41.3439	20	36256046	F	II		IGR	opensea	IGR-opensea		rs528875737;rs544015075	24;48
cg22730004	427.997	0.201568	-16.4834	1.93189e-41	3.15259e-38	79.3497	1	158656718	R	II	SPTA1	TSS1500	opensea	TSS1500-opensea		rs192303421;rs184597979;rs574471253	46;6;1
cg22794504	428.997	0.423806	-12.3915	1.2299e-27	2.71393e-25	47.5864	19	5173258	F	II		IGR	opensea	IGR-opensea		rs113979266	0
cg22796704	429.997	0.596811	-20.5011	7.79358e-55	8.59987e-51	110.228	10	49673534	F	II	ARHGAP22	Body	shore	Body-shore	chr10:49674243-49674776	rs11101335;rs561945064	27;40
cg22815707	430.997	0.35975	-16.0469	5.81724e-40	7.65911e-37	75.9434	18	9138606	R	II	ANKRD12	5'UTR	shore	5'UTR-shore	chr18:9136088-9137594	rs535428719	2
cg22816294	431.997	0.357621	-11.8384	8.19665e-26	1.38674e-23	43.3976	14	22458634	R	II		IGR	opensea	IGR-opensea
cg22828987	432.997	0.271519	-14.0839	2.61717e-33	1.27142e-30	60.6274	3	6841311	F	II	GRM7-AS3	Body	opensea	Body-opensea		rs11706912;rs564553484	46;49
cg22872396	433.997	0.608194	-14.3102	4.49557e-34	2.42101e-31	62.3877	2	167222673	R	II	SCN9A	5'UTR	opensea	5'UTR-opensea		rs554663323	22
cg22897615	434.997	0.203341	11.4901	1.12536e-24	1.5859e-22	40.786	6	32117079	R	I	PRRT1	Body	island	Body-island	chr6:32116590-32117229
cg23078123	435.997	0.585072	-18.631	1.15537e-48	5.3191e-45	95.9971	1	68577796	F	II	GPR177	Body	opensea	Body-opensea		rs568259519;rs537271143	0;46
cg23284245	436.997	0.749203	-10.8724	1.10845e-22	1.14108e-20	36.2128	14	64757679	F	II	ESR2	5'UTR	shelf	5'UTR-shelf	chr14:64760859-64761241	rs139036066;rs181420302;rs557770352	4;15;22
cg23309303	437.997	0.376913	-18.5077	2.97855e-48	1.31887e-44	95.0489	3	78896004	F	II	ROBO1	Body	opensea	Body-opensea		rs535455933	21
cg23500537	438.997	0.456291	23.4973	2.13637e-64	8.25087e-60	132.291	5	140419819	R	II		IGR	opensea	IGR-opensea		rs31747	22
cg23567872	439.997	0.635497	-8.37309	4.54716e-15	1.31596e-13	18.7956	14	38759910	R	II		IGR	opensea	IGR-opensea		rs568322783;rs17107799;rs557340760	33;13;1
cg23704995	440.997	0.469882	-12.2928	2.60978e-27	5.52286e-25	46.8358	5	163902589	R	II	LOC102546299	Body	opensea	Body-opensea		rs114460102	30
cg23719650	441.997	0.765905	-21.3367	1.51902e-57	2.34664e-53	116.48	3	193988507	R	II		IGR	shore	IGR-shore	chr3:193987425-193987758	rs531076267;rs112489170;rs567917244	43;34;24
cg23737927	442.997	0.651438	-14.4335	1.72038e-34	9.88403e-32	63.3476	12	5149153	F	I		IGR	shelf	IGR-shelf	chr12:5153012-5154346	rs563280926;rs532231992;rs148668502;rs565704032;rs7961013	4;7;11;22;31
cg23744638	443.997	0.706654	-14.443	1.59778e-34	9.2101e-32	63.4215	11	10323902	R	I		IGR	shore	IGR-shore	chr11:10324353-10324828	rs7949974;rs7935257;rs75632591	45;33;29
cg24087280	444.997	0.339966	-18.0286	1.19407e-46	3.97172e-43	91.3535	17	48193712	R	II	SAMD14	Body	shore	Body-shore	chr17:48194634-48195085	rs573290608;rs535972941;rs555815479;rs192775937	27;26;8;7
cg24093698	445.997	0.491451	-15.3143	1.77755e-37	1.61531e-34	70.2205	11	131619163	R	II	NTM	Body	opensea	Body-opensea		rs12803918;rs187707603;rs540693414	50;37;5
cg24200825	446.997	0.395385	-19.0678	4.06974e-50	2.43896e-46	99.3476	1	46235092	F	II		IGR	opensea	IGR-opensea		rs114421590;rs569977379;rs7541962	0;11;25
cg24436906	447.997	0.318878	21.5275	3.69302e-58	5.83478e-54	117.897	2	242498081	F	I	BOK	TSS200	island	TSS200-island	chr2:242498013-242499274	rs550626322	14
cg24535475	448.997	0.740753	-14.3539	3.19939e-34	1.761e-31	62.7276	12	7167900	F	II	C1S	TSS200	opensea	TSS200-opensea
cg24627299	449.997	0.393417	-12.8529	3.59101e-29	9.9339e-27	51.113	7	116311496	R	II	MET	TSS1500	shore	TSS1500-shore	chr7:116311824-116312598
cg24706363	450.997	0.339982	-13.4955	2.52114e-31	9.50972e-29	56.0643	10	78939316	F	II	KCNMA1	Body	opensea	Body-opensea		rs191346695;rs145678636	7;17
cg24723756	451.997	0.739568	-15.2913	2.12607e-37	1.90463e-34	70.0415	17	9131941	R	II	NTN1	Body	opensea	Body-opensea		rs192547642;rs558268318	21;1
cg24833462	452.997	0.756769	-9.73712	4.04508e-19	2.34142e-17	28.0517	2	108670183	R	II		IGR	opensea	IGR-opensea
cg24902838	453.997	0.310911	-14.2417	7.66736e-34	4.00163e-31	61.8542	11	27897187	F	II		IGR	opensea	IGR-opensea		rs186053672	47
cg25102652	454.997	0.46274	-12.9148	2.23121e-29	6.39624e-27	51.588	9	104637662	F	II		IGR	opensea	IGR-opensea		rs563303955;rs80011017;rs552173154	27;31;49
cg25129960	455.997	0.34316	-18.0985	6.96097e-47	2.3956e-43	91.8937	12	73815784	R	II		IGR	opensea	IGR-opensea		rs144754278;rs147476918	2;1
cg25132810	456.997	0.352227	-14.2432	7.57485e-34	3.95632e-31	61.8663	8	138128023	F	II		IGR	opensea	IGR-opensea		rs114404918	10
cg25150715	457.997	0.40327	-15.9882	9.19561e-40	1.1708e-36	75.4854	12	121454808	R	II	C12orf43	TSS1500	shore	TSS1500-shore	chr12:121454153-121454357	rs113456417;rs569937051	38;23
cg25160605	458.997	0.599507	-11.6558	3.24484e-25	4.9995e-23	42.0257	11	21087846	R	II	NELL1	Body	opensea	Body-opensea		rs535011953	2
cg25183883	459.997	0.356344	-14.842	7.10621e-36	4.9253e-33	66.5329	13	70654280	F	II	KLHL1	Body	opensea	Body-opensea		rs113191737;rs147746158;rs142634597	0;1;51
cg25256723	460.997	0.712589	-17.2823	3.85781e-44	8.82192e-41	85.57	1	169555944	F	II	F5	TSS200	opensea	TSS200-opensea		rs16862404;rs16862408	29;31
cg25331593	461.997	0.659708	-13.5503	1.64928e-31	6.38742e-29	56.4882	9	140197800	R	II	NRARP	TSS1500	shore	TSS1500-shore	chr9:140195501-140197475	rs555383329	43
cg25360591	462.997	0.575777	-8.74646	3.78637e-16	1.32518e-14	21.2591	5	163780345	F	II		IGR	opensea	IGR-opensea
cg25371036	463.997	0.627156	-17.9178	2.80797e-46	8.91342e-43	90.4975	11	94500749	R	II	AMOTL1	TSS1500	shore	TSS1500-shore	chr11:94501366-94502696	rs144896160;rs548630828	43;32
cg25430089	464.997	0.638098	-12.9193	2.15443e-29	6.19655e-27	51.623	9	128525927	F	II	PBX3	Body	opensea	Body-opensea		rs567384301;rs536339395	2;13
cg25625514	465.997	0.449654	-10.2278	1.21747e-20	9.05101e-19	31.5354	11	76535564	F	II		IGR	opensea	IGR-opensea
cg25851044	466.997	0.441062	-16.5088	1.58449e-41	2.6164e-38	79.548	3	95470615	R	II		IGR	opensea	IGR-opensea		rs187103417;rs79010512;rs150715491;rs138004548;rs562237957;rs528026787	44;43;32;9;3;1
cg25896883	467.997	0.387963	-17.8596	4.40347e-46	1.33095e-42	90.0471	2	190272670	R	II		IGR	opensea	IGR-opensea		rs116422053	34
cg25920842	468.997	0.40121	-14.04	3.68226e-33	1.75654e-30	60.2863	7	81128918	F	II		IGR	opensea	IGR-opensea		rs535131184	14
cg25940196	469.997	0.2707	-17.4443	1.09794e-44	2.72593e-41	86.8278	14	33654069	F	II	NPAS3	Body	opensea	Body-opensea		rs183214380;rs187952143;rs557456389	14;26;31
cg25951185	470.997	0.46446	-13.0058	1.10746e-29	3.33426e-27	52.2873	2	62220632	F	II	COMMD1	Body	opensea	Body-opensea		rs573216952	15
cg25952512	471.997	0.407842	-14.1559	1.49485e-33	7.52488e-31	61.187	10	86211963	F	II	CCSER2	Body	opensea	Body-opensea		rs552270959;rs191463142	21;26
cg25976227	472.997	0.396626	-15.0628	1.26719e-36	9.89802e-34	68.2566	18	28579295	R	II	DSC3	Body	opensea	Body-opensea		rs560960227	2
cg25984903	473.997	0.606842	-15.5821	2.19306e-38	2.2687e-35	72.3131	4	145828037	F	II		IGR	opensea	IGR-opensea		rs545800951;rs570297859;rs187009303;rs557856191	0;8;33;38
cg25992944	474.997	0.493989	-18.2679	1.88522e-47	7.20088e-44	93.2015	4	140843924	R	II	MAML3	Body	opensea	Body-opensea		rs146466387;rs559916310;rs147905055	44;16;1
cg25998745	475.997	0.608926	-12.6487	1.72098e-28	4.28813e-26	49.5489	8	142028625	F	II		IGR	opensea	IGR-opensea		rs192287958	0
cg26014538	476.997	0.236432	13.8112	2.17961e-32	9.40544e-30	58.5097	3	147126763	R	I	ZIC1	TSS1500	shore	TSS1500-shore	chr3:147126988-147128999	rs546674131;rs566357735	45;24
cg26099158	477.997	0.610846	-14.7226	1.80466e-35	1.18466e-32	65.6013	12	89646052	F	II		IGR	opensea	IGR-opensea
cg26153045	478.997	0.384235	-15.5987	1.92722e-38	2.01165e-35	72.4423	7	73441834	F	II	ELN	TSS1500	opensea	TSS1500-opensea		rs55670340;rs543623579;rs187953523	15;37;38
cg26178526	479.997	0.358965	-14.4909	1.09955e-34	6.44505e-32	63.795	12	74711370	F	II		IGR	opensea	IGR-opensea		rs573064019	0
cg26342454	480.997	0.313701	-13.9856	5.62475e-33	2.62253e-30	59.863	4	10035262	R	II	SLC2A9	5'UTR	opensea	5'UTR-opensea		rs181280388;rs112298408;rs566455279	38;20;2
cg26345105	481.997	0.513754	13.2396	1.82515e-30	6.10295e-28	54.0875	1	228634265	R	I		IGR	shore	IGR-shore	chr1:228633382-228634127	rs191755918	9
cg26413501	482.997	0.680582	-21.6646	1.33912e-58	2.32731e-54	118.914	6	140762703	R	II		IGR	opensea	IGR-opensea		rs139630432	21
cg26474827	483.997	0.501216	-13.4233	4.40852e-31	1.60204e-28	55.5062	5	14945278	R	II		IGR	opensea	IGR-opensea		rs544096330;rs144898445	44;13
cg26544530	484.997	0.485849	-17.1358	1.20401e-43	2.55183e-40	84.431	13	28896826	F	II	FLT1	Body	opensea	Body-opensea		rs570575375;rs533342695	11;26
cg26608718	485.997	0.26636	-20.2064	7.15966e-54	6.72599e-50	108.007	19	15530737	R	II	AKAP8L	TSS1500	shore	TSS1500-shore	chr19:15529290-15529902	rs188307496	42
cg26620588	486.997	0.800867	-13.2094	2.30328e-30	7.61744e-28	53.8551	1	234573565	R	II	TARBP1	Body	opensea	Body-opensea		rs528691687;rs12096403	24;17
cg26638716	487.997	0.453229	-25.1052	2.43943e-69	1.54167e-64	143.699	14	80053724	R	II	NRXN3	Body	opensea	Body-opensea		rs139920951	20
cg26748477	488.997	0.62495	-17.6013	3.25167e-45	8.56245e-42	88.0457	17	38516415	F	II		IGR	shelf	IGR-shelf	chr17:38518965-38520264	rs182284863	5
cg26772387	489.997	0.412912	-19.4226	2.71748e-51	1.90821e-47	102.058	15	91846753	F	II		IGR	opensea	IGR-opensea		rs566077122;rs78112197;rs551610886	0;16;37
cg26931608	490.997	0.470109	-10.9077	8.5465e-23	8.93971e-21	36.4718	1	170036455	F	II	KIFAP3	5'UTR	opensea	5'UTR-opensea
cg26947034	491.997	0.247998	-25.2204	1.09283e-69	8.44119e-65	144.505	7	33935438	F	II		IGR	opensea	IGR-opensea		rs529048760	1
cg26962579	492.997	0.30194	-14.2869	5.39136e-34	2.87199e-31	62.2061	7	73351489	R	II		IGR	opensea	IGR-opensea		rs578157333	1
cg26985711	493.997	0.391045	-14.2501	7.18217e-34	3.76821e-31	61.9195	12	91572276	R	II	DCN	1stExon	opensea	1stExon-opensea		rs145597441	2
cg26989292	494.997	0.550458	-15.2103	4.00445e-37	3.43256e-34	69.4084	6	13923912	R	II	RNF182	TSS1500	shore	TSS1500-shore	chr6:13925099-13925510	rs564534940	30
cg27099280	495.997	0.125656	20.6204	3.18385e-55	3.75142e-51	111.125	15	72612204	F	I	CELF6	1stExon	island	1stExon-island	chr15:72611946-72612802
cg27262041	496.997	0.352023	-14.7903	1.06409e-35	7.16099e-33	66.1293	11	19654032	R	II	NAV2	Body	opensea	Body-opensea
cg27290215	497.997	0.700083	-12.4323	9.00978e-28	2.0185e-25	47.8969	10	116392933	F	II	ABLIM1	Body	shore	Body-shore	chr10:116391466-116391827	rs571948673;rs542568120;rs554608711;rs376273504;rs543672128	0;24;35;42;47
cg27302154	498.997	0.466183	-16.741	2.59522e-42	4.7855e-39	81.3582	7	107706317	F	II	LAMB4	Body	opensea	Body-opensea		rs146445677	0
cg27326027	499.997	0.353852	-15.9363	1.37979e-39	1.6977e-36	75.0795	18	6885253	F	II	ARHGAP28	Body	opensea	Body-opensea		rs535494596;rs80288062	0;42
cg27367526	500.997	0.485356	-13.1376	4.00851e-30	1.28357e-27	53.3019	7	89841692	F	II	STEAP2	5'UTR	shore	5'UTR-shore	chr7:89840813-89841491	rs538083816;rs370454851	3;31
cg27406001	501.997	0.400155	-14.5971	4.80293e-35	2.95215e-32	64.6229	10	110321580	F	II		IGR	opensea	IGR-opensea		rs140474785;rs552371721	9;26
cg27447795	502.997	0.143666	-22.4057	5.78386e-61	1.54646e-56	124.37	1	46309093	F	II	MAST2	Body	opensea	Body-opensea
cg27529460	503.997	0.504623	-10.9144	8.13426e-23	8.5445e-21	36.521	11	27878875	R	II		IGR	opensea	IGR-opensea		rs544810638;rs539900694	43;2
cg27552005	504.997	0.551048	-12.1459	7.98391e-27	1.57722e-24	45.7203	1	70460098	F	II	LRRC7	Body	opensea	Body-opensea		rs116778165;rs567374605;rs536465744;rs12024870;rs576298117;rs544573135	0;24;26;31;42;44
cg27589809	505.997	0.716854	-15.6854	9.78539e-39	1.06896e-35	73.1201	3	50650410	R	II	CISH	TSS1500	shore	TSS1500-shore	chr3:50648939-50649829	rs535496565	5
cg27666108	506.997	0.257648	-15.6741	1.06934e-38	1.15792e-35	73.0314	3	88054104	F	II		IGR	opensea	IGR-opensea

## Sheet: female-35
Age-related differential methylation positions changed at 35 years old of female
CpG	Δbeta/year	AveExpr	t	P.Value	adj.P.Val	B	CHR	MAPINFO	Strand	Type	gene	feature	cgi	feat.cgi	UCSC_Islands_Name	SNP_ID	SNP_DISTANCE
cg00048759	0.00207194	0.307413	7.77614	5.37926e-12	6.78498e-10	12.5395	7	99775422	F	I	STAG3	TSS200	island	TSS200-island	chr7:99774733-99775583	rs571764060;rs370444074;rs188290003	20;32;46
cg00096705	-0.0025697	0.416552	-9.50472	7.88553e-16	3.90911e-13	21.3375	12	8994120	R	II	A2ML1	ExonBnd	opensea	ExonBnd-opensea
cg00286125	0.00206404	0.278688	7.2727	6.56915e-11	5.53894e-09	10.055	19	36246906	F	II	HSPB6	Body	island	Body-island	chr19:36246328-36247982	rs566379069	8
cg00329615	-0.0035211	0.363799	-12.0444	1.64447e-21	5.56237e-18	34.4321	3	118706648	R	II	IGSF11	Body	opensea	Body-opensea		rs552707378;rs570930768;rs180791276	18;17;1
cg00375970	-0.00220966	0.532815	-8.6383	6.80063e-14	1.72273e-11	16.8899	8	17762550	R	II		IGR	opensea	IGR-opensea		rs554373846;rs574514079	12;3
cg00439658	0.00200346	0.207864	12.1468	9.7633e-22	3.59098e-18	34.955	17	72848669	F	II	GRIN2C	Body	island	Body-island	chr17:72848166-72848901
cg00448707	0.00227988	0.690577	7.64258	1.04927e-11	1.19784e-09	11.8756	1	68512928	F	I	DIRAS3	Body	island	Body-island	chr1:68512643-68513005	rs201640477;rs564142623	1;32
cg00481951	0.00235573	0.210914	17.2731	1.81673e-32	1.14708e-27	59.7817	3	187387650	R	II	SST	Body	shore	Body-shore	chr3:187387914-187388176	rs547351033	26
cg00519418	-0.00265607	0.548208	-9.79223	1.7843e-16	1.08675e-13	22.8223	14	93700020	F	II		IGR	opensea	IGR-opensea
cg00688297	0.00233239	0.164961	7.08612	1.64046e-10	1.18601e-08	9.1478	8	145752292	F	I	LRRC24	5'UTR	island	5'UTR-island	chr8:145751955-145756326
cg00746233	-0.00282471	0.398002	-9.53957	6.58626e-16	3.3402e-13	21.5174	2	199179829	F	II	LOC101927619	Body	opensea	Body-opensea		rs575510106	6
cg00983956	0.00216328	0.180698	6.75992	7.97442e-10	4.38973e-08	7.58238	19	58220669	R	II	ZNF154	TSS200	shore	TSS200-shore	chr19:58220189-58220517	rs181933446	41
cg01015362	-0.00289627	0.617687	-8.76647	3.52765e-14	9.87373e-12	17.5443	3	185016147	F	II	MAP3K13	5'UTR	opensea	5'UTR-opensea		rs549239138	1
cg01093245	-0.00266182	0.638559	-8.39645	2.33734e-13	4.91792e-11	15.6598	14	61763505	F	II		IGR	opensea	IGR-opensea		rs546793201;rs566596171;rs186710578	1;8;22
cg01124297	-0.00302184	0.489877	-10.8773	6.54008e-19	8.94452e-16	28.4337	2	43541916	R	II	THADA	Body	opensea	Body-opensea		rs71410165;rs186486369;rs190917831;rs560682441	40;30;28;2
cg01176339	-0.00313201	0.242619	-11.4182	4.04418e-20	8.70504e-17	31.2218	1	166783207	R	II		IGR	opensea	IGR-opensea		rs373616513	40
cg01228357	-0.00259567	0.626002	-9.09768	6.43393e-15	2.30271e-12	19.2417	2	106089832	F	II		IGR	opensea	IGR-opensea		rs553823182;rs571995241;rs190952829;rs561258158;rs576296574	1;22;39;43;51
cg01486610	-0.00347793	0.718173	-9.75499	2.16323e-16	1.27451e-13	22.6299	8	42749175	F	II	RNF170	5'UTR	shelf	5'UTR-shelf	chr8:42751212-42753132	rs151283892;rs541746594	22;51
cg01510609	0.00214417	0.152159	8.57893	9.21259e-14	2.23564e-11	16.5874	2	3751134	F	I	DCDC2C	TSS200	island	TSS200-island	chr2:3750828-3751927	rs537073008;rs577270859	41;41
cg01542019	-0.00251221	0.558244	-10.5576	3.40823e-18	3.72094e-15	26.7811	19	14673053	R	I	TECR	Body	shelf	Body-shelf	chr19:14676201-14676542	rs540641316;rs552583260;rs572696380;rs181340814	45;37;22;7
cg01569067	-0.00217219	0.281086	-9.53098	6.88507e-16	3.45932e-13	21.4731	9	75473407	F	II		IGR	opensea	IGR-opensea
cg01620164	-0.00711294	0.572912	-11.5476	2.0815e-20	4.9131e-17	31.8874	2	164590272	R	I	FIGN	Body	shelf	Body-shelf	chr2:164592917-164593511	rs142027713;rs112153080	18;7
cg01724838	-0.00212438	0.314285	-9.95108	7.84628e-17	5.39958e-14	23.6436	8	109931138	R	II		IGR	opensea	IGR-opensea		rs552762105;rs572521041;rs568499405;rs146534989	50;48;47;13
cg01867395	0.00219351	0.394344	11.0681	2.44694e-19	3.84449e-16	29.4183	11	31839628	R	I	PAX6	TSS200	island	TSS200-island	chr11:31839363-31839813
cg01895164	-0.0020735	0.758992	-9.35723	1.68845e-15	7.49004e-13	20.5771	1	26332153	R	II		IGR	opensea	IGR-opensea		rs564431318	1
cg01913259	0.0023469	0.724808	6.72973	9.21952e-10	4.94052e-08	7.4389	15	27189193	F	II	GABRA5	Body	opensea	Body-opensea		rs8030385	45
cg01919189	-0.00281483	0.687553	-10.0631	4.39456e-17	3.29017e-14	24.2232	11	120976795	F	II	TECTA	Body	opensea	Body-opensea
cg01956976	0.00246183	0.359747	9.31658	2.08246e-15	8.92438e-13	20.3677	1	34642502	F	I	C1orf94	TSS200	island	TSS200-island	chr1:34642382-34643024
cg02065032	-0.00235407	0.685984	-7.88251	3.15324e-12	4.34783e-10	13.0704	1	171123302	F	II	FMO6P	Body	opensea	Body-opensea		rs115841123;rs544455366;rs368734934	0;1;51
cg02113955	-0.00293697	0.59948	-11.097	2.10817e-19	3.39132e-16	29.5676	14	53291505	R	II		IGR	opensea	IGR-opensea		rs190346036;rs556712596;rs576660257	43;20;1
cg02327997	0.00200102	0.264305	11.4004	4.43039e-20	9.40281e-17	31.1304	10	128077318	F	II	ADAM12	TSS200	island	TSS200-island	chr10:128076155-128077482	rs114636640	33
cg02362841	-0.00411985	0.558465	-8.87739	1.99691e-14	6.04238e-12	18.1118	4	92679779	F	II		IGR	opensea	IGR-opensea
cg02832056	-0.00229692	0.640487	-9.23733	3.13368e-15	1.25549e-12	19.9597	1	238041095	F	II	LOC100130331	Body	opensea	Body-opensea		rs150727070;rs73110277	24;29
cg02872546	-0.00217368	0.663641	-9.7901	1.80411e-16	1.09705e-13	22.8113	2	109741578	R	II		IGR	shelf	IGR-shelf	chr2:109744585-109746833	rs181504818;rs566521472;rs12712029;rs549022017	39;27;24;22
cg02973171	0.00224417	0.212708	12.628	8.53038e-23	4.36707e-19	37.4003	11	82443614	R	I	FAM181B	1stExon	island	1stExon-island	chr11:82443435-82444976	rs565273197	46
cg03024529	-0.00205197	0.727836	-9.1943	3.91172e-15	1.51524e-12	19.7384	3	100948795	F	II	IMPG2	Body	opensea	Body-opensea		rs145539940;rs141342138	1;32
cg03083251	-0.0032311	0.467462	-12.4358	2.25314e-22	9.92528e-19	36.4258	7	135408513	R	II	SLC13A4	Body	opensea	Body-opensea		rs562323601;rs530986065;rs551175245	41;40;10
cg03162794	-0.00238876	0.255609	-10.1274	3.15249e-17	2.46753e-14	24.5554	3	30868425	R	II	GADL1	Body	opensea	Body-opensea		rs150958565;rs113541024	2;1
cg03209642	0.00207831	0.134934	9.17329	4.35904e-15	1.6605e-12	19.6303	15	91427605	R	I	FES	TSS200	island	TSS200-island	chr15:91427540-91427905
cg03216846	0.00210828	0.33785	8.45289	1.75317e-13	3.85024e-11	15.9463	1	119543883	F	I		IGR	island	IGR-island	chr1:119543821-119544339	rs561611347;rs372165525	1;36
cg03371609	0.00267528	0.83812	6.56389	2.03658e-09	9.52805e-08	6.65554	8	52322171	F	II	PXDNL	Body	island	Body-island	chr8:52321162-52322221	rs527743512;rs181541260;rs564467793	11;32;37
cg03464229	-0.00247626	0.593748	-8.15054	8.1506e-13	1.40162e-10	14.4162	7	120646878	R	II	C7orf58	Body	opensea	Body-opensea		rs570822936	36
cg03520471	-0.00260003	0.434973	-10.8243	8.59847e-19	1.12363e-15	28.1597	3	97753623	F	II	GABRR3	Body	opensea	Body-opensea		rs531587192;rs375217741	0;49
cg03614193	0.00210037	0.336297	12.8535	2.74039e-23	1.58498e-19	38.5398	18	55021542	F	I	ST8SIA3	Body	island	Body-island	chr18:55019707-55021605	rs576947032;rs544483145;rs113423471;rs202125286;rs200319946;rs529849678;rs3745059;rs75949411	2;16;21;23;34;36;45;46
cg03634145	-0.00202712	0.351667	-5.89926	4.5012e-08	1.23904e-06	3.60426	6	484044	R	II		IGR	opensea	IGR-opensea		rs186971533	1
cg03748458	-0.00246416	0.71002	-7.87118	3.33798e-12	4.5586e-10	13.0138	8	14711248	F	II	MIR383	TSS1500	opensea	TSS1500-opensea		rs185929851	0
cg03853945	-0.00210279	0.529415	-11.1143	1.92859e-19	3.13573e-16	29.6567	13	84024017	F	II		IGR	opensea	IGR-opensea
cg04061117	0.00207121	0.341353	8.93706	1.46976e-14	4.64951e-12	18.4175	3	9594385	R	I	LHFPL4	5'UTR	shore	5'UTR-shore	chr3:9595185-9595533	rs141038475;rs557130873;rs569344244	51;8;3
cg04357717	-0.00431069	0.413847	-11.1204	1.86879e-19	3.06363e-16	29.6883	3	102156072	R	II	ZPLD1	Body	opensea	Body-opensea		rs192445719;rs537160215	9;2
cg04565088	-0.00305431	0.488836	-10.3857	8.28558e-18	7.9165e-15	25.8921	18	19184921	F	II		IGR	shelf	IGR-shelf	chr18:19180049-19181026
cg04640687	-0.00493516	0.168485	-20.6724	8.17488e-39	1.54848e-33	74.4945	13	102844744	R	II	FGF14	Body	opensea	Body-opensea		rs576308020;rs537474065	26;2
cg04738965	0.00207063	0.20996	9.63357	4.05224e-16	2.1894e-13	22.0027	3	147127662	R	I	ZIC1	1stExon	island	1stExon-island	chr3:147126988-147128999
cg04873577	-0.00297881	0.546018	-13.586	7.0798e-25	5.70659e-21	42.2102	7	121006948	F	II	FAM3C	Body	opensea	Body-opensea
cg04875128	0.00488952	0.19758	16.8824	1.06994e-31	5.40446e-27	57.9976	15	31775895	R	I	OTUD7A	Body	island	Body-island	chr15:31775540-31776988
cg04885881	-0.00283308	0.41508	-12.378	3.02023e-22	1.27841e-18	36.1318	1	11123118	F	II		IGR	shelf	IGR-shelf	chr1:11119030-11120634	rs145278780;rs557753879	7;9
cg04931708	0.00220915	0.23033	13.038	1.08562e-23	6.63344e-20	39.4692	7	121944678	F	II	FEZF1	TSS200	shore	TSS200-shore	chr7:121943867-121944538
cg04940570	0.00207609	0.174566	10.4425	6.17761e-18	6.18312e-15	26.1859	11	12696758	R	I	TEAD1	5'UTR	island	5'UTR-island	chr11:12695414-12696981	rs561113565;rs574685326	44;1
cg04972599	-0.00256104	0.325224	-7.69806	7.95255e-12	9.46804e-10	12.151	5	62421702	R	II		IGR	opensea	IGR-opensea		rs550561336	29
cg04978384	0.00246968	0.241853	11.0708	2.41285e-19	3.80074e-16	29.4324	15	58358310	R	I	ALDH1A2	TSS200	island	TSS200-island	chr15:58357309-58358776	rs559057900;rs565769363	49;42
cg05061672	-0.00222526	0.641371	-6.07683	1.99559e-08	6.32218e-07	4.40454	5	95583441	R	II	LOC101929710	Body	opensea	Body-opensea
cg05101643	-0.0027491	0.191135	-10.7487	1.26998e-18	1.58002e-15	27.7693	5	61163044	F	II		IGR	opensea	IGR-opensea		rs115998044;rs144469295	19;34
cg05106770	-0.00276471	0.304101	-10.2768	1.45544e-17	1.27486e-14	25.3285	4	128545193	R	II		IGR	shore	IGR-shore	chr4:128544031-128544903	rs560133535;rs370818919	42;39
cg05202858	-0.00599519	0.496214	-9.44452	1.07603e-15	5.09235e-13	21.0271	3	191773926	R	II		IGR	opensea	IGR-opensea		rs548803526;rs561622627	50;1
cg05223879	0.00215446	0.158514	9.97966	6.76817e-17	4.75262e-14	23.7914	6	70591878	F	II	COL19A1	Body	opensea	Body-opensea		rs150838862;rs544750584;rs564770700	0;2;3
cg05235651	-0.00245397	0.424931	-8.44454	1.82933e-13	3.99551e-11	15.9039	1	1365793	R	II	LOC102724312	Body	shelf	Body-shelf	chr1:1362954-1363299	rs143000156;rs568320177;rs529700167;rs546718777	36;25;8;1
cg05237259	-0.00256147	0.340736	-8.92157	1.59158e-14	4.98924e-12	18.338	11	35552169	R	II	PAMR1	TSS1500	opensea	TSS1500-opensea		rs536824907;rs187123755	32;10
cg05321495	-0.00284279	0.28262	-7.76984	5.55168e-12	6.96881e-10	12.5081	19	34167989	R	II	CHST8	5'UTR	opensea	5'UTR-opensea		rs113627249	14
cg05331214	-0.00205294	0.691798	-8.10054	1.04978e-12	1.73175e-10	14.1644	2	167343774	F	II	SCN7A	TSS1500	opensea	TSS1500-opensea		rs565716197;rs75836177	39;48
cg05371578	0.00214913	0.239223	9.47865	9.02184e-16	4.36781e-13	21.2031	3	147128157	F	II	ZIC1	1stExon	island	1stExon-island	chr3:147126988-147128999
cg05383255	-0.00210873	0.234985	-8.28508	4.1188e-13	7.89762e-11	15.0957	6	112081318	R	II	FYN	TSS1500	opensea	TSS1500-opensea		rs80242030;rs72942145;rs527273526	20;13;1
cg05691152	0.00208342	0.130779	10.3145	1.19767e-17	1.07901e-14	25.5235	22	38092978	R	II	TRIOBP	TSS200	opensea	TSS200-opensea		rs528830374;rs540457688;rs565169498	50;29;2
cg05693257	-0.0026502	0.47295	-9.92385	9.03343e-17	6.07852e-14	23.5028	8	90479388	F	II		IGR	opensea	IGR-opensea
cg05790197	0.00225801	0.209962	8.12273	9.38296e-13	1.57983e-10	14.2761	12	130646752	R	I	FZD10-AS1	TSS1500	island	TSS1500-island	chr12:130645327-130648988
cg05835105	0.00261101	0.252362	9.97218	7.03505e-17	4.91724e-14	23.7527	4	111543401	R	I	PITX2	Body	island	Body-island	chr4:111542062-111544464	rs200381032	32
cg05901920	-0.00262429	0.397057	-7.23114	8.05981e-11	6.5699e-09	9.85221	1	217251479	R	II	ESRRG	TSS1500	opensea	TSS1500-opensea		rs181815394;rs139259447	34;12
cg05923226	0.00276079	0.5825	11.7066	9.22472e-21	2.41846e-17	32.7031	19	15121516	F	II	CCDC105	TSS200	shore	TSS200-shore	chr19:15121590-15122143	rs192156378	27
cg05991454	0.00231308	0.195761	12.4816	1.78671e-22	8.19288e-19	36.6585	4	147558435	F	I		IGR	island	IGR-island	chr4:147558231-147558583	rs531385523	23
cg06000994	0.00225518	0.147634	7.98091	1.921e-12	2.8816e-10	13.5633	19	30866194	F	II	ZNF536	5'UTR	island	5'UTR-island	chr19:30865683-30866490
cg06097079	-0.00296625	0.370277	-11.4249	3.90766e-20	8.43536e-17	31.2562	2	233393814	F	II	CHRND	Body	opensea	Body-opensea		rs561193236;rs530110578;rs148860169;rs182724402;rs187017494	1;24;28;32;33
cg06175101	-0.00334568	0.332391	-13.8383	2.03516e-25	1.90369e-21	43.4623	1	94529767	R	II	ABCA4	Body	opensea	Body-opensea		rs4847273;rs574377575;rs541794226;rs561607729;rs532039674	26;25;18;2;1
cg06444025	0.00297573	0.302111	5.30072	6.41373e-07	1.13426e-05	0.999577	17	4804104	F	II	CHRNE	Body	island	Body-island	chr17:4802265-4805402	rs140023380;rs142735836;rs61735425;rs151006465	0;5;18;40
cg06465736	-0.00357986	0.332222	-11.374	5.07314e-20	1.04736e-16	30.9946	15	26376645	F	II	LINC00929	Body	opensea	Body-opensea		rs558597957	0
cg06492796	-0.00200165	0.355655	-10.4074	7.40837e-18	7.18712e-15	26.0041	12	96883057	F	II		IGR	shore	IGR-shore	chr12:96883286-96883737	rs570201548;rs181018120;rs185506220;rs146882718	16;23;40;47
cg06639320	0.0038204	0.44819	18.3906	1.26874e-34	1.20161e-29	64.7778	2	106015739	R	II	FHL2	TSS200	island	TSS200-island	chr2:106014878-106015884
cg06723863	0.00217128	0.105562	9.41566	1.24891e-15	5.79111e-13	20.8783	16	68270129	F	I	ESRP2	1stExon	island	1stExon-island	chr16:68269010-68272143	rs544443525	34
cg06804823	-0.00230073	0.29181	-5.64326	1.42598e-07	3.22612e-06	2.47187	6	31798635	F	II		IGR	shore	IGR-shore	chr6:31795467-31797384	rs192057665;rs182713637	22;23
cg06857094	-0.00213557	0.379047	-6.798	6.63913e-10	3.77452e-08	7.76366	6	31762442	F	II	VARS	Body	shore	Body-shore	chr6:31763240-31763905	rs190024625;rs181503585	23;28
cg06860724	-0.00227523	0.679724	-5.23468	8.52314e-07	1.44169e-05	0.721769	11	27779486	R	II		IGR	opensea	IGR-opensea		rs577114805	35
cg06924548	-0.00396575	0.270054	-11.2038	1.21653e-19	2.17904e-16	30.1183	1	75812997	R	II	SLC44A5	Body	opensea	Body-opensea		rs537662673;rs140559564	6;2
cg06978060	-0.00293147	0.399399	-8.83739	2.45202e-14	7.17036e-12	17.907	4	131154664	F	II		IGR	opensea	IGR-opensea		rs536586775	41
cg07160746	0.00212334	0.300991	5.52442	2.41528e-07	5.00766e-06	1.95529	20	43726765	R	I	KCNS1	Body	island	Body-island	chr20:43726297-43727372	rs201608614	8
cg07160932	0.00213913	0.205738	8.5762	9.34212e-14	2.25927e-11	16.5735	16	29888733	F	I	SEZ6L2	Body	shore	Body-shore	chr16:29887788-29888316	rs113138028;rs142582048;rs145984619	24;28;32
cg07161822	-0.0033242	0.193146	-12.2784	5.00452e-22	1.9749e-18	35.6253	7	101178717	R	II	COL26A1	Body	opensea	Body-opensea
cg07254032	0.00203852	0.275004	9.08729	6.78747e-15	2.41782e-12	19.1883	5	45695839	R	II	HCN1	1stExon	island	1stExon-island	chr5:45695394-45696510
cg07254380	-0.00249168	0.624702	-7.35139	4.4563e-11	4.02325e-09	10.4399	3	151689861	R	II		IGR	opensea	IGR-opensea		rs146496831;rs535017191;rs551876339;rs191366972;rs537585624	51;35;20;13;1
cg07336350	0.00230003	0.280919	12.5208	1.46562e-22	6.94041e-19	36.8572	16	54322127	R	I		IGR	island	IGR-island	chr16:54317821-54324604
cg07347026	-0.00216079	0.371265	-10.4696	5.3716e-18	5.49991e-15	26.3258	20	48644533	R	II		IGR	opensea	IGR-opensea		rs561482074;rs528934162	46;2
cg07408835	0.00229101	0.233211	10.4152	7.11624e-18	6.96616e-15	26.0444	5	140306377	F	I	PCDHAC1	1stExon	island	1stExon-island	chr5:140305712-140307193	rs561004739	7
cg07416237	0.0022115	0.243291	11.3727	5.10634e-20	1.05134e-16	30.9881	13	100548078	F	I	CLYBL	3'UTR	island	3'UTR-island	chr13:100547633-100548911	rs34875340;rs140451321;rs10707455;rs112355223	43;43;47;47
cg07522171	-0.0021699	0.202345	-13.9091	1.43632e-25	1.43193e-21	43.8123	7	28218686	R	II	JAZF1-AS1	TSS1500	shore	TSS1500-shore	chr7:28220014-28220534	rs568516710	43
cg07544187	0.00291561	0.144448	10.4627	5.56647e-18	5.66879e-15	26.2901	19	19651235	F	I	CILP2	Body	island	Body-island	chr19:19650683-19651274	rs200837636	16
cg07547549	0.00279835	0.374116	13.3049	2.86223e-24	2.04589e-20	40.8075	20	44658225	R	II	SLC12A5	Body	island	Body-island	chr20:44657463-44659243	rs374364577;rs555248456	11;4
cg07578168	-0.00206525	0.295747	-8.57553	9.37424e-14	2.26559e-11	16.5701	2	164326112	F	II		IGR	opensea	IGR-opensea
cg07738234	-0.00344563	0.17083	-12.8631	2.61096e-23	1.52174e-19	38.5884	6	117593953	F	II	VGLL2	3'UTR	shore	3'UTR-shore	chr6:117591533-117592279	rs182084934;rs187630222	1;22
cg07987287	-0.00214043	0.449816	-9.09794	6.4254e-15	2.30074e-12	19.243	2	26959268	F	II		IGR	opensea	IGR-opensea		rs566862741;rs185388183	0;1
cg08034835	-0.00216653	0.611762	-9.01983	9.60404e-15	3.25582e-12	18.842	4	74316219	F	II	AFP	Body	opensea	Body-opensea		rs559745104	38
cg08084036	-0.00211434	0.474462	-10.6688	1.91893e-18	2.24718e-15	27.3561	5	71430433	F	II	MAP1B	Body	opensea	Body-opensea		rs150608113;rs573123121	3;15
cg08097417	0.00207229	0.126243	16.7834	1.68157e-31	7.49464e-27	57.5428	7	130419133	R	II	KLF14	TSS1500	island	TSS1500-island	chr7:130417912-130419378	rs113211839;rs572046832;rs542947804	40;27;19
cg08149869	-0.00232518	0.617272	-6.20186	1.1185e-08	3.90193e-07	4.97482	21	24264513	F	II		IGR	opensea	IGR-opensea
cg08262002	-0.0032232	0.484529	-13.3785	1.98392e-24	1.48053e-20	41.1755	4	16575323	F	II	LDB2	Body	opensea	Body-opensea
cg08446924	-0.00225241	0.45176	-10.9978	3.51472e-19	5.26289e-16	29.0556	7	36076675	R	II		IGR	opensea	IGR-opensea
cg08617701	-0.0035293	0.626289	-12.0169	1.89147e-21	6.26954e-18	34.2918	4	189361224	R	II		IGR	opensea	IGR-opensea
cg08697310	0.00203097	0.751925	5.75964	8.46703e-08	2.08783e-06	2.98345	11	64739810	F	II	C11orf85	TSS1500	shore	TSS1500-shore	chr11:64739010-64739750	rs537642848	19
cg08928145	0.00266588	0.630632	8.76559	3.54358e-14	9.91464e-12	17.5398	19	19625364	F	II	TSSK6	3'UTR	island	3'UTR-island	chr19:19624954-19627258
cg08968773	-0.00219966	0.625042	-10.7753	1.10698e-18	1.39789e-15	27.9068	1	221567575	R	II		IGR	opensea	IGR-opensea		rs182717481	27
cg08993878	-0.00880126	0.544151	-10.8009	9.70184e-19	1.24713e-15	28.0389	12	98151379	R	II		IGR	opensea	IGR-opensea		rs543695168	31
cg08998192	-0.00211876	0.438028	-8.60958	7.87689e-14	1.95612e-11	16.7435	6	32805570	F	II	TAP2	Body	shore	Body-shore	chr6:32806284-32806669	rs536822325;rs112666302	9;20
cg09017434	0.00336031	0.321916	10.7608	1.19353e-18	1.49969e-15	27.8314	5	16179660	F	I	44996	1stExon	island	1stExon-island	chr5:16179064-16180420	rs554388253	51
cg09199338	-0.00605406	0.364125	-9.90196	1.01163e-16	6.71182e-14	23.3896	4	178674883	R	II	LINC01098	Body	opensea	Body-opensea
cg09232937	0.00241814	0.319592	10.7177	1.49054e-18	1.81276e-15	27.609	5	3595970	R	II	IRX1	TSS200	island	TSS200-island	chr5:3594467-3603054
cg09472506	-0.00491515	0.383606	-13.8349	2.06958e-25	1.91228e-21	43.4454	11	100803740	F	II	ARHGAP42	Body	opensea	Body-opensea		rs181035022	41
cg09515953	0.00225982	0.18246	12.5556	1.22944e-22	6.00977e-19	37.0335	19	38747355	R	I	PPP1R14A	TSS200	island	TSS200-island	chr19:38746638-38747379	rs78814973;rs138141663	40;36
cg09835575	-0.00267486	0.30879	-8.54219	1.11148e-13	2.62186e-11	16.4004	20	9965864	R	II	LOC101929371	TSS1500	opensea	TSS1500-opensea		rs138728431;rs569504491	25;1
cg09843482	-0.00209764	0.470542	-7.21368	8.78158e-11	7.04158e-09	9.76717	11	112985231	R	II	NCAM1	Body	opensea	Body-opensea		rs563572515;rs576032775;rs545133837	50;45;2
cg10007376	-0.00225217	0.507671	-8.48761	1.4686e-13	3.31464e-11	16.1228	6	154111456	F	II		IGR	opensea	IGR-opensea		rs565418226;rs146798145	0;41
cg10057309	-0.00402153	0.452762	-12.3282	3.88708e-22	1.58341e-18	35.8787	11	80669513	F	II		IGR	opensea	IGR-opensea		rs188724405	0
cg10137837	0.00235575	0.326642	11.5187	2.41456e-20	5.49385e-17	31.7386	17	6926742	F	I	BCL6B	5'UTR	island	5'UTR-island	chr17:6925400-6927527	rs146311225;rs111964095;rs536918912	6;22;38
cg10149600	0.00230266	0.226825	10.1391	2.96673e-17	2.34148e-14	24.6162	11	64739636	F	I	C11orf85	TSS200	island	TSS200-island	chr11:64739010-64739750	rs563759144;rs184419418;rs111336311;rs17146541	8;14;17;41
cg10202782	-0.00557812	0.516522	-9.42028	1.21949e-15	5.67554e-13	20.9021	9	104135244	F	II	BAAT	5'UTR	opensea	5'UTR-opensea		rs139208904;rs555032872	1;51
cg10358342	-0.00352518	0.373734	-11.1278	1.79884e-19	3.00207e-16	29.7265	7	144107626	R	II	NOBOX	TSS1500	opensea	TSS1500-opensea		rs17171166;rs181376777	26;2
cg10420838	-0.00252457	0.503497	-9.01906	9.64245e-15	3.26446e-12	18.838	5	96477502	F	II	LIX1	Body	opensea	Body-opensea
cg10530883	0.00298233	0.282476	9.25342	2.88418e-15	1.17199e-12	20.0426	5	3596207	F	I	IRX1	1stExon	island	1stExon-island	chr5:3594467-3603054	rs552725978	28
cg10592509	-0.00492384	0.57964	-11.7309	8.14572e-21	2.18085e-17	32.8278	8	91209099	F	II		IGR	opensea	IGR-opensea		rs182695606	46
cg10616795	-0.00352923	0.715887	-10.696	1.66733e-18	1.98008e-15	27.4968	5	76464212	R	I		IGR	opensea	IGR-opensea		rs546948966;rs566885098	34;24
cg10671478	0.00208417	0.232489	9.50892	7.71631e-16	3.83522e-13	21.3592	20	52790299	F	I	CYP24A1	1stExon	island	1stExon-island	chr20:52789252-52790986
cg10906284	0.00210313	0.266864	9.84641	1.3483e-16	8.57027e-14	23.1024	12	63544430	F	I	AVPR1A	1stExon	island	1stExon-island	chr12:63543636-63544967	rs546723310;rs200628977;rs560228990;rs144823008;rs148582333;rs142990953;rs147770997	0;1;6;18;19;24;48
cg11022133	-0.00292925	0.619952	-9.09323	6.58299e-15	2.35162e-12	19.2189	2	35523653	F	II		IGR	opensea	IGR-opensea		rs574294418	25
cg11215901	-0.00440954	0.212579	-13.6631	4.83464e-25	4.05141e-21	42.5933	4	159526872	F	II	RXFP1	Body	opensea	Body-opensea		rs138986331;rs143009311;rs544053868;rs75212350	0;1;6;51
cg11301505	-0.00273617	0.465398	-12.9366	1.80483e-23	1.07675e-19	38.959	14	80051223	F	II	NRXN3	Body	opensea	Body-opensea		rs150352138	0
cg11404915	-0.00296381	0.485605	-10.0068	5.88261e-17	4.22075e-14	23.9316	12	127610471	R	II		IGR	opensea	IGR-opensea		rs12820416	2
cg11436113	-0.00262601	0.526694	-12.2058	7.23308e-22	2.74016e-18	35.2558	20	19191145	R	II		IGR	shore	IGR-shore	chr20:19192459-19193902	rs535744498;rs547626871	50;28
cg11530334	-0.00269282	0.630597	-7.59261	1.34627e-11	1.47617e-09	11.6281	8	140116248	F	II		IGR	opensea	IGR-opensea		rs538507944	33
cg11649376	-0.00245643	0.548912	-14.8081	1.80367e-27	3.4165e-23	48.2106	12	81473234	F	II	ACSS3	Body	shore	Body-shore	chr12:81471569-81472119	rs79308388;rs75177742;rs141408634	16;22;32
cg12033216	-0.00238166	0.612911	-11.4138	4.13674e-20	8.85399e-17	31.1991	14	59130157	F	II		IGR	opensea	IGR-opensea
cg12266022	-0.00270302	0.540394	-10.0978	3.67246e-17	2.80881e-14	24.4027	21	30968265	R	II	GRIK1-AS2	TSS200	opensea	TSS200-opensea		rs562690165	47
cg12325455	0.00256218	0.181994	9.54469	6.41441e-16	3.2574e-13	21.5438	22	38092876	R	I	TRIOBP	TSS200	opensea	TSS200-opensea		rs375839744;rs1468075;rs543020025	34;27;22
cg12343106	0.00213611	0.544118	6.68317	1.15254e-09	5.94615e-08	7.21817	7	55072407	F	II		IGR	island	IGR-island	chr7:55072266-55072622	rs558469874;rs570412242	1;44
cg12379720	0.00263988	0.136086	11.1837	1.34931e-19	2.3711e-16	30.0146	22	38092989	R	II	TRIOBP	TSS200	opensea	TSS200-opensea		rs540457688;rs565169498	40;13
cg12393144	-0.00208382	0.729295	-6.83624	5.52104e-10	3.23599e-08	7.94612	6	23952794	F	II		IGR	opensea	IGR-opensea		rs116872297	41
cg12552289	0.00253591	0.18418	8.69348	5.12754e-14	1.35414e-11	17.1714	11	132813577	R	I	OPCML	TSS1500	island	TSS1500-island	chr11:132813562-132814395	rs570225181;rs537647613;rs72653405;rs577643836	45;40;31;17
cg12776916	-0.00271549	0.280278	-12.6839	6.43398e-23	3.43301e-19	37.6833	7	140739534	R	II		IGR	opensea	IGR-opensea
cg12841266	0.00217838	0.388664	15.3481	1.36067e-28	2.94556e-24	50.8085	3	9594093	R	II	LHFPL4	Body	island	Body-island	chr3:9594068-9594328	rs141817196;rs76516178	13;9
cg12899747	-0.00484113	0.198017	-17.2164	2.34694e-32	1.36786e-27	59.524	3	25391527	R	II		IGR	opensea	IGR-opensea		rs548360272;rs561965930;rs530784070	38;30;1
cg12964935	-0.00404695	0.72581	-9.8217	1.53214e-16	9.52309e-14	22.9746	14	58356042	F	II		IGR	opensea	IGR-opensea		rs142394530;rs567913653;rs808221	42;45;49
cg12990918	-0.00201205	0.718618	-6.40833	4.2539e-09	1.75361e-07	5.92824	2	167743500	R	II	XIRP2	TSS1500	opensea	TSS1500-opensea		rs563929387;rs62196024	22;1
cg13108341	-0.00753267	0.291425	-16.2077	2.39199e-30	9.06175e-26	54.8721	17	11608711	R	II	DNAH9	Body	opensea	Body-opensea
cg13250656	-0.00207382	0.468787	-7.85314	3.65485e-12	4.91166e-10	12.9237	9	94503156	R	II	ROR2	Body	opensea	Body-opensea		rs577146928	2
cg13254363	-0.00270631	0.284515	-8.4698	1.6083e-13	3.57561e-11	16.0322	10	65426971	F	II		IGR	opensea	IGR-opensea		rs562862319;rs531848812;rs7092004	1;23;42
cg13541704	-0.00254682	0.462764	-9.14454	5.05469e-15	1.88475e-12	19.4825	15	66489278	R	II	MEGF11	5'UTR	opensea	5'UTR-opensea		rs141787236	30
cg13552692	-0.00439566	0.342892	-15.9933	6.49675e-30	2.05101e-25	53.8672	18	66389447	F	II	CCDC102B	5'UTR	opensea	5'UTR-opensea		rs552517857	0
cg13604246	0.00254678	0.146792	7.55286	1.64099e-11	1.74333e-09	11.4315	2	241497412	F	I	ANKMY1	TSS200	island	TSS200-island	chr2:241496576-241497600	rs533392748	1
cg13776526	-0.00221869	0.745256	-10.0179	5.55208e-17	4.02553e-14	23.9894	2	102953460	F	II	IL1RL1	TSS1500	opensea	TSS1500-opensea		rs181302135;rs534122966	17;19
cg13831575	-0.00575858	0.423592	-8.85674	2.22025e-14	6.60475e-12	18.006	15	48834416	R	II	FBN1	Body	opensea	Body-opensea		rs184396593;rs145256795	2;1
cg14074626	-0.00205762	0.321849	-9.78042	1.89674e-16	1.1442e-13	22.7613	1	63571356	R	II		IGR	opensea	IGR-opensea		rs540048399;rs150190034;rs561946962;rs529159148	49;40;31;1
cg14089650	-0.00208002	0.411996	-8.10568	1.02284e-12	1.69469e-10	14.1903	7	25134687	R	II		IGR	opensea	IGR-opensea		rs142695439;rs79027562	10;1
cg14185918	0.0034035	0.298107	8.30691	3.6863e-13	7.21151e-11	15.2061	9	110249966	F	I	KLF4	Body	island	Body-island	chr9:110249748-110252660	rs61749200;rs571824051;rs539270836;rs200477740	18;25;47;49
cg14222245	0.00250437	0.667212	6.42961	3.84767e-09	1.61378e-07	6.0273	19	58861502	R	II	A1BG	Body	island	Body-island	chr19:58861341-58862406	rs567687133	1
cg14358262	-0.00324774	0.367887	-11.8021	5.65866e-21	1.57049e-17	33.193	8	24372234	F	II	LOC101929315	Body	opensea	Body-opensea		rs192294080	47
cg14363563	-0.0023579	0.651368	-9.87468	1.16494e-16	7.57596e-14	23.2485	2	108966680	R	II	SULT1C2P1	Body	opensea	Body-opensea		rs554566013	37
cg14556683	0.00277413	0.322436	11.1215	1.85857e-19	3.06042e-16	29.6938	19	15342982	R	I	EPHX3	1stExon	island	1stExon-island	chr19:15342626-15343181	rs571724030;rs534088623;rs554343808;rs574195642;rs367941019	47;39;29;24;17
cg14584292	-0.00339867	0.497637	-6.78126	7.19651e-10	4.03599e-08	7.68391	11	122063558	R	II	MIR100HG	Body	opensea	Body-opensea
cg14612428	0.00223098	0.280969	10.8146	9.04011e-19	1.17891e-15	28.1096	18	11751566	R	II	GNAL	5'UTR	island	5'UTR-island	chr18:11750953-11752756
cg14621053	0.00250516	0.224793	11.1309	1.7709e-19	2.96197e-16	29.7422	10	128077315	F	I	ADAM12	TSS200	island	TSS200-island	chr10:128076155-128077482	rs114636640	36
cg14674720	0.00211102	0.229783	13.6176	6.05495e-25	4.933e-21	42.3673	2	219827930	F	II		IGR	island	IGR-island	chr2:219827659-219828205	rs191840295;rs549943320	16;36
cg14834518	-0.00216967	0.632683	-9.21082	3.59245e-15	1.41509e-12	19.8233	3	152655231	F	II		IGR	opensea	IGR-opensea
cg15027907	0.00228841	0.221078	8.71366	4.62405e-14	1.23712e-11	17.2745	19	48076699	F	I		IGR	island	IGR-island	chr19:48076461-48076877	rs2974249;rs550407746	22;43
cg15028083	-0.00253903	0.363562	-9.24068	3.08009e-15	1.24002e-12	19.9769	11	32331230	F	II		IGR	opensea	IGR-opensea		rs537769229;rs147089091;rs533883618	1;30;36
cg15576436	-0.00320734	0.329692	-7.76539	5.67688e-12	7.10596e-10	12.486	5	100754518	R	II		IGR	opensea	IGR-opensea		rs546317636	46
cg15619071	-0.00290395	0.686496	-12.8435	2.88162e-23	1.65404e-19	38.4894	14	37642333	F	I	SLC25A21-AS1	Body	shore	Body-shore	chr14:37641232-37641879	rs187924361	23
cg15756415	-0.00202283	0.393784	-9.62557	4.22337e-16	2.26946e-13	21.9613	3	14932169	F	II	FGD5	Body	opensea	Body-opensea		rs185704042	1
cg15845821	-0.00280626	0.448581	-10.0298	5.222e-17	3.82279e-14	24.0507	19	16830613	R	II	NWD1	TSS200	opensea	TSS200-opensea		rs78846824;rs187312507	37;2
cg15956635	-0.0022714	0.724102	-9.82144	1.53415e-16	9.52454e-14	22.9733	3	123831798	R	II	KALRN	Body	opensea	Body-opensea		rs144729292;rs148546888	12;2
cg16149321	-0.00426425	0.515279	-7.27057	6.63843e-11	5.58802e-09	10.0446	2	150845024	F	II		IGR	opensea	IGR-opensea		rs572977625;rs7583518	1;23
cg16169166	-0.00206467	0.22948	-9.36555	1.61756e-15	7.22208e-13	20.62	3	14303148	R	II		IGR	opensea	IGR-opensea		rs551407682;rs535049812;rs558447612;rs114958594	45;18;6;2
cg16449837	-0.00281815	0.413291	-13.2705	3.39631e-24	2.33936e-20	40.6358	12	15432327	F	II		IGR	opensea	IGR-opensea
cg16532938	-0.00499137	0.791536	-11.2759	8.39658e-20	1.59446e-16	30.4898	2	164584635	R	II	FIGN	Body	opensea	Body-opensea		rs77891698	11
cg16547529	0.00206417	0.565553	6.49549	2.81781e-09	1.2451e-07	6.33484	11	75140681	F	II	KLHL35	Body	shore	Body-shore	chr11:75140737-75141849	rs572847619;rs187667874	21;39
cg16581455	-0.00213255	0.670039	-7.96332	2.09921e-12	3.10346e-10	13.475	8	94857684	R	II		IGR	opensea	IGR-opensea		rs377762418	47
cg16656322	-0.00209898	0.552389	-11.0435	2.77782e-19	4.28654e-16	29.2913	12	118995889	F	II		IGR	opensea	IGR-opensea		rs76947990	50
cg16710411	-0.00201534	0.564362	-9.24211	3.05742e-15	1.23154e-12	19.9843	7	93707553	R	II		IGR	opensea	IGR-opensea		rs570920711	24
cg16783744	0.00207489	0.215605	9.03745	8.77212e-15	3.0211e-12	18.9324	8	105478855	R	I	DPYS	Body	island	Body-island	chr8:105478672-105479340	rs189294405;rs552354398	6;2
cg16867657	0.00453524	0.606464	26.6054	1.73798e-48	1.31682e-42	96.9377	6	11044877	F	I	ELOVL2	TSS1500	island	TSS1500-island	chr6:11043913-11045206	rs573887826;rs375417505;rs562861311	3;34;40
cg16933181	0.00215054	0.193987	8.83664	2.46149e-14	7.18731e-12	17.9031	18	24765485	F	II	CHST9	TSS200	island	TSS200-island	chr18:24764951-24765507	rs375971638	48
cg17101296	0.00204567	0.312795	10.3638	9.28185e-18	8.75796e-15	25.7785	8	145925708	F	I		IGR	island	IGR-island	chr8:145925410-145926101
cg17110586	0.00245505	0.311016	16.8623	1.17262e-31	5.55291e-27	57.9054	19	36454623	F	II		IGR	shelf	IGR-shelf	chr19:36449871-36451135
cg17168836	-0.00285025	0.26761	-13.2774	3.28251e-24	2.30176e-20	40.67	1	68256161	R	II	GNG12	5'UTR	opensea	5'UTR-opensea
cg17186168	0.00215274	0.257073	8.27882	4.25189e-13	8.09843e-11	15.064	2	11810403	F	I	NTSR2	TSS200	island	TSS200-island	chr2:11809606-11810433	rs141191313;rs552865670	12;13
cg17229453	-0.00203352	0.450221	-10.2588	1.59702e-17	1.3766e-14	25.2356	2	173730307	R	II	RAPGEF4	5'UTR	opensea	5'UTR-opensea		rs559174329	21
cg17242268	-0.00310536	0.648387	-8.47665	1.55308e-13	3.47735e-11	16.067	3	153691707	R	II		IGR	opensea	IGR-opensea		rs116591903	42
cg17268658	0.00364095	0.462653	21.0988	1.44569e-39	3.65123e-34	76.2395	2	106015745	R	II	FHL2	TSS200	island	TSS200-island	chr2:106014878-106015884
cg17368760	0.00219508	0.12605	8.96297	1.28652e-14	4.15147e-12	18.5503	20	23029287	R	I	THBD	1stExon	island	1stExon-island	chr20:23028403-23032218	rs199987510;rs140001062;rs143748797;rs151272584	45;14;13;11
cg17389813	-0.00229349	0.721381	-5.66204	1.31139e-07	3.0051e-06	2.55405	11	122060265	R	II	LOC399959	Body	opensea	Body-opensea		rs542032989;rs560283512;rs148897320;rs143256142	23;18;11;1
cg17674228	-0.00224057	0.541826	-6.35725	5.40961e-09	2.13966e-07	5.69108	10	74448039	R	II		IGR	shelf	IGR-shelf	chr10:74451828-74452597	rs555382734;rs187183946;rs534819902	44;37;25
cg17675043	-0.00433708	0.24416	-11.2779	8.31186e-20	1.58234e-16	30.4999	4	129308418	R	II		IGR	opensea	IGR-opensea
cg17796960	0.00333489	0.603391	6.64994	1.35114e-09	6.79135e-08	7.06101	10	135278976	R	II	LOC619207	Body	island	Body-island	chr10:135278716-135279116
cg18022964	-0.00245862	0.577406	-9.74796	2.2433e-16	1.31352e-13	22.5935	2	86042151	F	II	LOC284950	TSS200	shelf	TSS200-shelf	chr2:86038311-86038666	rs140941817;rs57279317;rs531732618	19;36;49
cg18057497	-0.00289773	0.774542	-10.0601	4.46416e-17	3.32585e-14	24.2075	10	61842464	F	II	ANK3	Body	opensea	Body-opensea		rs2393595	34
cg18091225	-0.00449746	0.562501	-11.2893	7.83814e-20	1.51499e-16	30.5587	7	88295607	R	II		IGR	opensea	IGR-opensea		rs528633136;rs546730064;rs571410768;rs186563658;rs557028346	35;31;7;2;1
cg18301891	0.00228762	0.147281	7.67073	9.11686e-12	1.06484e-09	12.0153	14	102027172	R	I	DIO3	TSS1500	island	TSS1500-island	chr14:102025989-102031567
cg18331519	0.00211253	0.176441	9.5602	5.92047e-16	3.02481e-13	21.6239	8	57358704	R	I	PENK	5'UTR	island	5'UTR-island	chr8:57358126-57359415	rs111729255;rs1975285;rs548901244	41;24;11
cg18390472	0.00206041	0.329357	7.66801	9.24136e-12	1.07756e-09	12.0018	1	185703538	R	II	HMCN1	TSS200	island	TSS200-island	chr1:185703458-185703662	rs575037153;rs542465771	37;36
cg18424286	-0.00437991	0.627021	-10.0978	3.67378e-17	2.80881e-14	24.4024	13	38321669	F	II	TRPC4	Body	opensea	Body-opensea		rs112111408;rs2323567;rs553993563	29;34;45
cg18471993	0.00243512	0.339035	12.011	1.94895e-21	6.39254e-18	34.2617	6	100917416	F	I		IGR	island	IGR-island	chr6:100917205-100917523	rs78841305;rs550385653;rs375660872;rs369711299	5;42;43;44
cg18568497	-0.00221207	0.442362	-9.14959	4.92482e-15	1.83995e-12	19.5085	12	40406687	F	II	SLC2A13	Body	opensea	Body-opensea		rs182479979;rs533754528	1;39
cg18604568	0.00210617	0.16443	8.96306	1.28594e-14	4.15138e-12	18.5508	5	146832356	R	I	DPYSL3	Body	shore	Body-shore	chr5:146832560-146833938	rs187205031;rs17106761	51;17
cg18633600	0.00215183	0.232248	14.6036	4.84323e-27	7.3392e-23	47.2179	12	1940452	F	II	LRTM2	Body	opensea	Body-opensea		rs11836031;rs200693756	1;28
cg18675951	-0.00298605	0.590002	-11.1049	2.02421e-19	3.26318e-16	29.6083	4	125868087	R	II		IGR	opensea	IGR-opensea		rs147297049;rs184799082	2;1
cg18748354	-0.00233982	0.580985	-7.47067	2.46886e-11	2.44606e-09	11.026	17	16935485	F	II		IGR	opensea	IGR-opensea
cg18815647	0.00206108	0.291002	8.62683	7.21144e-14	1.81331e-11	16.8315	13	25744676	R	II	FAM123A	Body	island	Body-island	chr13:25743998-25746127
cg18826637	-0.00549573	0.45464	-14.2477	2.73289e-26	3.33976e-22	45.4792	2	145116633	F	II		IGR	opensea	IGR-opensea		rs576210844;rs543272142;rs561928581	9;23;51
cg19077806	-0.00245282	0.458859	-9.19467	3.90433e-15	1.51315e-12	19.7402	2	183244218	R	II	PDE1A	Body	opensea	Body-opensea
cg19567415	-0.00282023	0.470889	-9.44633	1.06604e-15	5.05441e-13	21.0364	17	61327103	F	II	TANC2	Body	opensea	Body-opensea		rs546666027	47
cg19623624	0.00524677	0.553327	7.85361	3.64629e-12	4.90276e-10	12.926	10	135278901	R	I	LOC619207	Body	island	Body-island	chr10:135278716-135279116
cg19630374	0.00228549	0.840457	7.01006	2.37717e-10	1.61059e-08	8.78034	17	18023558	F	II	MYO15A	Body	island	Body-island	chr17:18022195-18024868	rs200532919	10
cg19758448	-0.00266525	0.534785	-6.54763	2.20025e-09	1.01682e-07	6.57918	17	37828296	F	II	PGAP3	3'UTR	shelf	3'UTR-shelf	chr17:37823693-37824989	rs554263354	35
cg19802138	0.00208018	0.340415	12.6038	9.63689e-23	4.83552e-19	37.2779	13	112722719	F	II	SOX1	1stExon	island	1stExon-island	chr13:112720564-112723582	rs147042049	43
cg19864060	-0.00298147	0.320723	-10.9878	3.69975e-19	5.51814e-16	29.0042	1	218382922	R	II		IGR	opensea	IGR-opensea		rs151196865;rs71636915;rs112319081;rs184462840	40;33;12;1
cg19868031	-0.00207491	0.638735	-5.79437	7.24021e-08	1.83617e-06	3.13718	4	118008020	R	II	TRAM1L1	TSS1500	shore	TSS1500-shore	chr4:118006538-118006859	rs539331047;rs147345798	23;15
cg19904058	0.00337038	0.475902	8.14594	8.34273e-13	1.43011e-10	14.3931	10	135279010	R	I	LOC619207	Body	island	Body-island	chr10:135278716-135279116	rs570985037	1
cg19929902	-0.00323904	0.584132	-10.7118	1.53691e-18	1.85524e-15	27.5783	6	132141257	F	II	ENPP1	Body	opensea	Body-opensea		rs569203969;rs536169916;rs548497290	1;9;13
cg19963608	-0.00223564	0.493748	-9.98107	6.71902e-17	4.72687e-14	23.7987	21	47400282	F	II	COL6A1	TSS1500	shore	TSS1500-shore	chr21:47401108-47401436	rs141328123	40
cg20121649	-0.002171	0.565073	-9.4113	1.27735e-15	5.90258e-13	20.8558	14	38371491	R	II		IGR	opensea	IGR-opensea		rs373319697;rs551895808;rs186833272;rs534409438	49;43;2;1
cg20237441	-0.0021016	0.484888	-7.50391	2.09325e-11	2.13059e-09	11.1898	4	188524158	F	II	LOC100506272	Body	opensea	Body-opensea		rs188646389;rs537666654;rs78493986;rs564031496	0;16;21;24
cg20548934	0.00219527	0.22356	10.7359	1.35715e-18	1.66388e-15	27.7028	1	159141367	F	I	CADM3	TSS200	island	TSS200-island	chr1:159141202-159141718	rs577272609	33
cg20692569	0.00239313	0.46172	10.3243	1.13814e-17	1.03151e-14	25.5745	7	72848481	F	II	FZD9	1stExon	island	1stExon-island	chr7:72847933-72850032	rs61749861	18
cg20734448	-0.00215669	0.139351	-8.26485	4.5645e-13	8.58806e-11	14.9934	6	27568835	R	II		IGR	opensea	IGR-opensea		rs542660138;rs559404373	38;16
cg20886104	-0.00283151	0.60971	-10.6823	1.78922e-18	2.1149e-15	27.4261	6	132141398	F	II	ENPP1	Body	opensea	Body-opensea		rs187750574;rs537901099;rs539464832;rs74558674;rs190832772	0;1;29;30;43
cg20904503	-0.00315373	0.313447	-11.5412	2.15155e-20	5.01593e-17	31.8542	8	75163385	F	II	JPH1	Body	opensea	Body-opensea		rs549985333;rs561348324	0;18
cg20983625	0.00251005	0.784405	5.6106	1.64909e-07	3.6412e-06	2.32931	18	13313252	F	II	LDLRAD4	5'UTR	opensea	5'UTR-opensea		rs7241410	11
cg20988565	-0.00373561	0.518375	-13.8437	1.98229e-25	1.87742e-21	43.4887	8	106334333	F	II	ZFPM2	Body	shelf	Body-shelf	chr8:106330518-106332120	rs190852179;rs555183568;rs573002423;rs138766635	12;18;40;49
cg21566071	-0.00204496	0.74259	-8.6092	7.89187e-14	1.95856e-11	16.7416	3	175495361	F	II	NAALADL2-AS1	TSS1500	opensea	TSS1500-opensea
cg21572722	0.00263636	0.408766	19.5	1.07339e-36	1.35547e-31	69.5824	6	11044894	F	II	ELOVL2	TSS1500	island	TSS1500-island	chr6:11043913-11045206	rs375417505;rs562861311	17;23
cg21609640	0.00229153	0.204731	9.69923	2.88606e-16	1.6396e-13	22.3418	1	166890380	F	I	ILDR2	Body	island	Body-island	chr1:166889776-166890649	rs200705409	50
cg22225886	-0.00211806	0.706765	-8.9026	1.75442e-14	5.41681e-12	18.2409	8	102074434	R	II		IGR	opensea	IGR-opensea		rs149642802;rs144371642;rs574655089;rs60108815	47;17;2;1
cg22257107	-0.00208168	0.226448	-11.3165	6.81761e-20	1.34969e-16	30.6985	20	36851725	F	II	KIAA1755	Body	opensea	Body-opensea		rs112293982;rs552772060;rs567862372;rs146856189;rs8126404;rs113249640	0;1;10;22;24;27
cg22282410	0.00235056	0.196797	8.78317	3.23826e-14	9.1482e-12	17.6296	7	158380884	R	I	PTPRN2	TSS1500	island	TSS1500-island	chr7:158379328-158381221
cg22287711	0.00279067	0.542056	8.48357	1.4992e-13	3.37266e-11	16.1022	5	139282860	R	II	NRG2	Body	shore	Body-shore	chr5:139283350-139284282
cg22349396	0.00235148	0.331701	7.37645	3.93704e-11	3.61401e-09	10.5628	17	4803684	R	I	CHRNE	Body	island	Body-island	chr17:4802265-4805402	rs568573529	31
cg22557662	0.00201961	0.140397	11.2167	1.13892e-19	2.06938e-16	30.1844	19	38747374	R	I	PPP1R14A	TSS1500	island	TSS1500-island	chr19:38746638-38747379	rs564115753;rs572714205;rs540342678	14;11;5
cg22730004	-0.00294484	0.226573	-10.5539	3.47337e-18	3.77573e-15	26.7621	1	158656718	R	II	SPTA1	TSS1500	opensea	TSS1500-opensea		rs192303421;rs184597979;rs574471253	46;6;1
cg22736354	0.00218768	0.268451	13.9427	1.21786e-25	1.28159e-21	43.9781	6	18122719	F	II	NHLRC1	1stExon	island	1stExon-island	chr6:18122250-18122994	rs143893542	8
cg22805381	-0.00223923	0.607802	-10.2853	1.3928e-17	1.22282e-14	25.3725	14	51760188	R	II		IGR	opensea	IGR-opensea		rs546108889;rs562907287;rs182977267;rs547956249	45;11;7;2
cg22856324	0.00235096	0.176787	9.13103	5.41904e-15	1.99896e-12	19.413	2	72371255	F	I	CYP26B1	Body	island	Body-island	chr2:72371121-72375004
cg22897615	0.00244672	0.153546	6.97371	2.83687e-10	1.86598e-08	8.60525	6	32117079	R	I	PRRT1	Body	island	Body-island	chr6:32116590-32117229
cg23016129	0.00240157	0.198918	13.6618	4.86591e-25	4.05141e-21	42.5868	10	22634224	R	I	SPAG6	TSS200	island	TSS200-island	chr10:22634000-22634862	rs552743127	5
cg23090378	-0.00220421	0.676818	-6.54334	2.24551e-09	1.03376e-07	6.55907	3	55319446	F	II		IGR	opensea	IGR-opensea		rs140727866	0
cg23460823	-0.00225443	0.36086	-9.92201	9.11965e-17	6.13109e-14	23.4933	3	170444635	R	II		IGR	opensea	IGR-opensea		rs558087702;rs183192166;rs187724065	18;7;2
cg23500537	0.00241381	0.424616	14.6146	4.59016e-27	7.09767e-23	47.2719	5	140419819	R	II		IGR	opensea	IGR-opensea		rs31747	22
cg23538901	0.0021402	0.412867	8.30564	3.71006e-13	7.24864e-11	15.1997	15	46006849	R	II		IGR	opensea	IGR-opensea		rs1033166;rs112996518	50;7
cg23606718	0.00242448	0.189134	12.6913	6.19746e-23	3.33223e-19	37.7209	2	131513927	F	I	FAM123C	5'UTR	island	5'UTR-island	chr2:131513363-131514183	rs573121713;rs190231357	18;45
cg23845818	-0.00208324	0.472996	-7.26899	6.69021e-11	5.61975e-09	10.0369	3	155166237	F	II		IGR	opensea	IGR-opensea
cg23964682	0.00201432	0.102697	7.55634	1.61281e-11	1.71989e-09	11.4487	2	241497415	F	I	ANKMY1	TSS200	island	TSS200-island	chr2:241496576-241497600
cg24087280	-0.00232168	0.352181	-9.71748	2.62621e-16	1.50921e-13	22.436	17	48193712	R	II	SAMD14	Body	shore	Body-shore	chr17:48194634-48195085	rs573290608;rs535972941;rs555815479;rs192775937	27;26;8;7
cg24110005	-0.00226188	0.621625	-7.39132	3.65792e-11	3.40182e-09	10.6358	2	106720704	F	II	UXS1	Body	opensea	Body-opensea		rs151122498	1
cg24200825	-0.00342357	0.421803	-13.144	6.38827e-24	4.24583e-20	40.0015	1	46235092	F	II		IGR	opensea	IGR-opensea		rs114421590;rs569977379;rs7541962	0;11;25
cg24252907	-0.00605704	0.55412	-6.94478	3.26477e-10	2.09612e-08	8.46615	2	178649115	R	II	PDE11A	Body	opensea	Body-opensea		rs112253604;rs563278672	7;1
cg24411961	0.00253144	0.455053	7.71551	7.28782e-12	8.79689e-10	12.2377	1	34642396	R	I	C1orf94	5'UTR	island	5'UTR-island	chr1:34642382-34643024	rs542270492;rs12036831	22;15
cg24437221	-0.0026015	0.76744	-7.06308	1.83576e-10	1.30125e-08	9.03636	7	88299587	R	II		IGR	opensea	IGR-opensea		rs182052464;rs2538916;rs539170973	29;23;1
cg24603130	-0.00208785	0.334036	-7.04951	1.96139e-10	1.37426e-08	8.97078	18	60253492	F	II	ZCCHC2	Body	opensea	Body-opensea		rs541791939	35
cg24706363	-0.002445	0.368296	-7.47666	2.39656e-11	2.38735e-09	11.0555	10	78939316	F	II	KCNMA1	Body	opensea	Body-opensea		rs191346695;rs145678636	7;17
cg24723756	-0.00260184	0.745683	-10.784	1.05834e-18	1.34769e-15	27.9518	17	9131941	R	II	NTN1	Body	opensea	Body-opensea		rs192547642;rs558268318	21;1
cg24724428	0.0036984	0.276684	21.5675	2.2076e-40	8.36324e-35	78.1326	6	11044888	F	I	ELOVL2	TSS1500	island	TSS1500-island	chr6:11043913-11045206	rs375417505;rs562861311	23;29
cg24861920	-0.00242372	0.563852	-10.2307	1.84742e-17	1.56665e-14	25.0899	11	111169126	F	II	COLCA1	5'UTR	shore	5'UTR-shore	chr11:111169304-111170428
cg24866418	0.00224311	0.412575	15.2246	2.44975e-28	5.01652e-24	50.2174	3	9594082	R	II	LHFPL4	Body	island	Body-island	chr3:9594068-9594328	rs141817196	2
cg24895371	-0.00316841	0.429646	-10.9428	4.66578e-19	6.72082e-16	28.7719	1	188907293	R	II		IGR	opensea	IGR-opensea		rs185670869	10
cg25078444	0.0020086	0.14276	11.2513	9.53077e-20	1.77201e-16	30.3628	14	29235193	F	I	FOXG1	TSS1500	island	TSS1500-island	chr14:29234889-29235908	rs576665929;rs544347848;rs111897875;rs562411922;rs577598762	4;7;20;35;39
cg25150715	-0.00200697	0.420219	-8.28238	4.17571e-13	7.98343e-11	15.082	12	121454808	R	II	C12orf43	TSS1500	shore	TSS1500-shore	chr12:121454153-121454357	rs113456417;rs569937051	38;23
cg25160605	-0.00217981	0.621351	-6.37316	5.0199e-09	2.01082e-07	5.76485	11	21087846	R	II	NELL1	Body	opensea	Body-opensea		rs535011953	2
cg25168850	-0.00214115	0.549518	-10.6677	1.92945e-18	2.25602e-15	27.3506	2	72124437	F	II		IGR	opensea	IGR-opensea		rs542371048;rs114492951	9;43
cg25256723	-0.00227662	0.791838	-10.4076	7.39918e-18	7.18712e-15	26.0054	1	169555944	F	II	F5	TSS200	opensea	TSS200-opensea		rs16862404;rs16862408	29;31
cg25376962	0.00236962	0.294051	8.73338	4.17973e-14	1.1404e-11	17.3752	11	120435012	R	I	GRIK4	TSS200	island	TSS200-island	chr11:120434822-120435940	rs545297274;rs563283642	43;6
cg25427880	0.00250198	0.234747	10.8586	7.20219e-19	9.72714e-16	28.3372	10	102322128	R	II		IGR	island	IGR-island	chr10:102321832-102322395	rs185487351	4
cg25624055	-0.0023842	0.282321	-6.93179	3.47721e-10	2.21042e-08	8.40373	6	9977837	F	II		IGR	opensea	IGR-opensea
cg25679766	0.00205806	0.349764	7.11032	1.45742e-10	1.0749e-08	9.26503	6	28558113	F	II		IGR	shelf	IGR-shelf	chr6:28554863-28555124	rs542040415	51
cg25756406	0.00223795	0.347776	8.04773	1.37104e-12	2.17459e-10	13.8988	10	134597884	R	II		IGR	island	IGR-island	chr10:134597357-134602649	rs550386238;rs570173265;rs535152851	46;32;26
cg25813100	-0.00209015	0.747977	-6.26438	8.35777e-09	3.06791e-07	5.26204	3	22158910	F	II		IGR	opensea	IGR-opensea		rs146565525	0
cg25818583	-0.00242039	0.679415	-6.01505	2.65148e-08	8.00734e-07	4.12482	19	55549801	R	I	GP6	TSS200	opensea	TSS200-opensea		rs1654431;rs575179079;rs544061703	45;43;4
cg25888561	0.00242913	0.311937	6.65517	1.31778e-09	6.64837e-08	7.08572	10	44163067	R	I		IGR	island	IGR-island	chr10:44162850-44163531	rs149077139	16
cg25896883	-0.0032098	0.413293	-9.70088	2.86149e-16	1.62884e-13	22.3503	2	190272670	R	II		IGR	opensea	IGR-opensea		rs116422053	34
cg25920842	-0.00299477	0.428186	-9.65091	3.70499e-16	2.02538e-13	22.0922	7	81128918	F	II		IGR	opensea	IGR-opensea		rs535131184	14
cg25992944	-0.00293991	0.523275	-11.5356	2.2138e-20	5.12949e-17	31.8256	4	140843924	R	II	MAML3	Body	opensea	Body-opensea		rs146466387;rs559916310;rs147905055	44;16;1
cg26120372	-0.00298746	0.76179	-8.91558	1.64128e-14	5.12384e-12	18.3074	2	224353925	F	II		IGR	opensea	IGR-opensea
cg26772387	-0.0023806	0.426525	-11.5197	2.40243e-20	5.48273e-17	31.7437	15	91846753	F	II		IGR	opensea	IGR-opensea		rs566077122;rs78112197;rs551610886	0;16;37
cg26947034	-0.00369727	0.281284	-17.7168	2.48343e-33	1.71058e-28	61.7842	7	33935438	F	II		IGR	opensea	IGR-opensea		rs529048760	1
cg27262717	0.00252565	0.317849	6.1679	1.30962e-08	4.44982e-07	4.81938	20	44452633	F	I	TNNC2	Body	island	Body-island	chr20:44452576-44453162	rs139378430	33
cg27302154	-0.00217877	0.488545	-8.88165	1.95367e-14	5.93293e-12	18.1336	7	107706317	F	II	LAMB4	Body	opensea	Body-opensea		rs146445677	0
cg27367526	-0.0023496	0.490041	-7.39742	3.54921e-11	3.31748e-09	10.6657	7	89841692	F	II	STEAP2	5'UTR	shore	5'UTR-shore	chr7:89840813-89841491	rs538083816;rs370454851	3;31
cg27529460	-0.00491558	0.527035	-9.49891	8.12539e-16	4.00974e-13	21.3076	11	27878875	R	II		IGR	opensea	IGR-opensea		rs544810638;rs539900694	43;2
cg27549720	0.00246283	0.454422	9.00735	1.02411e-14	3.43185e-12	18.7779	1	19992167	F	I	HTR6	5'UTR	island	5'UTR-island	chr1:19991146-19992788	rs535641312	6
cg27552005	-0.00343625	0.603777	-8.56975	9.65522e-14	2.32352e-11	16.5406	1	70460098	F	II	LRRC7	Body	opensea	Body-opensea		rs116778165;rs567374605;rs536465744;rs12024870;rs576298117;rs544573135	0;24;26;31;42;44

## Sheet: female-55
Age-related differential methylation positions changed at 55 years old of female
CpG	Δbeta/year	AveExpr	t	P.Value	adj.P.Val	B	CHR	MAPINFO	Strand	Type	gene	feature	cgi	feat.cgi	UCSC_Islands_Name	SNP_ID	SNP_DISTANCE
cg00210007	-0.00344214	0.562003	-9.47942	8.98583e-16	4.35595e-13	21.2071	1	217251566	F	II	ESRRG	TSS1500	opensea	TSS1500-opensea		rs149981078;rs184973208;rs144193796	23;29;51
cg00277334	-0.00245873	0.450985	-11.1268	1.8089e-19	3.00861e-16	29.7209	10	82204260	F	II		IGR	opensea	IGR-opensea		rs538807704;rs112457626	1;2
cg00439658	0.00200346	0.207864	12.1468	9.7633e-22	3.59098e-18	34.955	17	72848669	F	II	GRIN2C	Body	island	Body-island	chr17:72848166-72848901
cg00481951	0.00235573	0.210914	17.2731	1.81673e-32	1.14708e-27	59.7817	3	187387650	R	II	SST	Body	shore	Body-shore	chr3:187387914-187388176	rs547351033	26
cg00519418	-0.00265607	0.548208	-9.79223	1.7843e-16	1.08675e-13	22.8223	14	93700020	F	II		IGR	opensea	IGR-opensea
cg00533891	-0.00248156	0.740777	-8.85344	2.25817e-14	6.69914e-12	17.9891	10	80919242	R	II	ZMIZ1	5'UTR	opensea	5'UTR-opensea		rs575828128;rs58124651	36;12
cg00565688	0.00227972	0.250063	9.06992	7.42243e-15	2.60965e-12	19.0991	1	3568212	F	I	TP73	TSS1500	island	TSS1500-island	chr1:3566445-3569636	rs151017471	51
cg00791074	-0.00238987	0.231547	-10.0866	3.89175e-17	2.94574e-14	24.3447	6	151186169	F	II	MTHFD1L	TSS1500	shore	TSS1500-shore	chr6:151186747-151188112	rs73615070	35
cg01011173	-0.00474082	0.44099	-13.0874	8.47776e-24	5.44356e-20	39.7174	2	157912589	R	II		IGR	opensea	IGR-opensea		rs562422375	5
cg01062621	-0.00207986	0.111302	-9.54513	6.39977e-16	3.25215e-13	21.5461	6	68317300	R	II		IGR	opensea	IGR-opensea		rs138955881;rs112149424	40;6
cg01176339	-0.00313201	0.242619	-11.4182	4.04418e-20	8.70504e-17	31.2218	1	166783207	R	II		IGR	opensea	IGR-opensea		rs373616513	40
cg01243823	-0.00286059	0.290436	-9.14167	5.12997e-15	1.90813e-12	19.4677	16	50732212	R	II	NOD2	Body	opensea	Body-opensea		rs561276676	30
cg01282174	-0.00336745	0.199962	-11.9634	2.48465e-21	7.87681e-18	34.0182	11	119630144	F	II		IGR	opensea	IGR-opensea		rs145483765;rs140228427	0;24
cg01542019	-0.00251221	0.558244	-10.5576	3.40823e-18	3.72094e-15	26.7811	19	14673053	R	I	TECR	Body	shelf	Body-shelf	chr19:14676201-14676542	rs540641316;rs552583260;rs572696380;rs181340814	45;37;22;7
cg01719405	-0.00374433	0.333188	-11.3496	5.75054e-20	1.16499e-16	30.869	14	62401258	F	II		IGR	opensea	IGR-opensea
cg01820374	-0.00224265	0.284417	-11.3632	5.36154e-20	1.09792e-16	30.9392	12	6882083	R	II	LAG3	Body	shore	Body-shore	chr12:6882855-6883184	rs183549619;rs560233130	2;1
cg01844491	-0.00284222	0.431723	-10.8463	7.67378e-19	1.02183e-15	28.2737	7	33972979	R	II	BMPER	Body	opensea	Body-opensea		rs556444497;rs576383266	24;13
cg01898573	-0.00269721	0.408791	-9.89365	1.05604e-16	6.96377e-14	23.3466	18	46479537	F	II		IGR	shore	IGR-shore	chr18:46474931-46479364
cg01930890	-0.00225878	0.290584	-6.6038	1.68407e-09	8.14644e-08	6.84333	7	28332374	R	II		IGR	opensea	IGR-opensea		rs78850506;rs177504;rs564495978	40;18;16
cg02037307	0.00212863	0.228709	6.39162	4.60223e-09	1.87201e-07	5.85057	5	134363562	R	I	PITX1	3'UTR	island	3'UTR-island	chr5:134363092-134365146	rs371961364;rs575545206;rs1051297	33;28;22
cg02228185	-0.00398172	0.803158	-9.84663	1.3468e-16	8.56794e-14	23.1035	17	3379567	F	II	ASPA	1stExon	opensea	1stExon-opensea		rs544167597;rs560983907	1;49
cg02286081	-0.00255619	0.13148	-10.8061	9.44717e-19	1.22357e-15	28.0655	6	33043841	R	II	HLA-DPB1	1stExon	opensea	1stExon-opensea		rs144456909;rs146638354;rs149181738;rs41540314	50;39;38;1
cg02402150	-0.00229483	0.780078	-9.77055	1.99602e-16	1.19269e-13	22.7103	12	11787148	R	II		IGR	opensea	IGR-opensea		rs527656935;rs7298077;rs148620885;rs200979381	50;47;29;1
cg02484776	-0.00278892	0.576581	-8.7116	4.67306e-14	1.24803e-11	17.264	15	42567603	F	II	GANC	Body	shore	Body-shore	chr15:42566198-42566404
cg02517189	-0.00242451	0.668681	-11.2862	7.96504e-20	1.53171e-16	30.5426	19	42553354	R	II	GRIK5	Body	opensea	Body-opensea		rs116532142;rs565237632;rs532710260	30;29;21
cg02524009	-0.00253248	0.424737	-7.76928	5.56726e-12	6.98489e-10	12.5053	20	8166645	F	II	PLCB1	Body	opensea	Body-opensea		rs184859239;rs6055612;rs150690567	1;8;37
cg02669012	-0.00369395	0.372844	-14.4007	1.29628e-26	1.78574e-22	46.2287	10	58382013	R	II		IGR	opensea	IGR-opensea		rs117862744;rs183088967	31;19
cg02820318	-0.00211153	0.461139	-12.4319	2.29792e-22	1.0064e-18	36.406	9	135331299	R	II	C9orf171	Body	opensea	Body-opensea
cg02827196	-0.0024013	0.535731	-7.21055	8.91765e-11	7.13258e-09	9.75192	4	141530846	R	II		IGR	opensea	IGR-opensea		rs113611099;rs11375189;rs5862490;rs116143948	49;46;45;2
cg02844688	-0.00302857	0.502686	-14.1516	4.37016e-26	5.01692e-22	45.0076	20	11758521	R	II		IGR	opensea	IGR-opensea
cg03105604	-0.00217214	0.180454	-12.1038	1.21522e-21	4.26269e-18	34.7355	16	82675170	R	II	CDH13	5'UTR	opensea	5'UTR-opensea		rs562613856;rs111789437;rs7202437;rs560063681;rs528796376	44;43;35;14;1
cg03162794	-0.00238876	0.255609	-10.1274	3.15249e-17	2.46753e-14	24.5554	3	30868425	R	II	GADL1	Body	opensea	Body-opensea		rs150958565;rs113541024	2;1
cg03209642	0.00207831	0.134934	9.17329	4.35904e-15	1.6605e-12	19.6303	15	91427605	R	I	FES	TSS200	island	TSS200-island	chr15:91427540-91427905
cg03229852	-0.00206095	0.244964	-8.87473	2.02438e-14	6.10217e-12	18.0981	4	119875628	F	II	SYNPO2	Body	opensea	Body-opensea		rs143810497	3
cg03325733	0.0022103	0.139842	9.91383	9.51393e-17	6.36791e-14	23.4509	6	146864759	F	I	RAB32	TSS200	island	TSS200-island	chr6:146864481-146865426	rs569530822;rs538418735	6;39
cg03365491	-0.00251151	0.284413	-8.26825	4.48646e-13	8.45804e-11	15.0105	8	26527719	R	II		IGR	opensea	IGR-opensea		rs530545165	21
cg03397185	-0.00216676	0.524021	-8.96494	1.27359e-14	4.11502e-12	18.5604	7	138470981	F	II	ATP6V0A4	5'UTR	opensea	5'UTR-opensea		rs542172145	18
cg03404292	-0.00309666	0.293245	-10.3702	8.97616e-18	8.5007e-15	25.812	10	126437642	R	II		IGR	opensea	IGR-opensea		rs563423914;rs530949348;rs549944874	26;17;16
cg03540175	0.00278236	0.365073	7.9252	2.54357e-12	3.64173e-10	13.2841	3	49236946	R	I	CCDC36	1stExon	island	1stExon-island	chr3:49236567-49237328	rs550525837	9
cg03593823	-0.00256953	0.258843	-9.95851	7.55053e-17	5.21514e-14	23.682	1	240690404	F	II	GREM2	5'UTR	opensea	5'UTR-opensea		rs141027926;rs12034261	6;27
cg03614193	0.00210037	0.336297	12.8535	2.74039e-23	1.58498e-19	38.5398	18	55021542	F	I	ST8SIA3	Body	island	Body-island	chr18:55019707-55021605	rs576947032;rs544483145;rs113423471;rs202125286;rs200319946;rs529849678;rs3745059;rs75949411	2;16;21;23;34;36;45;46
cg03626985	-0.00257112	0.58409	-8.61309	7.73669e-14	1.92446e-11	16.7614	7	144435539	R	II	TPK1	Body	opensea	Body-opensea		rs10225702;rs182973322	31;7
cg03671760	-0.002192	0.367807	-8.68473	5.36239e-14	1.40635e-11	17.1268	X	95438939	R	II		IGR	opensea	IGR-opensea
cg03731828	-0.00214423	0.261253	-6.19371	1.16169e-08	4.02775e-07	4.93749	6	33129106	R	II		IGR	shore	IGR-shore	chr6:33129291-33129718	rs3116956;rs150964572	37;20
cg03735496	0.00229506	0.144879	7.18202	1.02581e-10	8.01435e-09	9.6131	18	18822637	F	I	GREB1L	5'UTR	island	5'UTR-island	chr18:18821383-18823349	rs571291479;rs533652921	34;35
cg03763997	-0.0022577	0.495187	-9.27954	2.52086e-15	1.04087e-12	20.177	10	23383967	F	II	MSRB2	TSS1500	shore	TSS1500-shore	chr10:23384533-23385078	rs551856072;rs112658910;rs151155561	30;38;47
cg03950599	0.00304427	0.861447	5.92604	3.98417e-08	1.12082e-06	3.72423	19	48698419	F	I		IGR	island	IGR-island	chr19:48697900-48698669
cg04052934	-0.00207253	0.597234	-7.1198	1.39139e-10	1.03446e-08	9.31098	6	147179017	R	II		IGR	opensea	IGR-opensea		rs527730122;rs148048433;rs564569129	20;14;2
cg04400489	-0.00235203	0.709889	-12.1874	7.94213e-22	2.99381e-18	35.162	18	3868137	F	II	DLGAP1	Body	opensea	Body-opensea		rs568323571;rs533784460	40;50
cg04413138	-0.00268609	0.453362	-8.17075	7.35711e-13	1.28588e-10	14.5182	1	163131317	R	II	LOC101928404	TSS200	opensea	TSS200-opensea
cg04467618	0.00214763	0.230699	11.5739	1.81981e-20	4.37722e-17	32.0221	6	134210946	F	II	TCF21	1stExon	island	1stExon-island	chr6:134210639-134211218	rs144760219;rs142170164;rs78733835	1;7;30
cg04544308	-0.00207067	0.389618	-10.9822	3.80801e-19	5.64626e-16	28.9753	18	45918077	R	II		IGR	opensea	IGR-opensea		rs549891926	4
cg04609576	0.00222561	0.242016	11.6004	1.58854e-20	3.87751e-17	32.1583	5	126626362	R	II	MEGF10	TSS200	island	TSS200-island	chr5:126626053-126626901
cg04640687	-0.00493516	0.168485	-20.6724	8.17488e-39	1.54848e-33	74.4945	13	102844744	R	II	FGF14	Body	opensea	Body-opensea		rs576308020;rs537474065	26;2
cg04795774	0.00236663	0.696703	5.67719	1.22556e-07	2.83977e-06	2.62046	7	150901733	F	I		IGR	island	IGR-island	chr7:150901550-150901978	rs184160983;rs61747545	2;24
cg04864807	0.0023501	0.359821	9.37903	1.50884e-15	6.81295e-13	20.6895	2	121412139	R	I		IGR	island	IGR-island	chr2:121411983-121412315
cg04873577	-0.00297881	0.546018	-13.586	7.0798e-25	5.70659e-21	42.2102	7	121006948	F	II	FAM3C	Body	opensea	Body-opensea
cg04885881	-0.00283308	0.41508	-12.378	3.02023e-22	1.27841e-18	36.1318	1	11123118	F	II		IGR	shelf	IGR-shelf	chr1:11119030-11120634	rs145278780;rs557753879	7;9
cg04918548	-0.00230305	0.506816	-7.86184	3.49861e-12	4.73868e-10	12.9671	1	226388884	R	II		IGR	opensea	IGR-opensea		rs542204997	2
cg05045027	-0.00210177	0.299867	-10.3605	9.43784e-18	8.87199e-15	25.7619	11	119331282	F	II		IGR	opensea	IGR-opensea		rs187682468;rs375404326;rs149379763	2;5;15
cg05081953	-0.00217858	0.343986	-8.22539	5.57684e-13	1.01941e-10	14.7939	2	158184543	F	II	ERMN	TSS1500	opensea	TSS1500-opensea		rs148390720	24
cg05106770	-0.00276471	0.304101	-10.2768	1.45544e-17	1.27486e-14	25.3285	4	128545193	R	II		IGR	shore	IGR-shore	chr4:128544031-128544903	rs560133535;rs370818919	42;39
cg05156137	-0.00322785	0.259947	-10.3881	8.1854e-18	7.83066e-15	25.9043	21	35898975	R	II	RCAN1	5'UTR	opensea	5'UTR-opensea		rs78148269;rs147745471;rs537018835;rs149533318;rs146069842	36;35;28;2;1
cg05218021	-0.00208572	0.175103	-11.6486	1.24118e-20	3.10367e-17	32.4056	1	38580101	R	II		IGR	opensea	IGR-opensea		rs548964007;rs567304497	33;2
cg05316627	-0.00285727	0.555349	-8.67969	5.50242e-14	1.43711e-11	17.1011	6	87861261	R	II		IGR	shore	IGR-shore	chr6:87861526-87862513	rs569133577	21
cg05321495	-0.00284279	0.28262	-7.76984	5.55168e-12	6.96881e-10	12.5081	19	34167989	R	II	CHST8	5'UTR	opensea	5'UTR-opensea		rs113627249	14
cg05330471	-0.00283135	0.649141	-10.2862	1.38657e-17	1.21876e-14	25.377	9	121771590	R	II		IGR	opensea	IGR-opensea		rs2052109;rs571886912;rs189376841;rs181822403	50;49;14;13
cg05335422	-0.00219879	0.747732	-11.9941	2.12463e-21	6.8794e-18	34.1752	12	51735144	R	II	CELA1	ExonBnd	opensea	ExonBnd-opensea		rs144017372;rs145946961;rs544315740;rs17860313;rs150944992	16;15;13;2;1
cg05365199	-0.00201304	0.36126	-8.89876	1.78933e-14	5.50664e-12	18.2212	1	221604887	R	II		IGR	opensea	IGR-opensea		rs575997345;rs543113570	15;1
cg05412028	-0.0028241	0.196276	-12.4807	1.79499e-22	8.19288e-19	36.6539	13	95952937	R	I	ABCC4	Body	shore	Body-shore	chr13:95953337-95954211
cg05429445	-0.00206791	0.223917	-7.20169	9.31442e-11	7.38986e-09	9.70877	11	67169884	R	II	PPP1CA	TSS1500	shore	TSS1500-shore	chr11:67168616-67169098
cg05516295	-0.00231884	0.780837	-7.83044	4.09627e-12	5.41553e-10	12.8103	5	134526124	R	II		IGR	shore	IGR-shore	chr5:134526927-134527419	rs528343130;rs566962406	51;51
cg05655457	-0.00282006	0.331658	-9.7322	2.43379e-16	1.4127e-13	22.5121	11	58127944	F	II	OR5B17	TSS1500	opensea	TSS1500-opensea		rs554434351;rs572673314	1;16
cg05684714	-0.00216207	0.200159	-9.40415	1.32537e-15	6.10457e-13	20.8189	16	70542741	F	II	COG4	Body	opensea	Body-opensea		rs115269262;rs142113600	1;13
cg05727665	-0.00274441	0.502613	-10.0375	5.0175e-17	3.69091e-14	24.0907	3	149436122	F	II		IGR	opensea	IGR-opensea		rs35820498	25
cg05815905	-0.00201064	0.552454	-8.25727	4.74355e-13	8.88522e-11	14.9551	9	18472812	F	II	ADAMTSL1	TSS1500	opensea	TSS1500-opensea		rs566105671;rs113404274;rs548939655	31;34;36
cg05845376	0.0037306	0.70819	7.56484	1.54599e-11	1.65798e-09	11.4907	5	140683632	F	I	SLC25A2	TSS200	island	TSS200-island	chr5:140683195-140683773	rs7724001	20
cg05901920	-0.00262429	0.397057	-7.23114	8.05981e-11	6.5699e-09	9.85221	1	217251479	R	II	ESRRG	TSS1500	opensea	TSS1500-opensea		rs181815394;rs139259447	34;12
cg05923226	0.00276079	0.5825	11.7066	9.22472e-21	2.41846e-17	32.7031	19	15121516	F	II	CCDC105	TSS200	shore	TSS200-shore	chr19:15121590-15122143	rs192156378	27
cg06000994	0.00225518	0.147634	7.98091	1.921e-12	2.8816e-10	13.5633	19	30866194	F	II	ZNF536	5'UTR	island	5'UTR-island	chr19:30865683-30866490
cg06097079	-0.00296625	0.370277	-11.4249	3.90766e-20	8.43536e-17	31.2562	2	233393814	F	II	CHRND	Body	opensea	Body-opensea		rs561193236;rs530110578;rs148860169;rs182724402;rs187017494	1;24;28;32;33
cg06175101	-0.00334568	0.332391	-13.8383	2.03516e-25	1.90369e-21	43.4623	1	94529767	R	II	ABCA4	Body	opensea	Body-opensea		rs4847273;rs574377575;rs541794226;rs561607729;rs532039674	26;25;18;2;1
cg06193276	-0.00252942	0.436356	-7.90854	2.76612e-12	3.8963e-10	13.2007	7	116768163	R	II	ST7	Body	opensea	Body-opensea		rs537837385	26
cg06354197	-0.00207689	0.424608	-7.01326	2.34033e-10	1.58961e-08	8.79581	6	17707763	F	II	NUP153	TSS1500	shore	TSS1500-shore	chr6:17706292-17707339	rs147920879	26
cg06529747	-0.00222268	0.646876	-8.32551	3.35359e-13	6.64392e-11	15.3003	1	183884763	R	II	RGL1	Body	opensea	Body-opensea		rs556843755;rs569095196;rs568708813	42;34;2
cg06598836	0.00266822	0.193482	8.90179	1.76177e-14	5.43202e-12	18.2367	3	2140699	R	I		IGR	island	IGR-island	chr3:2140029-2141784	rs570506327	33
cg06647068	-0.00201579	0.303971	-8.30306	3.75914e-13	7.32375e-11	15.1866	12	104853274	R	II	CHST11	Body	shore	Body-shore	chr12:104850253-104852395	rs550336586	14
cg06804823	-0.00230073	0.29181	-5.64326	1.42598e-07	3.22612e-06	2.47187	6	31798635	F	II		IGR	shore	IGR-shore	chr6:31795467-31797384	rs192057665;rs182713637	22;23
cg06978060	-0.00293147	0.399399	-8.83739	2.45202e-14	7.17036e-12	17.907	4	131154664	F	II		IGR	opensea	IGR-opensea		rs536586775	41
cg07060551	0.00247901	0.226455	10.5511	3.52457e-18	3.82591e-15	26.7475	19	51198381	F	I	SHANK1	Body	island	Body-island	chr19:51198143-51198460
cg07061387	-0.00300858	0.278848	-10.3433	1.0318e-17	9.54543e-15	25.6726	3	112645078	F	II	CD200R1	Body	opensea	Body-opensea		rs113127039	25
cg07134623	-0.00407951	0.423881	-13.6282	5.74472e-25	4.73112e-21	42.4201	4	83975980	F	II	COPS4	Body	opensea	Body-opensea		rs543830936;rs140689925;rs150480693	1;6;40
cg07178825	0.0024404	0.349892	8.71243	4.65327e-14	1.24318e-11	17.2682	1	3649574	F	II	TP73	Body	island	Body-island	chr1:3649294-3649674	rs200586179;rs571845429;rs113253012;rs556745030	9;13;34;51
cg07191657	-0.00307233	0.420278	-12.2629	5.41468e-22	2.11473e-18	35.5462	10	14478541	F	II	MIR1265	TSS200	opensea	TSS200-opensea		rs190061780;rs368618020;rs149384303	1;34;35
cg07207090	-0.00283628	0.449682	-9.11294	5.94794e-15	2.15627e-12	19.3201	18	52495150	R	II	RAB27B	TSS1500	shore	TSS1500-shore	chr18:52495604-52496007	rs576421130;rs4801099;rs571888393;rs184896541;rs189802961	35;15;13;6;1
cg07323488	-0.00452029	0.311272	-13.8291	2.12997e-25	1.94437e-21	43.4165	3	168185313	R	II	EGFEM1P	Body	opensea	Body-opensea		rs573621163;rs540964485	18;2
cg07403981	-0.00226459	0.314628	-7.4022	3.46626e-11	3.25078e-09	10.6892	1	99257932	R	II		IGR	opensea	IGR-opensea		rs566725317;rs529195158	49;9
cg07430714	-0.00258104	0.632893	-8.95919	1.31178e-14	4.22577e-12	18.5309	13	51804637	F	II	FAM124A	Body	opensea	Body-opensea		rs541606983;rs927864	0;28
cg07503069	-0.00334888	0.356148	-13.2889	3.09927e-24	2.19462e-20	40.7276	2	241084049	F	I		IGR	opensea	IGR-opensea		rs139408432;rs563475707;rs575469788	11;21;37
cg07522171	-0.0021699	0.202345	-13.9091	1.43632e-25	1.43193e-21	43.8123	7	28218686	R	II	JAZF1-AS1	TSS1500	shore	TSS1500-shore	chr7:28220014-28220534	rs568516710	43
cg07553761	0.00384782	0.437552	15.359	1.29189e-28	2.87893e-24	50.8607	3	160167977	F	I	TRIM59	TSS1500	island	TSS1500-island	chr3:160167184-160168200	rs528311459;rs569530715	1;16
cg07712766	-0.00242465	0.657601	-11.787	6.11237e-21	1.67797e-17	33.1157	4	41539955	F	II	LIMCH1	5'UTR	opensea	5'UTR-opensea
cg07839457	-0.00330345	0.368219	-6.29745	7.16052e-09	2.70201e-07	5.4145	16	57023022	R	II	NLRC5	TSS1500	shore	TSS1500-shore	chr16:57023190-57023768	rs151200656;rs140247233	46;36
cg07849049	-0.0023305	0.283362	-8.12719	9.17358e-13	1.54767e-10	14.2986	9	80070353	R	II	GNA14	Body	opensea	Body-opensea		rs190850567;rs539839964	49;1
cg07888917	-0.00252619	0.614738	-9.23818	3.12003e-15	1.25144e-12	19.9641	2	12108682	R	II		IGR	opensea	IGR-opensea		rs186395978;rs191153637;rs111753530	18;16;2
cg07892785	0.00200834	0.0994644	8.81101	2.80735e-14	8.0754e-12	17.772	3	39851788	F	I	MYRIP	5'UTR	island	5'UTR-island	chr3:39851025-39851820	rs547067484;rs183502381;rs533061876	0;32;42
cg08023684	-0.00226787	0.749097	-8.84843	2.317e-14	6.84685e-12	17.9635	10	121446563	R	II		IGR	opensea	IGR-opensea		rs138698515;rs143238925	3;1
cg08184652	0.00252991	0.220882	9.34111	1.83495e-15	8.02165e-13	20.4941	2	162270993	F	I		IGR	island	IGR-island	chr2:162270888-162271413	rs541387352;rs559666284	1;46
cg08468401	-0.00314695	0.270122	-9.88651	1.09576e-16	7.18817e-14	23.3097	3	14303131	R	II		IGR	opensea	IGR-opensea		rs538123231;rs551407682;rs535049812	46;28;1
cg08564235	-0.00207446	0.425829	-13.0763	8.96255e-24	5.65892e-20	39.6616	17	46869575	F	II	TTLL6	Body	opensea	Body-opensea		rs182728925;rs534455848;rs140566248	1;32;45
cg08637691	0.00254728	0.284208	18.1544	3.57512e-34	3.00976e-29	63.735	9	134989631	F	II		IGR	opensea	IGR-opensea		rs554293863	43
cg08698203	-0.00233026	0.243917	-9.92071	9.18101e-17	6.16687e-14	23.4866	4	7254593	R	II	SORCS2	Body	opensea	Body-opensea		rs557763217;rs537504994	12;1
cg09088760	-0.0023618	0.522688	-9.18229	4.16139e-15	1.59645e-12	19.6766	17	45796240	R	II		IGR	opensea	IGR-opensea		rs569924759	15
cg09138496	-0.00426093	0.450427	-9.32718	1.97169e-15	8.55123e-13	20.4223	1	96882773	F	II		IGR	opensea	IGR-opensea		rs114477961;rs141043037;rs143187898	0;23;29
cg09416608	-0.00211414	0.368148	-9.79771	1.73452e-16	1.06156e-13	22.8506	9	138107568	R	II		IGR	opensea	IGR-opensea		rs80039889;rs560132804;rs372889187	10;5;1
cg09445550	-0.00201076	0.303337	-8.66706	5.86996e-14	1.51793e-11	17.0366	20	5106966	R	II	PCNA	5'UTR	shore	5'UTR-shore	chr20:5107202-5108086	rs576757700	15
cg09472506	-0.00491515	0.383606	-13.8349	2.06958e-25	1.91228e-21	43.4454	11	100803740	F	II	ARHGAP42	Body	opensea	Body-opensea		rs181035022	41
cg09478269	-0.00214233	0.675393	-8.092	1.09613e-12	1.79531e-10	14.1214	20	60239896	R	II	CDH4	Body	opensea	Body-opensea		rs546932061;rs568339761	36;22
cg09515953	0.00225982	0.18246	12.5556	1.22944e-22	6.00977e-19	37.0335	19	38747355	R	I	PPP1R14A	TSS200	island	TSS200-island	chr19:38746638-38747379	rs78814973;rs138141663	40;36
cg09708595	-0.00202565	0.275873	-10.5391	3.75036e-18	4.03631e-15	26.6854	1	231053704	R	II	TTC13	Body	opensea	Body-opensea
cg10109331	-0.00284232	0.693864	-10.0133	5.6859e-17	4.11075e-14	23.9656	18	21228676	R	II	ANKRD29	Body	opensea	Body-opensea		rs1652373;rs530907857	31;1
cg10177394	0.00218929	0.191229	12.314	4.17617e-22	1.67417e-18	35.8068	6	10385126	F	I		IGR	island	IGR-island	chr6:10384965-10385492
cg10257870	0.0021872	0.824896	5.77795	7.79692e-08	1.94936e-06	3.06442	5	78985484	R	II	CMYA5	TSS200	opensea	TSS200-opensea		rs572646801;rs541614267;rs557920277;rs569319065	51;45;40;8
cg10274875	-0.00254048	0.323778	-7.43835	2.89806e-11	2.79968e-09	10.8669	18	57469286	F	II		IGR	opensea	IGR-opensea		rs556603839;rs189306415;rs181041349;rs555860236	0;2;34;47
cg10348486	-0.00213116	0.45269	-6.0741	2.02085e-08	6.38575e-07	4.39216	11	128826231	R	II		IGR	opensea	IGR-opensea
cg10386217	-0.00220872	0.372691	-10.832	8.2637e-19	1.0908e-15	28.1995	1	16103552	F	II	FBLIM1	Body	opensea	Body-opensea		rs368786118;rs539492050;rs552904862;rs573031279;rs574628087;rs565012501	0;7;16;21;39;40
cg10420626	-0.00221637	0.2844	-9.77908	1.90986e-16	1.15028e-13	22.7544	6	43741154	R	II	VEGFA	5'UTR	shore	5'UTR-shore	chr6:43737632-43739852	rs576318512	48
cg10420838	-0.00252457	0.503497	-9.01906	9.64245e-15	3.26446e-12	18.838	5	96477502	F	II	LIX1	Body	opensea	Body-opensea
cg10501210	-0.0051714	0.767351	-15.5038	6.50054e-29	1.58881e-24	51.5512	1	207997020	F	I		IGR	opensea	IGR-opensea		rs564245812;rs531422291;rs61821292	6;13;38
cg10538119	-0.00407019	0.554339	-12.3619	3.27643e-22	1.37153e-18	36.0502	15	89080469	F	II	DET1	Body	opensea	Body-opensea		rs551986043	41
cg10581117	-0.00236872	0.780156	-8.41315	2.14668e-13	4.57676e-11	15.7446	1	79663392	R	II		IGR	opensea	IGR-opensea		rs17102873;rs544919859	27;1
cg10640845	0.00202616	0.260134	9.493	8.37719e-16	4.11354e-13	21.2771	19	1775211	F	I	ONECUT3	Body	island	Body-island	chr19:1775063-1775534	rs561697029	30
cg10671478	0.00208417	0.232489	9.50892	7.71631e-16	3.83522e-13	21.3592	20	52790299	F	I	CYP24A1	1stExon	island	1stExon-island	chr20:52789252-52790986
cg10740422	-0.00219094	0.591264	-7.4546	2.67369e-11	2.61595e-09	10.9469	1	80365805	F	II		IGR	opensea	IGR-opensea		rs538691697;rs80266529	25;37
cg10961604	0.00306767	0.294411	13.2756	3.31133e-24	2.30176e-20	40.6612	1	27709771	R	I	CD164L2	1stExon	island	1stExon-island	chr1:27709600-27709831
cg10965494	-0.00212524	0.422926	-10.8602	7.14592e-19	9.66838e-16	28.345	18	13796878	R	II		IGR	opensea	IGR-opensea
cg10985106	-0.00217104	0.286949	-6.27839	7.82829e-09	2.90565e-07	5.32657	1	31658706	F	II	NKAIN1	Body	shelf	Body-shelf	chr1:31654422-31654833	rs185087955;rs116729689;rs567150548;rs532827173	5;11;33;38
cg11006267	0.00436011	0.182039	11.8499	4.43434e-21	1.27265e-17	33.4374	5	139017424	R	I		IGR	island	IGR-island	chr5:139017133-139017668
cg11022133	-0.00292925	0.619952	-9.09323	6.58299e-15	2.35162e-12	19.2189	2	35523653	F	II		IGR	opensea	IGR-opensea		rs574294418	25
cg11076306	-0.00276961	0.625848	-9.42475	1.19167e-15	5.58034e-13	20.9251	4	41430667	F	II	LIMCH1	Body	opensea	Body-opensea		rs543692845;rs187841759;rs143401075	9;32;36
cg11084334	0.00233604	0.630981	14.1978	3.48734e-26	4.12855e-22	45.2343	3	9594264	R	II	LHFPL4	Body	island	Body-island	chr3:9594068-9594328	rs9880840	16
cg11105718	-0.00306848	0.415538	-10.9323	4.92625e-19	7.02919e-16	28.7175	8	102586527	F	II	GRHL2	Body	opensea	Body-opensea		rs569228138;rs139729894	5;19
cg11132908	-0.00228176	0.546241	-9.21473	3.52087e-15	1.39232e-12	19.8434	8	108683907	F	II		IGR	opensea	IGR-opensea		rs184579465;rs114101699;rs532374234	7;31;37
cg11218872	-0.00328689	0.774684	-13.4415	1.44998e-24	1.09862e-20	41.4903	3	193988737	F	II		IGR	shore	IGR-shore	chr3:193987425-193987758	rs573946345	36
cg11224973	-0.00231969	0.565152	-7.35011	4.48451e-11	4.04116e-09	10.4337	12	33700884	F	II		IGR	opensea	IGR-opensea		rs530521497;rs78688300;rs564057991	1;41;46
cg11463113	-0.00263553	0.427994	-6.64984	1.35179e-09	6.79371e-08	7.06054	2	208989831	F	II	CRYGD	TSS1500	shore	TSS1500-shore	chr2:208988834-208989269
cg11563680	0.00267284	0.348378	11.132	1.76113e-19	2.96026e-16	29.7477	6	100917397	F	I		IGR	island	IGR-island	chr6:100917205-100917523	rs574812473;rs78841305	14;24
cg11649376	-0.00245643	0.548912	-14.8081	1.80367e-27	3.4165e-23	48.2106	12	81473234	F	II	ACSS3	Body	shore	Body-shore	chr12:81471569-81472119	rs79308388;rs75177742;rs141408634	16;22;32
cg11693709	-0.00444796	0.4302	-15.7411	2.12029e-29	5.94997e-25	52.6777	15	40542019	F	II	PAK6	5'UTR	shelf	5'UTR-shelf	chr15:40544352-40545512	rs532139955;rs538902895	1;8
cg11701471	0.00252387	0.207549	8.49969	1.38082e-13	3.14934e-11	16.1842	8	54164051	R	I	OPRK1	5'UTR	island	5'UTR-island	chr8:54163303-54164443	rs143922432;rs147235327	6;1
cg11742305	-0.00246937	0.527118	-8.27425	4.35169e-13	8.24294e-11	15.0409	6	168232436	F	II	MLLT4	5'UTR	shelf	5'UTR-shelf	chr6:168226063-168228559
cg11939713	-0.0024442	0.624681	-10.1747	2.46726e-17	1.99083e-14	24.8005	21	16513092	R	II		IGR	opensea	IGR-opensea		rs189771841;rs578050031	34;1
cg11970349	0.00202705	0.275509	13.1869	5.15651e-24	3.45749e-20	40.2165	4	8582287	R	II	GPR78	TSS200	island	TSS200-island	chr4:8582036-8583364
cg12317815	-0.00415407	0.543104	-8.15067	8.14496e-13	1.40096e-10	14.4169	17	3379283	F	II	ASPA	TSS200	opensea	TSS200-opensea		rs148112982	0
cg12325455	0.00256218	0.181994	9.54469	6.41441e-16	3.2574e-13	21.5438	22	38092876	R	I	TRIOBP	TSS200	opensea	TSS200-opensea		rs375839744;rs1468075;rs543020025	34;27;22
cg12379720	0.00263988	0.136086	11.1837	1.34931e-19	2.3711e-16	30.0146	22	38092989	R	II	TRIOBP	TSS200	opensea	TSS200-opensea		rs540457688;rs565169498	40;13
cg12433043	-0.00318677	0.455906	-12.0038	2.02195e-21	6.57502e-18	34.2249	6	100619893	F	II		IGR	opensea	IGR-opensea		rs539809690	51
cg12503224	-0.002264	0.244472	-7.54131	1.73805e-11	1.82621e-09	11.3744	1	52206444	R	II	OSBPL9	5'UTR	opensea	5'UTR-opensea
cg12594502	-0.00245667	0.642701	-5.97806	3.14141e-08	9.1998e-07	3.95799	4	145321339	F	II		IGR	opensea	IGR-opensea		rs371511093;rs4376087	1;16
cg12851286	-0.00276975	0.299562	-8.72147	4.4426e-14	1.19491e-11	17.3144	7	88419099	F	II	ZNF804B	Body	opensea	Body-opensea		rs187585924	10
cg12899747	-0.00484113	0.198017	-17.2164	2.34694e-32	1.36786e-27	59.524	3	25391527	R	II		IGR	opensea	IGR-opensea		rs548360272;rs561965930;rs530784070	38;30;1
cg12940822	0.00234967	0.180429	10.1939	2.23503e-17	1.83669e-14	24.8994	5	127873397	R	I	FBN2	1stExon	island	1stExon-island	chr5:127872563-127874945	rs549367881;rs566359347	49;37
cg13053302	-0.00455215	0.263115	-15.9946	6.45817e-30	2.05101e-25	53.8732	5	71435267	R	II	MAP1B	Body	opensea	Body-opensea		rs146302622;rs577379678;rs544918548	33;27;17
cg13131681	-0.00252088	0.238438	-8.6205	7.4488e-14	1.8614e-11	16.7992	1	245486242	R	II	KIF26B	Body	opensea	Body-opensea		rs538130954	18
cg13149736	-0.0022645	0.750186	-6.44276	3.61603e-09	1.53249e-07	6.08859	2	149894539	R	II	LYPD6B	TSS1500	shore	TSS1500-shore	chr2:149895022-149895808	rs541416289	35
cg13203474	0.00328761	0.215478	10.0089	5.8188e-17	4.18289e-14	23.9425	5	127873873	R	I	FBN2	TSS200	island	TSS200-island	chr5:127872563-127874945	rs571271465;rs537056736;rs557128918	25;18;6
cg13292263	-0.00203819	0.302937	-9.77611	1.93943e-16	1.16255e-13	22.739	15	67238541	F	II		IGR	opensea	IGR-opensea		rs530951024;rs145123196;rs563367396	1;4;35
cg13356175	-0.00214871	0.366483	-7.93031	2.47898e-12	3.56304e-10	13.3097	1	153413641	F	II	S100A7L2	TSS1500	opensea	TSS1500-opensea		rs187738614;rs138283729;rs528270330;rs368399973	0;4;40;50
cg13416486	-0.0029868	0.504847	-10.9165	5.34422e-19	7.51241e-16	28.6359	16	73093652	F	II	ZFHX3	TSS1500	shore	TSS1500-shore	chr16:73091514-73092395	rs531492092	0
cg13434139	-0.00205461	0.654451	-7.175	1.06178e-10	8.23761e-09	9.57893	8	39770046	R	II	IDO1	TSS1500	opensea	TSS1500-opensea		rs192867344;rs183537237	43;20
cg13473196	0.00231896	0.227776	9.29698	2.30401e-15	9.74161e-13	20.2668	11	46848312	R	I	CKAP5	5'UTR	opensea	5'UTR-opensea		rs572695219;rs544841511	43;6
cg13541704	-0.00254682	0.462764	-9.14454	5.05469e-15	1.88475e-12	19.4825	15	66489278	R	II	MEGF11	5'UTR	opensea	5'UTR-opensea		rs141787236	30
cg13646620	-0.0021429	0.307296	-6.59735	1.73661e-09	8.36005e-08	6.81297	13	78353295	F	II		IGR	opensea	IGR-opensea		rs536226534	48
cg13678973	0.00203893	0.123358	8.9127	1.66577e-14	5.18962e-12	18.2926	1	50513870	F	I	ELAVL4	Body	island	Body-island	chr1:50513644-50514320	rs143333748;rs574307077	2;15
cg13790603	0.00356778	0.238567	10.1182	3.30622e-17	2.56139e-14	24.5078	3	24536478	R	I	THRB	TSS200	island	TSS200-island	chr3:24535844-24537436
cg13790734	-0.00211224	0.315188	-7.77286	5.46846e-12	6.8803e-10	12.5231	2	174749530	R	II		IGR	opensea	IGR-opensea
cg13849378	0.00232563	0.12051	6.51764	2.53699e-09	1.14173e-07	6.43852	1	241520331	F	I	RGS7	5'UTR	island	5'UTR-island	chr1:241520103-241520790
cg13933680	-0.0022719	0.757082	-6.63172	1.47397e-09	7.29834e-08	6.97501	11	127901416	F	II		IGR	opensea	IGR-opensea		rs7122544	21
cg14051544	0.0023601	0.183127	11.1627	1.50346e-19	2.59485e-16	29.9062	3	170303286	R	I	SLC7A14	5'UTR	shore	5'UTR-shore	chr3:170303532-170303768	rs532760522	35
cg14074626	-0.00205762	0.321849	-9.78042	1.89674e-16	1.1442e-13	22.7613	1	63571356	R	II		IGR	opensea	IGR-opensea		rs540048399;rs150190034;rs561946962;rs529159148	49;40;31;1
cg14129356	-0.00240061	0.68744	-11.8844	3.71704e-21	1.10879e-17	33.6144	6	77418971	F	II		IGR	opensea	IGR-opensea		rs558362115;rs112810822	1;44
cg14358262	-0.00324774	0.367887	-11.8021	5.65866e-21	1.57049e-17	33.193	8	24372234	F	II	LOC101929315	Body	opensea	Body-opensea		rs192294080	47
cg14363563	-0.0023579	0.651368	-9.87468	1.16494e-16	7.57596e-14	23.2485	2	108966680	R	II	SULT1C2P1	Body	opensea	Body-opensea		rs554566013	37
cg14377791	-0.00216728	0.309044	-8.92775	1.54182e-14	4.84528e-12	18.3697	19	40169912	F	II	LOC400696	TSS200	opensea	TSS200-opensea		rs544510863	19
cg14481875	-0.00230932	0.354447	-6.49752	2.79081e-09	1.23498e-07	6.34435	8	60190495	R	II		IGR	opensea	IGR-opensea		rs188486753;rs181332234	44;2
cg14692377	0.00234509	0.197064	14.8535	1.44897e-27	2.81499e-23	48.4307	17	28562685	R	I	SLC6A4	1stExon	island	1stExon-island	chr17:28562387-28563186	rs202111661;rs72557984;rs530297217	45;42;8
cg14834209	-0.00262015	0.204751	-9.74875	2.23422e-16	1.30921e-13	22.5976	12	14876768	R	II		IGR	opensea	IGR-opensea		rs74071221;rs575376783	3;2
cg14863272	-0.00250287	0.202027	-8.64823	6.46387e-14	1.64678e-11	16.9406	3	188632580	F	II		IGR	opensea	IGR-opensea		rs1512043	43
cg15028083	-0.00253903	0.363562	-9.24068	3.08009e-15	1.24002e-12	19.9769	11	32331230	F	II		IGR	opensea	IGR-opensea		rs537769229;rs147089091;rs533883618	1;30;36
cg15031550	-0.00244813	0.229824	-9.72437	2.53427e-16	1.46131e-13	22.4717	2	57661686	F	II		IGR	opensea	IGR-opensea
cg15128842	-0.00265805	0.385193	-11.1314	1.76598e-19	2.96026e-16	29.745	7	134639277	F	II	CALD1	Body	opensea	Body-opensea		rs10270883;rs573449052;rs187348617	1;27;51
cg15352568	-0.00281897	0.534124	-10.8434	7.79073e-19	1.03377e-15	28.2585	1	210049117	F	II		IGR	opensea	IGR-opensea		rs148643148;rs551648134;rs570383676;rs188006272	0;1;26;42
cg15518186	-0.00255178	0.582799	-7.87392	3.29242e-12	4.50775e-10	13.0275	5	30401458	R	II		IGR	opensea	IGR-opensea		rs549167101;rs10060635	30;16
cg15619071	-0.00290395	0.686496	-12.8435	2.88162e-23	1.65404e-19	38.4894	14	37642333	F	I	SLC25A21-AS1	Body	shore	Body-shore	chr14:37641232-37641879	rs187924361	23
cg15843567	0.00260145	0.201023	8.45046	1.77501e-13	3.89144e-11	15.934	10	26223206	F	I	MYO3A	1stExon	island	1stExon-island	chr10:26222921-26224022	rs7073224	24
cg15894389	-0.00408446	0.294128	-12.3523	3.43974e-22	1.41642e-18	36.0014	13	47470857	R	II	HTR2A	1stExon	opensea	1stExon-opensea		rs571591724;rs6312;rs561657873	40;35;1
cg15956635	-0.0022714	0.724102	-9.82144	1.53415e-16	9.52454e-14	22.9733	3	123831798	R	II	KALRN	Body	opensea	Body-opensea		rs144729292;rs148546888	12;2
cg15989810	-0.00218194	0.60065	-6.99226	2.59225e-10	1.73261e-08	8.69456	12	131617481	F	II	GPR133	Body	opensea	Body-opensea		rs578008165	27
cg16008966	-0.00244491	0.572426	-13.2311	4.13547e-24	2.79763e-20	40.4381	1	114761794	F	II		IGR	opensea	IGR-opensea		rs192215117;rs570463982	27;34
cg16100138	-0.00257916	0.302534	-7.07951	1.6943e-10	1.21831e-08	9.1158	1	51983496	F	II	EPS15	Body	shore	Body-shore	chr1:51984547-51985216	rs149605834	50
cg16169166	-0.00206467	0.22948	-9.36555	1.61756e-15	7.22208e-13	20.62	3	14303148	R	II		IGR	opensea	IGR-opensea		rs551407682;rs535049812;rs558447612;rs114958594	45;18;6;2
cg16269733	0.00224956	0.234481	8.68693	5.30221e-14	1.3925e-11	17.138	1	156616804	R	I	BCAN	Body	island	Body-island	chr1:156616553-156616946	rs138170081;rs138687652	43;15
cg16449837	-0.00281815	0.413291	-13.2705	3.39631e-24	2.33936e-20	40.6358	12	15432327	F	II		IGR	opensea	IGR-opensea
cg16595241	-0.0020779	0.553684	-8.58473	8.94345e-14	2.18096e-11	16.617	3	100354385	F	II	ADGRG7	1stExon	opensea	1stExon-opensea		rs186470835;rs575076675	0;1
cg16767132	-0.00213052	0.239378	-9.80617	1.66023e-16	1.01855e-13	22.8944	11	100803515	R	II	ARHGAP42	Body	opensea	Body-opensea		rs530012106	34
cg16867657	0.00453524	0.606464	26.6054	1.73798e-48	1.31682e-42	96.9377	6	11044877	F	I	ELOVL2	TSS1500	island	TSS1500-island	chr6:11043913-11045206	rs573887826;rs375417505;rs562861311	3;34;40
cg17025835	0.00205582	0.12085	7.89835	2.91165e-12	4.06652e-10	13.1497	7	123673331	F	I	TMEM229A	1stExon	island	1stExon-island	chr7:123672063-123673691	rs562333424	1
cg17037461	-0.00264847	0.453833	-12.4578	2.01544e-22	9.08959e-19	36.5376	13	106996376	R	II		IGR	opensea	IGR-opensea
cg17084492	-0.00214427	0.24809	-9.12624	5.55438e-15	2.03896e-12	19.3884	3	122707095	F	II	SEMA5B	Body	opensea	Body-opensea		rs116093511;rs560503381	1;16
cg17163168	0.00265404	0.221142	8.29372	3.94178e-13	7.63835e-11	15.1394	1	3600735	F	I	TP73	Body	opensea	Body-opensea
cg17168836	-0.00285025	0.26761	-13.2774	3.28251e-24	2.30176e-20	40.67	1	68256161	R	II	GNG12	5'UTR	opensea	5'UTR-opensea
cg17213402	0.00231989	0.203793	8.73805	4.08094e-14	1.11601e-11	17.399	2	5813650	F	I		IGR	island	IGR-island	chr2:5813482-5813710	rs113305847;rs180904364;rs547684094	9;29;47
cg17340043	-0.00267152	0.247092	-9.96723	7.21773e-17	5.02638e-14	23.7271	10	13202710	F	II	MCM10	TSS1500	shore	TSS1500-shore	chr10:13203436-13203790	rs188346929	41
cg17438696	-0.0046443	0.472744	-16.0264	5.56613e-30	1.91696e-25	54.0227	1	186775836	R	II		IGR	opensea	IGR-opensea		rs542996049;rs193261000;rs528696613	47;18;2
cg17453456	-0.00248735	0.316092	-13.3396	2.40748e-24	1.75393e-20	40.9812	1	156094519	R	II	LMNA	Body	opensea	Body-opensea
cg17740900	-0.00444281	0.248464	-16.0699	4.54325e-30	1.6392e-25	54.2269	14	64266659	F	II		IGR	opensea	IGR-opensea		rs186957619	0
cg17796960	0.00333489	0.603391	6.64994	1.35114e-09	6.79135e-08	7.06101	10	135278976	R	II	LOC619207	Body	island	Body-island	chr10:135278716-135279116
cg17825846	-0.00261293	0.421047	-12.3096	4.27201e-22	1.70358e-18	35.784	16	23815246	R	II		IGR	opensea	IGR-opensea		rs12928525	27
cg17954152	0.0023583	0.198934	10.1653	2.59126e-17	2.07103e-14	24.7515	1	214160860	F	II	PROX1	TSS1500	island	TSS1500-island	chr1:214160798-214161034	rs563448943;rs531072342	45;46
cg17991030	-0.00201804	0.50686	-9.39415	1.39557e-15	6.38908e-13	20.7674	3	159847104	R	II	IL12A-AS1	Body	opensea	Body-opensea		rs112246462	42
cg18022964	-0.00245862	0.577406	-9.74796	2.2433e-16	1.31352e-13	22.5935	2	86042151	F	II	LOC284950	TSS200	shelf	TSS200-shelf	chr2:86038311-86038666	rs140941817;rs57279317;rs531732618	19;36;49
cg18035858	-0.00242912	0.32117	-8.61811	7.54054e-14	1.88061e-11	16.787	5	32806495	R	II		IGR	opensea	IGR-opensea		rs538640924;rs147315197	50;1
cg18182399	0.00212746	0.239846	10.6672	1.93483e-18	2.25882e-15	27.3478	2	220283175	F	I	DES	1stExon	shore	1stExon-shore	chr2:220283200-220283750	rs199972656	27
cg18215449	-0.00292238	0.372408	-10.4312	6.54818e-18	6.49398e-15	26.1276	12	66089473	F	II		IGR	opensea	IGR-opensea
cg18293541	-0.00223292	0.370531	-10.9239	5.14488e-19	7.27651e-16	28.674	8	146176565	R	II	ZNF16	TSS1500	shore	TSS1500-shore	chr8:146175835-146176337	rs191373850;rs537393030;rs559203199	46;10;2
cg18311495	-0.00268959	0.133835	-12.3566	3.3655e-22	1.40108e-18	36.0233	15	95719761	R	II		IGR	opensea	IGR-opensea		rs73465998	35
cg18405719	-0.00327047	0.401323	-9.09881	6.39691e-15	2.29379e-12	19.2475	3	153242	R	II		IGR	opensea	IGR-opensea		rs77132129;rs80085842	32;2
cg18618815	-0.00260097	0.322379	-11.5439	2.1216e-20	4.97674e-17	31.8683	17	48275324	F	II	COL1A1	Body	shore	Body-shore	chr17:48276877-48279008	rs201136122;rs72667032;rs138078016	1;15;16
cg18622896	-0.00208039	0.254652	-5.79631	7.17706e-08	1.82229e-06	3.14578	10	87307950	F	II		IGR	opensea	IGR-opensea		rs536413278;rs141880511;rs185924851;rs537145828	31;33;35;44
cg18633600	0.00215183	0.232248	14.6036	4.84323e-27	7.3392e-23	47.2179	12	1940452	F	II	LRTM2	Body	opensea	Body-opensea		rs11836031;rs200693756	1;28
cg18651026	-0.00200746	0.568348	-13.1064	7.71004e-24	5.03596e-20	39.8127	6	33140660	R	II	COL11A2	Body	opensea	Body-opensea		rs552383229	2
cg18738190	-0.00357366	0.506617	-11.8319	4.85962e-21	1.37501e-17	33.3456	10	73740291	F	II	CHST3	5'UTR	opensea	5'UTR-opensea		rs539910581;rs148190157;rs552706288	0;18;34
cg18748354	-0.00233982	0.580985	-7.47067	2.46886e-11	2.44606e-09	11.026	17	16935485	F	II		IGR	opensea	IGR-opensea
cg18769729	-0.00299181	0.659637	-10.7811	1.07475e-18	1.36629e-15	27.9364	17	3377797	R	II	ASPA	5'UTR	shelf	5'UTR-shelf	chr17:3375006-3375237	rs116145405	1
cg18797590	-0.0035037	0.540499	-10.916	5.35712e-19	7.51659e-16	28.6335	4	15480643	R	II	CC2D2A	Body	opensea	Body-opensea		rs531616003;rs545271288;rs565551298	44;32;2
cg18840589	0.00231377	0.275712	10.629	2.35663e-18	2.68178e-15	27.1504	6	100441867	F	I	MCHR2-AS1	TSS200	island	TSS200-island	chr6:100441406-100442152	rs6941007	44
cg18895972	-0.00217718	0.211291	-9.13903	5.20031e-15	1.93145e-12	19.4541	5	52082386	F	II	PELO	TSS1500	shore	TSS1500-shore	chr5:52083946-52084287	rs140544455;rs149702856	0;45
cg18902238	-0.00318346	0.628582	-12.7559	4.47635e-23	2.49384e-19	38.0474	2	226662251	R	II		IGR	opensea	IGR-opensea		rs75418736	43
cg18933331	-0.00253992	0.501863	-13.9223	1.34605e-25	1.35983e-21	43.8775	1	110186418	R	II		IGR	shore	IGR-shore	chr1:110185961-110186164
cg18961681	0.00209981	0.173287	10.1894	2.28693e-17	1.87325e-14	24.8765	7	32467657	R	I		IGR	island	IGR-island	chr7:32467434-32467948	rs555892744	40
cg19212492	-0.00275271	0.385074	-9.31377	2.11282e-15	9.03915e-13	20.3533	8	62694255	F	II		IGR	opensea	IGR-opensea		rs145344106;rs541597229	0;5
cg19261426	-0.00217816	0.551106	-9.35347	1.72157e-15	7.59692e-13	20.5577	1	228560439	F	II	OBSCN	Body	shore	Body-shore	chr1:228558945-228559246	rs567413151;rs536162507;rs201953118	12;33;51
cg19414741	0.00234588	0.239408	11.6467	1.25318e-20	3.12337e-17	32.396	8	57358240	R	II	PENK	Body	island	Body-island	chr8:57358126-57359415	rs547553118;rs570539667	49;36
cg19453093	-0.00211812	0.397142	-9.48262	8.83852e-16	4.29827e-13	21.2236	14	88655985	F	II	KCNK10	Body	opensea	Body-opensea		rs192958015	27
cg19500607	-0.00274408	0.56384	-11.7151	8.82919e-21	2.33904e-17	32.747	5	148034319	F	II	HTR4	TSS1500	shore	TSS1500-shore	chr5:148033472-148034080	rs571618897;rs538701288	10;15
cg19505546	0.00331364	0.165642	12.3903	2.83664e-22	1.21427e-18	36.1948	5	139017263	F	II		IGR	island	IGR-island	chr5:139017133-139017668	rs542170989;rs563556921	13;21
cg19513181	-0.00226948	0.4317	-7.25499	7.16775e-11	5.95813e-09	9.96852	1	209923132	F	II		IGR	shore	IGR-shore	chr1:209920953-209921345	rs533426225;rs552123508;rs563649688;rs6702301	1;2;4;22
cg19628410	-0.00226894	0.278859	-8.75396	3.7614e-14	1.04393e-11	17.4803	9	85147489	R	II		IGR	opensea	IGR-opensea		rs149751673	43
cg19802948	-0.00216525	0.226635	-6.75825	8.03878e-10	4.4197e-08	7.57443	2	58133299	R	II	VRK2	TSS1500	opensea	TSS1500-opensea		rs560638048	1
cg19848940	-0.00248786	0.203362	-11.1261	1.81467e-19	3.00861e-16	29.7177	12	112250795	R	II		IGR	opensea	IGR-opensea
cg19864060	-0.00298147	0.320723	-10.9878	3.69975e-19	5.51814e-16	29.0042	1	218382922	R	II		IGR	opensea	IGR-opensea		rs151196865;rs71636915;rs112319081;rs184462840	40;33;12;1
cg19878479	-0.00260357	0.249247	-8.40505	2.2372e-13	4.73749e-11	15.7035	19	49015582	F	II	LMTK3	Body	shore	Body-shore	chr19:49016737-49017207	rs548801376;rs567127593;rs77018830;rs147407901;rs546588936	5;9;27;28;43
cg19904058	0.00337038	0.475902	8.14594	8.34273e-13	1.43011e-10	14.3931	10	135279010	R	I	LOC619207	Body	island	Body-island	chr10:135278716-135279116	rs570985037	1
cg19922137	0.0023371	0.171081	8.49589	1.40787e-13	3.19854e-11	16.1648	1	210111561	F	I	SYT14	1stExon	island	1stExon-island	chr1:210111179-210112054	rs200959890;rs368545452	13;36
cg19963608	-0.00223564	0.493748	-9.98107	6.71902e-17	4.72687e-14	23.7987	21	47400282	F	II	COL6A1	TSS1500	shore	TSS1500-shore	chr21:47401108-47401436	rs141328123	40
cg19965693	-0.00239749	0.360615	-10.6585	2.0232e-18	2.34035e-15	27.3031	2	163175743	R	II	IFIH1	TSS1500	opensea	TSS1500-opensea
cg19990527	-0.0022656	0.576249	-11.3055	7.21301e-20	1.41218e-16	30.642	13	40450014	F	II		IGR	opensea	IGR-opensea		rs547787785	0
cg19996105	-0.0028065	0.121048	-12.1279	1.07498e-21	3.86014e-18	34.8584	1	190723988	F	II	LOC440704	Body	opensea	Body-opensea
cg20066118	0.00206021	0.262303	8.98471	1.15052e-14	3.76715e-12	18.6618	2	3751440	R	I	DCDC2C	1stExon	island	1stExon-island	chr2:3750828-3751927	rs142564019	39
cg20266961	-0.00233716	0.399979	-9.61187	4.53316e-16	2.40692e-13	21.8906	9	3508904	R	II	RFX3	5'UTR	opensea	5'UTR-opensea		rs79166631;rs532297583	44;32
cg20558272	-0.00204376	0.683913	-6.06728	2.08538e-08	6.55232e-07	4.36121	21	34527891	F	II		IGR	opensea	IGR-opensea		rs115194419	0
cg20588519	-0.00277606	0.758034	-12.2509	5.75417e-22	2.23579e-18	35.4852	16	73094179	F	II		IGR	shore	IGR-shore	chr16:73091514-73092395
cg20591472	0.00261546	0.252606	15.6375	3.45542e-29	9.02788e-25	52.1866	1	110008990	R	II	SYPL2	TSS200	island	TSS200-island	chr1:110008962-110010124	rs111283591;rs576752705	51;38
cg20597833	-0.00269635	0.22712	-9.4858	8.6947e-16	4.24743e-13	21.24	1	239982529	F	II	CHRM3	5'UTR	opensea	5'UTR-opensea		rs569083782;rs6692282;rs6677213	1;47;48
cg20786223	-0.00273495	0.802761	-12.1413	1.00422e-21	3.6632e-18	34.9267	6	164530485	F	II		IGR	opensea	IGR-opensea		rs76592242	45
cg20816447	-0.00373204	0.213276	-14.7074	2.93042e-27	5.04615e-23	47.7229	4	15480781	R	II	CC2D2A	Body	opensea	Body-opensea
cg20874670	-0.00249373	0.300263	-10.3607	9.4325e-18	8.87199e-15	25.7624	2	131534227	F	II		IGR	opensea	IGR-opensea		rs542292360	21
cg20904503	-0.00315373	0.313447	-11.5412	2.15155e-20	5.01593e-17	31.8542	8	75163385	F	II	JPH1	Body	opensea	Body-opensea		rs549985333;rs561348324	0;18
cg20988565	-0.00373561	0.518375	-13.8437	1.98229e-25	1.87742e-21	43.4887	8	106334333	F	II	ZFPM2	Body	shelf	Body-shelf	chr8:106330518-106332120	rs190852179;rs555183568;rs573002423;rs138766635	12;18;40;49
cg21002674	-0.0020293	0.635708	-8.53599	1.14723e-13	2.68944e-11	16.3688	4	10600367	R	II	CLNK	Body	opensea	Body-opensea		rs138899130;rs567402210	36;17
cg21194517	-0.00207043	0.568303	-7.63813	1.07285e-11	1.21924e-09	11.8536	9	96007530	R	II	WNK2	Body	shelf	Body-shelf	chr9:96009844-96010101	rs556898640;rs575361056	19;2
cg21218758	0.00200005	0.335721	9.20095	3.77996e-15	1.474e-12	19.7726	19	11591970	F	I	ELAVL3	TSS200	island	TSS200-island	chr19:11590295-11593643	rs35704892;rs540044900	13;44
cg21323642	-0.00213867	0.290348	-14.702	3.00855e-27	5.06557e-23	47.6964	22	31709724	F	II		IGR	opensea	IGR-opensea		rs117696261;rs567502959	3;31
cg21516937	-0.00219718	0.236819	-7.43907	2.88772e-11	2.79112e-09	10.8704	6	127210160	R	II		IGR	opensea	IGR-opensea		rs573914999;rs541582607;rs560026934	31;27;22
cg21531089	-0.00548302	0.242395	-15.771	1.84242e-29	5.36906e-25	52.819	1	24718669	R	II	STPG1	Body	opensea	Body-opensea		rs72880671;rs560964841	42;4
cg21548231	-0.00262384	0.412587	-12.0895	1.30675e-21	4.50321e-18	34.6626	3	32381608	R	II	CMTM8	Body	opensea	Body-opensea		rs200242163;rs146440324;rs141361555	49;19;2
cg21562973	-0.00230518	0.496053	-8.46675	1.6335e-13	3.62739e-11	16.0167	1	100274722	R	II		IGR	opensea	IGR-opensea		rs535513002;rs1908150;rs575009212	50;43;1
cg21571060	-0.00233799	0.687071	-6.36922	5.11373e-09	2.04171e-07	5.74658	5	92414263	R	II		IGR	opensea	IGR-opensea		rs537211248	2
cg21593015	-0.00308601	0.72211	-10.1464	2.85669e-17	2.26643e-14	24.654	4	184893118	R	II	STOX2	Body	opensea	Body-opensea
cg21599943	-0.00269286	0.145067	-14.2584	2.59383e-26	3.33098e-22	45.5317	17	50467356	R	II		IGR	opensea	IGR-opensea		rs114285572;rs535659083	3;2
cg21834207	0.00218767	0.301531	9.12657	5.54492e-15	2.03726e-12	19.3901	1	50489827	R	I	AGBL4	TSS1500	island	TSS1500-island	chr1:50489417-50489846
cg21962791	-0.00247418	0.333455	-10.1678	2.55787e-17	2.04867e-14	24.7645	12	21590305	R	II	PYROXD1	TSS1500	shore	TSS1500-shore	chr12:21590469-21590785	rs558539174;rs575515944	36;29
cg21971198	-0.00386448	0.430636	-11.5467	2.09118e-20	4.92062e-17	31.8827	5	71034856	R	II		IGR	opensea	IGR-opensea		rs375612685;rs150061215;rs528026312	35;26;5
cg22010052	0.00305555	0.185167	12.1164	1.13962e-21	4.03488e-18	34.7999	5	115298704	F	I	LVRN	1stExon	island	1stExon-island	chr5:115298350-115299137	rs150590907;rs139596752;rs149778258	0;22;33
cg22083892	-0.00637506	0.502709	-12.5434	1.30766e-22	6.29848e-19	36.9717	12	21928661	R	II	KCNJ8	TSS1500	opensea	TSS1500-opensea		rs534932144;rs183136321;rs577312470	36;25;2
cg22206517	-0.00290732	0.222163	-9.24712	2.97943e-15	1.20333e-12	20.0101	6	12232846	R	II		IGR	opensea	IGR-opensea		rs565213668	1
cg22225886	-0.00211806	0.706765	-8.9026	1.75442e-14	5.41681e-12	18.2409	8	102074434	R	II		IGR	opensea	IGR-opensea		rs149642802;rs144371642;rs574655089;rs60108815	47;17;2;1
cg22231062	-0.0029201	0.70239	-13.5391	8.93398e-25	7.05111e-21	41.9766	1	95321818	R	II	SLC44A3	Body	opensea	Body-opensea		rs573097580;rs541693575	29;2
cg22557662	0.00201961	0.140397	11.2167	1.13892e-19	2.06938e-16	30.1844	19	38747374	R	I	PPP1R14A	TSS1500	island	TSS1500-island	chr19:38746638-38747379	rs564115753;rs572714205;rs540342678	14;11;5
cg22558303	0.00220846	0.175258	8.21863	5.77149e-13	1.04735e-10	14.7598	13	96705786	R	I	UGGT2	TSS200	island	TSS200-island	chr13:96705229-96705909	rs2277419;rs571582409;rs554566379	49;38;10
cg22609511	-0.0021682	0.580694	-7.27492	6.49792e-11	5.48489e-09	10.0658	7	28891164	R	II		IGR	shelf	IGR-shelf	chr7:28893453-28894058	rs763811;rs763810;rs77490891;rs114786362;rs544215500	44;33;19;17;2
cg22688428	0.00200092	0.365724	10.2299	1.85473e-17	1.57015e-14	25.086	14	102027671	F	I	MIR1247	TSS1500	island	TSS1500-island	chr14:102025989-102031567
cg22796704	-0.00363688	0.640194	-14.0559	6.98555e-26	7.6707e-22	44.5364	10	49673534	F	II	ARHGAP22	Body	shore	Body-shore	chr10:49674243-49674776	rs11101335;rs561945064	27;40
cg22816294	-0.00236064	0.386857	-6.71328	9.97639e-10	5.27008e-08	7.36088	14	22458634	R	II		IGR	opensea	IGR-opensea
cg22953759	-0.00213198	0.223635	-6.37018	5.09071e-09	2.03445e-07	5.75103	5	10632397	F	II	ANKRD33B	Body	opensea	Body-opensea		rs148263513;rs547410644;rs6554592;rs7724857;rs549386313	1;11;28;35;43
cg23119026	-0.00205168	0.547246	-11.2839	8.061e-20	1.54623e-16	30.5306	2	20776830	F	II		IGR	opensea	IGR-opensea		rs375709952;rs550453082;rs560920520	0;1;38
cg23309303	-0.00296661	0.423001	-11.3275	6.4439e-20	1.28484e-16	30.755	3	78896004	F	II	ROBO1	Body	opensea	Body-opensea		rs535455933	21
cg23341182	-0.00262999	0.264009	-10.7338	1.37182e-18	1.67644e-15	27.6921	10	102046768	F	II	BLOC1S2	TSS1500	shore	TSS1500-shore	chr10:102046142-102046632	rs181053904;rs370677141	43;50
cg23368787	0.00202482	0.383006	10.5317	3.8959e-18	4.18107e-15	26.6473	19	36049342	F	I	ATP4A	Body	island	Body-island	chr19:36048556-36049673	rs369608411	51
cg23719650	-0.00287278	0.777773	-11.7027	9.40956e-21	2.45841e-17	32.6832	3	193988507	R	II		IGR	shore	IGR-shore	chr3:193987425-193987758	rs531076267;rs112489170;rs567917244	43;34;24
cg24012925	-0.00242765	0.184271	-7.82262	4.26029e-12	5.59237e-10	12.7713	20	633418	R	II	SRXN1	Body	shore	Body-shore	chr20:633541-634330	rs183339330	14
cg24087280	-0.00232168	0.352181	-9.71748	2.62621e-16	1.50921e-13	22.436	17	48193712	R	II	SAMD14	Body	shore	Body-shore	chr17:48194634-48195085	rs573290608;rs535972941;rs555815479;rs192775937	27;26;8;7
cg24200825	-0.00342357	0.421803	-13.144	6.38827e-24	4.24583e-20	40.0015	1	46235092	F	II		IGR	opensea	IGR-opensea		rs114421590;rs569977379;rs7541962	0;11;25
cg24430140	0.00256325	0.166119	11.6088	1.52128e-20	3.74232e-17	32.2017	19	57276642	F	I		IGR	island	IGR-island	chr19:57276614-57276942	rs189375349	45
cg24436906	0.0024023	0.319427	14.3881	1.37833e-26	1.83215e-22	46.167	2	242498081	F	I	BOK	TSS200	island	TSS200-island	chr2:242498013-242499274	rs550626322	14
cg24481841	-0.00216309	0.620984	-8.7772	3.33884e-14	9.39384e-12	17.5991	19	52203721	F	II	NCRNA00085	Body	shelf	Body-shelf	chr19:52206244-52206726	rs151282149	27
cg24502490	-0.00224608	0.241188	-6.898	4.09592e-10	2.52697e-08	8.24162	2	20981591	F	II	LDAH	5'UTR	opensea	5'UTR-opensea		rs535417506	1
cg25031476	-0.00285895	0.623502	-7.3971	3.55479e-11	3.32187e-09	10.6642	12	71113067	R	II	PTPRR	Body	opensea	Body-opensea		rs117481873;rs576843647;rs181235799;rs562102450	46;32;22;2
cg25078444	0.0020086	0.14276	11.2513	9.53077e-20	1.77201e-16	30.3628	14	29235193	F	I	FOXG1	TSS1500	island	TSS1500-island	chr14:29234889-29235908	rs576665929;rs544347848;rs111897875;rs562411922;rs577598762	4;7;20;35;39
cg25102652	-0.00242961	0.477129	-8.93601	1.47777e-14	4.66529e-12	18.4121	9	104637662	F	II		IGR	opensea	IGR-opensea		rs563303955;rs80011017;rs552173154	27;31;49
cg25222362	-0.00243356	0.700534	-6.75582	8.13341e-10	4.46266e-08	7.56286	8	140119546	F	II		IGR	opensea	IGR-opensea		rs528167958	12
cg25258740	0.00320468	0.378503	11.3237	6.56855e-20	1.30626e-16	30.7358	12	75603230	F	I	KCNC2	5'UTR	island	5'UTR-island	chr12:75602991-75603344	rs201699737	29
cg25327550	-0.0021461	0.460789	-9.48591	8.68988e-16	4.24743e-13	21.2405	8	6713491	F	II		IGR	opensea	IGR-opensea		rs562103820	41
cg25336746	-0.00221489	0.269513	-8.88982	1.87347e-14	5.72835e-12	18.1754	1	60392785	R	II	CYP2J2	TSS1500	shore	TSS1500-shore	chr1:60392272-60392583
cg25351606	0.00285624	0.461165	10.8453	7.7163e-19	1.02569e-15	28.2681	6	100917427	F	I		IGR	island	IGR-island	chr6:100917205-100917523	rs550385653;rs375660872;rs369711299;rs555302256	31;32;33;50
cg25433915	-0.00274806	0.59935	-9.10452	6.21158e-15	2.23368e-12	19.2768	11	94822086	F	II	ENDOD1	TSS1500	shore	TSS1500-shore	chr11:94822597-94823611	rs576722978;rs187500780	12;40
cg25497250	0.00201711	0.175395	8.62393	7.31944e-14	1.83392e-11	16.8167	10	95326974	R	I	GPR120	1stExon	island	1stExon-island	chr10:95326229-95327108	rs536349006;rs567274570;rs201462980	49;35;31
cg25533247	-0.00233867	0.181604	-12.4447	2.15367e-22	9.57245e-19	36.4711	19	15530630	F	II	AKAP8L	TSS1500	shore	TSS1500-shore	chr19:15529290-15529902	rs547274140;rs74428673	31;36
cg25679766	0.00205806	0.349764	7.11032	1.45742e-10	1.0749e-08	9.26503	6	28558113	F	II		IGR	shelf	IGR-shelf	chr6:28554863-28555124	rs542040415	51
cg25724283	0.00208364	0.176497	8.57825	9.24478e-14	2.24002e-11	16.5839	13	36705475	R	I	DCLK1	TSS200	island	TSS200-island	chr13:36705040-36705707
cg25773262	0.00241709	0.468815	11.6822	1.04477e-20	2.68615e-17	32.5783	1	156616855	F	I	BCAN	Body	island	Body-island	chr1:156616553-156616946
cg25809905	-0.00229906	0.624035	-7.81225	4.48792e-12	5.84662e-10	12.7195	17	42467728	F	II	ITGA2B	TSS1500	opensea	TSS1500-opensea		rs139478474	38
cg25813100	-0.00209015	0.747977	-6.26438	8.35777e-09	3.06791e-07	5.26204	3	22158910	F	II		IGR	opensea	IGR-opensea		rs146565525	0
cg25912474	-0.00214903	0.169472	-5.72544	9.87379e-08	2.37157e-06	2.83255	4	155608227	F	II		IGR	opensea	IGR-opensea		rs535521099	1
cg25984903	-0.00257154	0.59869	-10.5943	2.81883e-18	3.1396e-15	26.9711	4	145828037	F	II		IGR	opensea	IGR-opensea		rs545800951;rs570297859;rs187009303;rs557856191	0;8;33;38
cg25993865	-0.00227563	0.48127	-7.91666	2.65533e-12	3.77181e-10	13.2413	22	33322830	F	II	SYN3	Body	opensea	Body-opensea		rs192594218	31
cg26055950	0.00215031	0.500218	8.27948	4.23763e-13	8.07735e-11	15.0673	1	3600852	R	I	TP73	Body	opensea	Body-opensea
cg26081188	-0.00228445	0.194614	-12.6222	8.78269e-23	4.43629e-19	37.371	11	19726873	R	II	NAV2	Body	opensea	Body-opensea		rs570264987	47
cg26120372	-0.00298746	0.76179	-8.91558	1.64128e-14	5.12384e-12	18.3074	2	224353925	F	II		IGR	opensea	IGR-opensea
cg26220952	-0.00202885	0.596466	-7.86724	3.40484e-12	4.63236e-10	12.9941	18	7273138	F	II		IGR	opensea	IGR-opensea		rs530056148;rs546911617;rs566610549	15;29;35
cg26248284	0.00222062	0.219356	9.221	3.40886e-15	1.35226e-12	19.8757	4	41362853	F	II	LIMCH1	1stExon	island	1stExon-island	chr4:41362252-41363639
cg26252281	0.00274438	0.174739	8.99204	1.10797e-14	3.65569e-12	18.6994	6	146864885	R	I	RAB32	1stExon	island	1stExon-island	chr6:146864481-146865426	rs534748070;rs554944089	40;2
cg26394940	-0.00218193	0.111975	-7.95801	2.15609e-12	3.17577e-10	13.4484	22	46449461	R	II	C22orf26	Body	shore	Body-shore	chr22:46449632-46450115	rs201749225	46
cg26550989	-0.00217772	0.373069	-10.7436	1.30396e-18	1.61865e-15	27.7428	2	134876821	F	II		IGR	shore	IGR-shore	chr2:134877407-134879168
cg26608718	-0.00276719	0.299302	-13.6667	4.75008e-25	4.05141e-21	42.611	19	15530737	R	II	AKAP8L	TSS1500	shore	TSS1500-shore	chr19:15529290-15529902	rs188307496	42
cg26614073	-0.00245344	0.504882	-11.1234	1.84053e-19	3.04482e-16	29.7036	3	47517819	R	II	SCAP	TSS1500	shore	TSS1500-shore	chr3:47516997-47517650	rs11716661;rs11708770;rs143528629;rs560555476;rs549576043	48;47;39;14;8
cg26638716	-0.00485392	0.518954	-18.0476	5.72443e-34	4.33727e-29	63.2612	14	80053724	R	II	NRXN3	Body	opensea	Body-opensea		rs139920951	20
cg26685941	-0.00233205	0.205496	-10.8026	9.61745e-19	1.23927e-15	28.0476	13	95952902	R	I	ABCC4	Body	shore	Body-shore	chr13:95953337-95954211
cg26775866	-0.00232438	0.255056	-9.85515	1.28873e-16	8.28192e-14	23.1476	5	159849193	R	II	PTTG1	5'UTR	shore	5'UTR-shore	chr5:159848779-159849113	rs181607644;rs563500083	19;2
cg26811832	-0.00204786	0.781953	-5.17832	1.08483e-06	1.76589e-05	0.486259	13	67802655	F	II	PCDH9	5'UTR	shore	5'UTR-shore	chr13:67804593-67805459	rs189367724	24
cg26844246	0.00201137	0.302359	11.1659	1.47848e-19	2.56098e-16	29.923	5	170736277	R	I	TLX3	TSS200	island	TSS200-island	chr5:170735169-170739863	rs535888502;rs533953293	33;16
cg26882438	-0.00267989	0.527792	-8.3639	2.75858e-13	5.65201e-11	15.4948	3	122399120	R	II	PARP14	TSS1500	shore	TSS1500-shore	chr3:122399655-122400190	rs143064631	25
cg26928911	-0.00213525	0.201946	-10.0095	5.79997e-17	4.17728e-14	23.9458	1	22968992	F	II	C1QC	TSS1500	opensea	TSS1500-opensea		rs190118033	38
cg26947034	-0.00369727	0.281284	-17.7168	2.48343e-33	1.71058e-28	61.7842	7	33935438	F	II		IGR	opensea	IGR-opensea		rs529048760	1
cg26962579	-0.00254838	0.336252	-9.42212	1.20794e-15	5.63548e-13	20.9116	7	73351489	R	II		IGR	opensea	IGR-opensea		rs578157333	1
cg27037708	-0.00200637	0.239859	-9.76116	2.09527e-16	1.24302e-13	22.6618	20	4721316	R	II	PRNT	TSS200	opensea	TSS200-opensea		rs117692257	38
cg27048095	-0.00308938	0.372237	-6.59737	1.73646e-09	8.35986e-08	6.81305	13	93803492	F	II		IGR	opensea	IGR-opensea		rs576239365;rs542432257	1;12
cg27262041	-0.00261519	0.387443	-10.1972	2.19611e-17	1.81455e-14	24.917	11	19654032	R	II	NAV2	Body	opensea	Body-opensea
cg27276993	-0.0021833	0.253185	-10.4016	7.63134e-18	7.37511e-15	25.9744	3	64367255	R	II		IGR	opensea	IGR-opensea		rs190269131	38
cg27406001	-0.00395544	0.42285	-10.8284	8.41919e-19	1.10555e-15	28.1808	10	110321580	F	II		IGR	opensea	IGR-opensea		rs140474785;rs552371721	9;26
cg27447795	-0.00302325	0.161039	-15.3284	1.49361e-28	3.14354e-24	50.7148	1	46309093	F	II	MAST2	Body	opensea	Body-opensea
cg27597853	-0.00226497	0.514471	-6.51261	2.59814e-09	1.16517e-07	6.415	2	150419026	R	II		IGR	opensea	IGR-opensea		rs558947512	30

## Sheet: male-35
Age-related differential methylation positions changed at 35 years old of male
CpG	Δbeta/year	AveExpr	t	P.Value	adj.P.Val	B	CHR	MAPINFO	Strand	Type	gene
cg00071739	-0.00256422	0.555251	-10.6185	2.1972e-19	1.40636e-16	29.1971	chr22	19232959	R	II
cg00086189	-0.00251172	0.724959	-10.5578	3.11656e-19	1.90537e-16	28.8479	chr1	3410241	R	II
cg00119964	-0.00206225	0.378766	-11.3849	2.65219e-21	2.91594e-18	33.6123	chr1	115705759	R	II
cg00143474	-0.0031124	0.431639	-13.8356	2.14765e-27	1.20653e-23	47.6591	chr1	65260998	F	II
cg00144480	-0.00201534	0.58496	-10.4077	7.38651e-19	4.06295e-16	27.986	chr2	40760440	F	II
cg00484861	-0.00338053	0.385302	-11.4899	1.44798e-21	1.73708e-18	34.2177	chr1	28409802	F	II
cg00770613	-0.00242692	0.550862	-12.5095	4.10311e-24	1.01078e-20	40.0889	chr3	190345511	F	II
cg01828742	-0.00239546	0.355603	-9.30058	4.12292e-16	1.06822e-13	21.676	chr1	230169715	F	II
cg02515555	-0.00216519	0.499151	-8.17468	2.22111e-13	2.61185e-11	15.4179	chr2	20661261	F	II
cg02518559	-0.00211695	0.571855	-11.6345	6.2908e-22	8.39989e-19	35.0516	chr2	20992407	R	II
cg02711881	-0.00252497	0.321799	-10.5327	3.59972e-19	2.17051e-16	28.7039	chr2	40458023	F	II
cg02996256	-0.00221104	0.177608	-8.92218	3.48596e-15	6.95783e-13	19.5496	chr13	51994875	F	II
cg03067626	-0.00244899	0.207646	-13.2905	4.72835e-26	1.91911e-22	44.5601	chr5	86971209	F	II
cg03605604	-0.00204128	0.266809	-10.2411	1.92404e-18	9.44928e-16	27.03	chr17	11267981	F	II
cg04368942	-0.0026811	0.668927	-13.0696	1.66454e-25	5.85342e-22	43.299	chr7	134886569	F	II
cg04433322	-0.00213296	0.61759	-10.7095	1.30146e-19	8.87807e-17	29.7203	chr17	44269526	R	II	SLC4A1
cg04972599	-0.00240865	0.279779	-11.9788	8.659e-23	1.4884e-19	37.036	chr5	63125875	R	II
cg05061672	-0.00275083	0.60324	-8.31198	1.04314e-13	1.34832e-11	16.1688	chr5	96247737	F	II
cg05186879	-0.00215486	0.559909	-12.3669	9.30108e-24	2.04033e-20	39.2694	chr3	50612891	F	II	MAPKAPK3
cg05237259	-0.00235352	0.31351	-9.96946	9.12837e-18	3.71151e-15	25.4759	chr11	35530621	F	II	PAMR1
cg05291966	-0.0020746	0.475938	-10.3707	9.13698e-19	4.90001e-16	27.7736	chr16	52708096	R	II
cg06214059	-0.0020464	0.539459	-9.403	2.30674e-16	6.38414e-14	22.2548	chr4	7397179	F	II
cg06924548	-0.00264573	0.258968	-9.45005	1.76593e-16	5.03407e-14	22.5211	chr1	75347312	F	II
cg07005174	-0.00220424	0.41623	-11.0338	2.00768e-20	1.71114e-17	31.5883	chr4	118884227	R	II
cg07134623	-0.00298308	0.381134	-13.6233	7.13945e-27	3.59444e-23	46.4549	chr4	83054827	R	II
cg07247220	-0.00217811	0.202338	-8.30748	1.06937e-13	1.37816e-11	16.1441	chr4	154165480	F	II
cg07566324	-0.00226154	0.525904	-8.32604	9.6528e-14	1.26166e-11	16.2459	chr11	120685429	F	II
cg07638761	-0.00330161	0.343349	-15.8672	2.6894e-32	9.91133e-28	58.9828	chr5	90803240	R	II
cg08713964	-0.00209915	0.448262	-10.0541	5.62145e-18	2.43561e-15	25.9597	chr2	216688870	R	II
cg08745595	-0.00249304	0.518513	-13.6849	5.03647e-27	2.66682e-23	46.8046	chr1	169586774	R	II	F5
cg08983814	-0.00212778	0.38135	-8.33319	9.27907e-14	1.21904e-11	16.2851	chr17	69828245	R	II
cg09288148	-0.00247969	0.258287	-13.2959	4.58424e-26	1.86886e-22	44.5911	chr3	77825998	R	II
cg09636437	-0.00279268	0.350592	-13.9931	8.82863e-28	5.64869e-24	48.5503	chr6	62284202	F	II
cg10084135	-0.00216604	0.264559	-11.2975	4.39019e-21	4.44976e-18	33.1083	chr1	4431744	F	II
cg10348486	-0.00213725	0.374477	-6.50322	1.51481e-09	5.62944e-08	6.67874	chr11	128956336	F	II
cg10608615	-0.00204535	0.552432	-12.607	2.34578e-24	6.13895e-21	40.6488	chr5	170353743	R	II	KCNIP1
cg11332765	-0.00271346	0.470282	-10.5522	3.2188e-19	1.96007e-16	28.8156	chr15	97904634	R	II
cg11374434	-0.00204112	0.498354	-10.7584	9.82045e-20	6.88578e-17	30.0017	chr1	225963925	R	II
cg11649376	-0.002574	0.556477	-13.6277	6.96413e-27	3.52544e-23	46.4798	chr12	81079455	R	II
cg11836767	-0.00319076	0.632837	-11.1074	1.31352e-20	1.17494e-17	32.0125	chr19	48251264	R	II	CARD8
cg11939713	-0.00287267	0.539117	-13.3198	4.00164e-26	1.66825e-22	44.7273	chr21	15140771	F	II
cg12179916	-0.00303894	0.57452	-12.8523	5.75711e-25	1.7622e-21	42.0559	chr12	22415911	F	II
cg12211471	-0.00202607	0.494159	-12.4605	5.43468e-24	1.29384e-20	39.8075	chr3	127962499	F	II
cg12433043	-0.00236167	0.428587	-12.6757	1.58232e-24	4.30043e-21	41.0432	chr6	100172017	R	II
cg12597822	-0.00232532	0.388282	-12.6065	2.35208e-24	6.13895e-21	40.6462	chr16	5508254	F	II
cg13588735	-0.00233753	0.48208	-8.38048	7.1454e-14	9.70686e-12	16.5449	chr15	27545710	F	II
cg13753443	-0.00200819	0.392951	-10.8887	4.63512e-20	3.53533e-17	30.752	chr9	72474258	F	II
cg14132585	-0.00213962	0.525404	-10.7414	1.083e-19	7.53059e-17	29.9039	chr5	96177498	F	II
cg14209784	-0.00257644	0.722498	-9.91168	1.2705e-17	4.94951e-15	25.1459	chr10	86970104	R	II	ADIRF-AS1
cg14377791	-0.00224074	0.295433	-10.9524	3.21069e-20	2.55207e-17	31.119	chr19	39679272	R	II	LGALS17A
cg14391737	-0.00272925	0.292554	-9.36246	2.9033e-16	7.79403e-14	22.0255	chr11	86802387	R	II
cg15197164	-0.00245564	0.227116	-16.3452	2.01199e-33	1.15857e-28	61.5855	chr10	70926135	F	II
cg15298434	-0.00202304	0.554904	-9.37774	2.6623e-16	7.22494e-14	22.1119	chr9	124024592	R	II
cg15526956	-0.00326239	0.582418	-11.4715	1.61019e-21	1.90684e-18	34.1115	chr16	64416447	F	II
cg15704699	-0.00277097	0.604749	-15.0569	2.31053e-30	3.25307e-26	54.5138	chr17	28112351	R	II
cg15739591	-0.00242365	0.591572	-7.44701	1.13884e-11	8.10172e-10	11.5119	chr7	153832387	F	II
cg16083866	-0.00337631	0.656434	-10.2422	1.91111e-18	9.39079e-16	27.0367	chr11	18776626	R	II
cg16129795	-0.00214593	0.356362	-9.56353	9.26343e-17	2.85633e-14	23.1643	chr18	57286166	R	II
cg16197834	-0.00249235	0.281997	-9.92042	1.20859e-17	4.74848e-15	25.1958	chr11	34926156	F	II
cg16245761	-0.00200209	0.397173	-10.456	5.59692e-19	3.17918e-16	28.2631	chr9	95363574	R	II
cg16358099	-0.00213552	0.30741	-11.9647	9.39217e-23	1.59951e-19	36.9547	chr10	93377077	R	II
cg16477213	-0.00229327	0.637548	-10.8106	7.26918e-20	5.31535e-17	30.3023	chr8	141392716	F	II
cg16676037	-0.00223758	0.296308	-10.646	1.87583e-19	1.22139e-16	29.3551	chr10	7417141	F	II
cg16867657	0.00494815	0.654839	26.398	2.70561e-54	2.49277e-48	109.898	chr6	11044644	R	I	ELOVL2-AS1
cg16899999	-0.00329298	0.531021	-11.0432	1.90259e-20	1.63112e-17	31.6421	chr10	23052785	F	II
cg17740900	-0.00308401	0.2036	-13.8375	2.12498e-27	1.20648e-23	47.6697	chr14	63799941	F	II
cg17754181	-0.00329753	0.235148	-15.0526	2.36566e-30	3.25307e-26	54.4901	chr12	66662812	F	II
cg18215449	-0.00284765	0.358258	-12.9196	3.92058e-25	1.25422e-21	42.4408	chr12	65695693	R	II
cg18247055	0.0020143	0.159376	12.4804	4.847e-24	1.1721e-20	39.9221	chr10	22345297	F	I	SPAG6
cg18840330	-0.00201713	0.448773	-6.87298	2.30609e-10	1.10511e-08	8.53612	chr2	223602622	R	II	SCG2
cg18893873	-0.00250118	0.530608	-9.82012	2.1444e-17	7.86507e-15	24.6237	chr13	75373113	R	II
cg19330965	-0.00321979	0.577944	-10.1971	2.47692e-18	1.17633e-15	26.7778	chr14	29716030	F	II
cg19617251	-0.00239933	0.370556	-11.6313	6.40897e-22	8.5453e-19	35.033	chr14	65961011	F	II
cg19724470	-0.00232858	0.223036	-8.55344	2.73818e-14	4.23499e-12	17.4986	chr9	5450936	R	II
cg19830530	-0.00204315	0.493378	-10.6181	2.2026e-19	1.40828e-16	29.1946	chr14	89900061	R	II
cg20267101	-0.00272678	0.33389	-11.4773	1.55701e-21	1.851e-18	34.1451	chr3	113287385	F	II	BOC
cg20348910	-0.00200178	0.193908	-10.8074	7.4027e-20	5.40441e-17	30.2841	chr15	46277865	F	II
cg20658027	-0.00262154	0.688656	-10.096	4.42078e-18	1.96954e-15	26.1995	chr2	134640640	R	II
cg20774283	-0.00219484	0.684799	-10.2658	1.6695e-18	8.3279e-16	27.1717	chr17	69828359	F	II
cg20816447	-0.00243009	0.182959	-14.6789	1.88747e-29	1.91097e-25	52.4067	chr4	15479157	F	II	CC2D2A
cg21700772	-0.00218498	0.627937	-11.2315	6.4219e-21	6.21638e-18	32.728	chr7	1604807	F	II
cg21869199	-0.00277351	0.766652	-12.335	1.11705e-23	2.41026e-20	39.0861	chr16	85396489	F	II
cg21971198	-0.00312579	0.389624	-14.4853	5.56454e-29	5.07604e-25	51.3222	chr5	71739029	F	II
cg22652747	-0.00236959	0.445848	-10.1054	4.1901e-18	1.87858e-15	26.253	chr15	36960691	F	II
cg22873218	-0.00270744	0.364256	-11.135	1.12081e-20	1.0124e-17	32.1711	chr17	68972214	R	II
cg23500537	0.00299701	0.482062	17.197	2.11497e-35	2.7837e-30	66.1596	chr5	141040234	F	II
cg24144244	-0.00203517	0.488956	-10.2339	2.00431e-18	9.8121e-16	26.9892	chr17	42941398	F	II
cg25256723	-0.00245259	0.636728	-13.5532	1.06238e-26	5.17885e-23	46.0565	chr1	169586706	R	II	F5
cg25896883	-0.00366047	0.36775	-13.793	2.73358e-27	1.52639e-23	47.4172	chr2	189407944	F	II
cg25951185	-0.00240318	0.443051	-10.2877	1.47234e-18	7.46981e-16	27.2971	chr2	61993497	R	II
cg25952512	-0.00268132	0.390604	-11.3251	3.74457e-21	3.88951e-18	33.2674	chr10	84452207	R	II
cg26544530	-0.00273801	0.426188	-15.4856	2.17142e-31	4.48449e-27	56.8865	chr13	28322689	F	II
cg26700830	-0.00475509	0.395714	-15.9084	2.14897e-32	8.60053e-28	59.208	chrX	11406627	F	II
cg27099280	0.00203858	0.124168	12.876	5.02998e-25	1.56037e-21	42.1911	chr15	72319863	R	I	CELF6
cg27447795	-0.0020419	0.130071	-14.9973	3.2149e-30	4.14176e-26	54.1824	chr1	45843421	R	II
cg27511380	-0.00302109	0.316143	-11.1911	8.1108e-21	7.60199e-18	32.4945	chrX	121308501	F	II
cg27571448	-0.00218394	0.600664	-11.33	3.63977e-21	3.8021e-18	33.2958	chr9	71628410	F	II
cg27589809	-0.00267748	0.736337	-12.3405	1.0824e-23	2.34647e-20	39.1176	chr3	50612979	F	II	CISH

## Sheet: male-80
Age-related differential methylation positions changed at 80 years old of male
CpG	Δbeta/year	AveExpr	t	P.Value	adj.P.Val	B	CHR	MAPINFO	Strand	Type	gene
cg00303541	0.00321054	0.538849	7.37518	1.66799e-11	1.13106e-09	11.134	chr3	51707264	F	II
cg00601631	-0.00208125	0.36857	-11.2108	7.23687e-21	6.9094e-18	32.6085	chr1	37454921	R	II	ZC3H12A-DT
cg00957901	-0.00244744	0.629975	-8.63542	1.73472e-14	2.8464e-12	17.9526	chr4	41612825	F	II	LIMCH1
cg02673352	-0.00207592	0.565537	-6.10944	1.06455e-08	3.02206e-07	4.75951	chr2	187264007	R	II
cg02858060	-0.0021283	0.207597	-11.3742	2.82159e-21	3.07285e-18	33.5504	chr3	95722173	F	II
cg02996256	-0.00221104	0.177608	-8.92218	3.48596e-15	6.95783e-13	19.5496	chr13	51994875	F	II
cg04367531	-0.0020036	0.443171	-6.64225	7.50554e-10	3.06385e-08	7.37119	chr20	17885967	R	II
cg05282032	-0.00237266	0.540774	-11.715	3.957e-22	5.66986e-19	35.5155	chr3	101196488	F	II
cg05727022	-0.00230786	0.521746	-8.40474	6.24797e-14	8.63168e-12	16.6783	chr3	158525764	F	II	UC.134
cg06983026	-0.003048	0.550483	-11.0532	1.79613e-20	1.54802e-17	31.6996	chr7	2305268	R	II
cg07941738	-0.00268417	0.466242	-7.61301	4.69037e-12	3.74406e-10	12.391	chr5	45521120	F	II
cg08983814	-0.00212778	0.38135	-8.33319	9.27907e-14	1.21904e-11	16.2851	chr17	69828245	R	II
cg08997126	-0.00419114	0.436597	-14.1456	3.74063e-28	2.59125e-24	49.4114	chr1	170200835	R	II
cg10608615	-0.00204535	0.552432	-12.607	2.34578e-24	6.13895e-21	40.6488	chr5	170353743	R	II	KCNIP1
cg12619254	-0.0020128	0.430833	-9.80907	2.28403e-17	8.30449e-15	24.5608	chr6	38933694	F	II
cg12952557	-0.00218816	0.482227	-8.78001	7.73583e-15	1.39696e-12	18.7562	chr8	105322154	F	II
cg13705457	-0.00212145	0.557826	-9.87105	1.60281e-17	6.09714e-15	24.9141	chr11	34570707	R	II
cg14543780	-0.00221436	0.518931	-13.3264	3.85454e-26	1.62161e-22	44.7649	chr4	7766848	F	II
cg14643561	-0.00258474	0.614064	-6.67848	6.24334e-10	2.61013e-08	7.55285	chr10	9239485	R	II
cg15739591	-0.00242365	0.591572	-7.44701	1.13884e-11	8.10172e-10	11.5119	chr7	153832387	F	II
cg16260931	-0.00213374	0.40518	-9.71259	3.96181e-17	1.34994e-14	24.0114	chr17	19469451	R	II
cg16370293	-0.00531776	0.549401	-12.5445	3.3566e-24	8.44958e-21	40.29	chr11	57904490	R	II
cg16370294	-0.00415055	0.376883	-11.3456	3.32771e-21	3.52406e-18	33.3854	chr11	57904494	R	II
cg16375762	-0.00211047	0.451996	-6.39128	2.65275e-09	9.12137e-08	6.1267	chr2	201422650	R	II
cg17472736	-0.00239733	0.730844	-8.89006	4.17479e-15	8.14548e-13	19.3701	chr12	15982097	R	II
cg17814758	-0.00255138	0.523424	-9.71259	3.96192e-17	1.34994e-14	24.0113	chr5	45192434	F	II
cg18738190	-0.00254078	0.409127	-10.0438	5.96386e-18	2.55925e-15	25.9007	chr10	71980533	R	II
cg18748354	-0.00211564	0.548586	-7.96716	6.91111e-13	7.01338e-11	14.2907	chr17	17032171	R	II
cg18933331	-0.00268987	0.445866	-15.6981	6.77345e-32	1.7335e-27	58.0557	chr1	109643796	F	II
cg20094837	-0.0028343	0.565531	-10.7719	9.08245e-20	6.44682e-17	30.0798	chr13	34941438	R	II	NBEA
cg20468415	-0.00209396	0.658288	-8.195	1.98661e-13	2.36385e-11	15.5287	chr8	41735455	R	II
cg20988565	-0.00271173	0.442659	-11.599	7.71863e-22	1.00067e-18	34.847	chr8	105322105	R	II
cg21213853	0.00295221	0.763138	7.01067	1.13088e-10	5.97911e-09	9.24024	chr3	51707457	R	II
cg21800537	-0.00297052	0.455052	-8.64266	1.66614e-14	2.7456e-12	17.9927	chr4	12555242	F	II
cg21868776	-0.00223578	0.588407	-13.2418	6.23884e-26	2.42534e-22	44.2823	chr16	85377155	F	II
cg23453610	-0.00271438	0.567908	-6.98535	1.2898e-10	6.69336e-09	9.11027	chr2	195038361	R	II
cg24369989	0.00200204	0.622203	10.6622	1.70887e-19	1.1222e-16	29.4482	chr15	78641465	F	I	CHRNB4
cg24895371	-0.00278797	0.350378	-11.2286	6.53213e-21	6.30846e-18	32.7109	chr1	188938162	F	II
cg26029052	-0.00259668	0.416117	-10.4405	6.11755e-19	3.43887e-16	28.1742	chr22	17578266	R	II
cg26748477	-0.00226547	0.617085	-13.5046	1.39997e-26	6.64864e-23	45.7799	chr17	40360163	R	II
