# Supplementary material for: DNA methylation clocks for estimating biological age in Chinese cohorts
Source: Protein Cell. 2024 Mar 14;15(8):575–93. doi: 10.1093/procel/pwae011 (PMC11259550; doi:10.1093/procel/pwae011)
Supplement: pwae011_suppl_Supplementary_Materials [file pwae011_suppl_supplementary_materials.zip › pwae011_suppl_supplementary_tables_s4.xlsx]

## Sheet: Probe-gene pairs
Age-related probe-gene pairs
GeneID	Probe	Gene Symbol	Distance	Sides	P.value	Empirical P.value	Gene type	Gene coefficient with age (BMI corrected)	Gene P.value	Gene adj.P.value
ENSG00000015479	cg08220120	MATR3	-60350	L6	0.0290863	0.0265973	protein_coding	-0.37152	6.96736e-05	0.00504975
ENSG00000048052	cg17508941	HDAC9	-141240	L5	0.0163601	0.00749925	protein_coding	-0.463064	3.97638e-07	0.000123209
ENSG00000054277	cg14156405	OPN3	233116	R4	0.0012186	0.00139986	protein_coding	-0.327155	0.000516047	0.0207889
ENSG00000054277	cg13849378	OPN3	233071	R4	0.00873642	0.0135986	protein_coding	-0.327155	0.000516047	0.0207889
ENSG00000070018	cg00748589	LRP6	615471	R9	0.0150056	0.0150985	protein_coding	-0.367792	8.33961e-05	0.00578982
ENSG00000072195	cg20065463	SPEG	16410	R2	0.0163601	0.0280972	protein_coding	-0.537946	1.61657e-09	1.59188e-06
ENSG00000072195	cg24927800	SPEG	16352	R2	0.000533692	0.00109989	protein_coding	-0.537946	1.61657e-09	1.59188e-06
ENSG00000072195	cg18182399	SPEG	16391	R2	0.0193854	0.0319968	protein_coding	-0.537946	1.61657e-09	1.59188e-06
ENSG00000073712	cg01873886	FERMT2	-1000671	L9	0.0163601	0.010099	protein_coding	-0.325851	0.000544946	0.0214851
ENSG00000088205	cg22545206	DDX18	-27543	L3	0.00795339	0.00329967	protein_coding	-0.378757	4.88361e-05	0.00398351
ENSG00000089876	cg11668923	DHX32	-491930	L5	0.00325385	0.0148985	protein_coding	-0.342047	0.000272274	0.0131489
ENSG00000089876	cg18932726	DHX32	-1009135	L10	4.43121e-06	9.999e-05	protein_coding	-0.342047	0.000272274	0.0131489
ENSG00000089876	cg05237641	DHX32	-492301	L5	8.68977e-05	0.00049995	protein_coding	-0.342047	0.000272274	0.0131489
ENSG00000089876	cg05181041	DHX32	-491935	L5	0.000967872	0.00439956	protein_coding	-0.342047	0.000272274	0.0131489
ENSG00000089876	cg14621053	DHX32	-492309	L5	0.000967872	0.00439956	protein_coding	-0.342047	0.000272274	0.0131489
ENSG00000089876	cg13488201	DHX32	-492317	L5	0.0163601	0.0455954	protein_coding	-0.342047	0.000272274	0.0131489
ENSG00000091164	cg07519816	TXNL1	816841	R8	0.0268755	0.0422958	protein_coding	-0.360364	0.000118557	0.00730001
ENSG00000091483	cg14156405	FH	140615	R2	0.000533692	0.00119988	protein_coding	-0.453951	7.13398e-07	0.000195798
ENSG00000091483	cg13849378	FH	140570	R2	0.00540438	0.0145985	protein_coding	-0.453951	7.13398e-07	0.000195798
ENSG00000095002	cg06144198	MSH2	-8129	L2	0.0150056	0.010099	protein_coding	-0.433888	2.43736e-06	0.000466921
ENSG00000096384	cg05865665	HSP90AB1	-31853	L4	0.0290863	0.0194981	protein_coding	-0.320375	0.000683217	0.0254994
ENSG00000096872	cg13811417	IFT74	1269407	R9	0.049136	0.0323968	protein_coding	-0.323104	0.000610727	0.023356
ENSG00000100353	cg06784448	EIF3D	-174320	L4	0.002636	0.00249975	protein_coding	-0.348797	0.000201602	0.0106542
ENSG00000100353	cg18284157	EIF3D	-174318	L4	0.000765335	0.00069993	protein_coding	-0.348797	0.000201602	0.0106542
ENSG00000100600	cg16086620	LGMN	-174509	L5	0.0115049	0.0221978	protein_coding	-0.439699	1.72138e-06	0.000356523
ENSG00000100600	cg21620282	LGMN	-174580	L5	0.00489351	0.00939906	protein_coding	-0.439699	1.72138e-06	0.000356523
ENSG00000103723	cg27578811	AP3B2	11808	R2	0.00236869	0.0275972	protein_coding	-0.352402	0.000171226	0.00944464
ENSG00000103723	cg04140663	AP3B2	12109	R2	0.00293028	0.029697	protein_coding	-0.352402	0.000171226	0.00944464
ENSG00000105137	cg05923226	SYDE1	96696	R4	0.00152753	0.00159984	protein_coding	-0.355618	0.000147774	0.00848561
ENSG00000105137	cg14556683	SYDE1	-117182	L6	0.00723276	0.00949905	protein_coding	-0.355618	0.000147774	0.00848561
ENSG00000105137	cg02489552	SYDE1	96681	R4	0.017069	0.020298	protein_coding	-0.355618	0.000147774	0.00848561
ENSG00000106484	cg00094518	MEST	-272415	L7	0.00442612	0.00649935	protein_coding	-0.300955	0.00147327	0.0425377
ENSG00000106624	cg14871932	AEBP1	-31161	L5	0.00795339	0.0222978	protein_coding	-0.397782	1.84208e-05	0.00201996
ENSG00000106633	cg14871932	GCK	0	L1	0.0268664	0.0352965	protein_coding	-0.346073	0.000227774	0.0116713
ENSG00000107949	cg11668923	BCCIP	-534671	L7	0.0339623	0.0185981	protein_coding	-0.405862	1.19529e-05	0.00146511
ENSG00000107949	cg14621053	BCCIP	-535050	L7	0.017818	0.00969903	protein_coding	-0.405862	1.19529e-05	0.00146511
ENSG00000107949	cg05237641	BCCIP	-535042	L7	0.00489351	0.00149985	protein_coding	-0.405862	1.19529e-05	0.00146511
ENSG00000109911	cg01867395	ELP4	-34081	L3	0.002636	0.00169983	protein_coding	-0.305617	0.00123086	0.0379156
ENSG00000111843	cg16867657	TMEM14C	-313514	L10	0.000114146	0.00029997	protein_coding	-0.343646	0.000253712	0.0125817
ENSG00000111843	cg21572722	TMEM14C	-313531	L10	0.00190635	0.00509949	protein_coding	-0.343646	0.000253712	0.0125817
ENSG00000111843	cg24724428	TMEM14C	-313525	L10	0.00236869	0.00579942	protein_coding	-0.343646	0.000253712	0.0125817
ENSG00000116120	cg10269365	FARSB	268264	R8	0.00795339	0.00689931	protein_coding	-0.458477	5.34764e-07	0.000157255
ENSG00000116251	cg18235937	RPL22	0	L1	0.0163601	0.009999	protein_coding	-0.378978	4.83029e-05	0.00394699
ENSG00000116857	cg22213391	TMEM9	243361	R7	0.049136	0.0358964	protein_coding	-0.318192	0.000746783	0.0269988
ENSG00000116857	cg08692937	TMEM9	243399	R7	0.0268755	0.0170983	protein_coding	-0.318192	0.000746783	0.0269988
ENSG00000117054	cg22694818	ACADM	594064	R6	0.00958624	0.00889911	protein_coding	-0.497579	3.70224e-08	1.94233e-05
ENSG00000117322	cg21106486	CR2	-179843	L7	0.00360922	0.00559944	protein_coding	-0.420493	5.30507e-06	0.000808312
ENSG00000117322	cg11509345	CR2	-179485	L7	0.0017074	0.00239976	protein_coding	-0.420493	5.30507e-06	0.000808312
ENSG00000119147	cg17268658	C2orf40	663955	R4	2.3139e-06	9.999e-05	protein_coding	-0.615373	1.07897e-12	4.98139e-09
ENSG00000119147	cg06639320	C2orf40	663961	R4	4.30842e-05	0.00029997	protein_coding	-0.615373	1.07897e-12	4.98139e-09
ENSG00000119147	cg22454769	C2orf40	663933	R4	1.53866e-05	9.999e-05	protein_coding	-0.615373	1.07897e-12	4.98139e-09
ENSG00000120992	cg26059468	LYPLA1	-356001	L8	0.0425188	0.0321968	protein_coding	-0.39177	2.52315e-05	0.00251053
ENSG00000120992	cg00123055	LYPLA1	-356373	L8	0.0314462	0.0208979	protein_coding	-0.39177	2.52315e-05	0.00251053
ENSG00000121413	cg08701621	ZSCAN18	24784	R2	0.049136	0.0482952	protein_coding	-0.381772	4.20107e-05	0.0035594
ENSG00000121413	cg20449685	ZSCAN18	49475	R5	0.00795339	0.00479952	protein_coding	-0.381772	4.20107e-05	0.0035594
ENSG00000121413	cg06454760	ZSCAN18	24776	R2	0.049136	0.0482952	protein_coding	-0.381772	4.20107e-05	0.0035594
ENSG00000121413	cg10132208	ZSCAN18	49661	R5	0.0105075	0.00729927	protein_coding	-0.381772	4.20107e-05	0.0035594
ENSG00000121413	cg14886059	ZSCAN18	50202	R5	0.00212615	0.00089991	protein_coding	-0.381772	4.20107e-05	0.0035594
ENSG00000121413	cg25537993	ZSCAN18	50021	R5	0.0115049	0.00859914	protein_coding	-0.381772	4.20107e-05	0.0035594
ENSG00000121413	cg02473540	ZSCAN18	24749	R2	0.0366415	0.0352965	protein_coding	-0.381772	4.20107e-05	0.0035594
ENSG00000121413	cg05983315	ZSCAN18	49366	R5	0.049136	0.0482952	protein_coding	-0.381772	4.20107e-05	0.0035594
ENSG00000121413	cg12259537	ZSCAN18	80509	R8	0.000765335	0.00039996	protein_coding	-0.381772	4.20107e-05	0.0035594
ENSG00000124006	cg24927800	OBSL1	132235	R10	0.0193854	0.030097	protein_coding	-0.309959	0.00103833	0.0338543
ENSG00000124006	cg20065463	OBSL1	132293	R10	0.0339623	0.0481952	protein_coding	-0.309959	0.00103833	0.0338543
ENSG00000124787	cg24920126	RPP40	-82968	L6	0.0193854	0.0316968	protein_coding	-0.477812	1.48858e-07	5.72708e-05
ENSG00000125703	cg08244360	ATG4C	-459199	L7	0.00442612	0.0049995	protein_coding	-0.313484	0.000902692	0.030764
ENSG00000125703	cg18279094	ATG4C	-458859	L6	0.0339623	0.0405959	protein_coding	-0.313484	0.000902692	0.030764
ENSG00000127955	cg06809544	GNAI1	681603	R3	0.0163601	0.0327967	protein_coding	-0.631217	1.86997e-13	9.59253e-10
ENSG00000127955	cg19507068	GNAI1	0	L1	0.0105075	0.0211979	protein_coding	-0.631217	1.86997e-13	9.59253e-10
ENSG00000132326	cg24127874	PER2	2818	R1	0.0193854	0.00789921	protein_coding	-0.295085	0.00183992	0.0493581
ENSG00000132518	cg14918082	GUCY2D	72673	R4	0.017818	0.0267973	protein_coding	-0.42711	3.62784e-06	0.000613518
ENSG00000132518	cg13407335	GUCY2D	73058	R4	0.017818	0.0267973	protein_coding	-0.42711	3.62784e-06	0.000613518
ENSG00000132932	cg18815647	ATP8A2	201531	R9	0.00489351	0.0089991	protein_coding	-0.404527	1.28483e-05	0.00154474
ENSG00000134028	cg12754260	ADAMDEC1	-505491	L4	0.0150056	0.0119988	protein_coding	-0.3589	0.000126938	0.00758149
ENSG00000134765	cg09319843	DSC1	2951628	R9	0.0268755	0.0226977	protein_coding	-0.360743	0.000116471	0.00724697
ENSG00000134765	cg02935338	DSC1	2953350	R9	0.0150056	0.0117988	protein_coding	-0.360743	0.000116471	0.00724697
ENSG00000134765	cg13464915	DSC1	2951995	R9	0.0457312	0.039996	protein_coding	-0.360743	0.000116471	0.00724697
ENSG00000134765	cg14312538	DSC1	2951487	R9	0.00212615	0.0009999	protein_coding	-0.360743	0.000116471	0.00724697
ENSG00000135218	cg06809544	CD36	917223	R6	0.00596213	0.0145985	protein_coding	-0.324879	0.000567433	0.0221261
ENSG00000135318	cg02106850	NT5E	685714	R7	0.00489351	0.00819918	protein_coding	-0.668435	1.99674e-15	1.53642e-11
ENSG00000136002	cg23606718	ARHGEF4	80560	R3	0.0012186	0.0029997	protein_coding	-0.65636	9.33924e-15	5.38968e-11
ENSG00000136014	cg01123334	USP44	0	L1	0.00723276	0.0360964	protein_coding	-0.384283	3.70185e-05	0.00328667
ENSG00000136247	cg05732750	ZDHHC4	-75039	L6	0.0248067	0.0244976	protein_coding	-0.317896	0.000755807	0.0272558
ENSG00000138660	cg05835105	AP1AR	1609490	R8	0.0339623	0.0331967	protein_coding	-0.486334	8.25852e-08	3.76328e-05
ENSG00000140955	cg00021600	ADAD2	221135	R9	0.000712997	0.00549945	protein_coding	-0.393026	2.36387e-05	0.00241449
ENSG00000144401	cg13278353	METTL21A	-145289	L6	0.0137486	0.0388961	protein_coding	-0.374188	6.11796e-05	0.004638
ENSG00000144455	cg04222358	SUMF1	1602240	R9	0.00657033	0.00979902	protein_coding	-0.304328	0.00129395	0.0389179
ENSG00000144455	cg06598836	SUMF1	1601797	R9	0.0228732	0.0391961	protein_coding	-0.304328	0.00129395	0.0389179
ENSG00000146072	cg27250236	TNFRSF21	-758975	L10	0.00657033	0.0259974	protein_coding	-0.487302	7.71625e-08	3.59452e-05
ENSG00000146281	cg21288889	PM20D2	63090	R3	9.96503e-05	9.999e-05	protein_coding	-0.396081	2.01477e-05	0.00213344
ENSG00000147592	cg11160054	LACTB2	-879021	L6	0.00958624	0.030497	protein_coding	-0.415428	7.05815e-06	0.00100574
ENSG00000148143	cg14185918	ZNF462	-474050	L10	0.00489351	0.00629937	protein_coding	-0.387492	3.14457e-05	0.00294427
ENSG00000150760	cg18932726	DOCK1	0	L1	0.017818	0.0143986	protein_coding	-0.319634	0.000704196	0.0259468
ENSG00000152443	cg00983956	ZNF776	37493	R3	0.00442612	0.00129987	protein_coding	-0.313326	0.000908427	0.0308384
ENSG00000152454	cg25537993	ZNF256	-86138	L7	0.049136	0.0236976	protein_coding	-0.309499	0.00105733	0.0342558
ENSG00000152763	cg22654157	WDR78	-210127	L4	0.0339623	0.0241976	protein_coding	-0.297205	0.00169891	0.0467154
ENSG00000152763	cg10552807	WDR78	1020517	R7	0.0366415	0.0291971	protein_coding	-0.297205	0.00169891	0.0467154
ENSG00000152990	cg00688962	GPR125	396125	R1	9.96503e-05	0.0059994	protein_coding	-0.504235	2.27111e-08	1.36172e-05
ENSG00000154153	cg16150752	FAM134B	293073	R5	0.00873642	0.0174983	protein_coding	-0.611433	1.64334e-12	6.32246e-09
ENSG00000154153	cg26422488	FAM134B	-318782	L7	0.0290863	0.0487951	protein_coding	-0.611433	1.64334e-12	6.32246e-09
ENSG00000154153	cg06577205	FAM134B	972431	R7	0.0228732	0.0405959	protein_coding	-0.611433	1.64334e-12	6.32246e-09
ENSG00000154358	cg04193160	OBSCN	0	L1	0.00596213	0.00629937	protein_coding	-0.45094	8.62163e-07	0.00022362
ENSG00000154358	cg01557798	OBSCN	0	L1	0.00212615	0.00149985	protein_coding	-0.45094	8.62163e-07	0.00022362
ENSG00000154358	cg03054277	OBSCN	0	L1	0.0268755	0.0314969	protein_coding	-0.45094	8.62163e-07	0.00022362
ENSG00000156171	cg15726426	DRAM2	443114	R8	0.00152753	0.00129987	protein_coding	-0.336775	0.000342693	0.0156184
ENSG00000156471	cg15747595	PTDSS1	-940656	L8	0.017818	0.0129987	protein_coding	-0.342166	0.00027085	0.0131213
ENSG00000162373	cg21834207	BEND5	-1247185	L7	0.0137486	0.0333967	protein_coding	-0.359067	0.000125954	0.00755702
ENSG00000162373	cg13678973	BEND5	-1271228	L8	0.00489351	0.0142986	protein_coding	-0.359067	0.000125954	0.00755702
ENSG00000162600	cg16080552	OMA1	-30724	L3	0.0268755	0.00909909	protein_coding	-0.310034	0.00103525	0.0338016
ENSG00000162623	cg22694818	TYW3	-363607	L3	0.0248067	0.0141986	protein_coding	-0.402461	1.43589e-05	0.00166563
ENSG00000162843	cg13849378	WDR64	295247	R6	0.0290863	0.019998	protein_coding	-0.385395	3.49914e-05	0.00316141
ENSG00000162843	cg14156405	WDR64	295292	R6	0.0193854	0.0123988	protein_coding	-0.385395	3.49914e-05	0.00316141
ENSG00000162913	cg03054277	C1orf145	0	R1	0.0339623	0.00959904	protein_coding	-0.349883	0.000191962	0.0102694
ENSG00000163520	cg18603228	FBLN2	0	L1	0.00540438	0.0352965	protein_coding	-0.696579	4.08117e-17	6.28064e-13
ENSG00000163520	cg01896761	FBLN2	0	L1	0.00212615	0.0220978	protein_coding	-0.696579	4.08117e-17	6.28064e-13
ENSG00000164066	cg26114043	INTU	49	L1	2.79011e-05	0.00089991	protein_coding	-0.369588	7.65e-05	0.00540039
ENSG00000166704	cg06454760	ZNF606	-55709	L7	0.0290863	0.0480952	protein_coding	-0.322584	0.000623955	0.0237483
ENSG00000166704	cg25537993	ZNF606	-30464	L4	0.00108663	0.00139986	protein_coding	-0.322584	0.000623955	0.0237483
ENSG00000166704	cg12259537	ZNF606	0	L1	0.000602504	0.00069993	protein_coding	-0.322584	0.000623955	0.0237483
ENSG00000166704	cg09907936	ZNF606	-55748	L7	0.00360922	0.00759924	protein_coding	-0.322584	0.000623955	0.0237483
ENSG00000166704	cg02473540	ZNF606	-55736	L7	0.0268755	0.0415958	protein_coding	-0.322584	0.000623955	0.0237483
ENSG00000166704	cg08701621	ZNF606	-55701	L7	0.017818	0.0319968	protein_coding	-0.322584	0.000623955	0.0237483
ENSG00000166704	cg20449685	ZNF606	-31010	L4	0.0125835	0.0212979	protein_coding	-0.322584	0.000623955	0.0237483
ENSG00000166704	cg14886059	ZNF606	-30283	L4	0.00152753	0.00249975	protein_coding	-0.322584	0.000623955	0.0237483
ENSG00000166704	cg05983315	ZNF606	-31119	L4	0.00795339	0.0137986	protein_coding	-0.322584	0.000623955	0.0237483
ENSG00000166704	cg24368848	ZNF606	-30442	L4	0.0163601	0.0294971	protein_coding	-0.322584	0.000623955	0.0237483
ENSG00000166770	cg19811761	ZNF667-AS1	-6986	L2	0.017818	0.0351965	lincRNA	-0.326897	0.000521648	0.0209058
ENSG00000166770	cg00674365	ZNF667-AS1	-7033	L2	0.0268755	0.0444956	lincRNA	-0.326897	0.000521648	0.0209058
ENSG00000166971	cg07336350	AKTIP	-783803	L9	0.0394913	0.0309969	protein_coding	-0.347803	0.00021081	0.010985
ENSG00000167383	cg01278873	ZNF229	157582	R6	0.00442612	0.00829917	protein_coding	-0.416976	6.47137e-06	0.000948476
ENSG00000167383	cg07894352	ZNF229	157690	R6	0.002636	0.00529947	protein_coding	-0.416976	6.47137e-06	0.000948476
ENSG00000169251	cg07553761	NMD3	654505	R11	0.017818	0.00929907	protein_coding	-0.447648	1.05841e-06	0.000255835
ENSG00000169255	cg07553761	B3GALNT1	633692	R10	0.00190635	0.00169983	protein_coding	-0.372009	6.80373e-05	0.00497602
ENSG00000169855	cg11033835	ROBO1	1558528	R2	0.00657033	0.0259974	protein_coding	-0.694402	5.60234e-17	6.46622e-13
ENSG00000170142	cg13790603	UBE2E1	-603670	L8	0.0366415	0.0351965	protein_coding	-0.37569	5.68314e-05	0.00440973
ENSG00000171492	cg18322569	LRRC8D	-780606	L6	0.0013651	0.010499	protein_coding	-0.429355	3.18307e-06	0.000558154
ENSG00000171649	cg00983956	ZIK1	-115523	L10	0.00657033	0.00519948	protein_coding	-0.299614	0.00155063	0.043974
ENSG00000173890	cg14051544	GPR160	-500094	L10	0.0115049	0.0342966	protein_coding	-0.50579	2.02313e-08	1.24538e-05
ENSG00000174326	cg10137837	SLC16A11	18205	R2	0.0366415	0.0436956	protein_coding	-0.35438	0.000156427	0.00886699
ENSG00000174749	cg05835105	C4orf32	1523150	R5	0.00293028	0.00789921	protein_coding	-0.450122	9.07426e-07	0.000234045
ENSG00000176293	cg06454760	ZNF135	178	L1	0.0193854	0.0235976	protein_coding	-0.370624	7.2764e-05	0.005224
ENSG00000176293	cg12259537	ZNF135	55911	R6	0.0013651	0.00119988	protein_coding	-0.370624	7.2764e-05	0.005224
ENSG00000176293	cg10132208	ZNF135	25063	R3	0.0193854	0.0235976	protein_coding	-0.370624	7.2764e-05	0.005224
ENSG00000176293	cg24368848	ZNF135	25445	R3	0.0137486	0.0155984	protein_coding	-0.370624	7.2764e-05	0.005224
ENSG00000176293	cg08701621	ZNF135	186	L1	0.0268755	0.0310969	protein_coding	-0.370624	7.2764e-05	0.005224
ENSG00000176293	cg14886059	ZNF135	25604	R3	0.000221338	0.00029997	protein_coding	-0.370624	7.2764e-05	0.005224
ENSG00000176293	cg09907936	ZNF135	139	L1	0.00212615	0.00229977	protein_coding	-0.370624	7.2764e-05	0.005224
ENSG00000176293	cg20449685	ZNF135	24877	R3	0.017818	0.0210979	protein_coding	-0.370624	7.2764e-05	0.005224
ENSG00000176293	cg02473540	ZNF135	151	L1	0.0105075	0.0117988	protein_coding	-0.370624	7.2764e-05	0.005224
ENSG00000176293	cg05983315	ZNF135	24768	R3	0.0314462	0.039696	protein_coding	-0.370624	7.2764e-05	0.005224
ENSG00000176293	cg25537993	ZNF135	25423	R3	0.00152753	0.00129987	protein_coding	-0.370624	7.2764e-05	0.005224
ENSG00000176749	cg24550644	CDK5R1	-27929	L3	0.000765335	0.00019998	protein_coding	-0.337482	0.000332364	0.015282
ENSG00000178163	cg23995914	ZNF518B	-193	L1	0.000967872	9.999e-05	protein_coding	-0.396125	2.01013e-05	0.00213342
ENSG00000181163	cg00871487	NPM1	525339	R9	0.017818	0.0172983	protein_coding	-0.466451	3.18595e-07	0.000101441
ENSG00000181163	cg23128634	NPM1	525330	R9	0.0115049	0.0089991	protein_coding	-0.466451	3.18595e-07	0.000101441
ENSG00000181894	cg25537993	ZNF329	92435	R6	0.0314462	0.0221978	protein_coding	-0.395958	2.02792e-05	0.00213756
ENSG00000181894	cg24368848	ZNF329	92457	R6	0.0425188	0.0322968	protein_coding	-0.395958	2.02792e-05	0.00213756
ENSG00000181894	cg09907936	ZNF329	67151	R3	0.0290863	0.019998	protein_coding	-0.395958	2.02792e-05	0.00213756
ENSG00000181894	cg12259537	ZNF329	122923	R9	0.0228732	0.0142986	protein_coding	-0.395958	2.02792e-05	0.00213756
ENSG00000183780	cg25191850	SLC35F3	291044	R3	0.0248067	0.0250975	protein_coding	-0.303576	0.00133209	0.0397544
ENSG00000183780	cg11382055	SLC35F3	291267	R3	0.0425188	0.0450955	protein_coding	-0.303576	0.00133209	0.0397544
ENSG00000184709	cg13579295	LRRC26	-5241	L3	8.68977e-05	0.00029997	protein_coding	-0.563018	1.8594e-10	2.99684e-07
ENSG00000185467	cg18952796	KPNA7	524562	R8	0.023977	0.0138986	protein_coding	-0.414703	7.34958e-06	0.00102512
ENSG00000185467	cg08315202	KPNA7	525189	R8	0.0374232	0.0225977	protein_coding	-0.414703	7.34958e-06	0.00102512
ENSG00000185875	cg13206721	THNSL1	-147756	L3	0.0105075	0.00709929	protein_coding	-0.372791	6.54973e-05	0.00484596
ENSG00000187566	cg22736354	NHLRC1	0	L1	0.000286214	0.00709929	protein_coding	-0.343022	0.000260811	0.0127825
ENSG00000187862	cg25773262	TTC24	-60292	L9	0.00958624	0.0079992	protein_coding	-0.323849	0.000592193	0.0228453
ENSG00000196542	cg07553761	SPTSSB	894601	R15	0.00795339	0.00729927	protein_coding	-0.44911	9.66494e-07	0.000245171
ENSG00000196628	cg07519816	TCF4	-115577	L2	0.0394913	0.0336966	protein_coding	-0.390062	2.75593e-05	0.00267865
ENSG00000196867	cg19811761	ZFP28	31293	R3	0.00596213	0.00359964	protein_coding	-0.333759	0.000390176	0.0170731
ENSG00000196867	cg00674365	ZFP28	31246	R3	0.0268755	0.0205979	protein_coding	-0.333759	0.000390176	0.0170731
ENSG00000197093	cg00048759	GAL3ST4	-9048	L3	0.0228732	0.0307969	protein_coding	-0.394994	2.1331e-05	0.00222808
ENSG00000198046	cg19811761	ZNF667	-29587	L3	0.0248067	0.0361964	protein_coding	-0.41257	8.27516e-06	0.00113032
ENSG00000198732	cg19937979	SMOC1	280931	R5	0.0248067	0.0324968	protein_coding	-0.434148	2.40017e-06	0.000463645
ENSG00000198791	cg26333902	CNOT7	-250313	L5	0.0425188	0.0247975	protein_coding	-0.406178	1.17493e-05	0.00145038
ENSG00000198835	cg01557798	GJC2	-53100	L4	0.00325385	0.0147985	protein_coding	-0.313126	0.0009157	0.031023
ENSG00000198835	cg04193160	GJC2	-52891	L4	0.00190635	0.00839916	protein_coding	-0.313126	0.0009157	0.031023
ENSG00000201370	cg19078576	Y_RNA	-594672	L10	7.77916e-05	0.00019998	misc_RNA	-0.295626	0.00180294	0.0486439
ENSG00000201370	cg09017434	Y_RNA	443451	R8	0.00242073	0.0112989	misc_RNA	-0.295626	0.00180294	0.0486439
ENSG00000201370	cg06577205	Y_RNA	1122397	R10	0.000992566	0.00379962	misc_RNA	-0.295626	0.00180294	0.0486439
ENSG00000201370	cg17712694	Y_RNA	443043	R8	0.0048161	0.0212979	misc_RNA	-0.295626	0.00180294	0.0486439
ENSG00000201370	cg26422488	Y_RNA	-312745	L5	0.000673714	0.00209979	misc_RNA	-0.295626	0.00180294	0.0486439
ENSG00000201370	cg16150752	Y_RNA	443039	R8	0.00722391	0.0280972	misc_RNA	-0.295626	0.00180294	0.0486439
ENSG00000203668	cg14156405	CHML	271867	R5	0.0314462	0.009999	protein_coding	-0.413788	7.73415e-06	0.00107228
ENSG00000203668	cg13849378	CHML	271822	R5	0.0290863	0.00889911	protein_coding	-0.413788	7.73415e-06	0.00107228
ENSG00000204519	cg00983956	ZNF551	0	L1	0.0193854	0.00429957	protein_coding	-0.329554	0.000466551	0.0194052
ENSG00000204961	cg25500080	PCDHA9	0	R1	0.0400766	0.00879912	protein_coding	-0.326284	0.000535186	0.0211727
ENSG00000212916	cg11382055	MAP10	-803317	L9	9.96503e-05	0.00179982	protein_coding	-0.348395	0.000205283	0.0107788
ENSG00000212916	cg25191850	MAP10	-803540	L9	0.000368454	0.00779922	protein_coding	-0.348395	0.000205283	0.0107788
ENSG00000213553	cg20408276	RPLP0P6	408332	R10	0.0366415	0.0406959	pseudogene	-0.308863	0.00108413	0.0349038
ENSG00000214279	cg02616786	RP11-108K14.4	0	R1	0.00596213	0.00279972	pseudogene	-0.352701	0.00016891	0.0093392
ENSG00000214279	cg19623624	RP11-108K14.4	0	R1	0.0425188	0.0342966	pseudogene	-0.352701	0.00016891	0.0093392
ENSG00000214279	cg17796960	RP11-108K14.4	0	R1	0.0425188	0.0342966	pseudogene	-0.352701	0.00016891	0.0093392
ENSG00000214301	cg16262614	RP11-91K8.4	-254621	L9	0.00377661	0.00819918	pseudogene	-0.376501	5.46073e-05	0.00428333
ENSG00000214389	cg08315202	RPS3AP26	-230109	L5	0.0268755	0.0170983	pseudogene	-0.332598	0.000410024	0.0176341
ENSG00000224566	cg01557798	FAM96AP2	-97453	L7	0.00442612	0.00569943	pseudogene	-0.298615	0.0016106	0.0451201
ENSG00000226816	cg02642017	AC005082.12	68	L1	1.53866e-05	9.999e-05	lincRNA	-0.37439	6.05761e-05	0.0045998
ENSG00000227372	cg26055950	TP73-AS1	51694	R2	0.0228732	0.0113989	antisense	-0.307043	0.0011643	0.0365321
ENSG00000227372	cg17471939	TP73-AS1	51667	R2	0.00873642	0.00249975	antisense	-0.307043	0.0011643	0.0365321
ENSG00000234155	cg02106850	RP11-30P6.6	622842	R4	0.0113802	0.0148985	lincRNA	-0.435988	2.15105e-06	0.000426222
ENSG00000239961	cg21878746	LILRA4	-26306	L3	0.0017074	0.0205979	protein_coding	-0.529076	3.33291e-09	2.7977e-06
ENSG00000242258	cg19439768	LINC00996	60036	R3	0.00325385	0.00189981	lincRNA	-0.295751	0.0017945	0.048523
ENSG00000246214	cg16150752	RP11-260E18.1	435961	R6	0.049136	0.0369963	antisense	-0.353787	0.000160737	0.00903886
ENSG00000252419	cg11092486	RMRPP2	-41268	L4	0.0163601	0.00949905	misc_RNA	-0.419265	5.68768e-06	0.000860947
ENSG00000252419	cg24920126	RMRPP2	-40930	L4	0.0314462	0.0220978	misc_RNA	-0.419265	5.68768e-06	0.000860947
ENSG00000252419	cg11574745	RMRPP2	-40695	L4	0.0163601	0.00949905	misc_RNA	-0.419265	5.68768e-06	0.000860947
ENSG00000255529	cg04978384	POLR2M	-283349	L3	0.002636	0.00069993	protein_coding	-0.313423	0.000904902	0.030764
ENSG00000255833	cg14120129	TIFAB	-576485	L10	0.0425188	0.0414959	protein_coding	-0.37903	4.81769e-05	0.00394367
ENSG00000256043	cg22065614	CTSO	-1122290	L8	0.00212615	0.00709929	protein_coding	-0.362377	0.000107868	0.00688805
ENSG00000258534	cg06289566	CTD-2134A5.4	-48333	L3	0.0210683	0.0139986	lincRNA	-0.394158	2.22837e-05	0.00230671
ENSG00000258534	cg06101851	CTD-2134A5.4	-48336	L3	0.0268755	0.0164984	lincRNA	-0.394158	2.22837e-05	0.00230671
ENSG00000265901	cg04597433	AC097493.1	-181154	L7	0.0190271	0.0160984	miRNA	-0.343072	0.000260236	0.0127825
ENSG00000265901	cg23847712	AC097493.1	-181144	L7	0.00137767	0.00109989	miRNA	-0.343072	0.000260236	0.0127825
ENSG00000267152	cg15135657	CTD-2528L19.6	-124966	L6	0.00958624	0.00559944	lincRNA	-0.335721	0.000358649	0.0160938
ENSG00000267152	cg12484489	CTD-2528L19.6	-124404	L6	0.0105075	0.00629937	lincRNA	-0.335721	0.000358649	0.0160938
ENSG00000267508	cg01278873	ZNF285	122356	R5	0.0017074	0.00159984	protein_coding	-0.378362	4.98035e-05	0.00402382
ENSG00000267508	cg07894352	ZNF285	122464	R5	0.0314462	0.0263974	protein_coding	-0.378362	4.98035e-05	0.00402382
ENSG00000268802	cg21878746	CTD-2587H19.1	-11833	L2	0.00399903	0.0049995	lincRNA	-0.304057	0.00130757	0.0392254
ENSG00000270110	cg01557798	RP5-1139B12.4	82982	R4	0.0290863	0.0186981	antisense	-0.351254	0.000180404	0.00977568
ENSG00000270110	cg04193160	RP5-1139B12.4	83191	R4	0.0366415	0.0261974	antisense	-0.351254	0.000180404	0.00977568
ENSG00000020633	cg21531089	RUNX3	507331	R12	0.00657033	0.0414959	protein_coding	0.327936	0.000499422	0.0202435
ENSG00000020633	cg16630876	RUNX3	385440	R10	0.00657033	0.0414959	protein_coding	0.327936	0.000499422	0.0202435
ENSG00000054148	cg14620941	PHPT1	-31440	L4	0.017818	0.0479952	protein_coding	0.309744	0.00104719	0.0340469
ENSG00000072422	cg18057497	RHOBTB1	786730	R4	0.00596213	0.00519948	protein_coding	0.327135	0.000516481	0.0207889
ENSG00000072657	cg01976374	TRHDE	0	L1	0.0394913	0.0366963	protein_coding	0.424722	4.1649e-06	0.000674685
ENSG00000075234	cg19130511	TTC38	212495	R8	0.0228732	0.0312969	protein_coding	0.319268	0.000714786	0.0262532
ENSG00000077585	cg09312999	GPR137B	-172976	L6	0.0125835	0.0183982	protein_coding	0.361199	0.000114008	0.0071515
ENSG00000077585	cg18964582	GPR137B	-172016	L6	0.0314462	0.0442956	protein_coding	0.361199	0.000114008	0.0071515
ENSG00000089692	cg01820374	LAG3	0	L1	0.00236869	0.0459954	protein_coding	0.326477	0.000530887	0.0210929
ENSG00000100097	cg21737444	LGALS1	22	L1	0.0017074	0.0187981	protein_coding	0.317759	0.000760025	0.0272922
ENSG00000101665	cg04544308	SMAD7	528144	R6	0.0268755	0.0473953	protein_coding	0.325157	0.000560918	0.0220031
ENSG00000119042	cg23367919	SATB2	953470	R3	0.00540438	0.0176982	protein_coding	0.44409	1.31783e-06	0.000298779
ENSG00000127533	cg19784428	F2RL3	168923	R4	0.0150056	0.0185981	protein_coding	0.316082	0.000813329	0.0286203
ENSG00000127533	cg20249566	F2RL3	168930	R4	0.0193854	0.0263974	protein_coding	0.316082	0.000813329	0.0286203
ENSG00000127533	cg01649837	F2RL3	169026	R4	0.0339623	0.0422958	protein_coding	0.316082	0.000813329	0.0286203
ENSG00000127533	cg19344626	F2RL3	168920	R4	0.0268755	0.0327967	protein_coding	0.316082	0.000813329	0.0286203
ENSG00000142327	cg18536132	RNPEPL1	4054	R2	0.0366415	0.0458954	protein_coding	0.299695	0.00154585	0.0439283
ENSG00000147443	cg14185821	DOK2	-7211	L2	0.00212615	0.0270973	protein_coding	0.306535	0.00118764	0.036986
ENSG00000147862	cg06034194	NFIB	1267214	R8	0.0150056	0.0154985	protein_coding	0.361753	0.000111083	0.00701571
ENSG00000147862	cg14572939	NFIB	801491	R5	0.0163535	0.0163984	protein_coding	0.361753	0.000111083	0.00701571
ENSG00000147862	cg14519997	NFIB	0	L1	0.0314462	0.0337966	protein_coding	0.361753	0.000111083	0.00701571
ENSG00000147862	cg15441605	NFIB	1267197	R8	0.0228732	0.0249975	protein_coding	0.361753	0.000111083	0.00701571
ENSG00000147889	cg07184080	CDKN2A	-452962	L7	0.0017074	0.0259974	protein_coding	0.387147	3.20042e-05	0.00296459
ENSG00000149218	cg10001186	ENDOD1	-17019	L4	0.0290863	0.0261974	protein_coding	0.34338	0.000256714	0.0126759
ENSG00000159335	cg01820374	PTMS	-1966	L2	0.00293028	0.020498	protein_coding	0.307793	0.00113061	0.0357767
ENSG00000160789	cg17453456	LMNA	0	L1	0.0210683	0.0289971	protein_coding	0.437558	1.95822e-06	0.000396522
ENSG00000163736	cg03996822	PPBP	366195	R8	0.00442612	0.00549945	protein_coding	0.358063	0.000131974	0.00777165
ENSG00000163736	cg17739573	PPBP	-51439	L3	0.000251835	0.00029997	protein_coding	0.358063	0.000131974	0.00777165
ENSG00000163736	cg01470535	PPBP	-109197	L6	0.017818	0.0216978	protein_coding	0.358063	0.000131974	0.00777165
ENSG00000163737	cg17739573	PF4	-57512	L4	9.96503e-05	0.00019998	protein_coding	0.432015	2.72287e-06	0.000500835
ENSG00000163737	cg01470535	PF4	-115270	L7	0.0268755	0.0492951	protein_coding	0.432015	2.72287e-06	0.000500835
ENSG00000163737	cg03996822	PF4	360234	R7	0.000967872	0.00129987	protein_coding	0.432015	2.72287e-06	0.000500835
ENSG00000166816	cg16540789	LDHD	-114	L1	3.52704e-07	9.999e-05	protein_coding	0.369313	7.75199e-05	0.0054633
ENSG00000166816	cg09899215	LDHD	-129	L1	4.20886e-07	9.999e-05	protein_coding	0.369313	7.75199e-05	0.0054633
ENSG00000166816	cg07320140	LDHD	0	L1	5.01672e-07	9.999e-05	protein_coding	0.369313	7.75199e-05	0.0054633
ENSG00000166816	cg03743982	LDHD	-163	L1	1.66067e-06	9.999e-05	protein_coding	0.369313	7.75199e-05	0.0054633
ENSG00000166816	cg03991512	LDHD	0	L1	2.3139e-06	9.999e-05	protein_coding	0.369313	7.75199e-05	0.0054633
ENSG00000166816	cg24429836	LDHD	-74	L1	3.7733e-06	9.999e-05	protein_coding	0.369313	7.75199e-05	0.0054633
ENSG00000166816	cg03085549	LDHD	-149	L1	9.73001e-06	9.999e-05	protein_coding	0.369313	7.75199e-05	0.0054633
ENSG00000167100	cg18618815	SAMD14	-68077	L8	0.049136	0.0408959	protein_coding	0.386434	3.31899e-05	0.00304479
ENSG00000167100	cg24087280	SAMD14	0	L1	0.00958624	0.00559944	protein_coding	0.386434	3.31899e-05	0.00304479
ENSG00000169994	cg01966334	MYO7B	0	L1	2.72667e-06	9.999e-05	protein_coding	0.323711	0.000595596	0.0229528
ENSG00000174175	cg25256723	SELP	2141	R1	0.00489351	0.00169983	protein_coding	0.312927	0.000923006	0.0311501
ENSG00000174175	cg01459453	SELP	0	L1	0.0150056	0.00579942	protein_coding	0.312927	0.000923006	0.0311501
ENSG00000176919	cg14620941	C8G	62767	R5	0.00723276	0.0442956	protein_coding	0.324131	0.000585323	0.0226705
ENSG00000182263	cg19965693	FIGN	1274161	R2	0.000196812	0.00039996	protein_coding	0.410887	9.08164e-06	0.00120138
ENSG00000182534	cg12898019	MXRA7	47582	R2	0.0012186	0.0262974	protein_coding	0.374583	6.00057e-05	0.00459462
ENSG00000184828	cg04544308	ZBTB7C	0	L1	0.0137486	0.0129987	protein_coding	0.33878	0.00031414	0.014653
ENSG00000185340	cg13609948	GAS2L1	274861	R10	0.002636	0.00259974	protein_coding	0.352295	0.000172062	0.00946813
ENSG00000185340	cg07127410	GAS2L1	274719	R10	0.0210683	0.0228977	protein_coding	0.352295	0.000172062	0.00946813
ENSG00000186162	cg14583999	CIDECP	36890	R4	0.0314462	0.0249975	pseudogene	0.351137	0.000181368	0.00981643
ENSG00000186564	cg03650729	FOXD2	209062	R7	6.58569e-05	0.00039996	protein_coding	0.382259	4.09962e-05	0.00351805
ENSG00000188001	cg21783228	TPRG1	0	L1	0.000149266	0.0191981	protein_coding	0.348326	0.000205919	0.0107788
ENSG00000196154	cg13356175	S100A4	102446	R6	0.00489351	0.0162984	protein_coding	0.309212	0.00106935	0.0345968
ENSG00000198807	cg12945428	PAX9	-493469	L4	0.0247197	0.0408959	protein_coding	0.364489	9.76237e-05	0.00641123
ENSG00000198807	cg15619071	PAX9	-493412	L4	0.00211154	0.00269973	protein_coding	0.364489	9.76237e-05	0.00641123
ENSG00000198892	cg11586189	SHISA4	215	L1	0.00190635	0.00139986	protein_coding	0.32787	0.000500803	0.0202639
ENSG00000214548	cg04228836	MEG3	229356	R5	0.0193854	0.0375962	lincRNA	0.357839	0.000133357	0.0078331
ENSG00000214548	cg17965730	MEG3	229372	R5	0.0017074	0.00359964	lincRNA	0.357839	0.000133357	0.0078331
ENSG00000232434	cg14620941	C9orf172	-35131	L5	0.00596213	0.0394961	protein_coding	0.337461	0.000332663	0.015282
ENSG00000237424	cg03650729	FOXD2-AS1	205178	R6	0.0012186	0.0049995	antisense	0.334763	0.000373731	0.0165431
ENSG00000240498	cg07184080	CDKN2B-AS1	-327166	L3	0.0013651	0.00359964	antisense	0.353021	0.000166459	0.0092703
