# Supplementary material for: DNA methylation clocks for estimating biological age in Chinese cohorts
Source: Protein Cell. 2024 Mar 14;15(8):575–93. doi: 10.1093/procel/pwae011 (PMC11259550; doi:10.1093/procel/pwae011)
Supplement: pwae011_suppl_Supplementary_Materials [file pwae011_suppl_supplementary_materials.zip › pwae011_suppl_supplementary_tables_s5.xlsx]

## Sheet: Sheet1
Gene set variance analysis differences between young and old for the DNAm-related aging-DEGs
P.value	Mean value difference (Old-Young)	Cell type	Gene type
0.380015	-0.0317137	Memory_B	Age-related up genes
0.022787	0.0114463	CD56dim_NK	Age-related up genes
0.248873	-0.0893404	CTL_CD8T	Age-related up genes
0.0244009	0.00902205	CTL_CD4T	Age-related up genes
0.0571559	0.0192196	Naive_CD4T	Age-related up genes
0.0182678	0.0039171	Naive_B	Age-related up genes
0.206139	0.281795	pDC	Age-related up genes
0.0630027	-0.031857	Memory_CD4T	Age-related up genes
0.752703	0.0867977	nMC	Age-related up genes
0.648685	0.145324	CD56bright_NK	Age-related up genes
0.49669	0.195206	Naive_CD8T	Age-related up genes
0.159047	-0.0799099	Memory_CD8T	Age-related up genes
0.056199	-0.0129249	cMC	Age-related up genes
0.261343	0.0367366	Megakaryocyte	Age-related up genes
1.11118	0.163024	Pro_T	Age-related up genes
0.174833	-0.0959271	DN_T	Age-related up genes
0.676994	-0.124275	Plasmocyte	Age-related up genes
0.439087	-0.0825767	cDC	Age-related up genes
0.900029	-0.113103	Memory_B	Age-related down genes
1.45492	-0.139775	CD56dim_NK	Age-related down genes
0.757081	-0.20252	CTL_CD8T	Age-related down genes
0.571361	-0.220561	CTL_CD4T	Age-related down genes
1.35021	-0.213982	Naive_CD4T	Age-related down genes
0.787889	-0.136602	Naive_B	Age-related down genes
0.316306	-0.242109	pDC	Age-related down genes
1.79238	-0.481108	Memory_CD4T	Age-related down genes
1.25827	-0.305379	nMC	Age-related down genes
0.225369	-0.0343781	CD56bright_NK	Age-related down genes
1.67923	-0.410169	Naive_CD8T	Age-related down genes
1.93748	-0.370838	Memory_CD8T	Age-related down genes
0.993386	-0.202035	cMC	Age-related down genes
0.791472	-0.233357	Megakaryocyte	Age-related down genes
1.5191	-0.252742	Pro_T	Age-related down genes
0.14767	-0.0640312	DN_T	Age-related down genes
0.122168	-0.0403649	Plasmocyte	Age-related down genes
0.344511	-0.11037	cDC	Age-related down genes
