# Supplementary material for: DNA methylation clocks for estimating biological age in Chinese cohorts
Source: Protein Cell. 2024 Mar 14;15(8):575–93. doi: 10.1093/procel/pwae011 (PMC11259550; doi:10.1093/procel/pwae011)
Supplement: pwae011_suppl_Supplementary_Materials [file pwae011_suppl_supplementary_materials.zip › pwae011_suppl_supplementary_tables_s6.xlsx]

## Sheet: Sheet1
Motif enrichment of probe-gene pairs
Motif	Num of probes	Percentage of probes	lowerOR	upperOR	OR	P.value	FDR	Type
ZBT14_HUMAN.H11MO.0.C	143	0.928571	6.9774	26.352	12.8686	2.37775e-30	1.83325e-27	Up-DMPs enriched
KAISO_HUMAN.H11MO.0.A	120	0.779221	4.19696	9.34148	6.18709	7.11671e-26	2.74349e-23	Up-DMPs enriched
NRF1_HUMAN.H11MO.0.A	127	0.824675	4.12804	9.91965	6.29138	8.77821e-24	2.256e-21	Up-DMPs enriched
MECP2_HUMAN.H11MO.0.C	133	0.863636	4.30854	11.4476	6.85866	3.31668e-23	6.39289e-21	Up-DMPs enriched
AP2D_HUMAN.H11MO.0.D	147	0.954545	6.18802	33.0943	13.0764	7.49932e-23	1.1564e-20	Up-DMPs enriched
E2F2_HUMAN.H11MO.0.B	107	0.694805	3.44626	7.06057	4.90006	9.66543e-22	1.24201e-19	Up-DMPs enriched
MBD2_HUMAN.H11MO.0.B	138	0.896104	4.40495	13.3273	7.41163	1.21444e-21	1.33762e-19	Up-DMPs enriched
E2F4_HUMAN.H11MO.1.A	122	0.792208	3.39585	7.70046	5.04734	6.11133e-20	5.88979e-18	Up-DMPs enriched
THAP1_HUMAN.H11MO.0.C	145	0.941558	4.83563	21.0538	9.43741	1.82682e-19	1.56498e-17	Up-DMPs enriched
KLF16_HUMAN.H11MO.0.D	146	0.948052	5.02396	23.9803	10.1636	2.19072e-19	1.68904e-17	Up-DMPs enriched
E2F1_HUMAN.H11MO.0.A	135	0.876623	3.7688	10.4775	6.11701	2.85155e-19	1.99868e-17	Up-DMPs enriched
TBX1_HUMAN.H11MO.0.D	140	0.909091	4.06467	13.2285	7.04911	5.91714e-19	3.80176e-17	Up-DMPs enriched
E2F4_HUMAN.H11MO.0.A	141	0.915584	4.15247	14.117	7.33501	7.93863e-19	4.70822e-17	Up-DMPs enriched
SP1_HUMAN.H11MO.1.A	146	0.948052	4.78879	22.8649	9.68863	3.03263e-18	1.67011e-16	Up-DMPs enriched
ZN148_HUMAN.H11MO.0.D	138	0.896104	3.69847	11.1948	6.2228	8.36788e-18	4.30109e-16	Up-DMPs enriched
RFX1_HUMAN.H11MO.0.B	118	0.766234	2.92583	6.40463	4.28181	5.72258e-17	2.75757e-15	Up-DMPs enriched
SP3_HUMAN.H11MO.0.B	148	0.961039	4.78809	29.552	10.6723	1.56528e-16	7.09898e-15	Up-DMPs enriched
KLF1_HUMAN.H11MO.0.A	136	0.883117	3.35013	9.55494	5.49733	2.00661e-16	8.59498e-15	Up-DMPs enriched
KLF3_HUMAN.H11MO.0.B	144	0.935065	3.98374	16.068	7.54076	3.94073e-16	1.59911e-14	Up-DMPs enriched
TFDP1_HUMAN.H11MO.0.C	126	0.818182	2.96635	7.03473	4.49583	4.73863e-16	1.82674e-14	Up-DMPs enriched
SP1_HUMAN.H11MO.0.A	149	0.967532	4.91803	36.639	11.7363	8.09793e-16	2.9731e-14	Up-DMPs enriched
NR1H4_HUMAN.H11MO.0.B	107	0.694805	2.67528	5.48146	3.80396	9.48711e-16	3.3248e-14	Up-DMPs enriched
TBX15_HUMAN.H11MO.0.D	142	0.922078	3.6229	12.9353	6.52996	1.66029e-15	5.56556e-14	Up-DMPs enriched
PURA_HUMAN.H11MO.0.D	131	0.850649	2.97426	7.60392	4.65712	3.09553e-15	9.94438e-14	Up-DMPs enriched
SP2_HUMAN.H11MO.0.A	151	0.980519	5.47113	79.8851	16.296	8.53388e-15	2.63185e-13	Up-DMPs enriched
WT1_HUMAN.H11MO.0.C	145	0.941558	3.81495	16.6189	7.44543	9.14561e-15	2.71203e-13	Up-DMPs enriched
EGR4_HUMAN.H11MO.0.D	132	0.857143	2.83811	7.39196	4.47983	3.83268e-14	1.09444e-12	Up-DMPs enriched
VEZF1_HUMAN.H11MO.0.C	134	0.87013	2.89477	7.85815	4.65105	4.97669e-14	1.37037e-12	Up-DMPs enriched
ZN281_HUMAN.H11MO.0.A	129	0.837662	2.7174	6.7212	4.19429	9.86208e-14	2.62195e-12	Up-DMPs enriched
PATZ1_HUMAN.H11MO.0.C	143	0.928571	3.35035	12.6537	6.1777	1.25322e-13	3.22077e-12	Up-DMPs enriched
SP4_HUMAN.H11MO.1.A	134	0.87013	2.82548	7.67066	4.53996	1.65012e-13	4.104e-12	Up-DMPs enriched
KLF12_HUMAN.H11MO.0.C	130	0.844156	2.68159	6.73914	4.16762	1.8008e-13	4.33879e-12	Up-DMPs enriched
PROX1_HUMAN.H11MO.0.D	118	0.766234	2.47053	5.40731	3.61569	2.57272e-13	6.01081e-12	Up-DMPs enriched
SP4_HUMAN.H11MO.0.A	140	0.909091	3.04822	9.92374	5.28903	3.74962e-13	8.50282e-12	Up-DMPs enriched
MXI1_HUMAN.H11MO.0.A	108	0.701299	2.36729	4.87238	3.37246	4.01567e-13	8.84594e-12	Up-DMPs enriched
ZSC22_HUMAN.H11MO.0.C	127	0.824675	2.57122	6.17886	3.91929	4.24294e-13	9.08697e-12	Up-DMPs enriched
CTCFL_HUMAN.H11MO.0.A	119	0.772727	2.43079	5.36529	3.57031	5.62197e-13	1.1715e-11	Up-DMPs enriched
ZF64A_HUMAN.H11MO.0.D	128	0.831169	2.55715	6.23199	3.92153	7.24787e-13	1.47056e-11	Up-DMPs enriched
KLF6_HUMAN.H11MO.0.A	139	0.902597	2.77984	8.70816	4.74628	4.6555e-12	9.20356e-11	Up-DMPs enriched
MAZ_HUMAN.H11MO.1.A	126	0.818182	2.42181	5.74418	3.67057	4.9496e-12	9.30766e-11	Up-DMPs enriched
KLF13_HUMAN.H11MO.0.D	110	0.714286	2.24183	4.66043	3.20781	4.91786e-12	9.30766e-11	Up-DMPs enriched
ZIC4_HUMAN.H11MO.0.D	94	0.61039	2.20159	4.32679	3.07615	7.8197e-12	1.43547e-10	Up-DMPs enriched
SP2_HUMAN.H11MO.1.B	130	0.844156	2.45783	6.17691	3.82001	1.00311e-11	1.75772e-10	Up-DMPs enriched
E2F7_HUMAN.H11MO.0.B	125	0.811688	2.35246	5.51236	3.54627	9.89414e-12	1.75772e-10	Up-DMPs enriched
EGR2_HUMAN.H11MO.0.A	131	0.850649	2.45149	6.26784	3.83857	1.50266e-11	2.57456e-10	Up-DMPs enriched
ZN467_HUMAN.H11MO.0.C	131	0.850649	2.42465	6.19975	3.79652	1.63586e-11	2.74184e-10	Up-DMPs enriched
PLAG1_HUMAN.H11MO.0.D	104	0.675325	2.12784	4.30616	3.00956	3.24526e-11	5.32361e-10	Up-DMPs enriched
NR0B1_HUMAN.H11MO.0.D	97	0.62987	2.11669	4.18997	2.96606	3.69271e-11	5.93142e-10	Up-DMPs enriched
ZN219_HUMAN.H11MO.0.D	109	0.707792	2.12813	4.40151	3.03838	5.2671e-11	8.28762e-10	Up-DMPs enriched
KLF15_HUMAN.H11MO.0.A	137	0.88961	2.51722	7.38467	4.17997	6.33108e-11	9.76253e-10	Up-DMPs enriched
AP2B_HUMAN.H11MO.0.B	114	0.74026	2.14422	4.56231	3.09917	6.84395e-11	1.03464e-09	Up-DMPs enriched
ZN524_HUMAN.H11MO.0.D	77	0.5	2.11358	4.0827	2.93748	8.65571e-11	1.28338e-09	Up-DMPs enriched
MAZ_HUMAN.H11MO.0.A	135	0.876623	2.40222	6.67788	3.89896	1.67205e-10	2.43236e-09	Up-DMPs enriched
HEY2_HUMAN.H11MO.0.D	110	0.714286	2.05845	4.27901	2.9452	1.98479e-10	2.83383e-09	Up-DMPs enriched
KLF9_HUMAN.H11MO.0.C	123	0.798701	2.10114	4.81493	3.13683	5.2858e-10	7.40973e-09	Up-DMPs enriched
ZFX_HUMAN.H11MO.1.A	131	0.850649	2.21573	5.66491	3.46927	5.7656e-10	7.938e-09	Up-DMPs enriched
E2F6_HUMAN.H11MO.0.A	112	0.727273	1.96585	4.13191	2.82632	1.26336e-09	1.70887e-08	Up-DMPs enriched
HES1_HUMAN.H11MO.0.D	91	0.590909	1.91377	3.73973	2.66809	1.64345e-09	2.18466e-08	Up-DMPs enriched
HEN1_HUMAN.H11MO.0.C	95	0.616883	1.88034	3.70359	2.62957	3.18816e-09	4.16622e-08	Up-DMPs enriched
KAISO_HUMAN.H11MO.1.A	75	0.487013	1.9092	3.68861	2.65475	3.62031e-09	4.6521e-08	Up-DMPs enriched
ZN320_HUMAN.H11MO.0.C	91	0.590909	1.81993	3.5561	2.53712	1.08486e-08	1.3712e-07	Up-DMPs enriched
RXRA_HUMAN.H11MO.1.A	1	0.00649351	0.0010821	0.242354	0.0428296	1.42709e-08	1.77466e-07	Up-DMPs enriched
HES7_HUMAN.H11MO.0.D	66	0.428571	1.87922	3.65606	2.62659	1.47316e-08	1.80287e-07	Up-DMPs enriched
ARNT2_HUMAN.H11MO.0.D	108	0.701299	1.82565	3.75744	2.60088	1.53399e-08	1.84798e-07	Up-DMPs enriched
PAX5_HUMAN.H11MO.0.A	100	0.649351	1.81258	3.61768	2.5486	1.61674e-08	1.9177e-07	Up-DMPs enriched
KLF14_HUMAN.H11MO.0.D	107	0.694805	1.77453	3.63571	2.52309	4.03326e-08	4.71159e-07	Up-DMPs enriched
EGR2_HUMAN.H11MO.1.A	121	0.785714	1.81102	4.06836	2.68053	7.35193e-08	8.46021e-07	Up-DMPs enriched
ZN341_HUMAN.H11MO.0.C	124	0.805195	1.81736	4.20939	2.72621	9.17309e-08	1.04007e-06	Up-DMPs enriched
ZN263_HUMAN.H11MO.0.A	123	0.798701	1.80065	4.12623	2.68841	1.02212e-07	1.14211e-06	Up-DMPs enriched
EGR1_HUMAN.H11MO.0.A	122	0.792208	1.79431	4.06986	2.66703	1.07511e-07	1.18415e-06	Up-DMPs enriched
CTCF_HUMAN.H11MO.0.A	94	0.61039	1.70006	3.34116	2.37533	1.37665e-07	1.49493e-06	Up-DMPs enriched
CENPB_HUMAN.H11MO.0.D	54	0.350649	1.82162	3.63616	2.58568	1.53296e-07	1.64155e-06	Up-DMPs enriched
TAF1_HUMAN.H11MO.0.A	109	0.707792	1.68469	3.48451	2.40538	2.67488e-07	2.82512e-06	Up-DMPs enriched
ZN770_HUMAN.H11MO.0.C	127	0.824675	1.73432	4.16747	2.64356	7.87355e-07	8.04577e-06	Up-DMPs enriched
ZBT7A_HUMAN.H11MO.0.A	71	0.461039	1.6242	3.14387	2.2623	7.74956e-07	8.04577e-06	Up-DMPs enriched
CPEB1_HUMAN.H11MO.0.D	5	0.0324675	0.0559667	0.417351	0.174885	7.93098e-07	8.04577e-06	Up-DMPs enriched
ZBT17_HUMAN.H11MO.0.A	118	0.766234	1.65364	3.61978	2.41995	1.1039e-06	1.10533e-05	Up-DMPs enriched
KLF4_HUMAN.H11MO.0.A	99	0.642857	1.57853	3.14137	2.21688	1.35319e-06	1.33758e-05	Up-DMPs enriched
KLF5_HUMAN.H11MO.0.A	109	0.707792	1.59089	3.29028	2.2711	1.53092e-06	1.4941e-05	Up-DMPs enriched
GLIS2_HUMAN.H11MO.0.D	66	0.428571	1.57183	3.05798	2.19705	2.74105e-06	2.64169e-05	Up-DMPs enriched
ZSC31_HUMAN.H11MO.0.C	69	0.448052	1.55243	3.00987	2.16493	3.09333e-06	2.90848e-05	Up-DMPs enriched
STAT2_HUMAN.H11MO.0.A	7	0.0454545	0.0909376	0.486182	0.230107	3.07331e-06	2.90848e-05	Up-DMPs enriched
ZN740_HUMAN.H11MO.0.D	70	0.454545	1.5531	3.00851	2.16448	3.34348e-06	3.10582e-05	Up-DMPs enriched
PLAL1_HUMAN.H11MO.0.D	71	0.461039	1.55519	3.01026	2.16616	3.74363e-06	3.43612e-05	Up-DMPs enriched
BPTF_HUMAN.H11MO.0.D	3	0.0194805	0.0284168	0.414919	0.139286	4.08512e-06	3.70544e-05	Up-DMPs enriched
SPIC_HUMAN.H11MO.0.D	75	0.487013	1.52836	2.95269	2.1252	4.41886e-06	3.96156e-05	Up-DMPs enriched
ATF6A_HUMAN.H11MO.0.B	72	0.467532	1.52069	2.94151	2.11703	5.07058e-06	4.49358e-05	Up-DMPs enriched
AHR_HUMAN.H11MO.0.B	81	0.525974	1.50683	2.91317	2.09362	5.69742e-06	4.99171e-05	Up-DMPs enriched
VEZF1_HUMAN.H11MO.1.C	95	0.616883	1.50024	2.95487	2.09807	6.29482e-06	5.45315e-05	Up-DMPs enriched
ZN563_HUMAN.H11MO.0.C	69	0.448052	1.5175	2.94204	2.11621	7.86576e-06	6.73833e-05	Up-DMPs enriched
MYCN_HUMAN.H11MO.0.A	70	0.454545	1.49363	2.8934	2.08169	9.82855e-06	8.32726e-05	Up-DMPs enriched
ZN350_HUMAN.H11MO.1.D	59	0.383117	1.50375	2.96179	2.11803	1.20293e-05	0.000100811	Up-DMPs enriched
ZN394_HUMAN.H11MO.0.C	3	0.0194805	0.0300515	0.439165	0.147425	1.42915e-05	0.000118481	Up-DMPs enriched
ZBT7B_HUMAN.H11MO.0.D	66	0.428571	1.47849	2.87636	2.0666	1.46804e-05	0.000119143	Up-DMPs enriched
ZIM3_HUMAN.H11MO.0.C	1	0.00649351	0.00165456	0.371155	0.0655956	1.45387e-05	0.000119143	Up-DMPs enriched
HES5_HUMAN.H11MO.0.D	68	0.441558	1.45907	2.83178	2.03624	1.98995e-05	0.000159818	Up-DMPs enriched
HXC10_HUMAN.H11MO.0.D	2	0.012987	0.0140985	0.432685	0.11773	2.25164e-05	0.000178971	Up-DMPs enriched
IRF4_HUMAN.H11MO.0.A	5	0.0324675	0.0688423	0.513428	0.215143	2.74479e-05	0.000215942	Up-DMPs enriched
E2F3_HUMAN.H11MO.0.A	71	0.461039	1.44183	2.79101	2.00834	2.87406e-05	0.000223828	Up-DMPs enriched
IRF1_HUMAN.H11MO.0.A	8	0.0519481	0.117225	0.559785	0.276686	2.96442e-05	0.000228557	Up-DMPs enriched
Z354A_HUMAN.H11MO.0.C	2	0.012987	0.014961	0.458782	0.124834	4.98072e-05	0.000380211	Up-DMPs enriched
ZFX_HUMAN.H11MO.0.A	78	0.506494	1.38554	2.67624	1.92542	6.0606e-05	0.00045811	Up-DMPs enriched
FEV_HUMAN.H11MO.0.B	75	0.487013	1.38064	2.6672	1.91984	7.0773e-05	0.000529767	Up-DMPs enriched
STAT1_HUMAN.H11MO.1.A	11	0.0714286	0.161821	0.611125	0.331427	7.2329e-05	0.000536208	Up-DMPs enriched
EPAS1_HUMAN.H11MO.0.B	64	0.415584	1.39958	2.73046	1.95994	7.44898e-05	0.000546968	Up-DMPs enriched
HEY1_HUMAN.H11MO.0.D	64	0.415584	1.3942	2.71987	1.95233	7.6e-05	0.000552793	Up-DMPs enriched
KLF8_HUMAN.H11MO.0.C	61	0.396104	1.37907	2.70473	1.93755	8.93012e-05	0.000642789	Up-DMPs enriched
ZFP28_HUMAN.H11MO.0.C	7	0.0454545	0.108169	0.578408	0.273755	9.00404e-05	0.000642789	Up-DMPs enriched
HINFP_HUMAN.H11MO.0.C	57	0.37013	1.38736	2.74629	1.95987	0.000109968	0.000777849	Up-DMPs enriched
PO4F3_HUMAN.H11MO.0.D	0	0	0	0.373971	0	0.000126014	0.000883245	Up-DMPs enriched
IRF2_HUMAN.H11MO.0.A	7	0.0454545	0.111492	0.596201	0.28218	0.000127234	0.00088376	Up-DMPs enriched
ELF3_HUMAN.H11MO.0.A	7	0.0454545	0.110666	0.591784	0.280088	0.000128388	0.000883813	Up-DMPs enriched
INSM1_HUMAN.H11MO.0.C	53	0.344156	1.38743	2.77833	1.97326	0.00014343	0.000978624	Up-DMPs enriched
ZN134_HUMAN.H11MO.0.C	3	0.0194805	0.035367	0.517062	0.173573	0.000145899	0.000986736	Up-DMPs enriched
ZN274_HUMAN.H11MO.0.A	1	0.00649351	0.0020194	0.453185	0.0801036	0.000167632	0.00112386	Up-DMPs enriched
LMX1A_HUMAN.H11MO.0.D	1	0.00649351	0.00200979	0.451017	0.0797213	0.000170459	0.00113296	Up-DMPs enriched
ZFP82_HUMAN.H11MO.0.C	5	0.0324675	0.0780534	0.582176	0.243951	0.000175076	0.00113865	Up-DMPs enriched
IRF5_HUMAN.H11MO.0.D	5	0.0324675	0.0774884	0.577942	0.242177	0.000175065	0.00113865	Up-DMPs enriched
RARA_HUMAN.H11MO.2.A	5	0.0324675	0.0769497	0.573906	0.240485	0.000177161	0.00113865	Up-DMPs enriched
ZN713_HUMAN.H11MO.0.D	5	0.0324675	0.0769393	0.573828	0.240453	0.000177222	0.00113865	Up-DMPs enriched
ZBTB4_HUMAN.H11MO.1.D	49	0.318182	1.3866	2.81704	1.98854	0.000182859	0.00114621	Up-DMPs enriched
IRF8_HUMAN.H11MO.0.B	7	0.0454545	0.113709	0.608048	0.287795	0.00018128	0.00114621	Up-DMPs enriched
THA_HUMAN.H11MO.1.D	5	0.0324675	0.0763885	0.5697	0.238723	0.000181671	0.00114621	Up-DMPs enriched
PO4F1_HUMAN.H11MO.0.D	0	0	0	0.388482	0	0.000194197	0.00120746	Up-DMPs enriched
GCM2_HUMAN.H11MO.0.D	52	0.337662	1.37115	2.7549	1.95384	0.000198241	0.00122275	Up-DMPs enriched
MEF2A_HUMAN.H11MO.0.A	3	0.0194805	0.0367446	0.536389	0.180063	0.000206847	0.0012657	Up-DMPs enriched
FOXG1_HUMAN.H11MO.0.D	9	0.0584416	0.147469	0.642127	0.329022	0.000234548	0.00142391	Up-DMPs enriched
ZEP2_HUMAN.H11MO.0.D	45	0.292208	1.37256	2.83897	1.98856	0.000237534	0.00143077	Up-DMPs enriched
IRF7_HUMAN.H11MO.0.C	2	0.012987	0.0166329	0.509626	0.138666	0.000246427	0.00147283	Up-DMPs enriched
HXA11_HUMAN.H11MO.0.D	0	0	0	0.418079	0	0.000281581	0.00166999	Up-DMPs enriched
MEF2C_HUMAN.H11MO.0.A	3	0.0194805	0.0379513	0.554324	0.186088	0.000298224	0.0017552	Up-DMPs enriched
MEF2B_HUMAN.H11MO.0.A	3	0.0194805	0.0376371	0.549757	0.184548	0.000305944	0.00177355	Up-DMPs enriched
NFAC4_HUMAN.H11MO.0.C	0	0	0	0.402608	0	0.000304625	0.00177355	Up-DMPs enriched
SALL4_HUMAN.H11MO.0.B	91	0.590909	1.28791	2.51673	1.79546	0.000336974	0.00192449	Up-DMPs enriched
MAFG_HUMAN.H11MO.1.A	4	0.025974	0.0610409	0.593511	0.227027	0.000335124	0.00192449	Up-DMPs enriched
NR1H4_HUMAN.H11MO.1.B	2	0.012987	0.0172706	0.528084	0.143685	0.000358438	0.00203203	Up-DMPs enriched
ARNT_HUMAN.H11MO.0.B	66	0.428571	1.29067	2.51076	1.80386	0.000374092	0.00210529	Up-DMPs enriched
MEF2D_HUMAN.H11MO.0.A	3	0.0194805	0.0392253	0.572949	0.192333	0.000429776	0.00238387	Up-DMPs enriched
DDIT3_HUMAN.H11MO.0.D	0	0	0	0.433609	0	0.000428659	0.00238387	Up-DMPs enriched
E2F5_HUMAN.H11MO.0.B	40	0.25974	1.33192	2.83384	1.96073	0.000457048	0.00251703	Up-DMPs enriched
EHF_HUMAN.H11MO.0.B	9	0.0584416	0.152349	0.663332	0.339875	0.000465201	0.00254376	Up-DMPs enriched
RARG_HUMAN.H11MO.1.B	8	0.0519481	0.139704	0.66707	0.329721	0.000488695	0.00265341	Up-DMPs enriched
MAFF_HUMAN.H11MO.1.B	4	0.025974	0.0612376	0.595424	0.227759	0.000497089	0.00268011	Up-DMPs enriched
PRDM6_HUMAN.H11MO.0.C	9	0.0584416	0.15674	0.682475	0.349695	0.00063762	0.00340218	Up-DMPs enriched
ZFHX3_HUMAN.H11MO.0.D	0	0	0	0.461185	0	0.00063984	0.00340218	Up-DMPs enriched
HNF1B_HUMAN.H11MO.0.A	0	0	0	0.454535	0	0.000649442	0.00342959	Up-DMPs enriched
CEBPG_HUMAN.H11MO.0.B	0	0	0	0.451782	0	0.000657017	0.00344599	Up-DMPs enriched
HNF1A_HUMAN.H11MO.0.C	0	0	0	0.450396	0	0.000661733	0.00344727	Up-DMPs enriched
RXRB_HUMAN.H11MO.0.C	8	0.0519481	0.146383	0.698992	0.345485	0.000944295	0.00488625	Up-DMPs enriched
MEOX2_HUMAN.H11MO.0.D	0	0	0	0.492089	0	0.000962312	0.00491353	Up-DMPs enriched
NKX61_HUMAN.H11MO.0.B	0	0	0	0.490103	0	0.000961275	0.00491353	Up-DMPs enriched
HXA10_HUMAN.H11MO.0.C	0	0	0	0.473572	0	0.0010018	0.00504827	Up-DMPs enriched
IRX3_HUMAN.H11MO.0.D	0	0	0	0.473572	0	0.0010018	0.00504827	Up-DMPs enriched
VDR_HUMAN.H11MO.1.A	6	0.038961	0.110588	0.682536	0.30621	0.00102149	0.0051141	Up-DMPs enriched
USF2_HUMAN.H11MO.0.A	61	0.396104	1.23359	2.41939	1.73301	0.00109276	0.00543562	Up-DMPs enriched
GLIS3_HUMAN.H11MO.0.D	58	0.376623	1.24821	2.4643	1.76054	0.00112492	0.00555971	Up-DMPs enriched
HXB2_HUMAN.H11MO.0.D	1	0.00649351	0.0025408	0.570473	0.100836	0.00114979	0.00564642	Up-DMPs enriched
ARI3A_HUMAN.H11MO.0.D	4	0.025974	0.0680053	0.661318	0.252953	0.00138331	0.00671651	Up-DMPs enriched
ZN134_HUMAN.H11MO.1.C	4	0.025974	0.0679267	0.660547	0.25266	0.00138512	0.00671651	Up-DMPs enriched
ZN418_HUMAN.H11MO.0.C	4	0.025974	0.0671886	0.65335	0.249912	0.00141574	0.00682212	Up-DMPs enriched
CREB3_HUMAN.H11MO.0.D	41	0.266234	1.25816	2.66028	1.84554	0.00144929	0.00689754	Up-DMPs enriched
HXA1_HUMAN.H11MO.0.C	0	0	0	0.518678	0	0.00144337	0.00689754	Up-DMPs enriched
DMBX1_HUMAN.H11MO.0.D	0	0	0	0.50321	0	0.00148706	0.00703388	Up-DMPs enriched
HXD13_HUMAN.H11MO.0.D	2	0.012987	0.0204549	0.626337	0.170418	0.00153957	0.00723787	Up-DMPs enriched
ONEC2_HUMAN.H11MO.0.D	2	0.012987	0.0201803	0.617902	0.168123	0.00155713	0.00727605	Up-DMPs enriched
MXI1_HUMAN.H11MO.1.A	57	0.37013	1.21746	2.40947	1.71967	0.0015718	0.00730035	Up-DMPs enriched
TBX4_HUMAN.H11MO.0.D	2	0.012987	0.0198525	0.607824	0.165381	0.00162171	0.00748705	Up-DMPs enriched
SMAD1_HUMAN.H11MO.0.D	16	0.103896	0.255647	0.773667	0.459808	0.00171986	0.00789294	Up-DMPs enriched
HAND1_HUMAN.H11MO.1.D	51	0.331169	1.22103	2.46163	1.7433	0.00176264	0.0080414	Up-DMPs enriched
HXC6_HUMAN.H11MO.0.D	1	0.00649351	0.00256461	0.575827	0.101783	0.00177525	0.00805128	Up-DMPs enriched
FOXL1_HUMAN.H11MO.0.D	8	0.0519481	0.151639	0.723951	0.35782	0.00180481	0.00813748	Up-DMPs enriched
FOXJ3_HUMAN.H11MO.0.A	6	0.038961	0.11686	0.72129	0.323589	0.00198095	0.00887974	Up-DMPs enriched
ZBT18_HUMAN.H11MO.0.C	37	0.24026	1.22739	2.66642	1.82807	0.00206621	0.00915546	Up-DMPs enriched
THA_HUMAN.H11MO.0.C	10	0.0649351	0.18709	0.754358	0.398517	0.00206015	0.00915546	Up-DMPs enriched
HXA9_HUMAN.H11MO.0.B	0	0	0	0.546685	0	0.00216794	0.00955134	Up-DMPs enriched
ZN335_HUMAN.H11MO.0.A	62	0.402597	1.18185	2.31354	1.65845	0.00244188	0.0106971	Up-DMPs enriched
ZN140_HUMAN.H11MO.0.C	3	0.0194805	0.0468804	0.684748	0.229856	0.0025632	0.0111651	Up-DMPs enriched
ANDR_HUMAN.H11MO.0.A	6	0.038961	0.119879	0.739939	0.331953	0.00273517	0.0118473	Up-DMPs enriched
FOXP1_HUMAN.H11MO.0.A	4	0.025974	0.0716556	0.696275	0.266321	0.00281079	0.0121068	Up-DMPs enriched
LMX1B_HUMAN.H11MO.0.D	2	0.012987	0.0221095	0.677099	0.184227	0.00319484	0.0136845	Up-DMPs enriched
OLIG1_HUMAN.H11MO.0.D	0	0	0	0.575496	0	0.00327677	0.0137304	Up-DMPs enriched
SHOX2_HUMAN.H11MO.0.D	0	0	0	0.576076	0	0.00327337	0.0137304	Up-DMPs enriched
SOX8_HUMAN.H11MO.0.D	0	0	0	0.586162	0	0.00324293	0.0137304	Up-DMPs enriched
VSX1_HUMAN.H11MO.0.D	0	0	0	0.576149	0	0.00327296	0.0137304	Up-DMPs enriched
NKX62_HUMAN.H11MO.0.D	0	0	0	0.571932	0	0.00330186	0.0137607	Up-DMPs enriched
GBX1_HUMAN.H11MO.0.D	0	0	0	0.567352	0	0.00334506	0.0138028	Up-DMPs enriched
LHX3_HUMAN.H11MO.0.C	0	0	0	0.567105	0	0.00334775	0.0138028	Up-DMPs enriched
SOX5_HUMAN.H11MO.0.C	0	0	0	0.563711	0	0.00338867	0.0138971	Up-DMPs enriched
SHOX_HUMAN.H11MO.0.D	0	0	0	0.557855	0	0.00347709	0.0141843	Up-DMPs enriched
CR3L2_HUMAN.H11MO.0.D	50	0.324675	1.17372	2.37508	1.67939	0.00349602	0.0141865	Up-DMPs enriched
MLXPL_HUMAN.H11MO.0.D	54	0.350649	1.16549	2.32626	1.65445	0.00360843	0.0142867	Up-DMPs enriched
PATZ1_HUMAN.H11MO.1.C	77	0.5	1.15662	2.2342	1.60742	0.0036119	0.0142867	Up-DMPs enriched
OZF_HUMAN.H11MO.0.C	1	0.00649351	0.00292463	0.656794	0.116099	0.00360926	0.0142867	Up-DMPs enriched
EVI1_HUMAN.H11MO.0.B	1	0.00649351	0.00291226	0.654028	0.115607	0.00361256	0.0142867	Up-DMPs enriched
FOXD1_HUMAN.H11MO.0.D	1	0.00649351	0.00291058	0.65365	0.11554	0.00361336	0.0142867	Up-DMPs enriched
HMX1_HUMAN.H11MO.0.D	1	0.00649351	0.00283232	0.636058	0.112428	0.00375097	0.0147466	Up-DMPs enriched
ZN260_HUMAN.H11MO.0.C	1	0.00649351	0.00282702	0.634866	0.112217	0.00376793	0.0147466	Up-DMPs enriched
PO3F3_HUMAN.H11MO.0.D	4	0.025974	0.0753597	0.732315	0.280115	0.00383636	0.0149386	Up-DMPs enriched
SPDEF_HUMAN.H11MO.0.D	6	0.038961	0.120576	0.744244	0.333883	0.00386313	0.0149672	Up-DMPs enriched
FOXK1_HUMAN.H11MO.0.A	4	0.025974	0.0737328	0.716463	0.274057	0.00398431	0.0153595	Up-DMPs enriched
BHE41_HUMAN.H11MO.0.D	57	0.37013	1.15567	2.28739	1.63242	0.00443531	0.0169288	Up-DMPs enriched
IRF3_HUMAN.H11MO.0.B	22	0.142857	0.319291	0.831529	0.526851	0.00442751	0.0169288	Up-DMPs enriched
FOXP2_HUMAN.H11MO.0.C	2	0.012987	0.0225786	0.691469	0.188138	0.00471938	0.0179244	Up-DMPs enriched
HMGA2_HUMAN.H11MO.0.D	0	0	0	0.632595	0	0.00485753	0.0183166	Up-DMPs enriched
MEIS1_HUMAN.H11MO.0.A	0	0	0	0.620514	0	0.00487018	0.0183166	Up-DMPs enriched
SOX1_HUMAN.H11MO.0.D	0	0	0	0.609393	0	0.0049595	0.0184723	Up-DMPs enriched
SOX21_HUMAN.H11MO.0.D	0	0	0	0.610121	0	0.00495119	0.0184723	Up-DMPs enriched
IRF9_HUMAN.H11MO.0.C	3	0.0194805	0.049831	0.727846	0.24432	0.00521303	0.0193233	Up-DMPs enriched
ZN770_HUMAN.H11MO.1.C	80	0.519481	1.13048	2.18466	1.57062	0.00524227	0.0193387	Up-DMPs enriched
FOXF1_HUMAN.H11MO.0.D	5	0.0324675	0.103287	0.770148	0.322724	0.00534518	0.0194393	Up-DMPs enriched
ZN382_HUMAN.H11MO.0.C	3	0.0194805	0.0493753	0.721149	0.242086	0.00532135	0.0194393	Up-DMPs enriched
PIT1_HUMAN.H11MO.0.C	1	0.00649351	0.00298818	0.671126	0.118625	0.00543094	0.0196585	Up-DMPs enriched
NKX31_HUMAN.H11MO.0.C	1	0.00649351	0.00297514	0.668176	0.118107	0.00548237	0.0197519	Up-DMPs enriched
PO2F1_HUMAN.H11MO.0.C	1	0.00649351	0.00295428	0.663483	0.117278	0.00558005	0.0200103	Up-DMPs enriched
ZIC1_HUMAN.H11MO.0.B	67	0.435065	1.13656	2.20814	1.58726	0.00576149	0.0205653	Up-DMPs enriched
ZSC16_HUMAN.H11MO.0.D	2	0.012987	0.0244351	0.748471	0.203645	0.00652955	0.023093	Up-DMPs enriched
GATA1_HUMAN.H11MO.0.A	2	0.012987	0.024434	0.748439	0.203636	0.00652945	0.023093	Up-DMPs enriched
GATA2_HUMAN.H11MO.1.A	2	0.012987	0.023483	0.718226	0.195422	0.00683043	0.0239375	Up-DMPs enriched
FOXC2_HUMAN.H11MO.0.D	2	0.012987	0.0234249	0.718315	0.195446	0.00682827	0.0239375	Up-DMPs enriched
XBP1_HUMAN.H11MO.0.D	71	0.461039	1.11321	2.15472	1.55057	0.0070192	0.0244878	Up-DMPs enriched
CXXC1_HUMAN.H11MO.0.D	54	0.350649	1.1172	2.22986	1.58591	0.00719862	0.0247813	Up-DMPs enriched
FOXO1_HUMAN.H11MO.0.A	6	0.038961	0.128329	0.79196	0.355291	0.00717775	0.0247813	Up-DMPs enriched
BRAC_HUMAN.H11MO.0.A	3	0.0194805	0.0526927	0.769642	0.258351	0.00719977	0.0247813	Up-DMPs enriched
DUX4_HUMAN.H11MO.0.A	0	0	0	0.67153	0	0.00726057	0.0248796	Up-DMPs enriched
ISL2_HUMAN.H11MO.0.D	0	0	0	0.660459	0	0.00733034	0.0250075	Up-DMPs enriched
NFAC1_HUMAN.H11MO.0.B	9	0.0584416	0.187893	0.818146	0.41921	0.0076003	0.0256812	Up-DMPs enriched
BATF_HUMAN.H11MO.1.A	1	0.00649351	0.00325992	0.732254	0.129431	0.0076394	0.0256812	Up-DMPs enriched
DLX6_HUMAN.H11MO.0.D	1	0.00649351	0.00322863	0.725165	0.128186	0.00766106	0.0256812	Up-DMPs enriched
PDX1_HUMAN.H11MO.1.A	0	0	0	0.643177	0	0.00761807	0.0256812	Up-DMPs enriched
BARX2_HUMAN.H11MO.0.D	0	0	0	0.63945	0	0.00771119	0.0257373	Up-DMPs enriched
ISX_HUMAN.H11MO.0.D	0	0	0	0.635424	0	0.00782714	0.0260117	Up-DMPs enriched
BARX1_HUMAN.H11MO.0.D	1	0.00649351	0.00315626	0.708904	0.125309	0.00786947	0.0260402	Up-DMPs enriched
HIF1A_HUMAN.H11MO.0.C	52	0.337662	1.12549	2.26119	1.60368	0.00803179	0.0262394	Up-DMPs enriched
ZN136_HUMAN.H11MO.0.C	1	0.00649351	0.00313486	0.704093	0.124458	0.00797722	0.0262394	Up-DMPs enriched
GSX2_HUMAN.H11MO.0.D	1	0.00649351	0.00312907	0.702791	0.124228	0.00801025	0.0262394	Up-DMPs enriched
BC11A_HUMAN.H11MO.0.A	17	0.11039	0.29629	0.869241	0.523414	0.0100414	0.0326663	Up-DMPs enriched
FOXO3_HUMAN.H11MO.0.B	3	0.0194805	0.0555697	0.811661	0.272459	0.0100861	0.032674	Up-DMPs enriched
HSF4_HUMAN.H11MO.0.D	3	0.0194805	0.0542252	0.792018	0.265866	0.0101863	0.0328604	Up-DMPs enriched
GATA3_HUMAN.H11MO.0.A	4	0.025974	0.0823469	0.800331	0.30613	0.0105254	0.0338128	Up-DMPs enriched
MYC_HUMAN.H11MO.0.A	43	0.279221	1.09584	2.29033	1.59696	0.0108822	0.0346787	Up-DMPs enriched
HXB7_HUMAN.H11MO.0.C	0	0	0	0.718853	0	0.0108849	0.0346787	Up-DMPs enriched
ZNF41_HUMAN.H11MO.0.C	8	0.0519481	0.178876	0.854174	0.42217	0.0110271	0.0349796	Up-DMPs enriched
MYBB_HUMAN.H11MO.0.D	1	0.00649351	0.00345182	0.775401	0.137061	0.0110701	0.0349796	Up-DMPs enriched
CDX2_HUMAN.H11MO.0.A	1	0.00649351	0.0033801	0.759266	0.13421	0.011207	0.0352677	Up-DMPs enriched
NKX32_HUMAN.H11MO.0.C	1	0.00649351	0.00334676	0.751766	0.132884	0.0113557	0.0355905	Up-DMPs enriched
ATF4_HUMAN.H11MO.0.A	1	0.00649351	0.00332861	0.747683	0.132162	0.0114612	0.0357028	Up-DMPs enriched
CRX_HUMAN.H11MO.0.B	1	0.00649351	0.00331924	0.745576	0.13179	0.0115226	0.0357028	Up-DMPs enriched
MYNN_HUMAN.H11MO.0.D	1	0.00649351	0.00331583	0.744809	0.131654	0.0115461	0.0357028	Up-DMPs enriched
DLX4_HUMAN.H11MO.0.D	1	0.00649351	0.00331154	0.743842	0.131483	0.0115768	0.0357028	Up-DMPs enriched
DUXA_HUMAN.H11MO.0.D	0	0	0	0.683115	0	0.0117015	0.0359435	Up-DMPs enriched
SRBP2_HUMAN.H11MO.0.B	71	0.461039	1.08257	2.09547	1.50776	0.0117996	0.0361011	Up-DMPs enriched
PBX1_HUMAN.H11MO.0.A	7	0.0454545	0.161096	0.861538	0.40774	0.012053	0.0365861	Up-DMPs enriched
TBX5_HUMAN.H11MO.0.D	7	0.0454545	0.160857	0.86026	0.407136	0.012047	0.0365861	Up-DMPs enriched
ETV1_HUMAN.H11MO.0.A	59	0.383117	1.08019	2.12769	1.5214	0.0127433	0.0385298	Up-DMPs enriched
AP2C_HUMAN.H11MO.0.A	60	0.38961	1.0829	2.12837	1.52322	0.0130978	0.039447	Up-DMPs enriched
TYY1_HUMAN.H11MO.0.A	9	0.0584416	0.200916	0.874876	0.448291	0.0132334	0.0395283	Up-DMPs enriched
CREB1_HUMAN.H11MO.0.A	9	0.0584416	0.199518	0.86878	0.445168	0.0132748	0.0395283	Up-DMPs enriched
BATF3_HUMAN.H11MO.0.B	2	0.012987	0.0262728	0.805246	0.219091	0.0132787	0.0395283	Up-DMPs enriched
HSF1_HUMAN.H11MO.0.A	5	0.0324675	0.115543	0.86172	0.361075	0.0137229	0.0406938	Up-DMPs enriched
SMCA1_HUMAN.H11MO.0.C	4	0.025974	0.0880599	0.85581	0.327347	0.0141387	0.041766	Up-DMPs enriched
FOXF2_HUMAN.H11MO.0.D	4	0.025974	0.0865065	0.840743	0.321585	0.0142376	0.0418978	Up-DMPs enriched
ATF2_HUMAN.H11MO.2.C	8	0.0519481	0.185531	0.885946	0.43787	0.0147073	0.0431154	Up-DMPs enriched
TFE2_HUMAN.H11MO.0.A	52	0.337662	1.07464	2.159	1.53123	0.0151647	0.0442878	Up-DMPs enriched
ZFP42_HUMAN.H11MO.0.A	7	0.0454545	0.164621	0.880394	0.416663	0.0161284	0.0461883	Up-DMPs enriched
PROP1_HUMAN.H11MO.0.D	1	0.00649351	0.00367568	0.825758	0.145963	0.0159942	0.0461883	Up-DMPs enriched
VAX1_HUMAN.H11MO.0.D	1	0.00649351	0.00363465	0.816528	0.144331	0.0160414	0.0461883	Up-DMPs enriched
HXA13_HUMAN.H11MO.0.C	1	0.00649351	0.00360056	0.80886	0.142975	0.0161456	0.0461883	Up-DMPs enriched
CDX1_HUMAN.H11MO.0.C	1	0.00649351	0.00359511	0.807634	0.142759	0.016168	0.0461883	Up-DMPs enriched
NR2E1_HUMAN.H11MO.0.D	1	0.00649351	0.00358073	0.804399	0.142187	0.0162348	0.0461883	Up-DMPs enriched
HNF6_HUMAN.H11MO.0.B	0	0	0	0.797908	0	0.016185	0.0461883	Up-DMPs enriched
ZN667_HUMAN.H11MO.0.C	31	0.201299	1.08296	2.48179	1.6622	0.0163378	0.0462218	Up-DMPs enriched
HXB3_HUMAN.H11MO.0.D	1	0.00649351	0.00355762	0.7992	0.141268	0.0163665	0.0462218	Up-DMPs enriched
ZN214_HUMAN.H11MO.0.C	1	0.00649351	0.00354637	0.796671	0.140821	0.0164417	0.0462647	Up-DMPs enriched
DLX5_HUMAN.H11MO.0.D	1	0.00649351	0.00351324	0.789218	0.139504	0.0167072	0.0468408	Up-DMPs enriched
LHX8_HUMAN.H11MO.0.D	0	0	0	0.754274	0	0.0168177	0.04698	Up-DMPs enriched
NOTO_HUMAN.H11MO.0.D	0	0	0	0.751301	0	0.0169211	0.0470981	Up-DMPs enriched
GATA4_HUMAN.H11MO.0.A	2	0.012987	0.0280266	0.858338	0.233535	0.0185872	0.0515494	Up-DMPs enriched
ZN282_HUMAN.H11MO.0.D	5	0.0324675	0.117847	0.878913	0.368278	0.0186959	0.0516649	Up-DMPs enriched
ZN317_HUMAN.H11MO.0.C	2	0.012987	0.0275849	0.844898	0.229878	0.0187993	0.0517652	Up-DMPs enriched
DLX1_HUMAN.H11MO.0.D	2	0.012987	0.0273342	0.837198	0.227783	0.0190291	0.0522114	Up-DMPs enriched
MYOG_HUMAN.H11MO.0.B	47	0.305195	1.06312	2.17825	1.53195	0.0196007	0.0532118	Up-DMPs enriched
ZN394_HUMAN.H11MO.1.D	3	0.0194805	0.0595809	0.870274	0.292131	0.0195696	0.0532118	Up-DMPs enriched
NR6A1_HUMAN.H11MO.0.B	3	0.0194805	0.0595274	0.869492	0.291868	0.0195822	0.0532118	Up-DMPs enriched
FOXD2_HUMAN.H11MO.0.D	4	0.025974	0.0888639	0.863607	0.330329	0.0198487	0.0536959	Up-DMPs enriched
GABPA_HUMAN.H11MO.0.A	64	0.415584	1.04776	2.04412	1.46717	0.02028	0.0546708	Up-DMPs enriched
THB_HUMAN.H11MO.1.D	12	0.0779221	0.257861	0.920703	0.5109	0.0204867	0.0550358	Up-DMPs enriched
BMAL1_HUMAN.H11MO.0.A	40	0.25974	1.05647	2.24775	1.55516	0.0215185	0.0574076	Up-DMPs enriched
FOXJ2_HUMAN.H11MO.0.C	7	0.0454545	0.171452	0.917028	0.434002	0.0214625	0.0574076	Up-DMPs enriched
MAX_HUMAN.H11MO.0.A	53	0.344156	1.04185	2.08624	1.48166	0.0218962	0.0582137	Up-DMPs enriched
ELK3_HUMAN.H11MO.0.D	40	0.25974	1.04323	2.21952	1.53569	0.0224502	0.0594813	Up-DMPs enriched
PO4F2_HUMAN.H11MO.0.D	1	0.00649351	0.00394382	0.886072	0.156625	0.023049	0.0600141	Up-DMPs enriched
HME2_HUMAN.H11MO.0.D	1	0.00649351	0.00391898	0.880485	0.155637	0.0230455	0.0600141	Up-DMPs enriched
SOX7_HUMAN.H11MO.0.D	1	0.00649351	0.00391775	0.880207	0.155588	0.0230462	0.0600141	Up-DMPs enriched
GBX2_HUMAN.H11MO.0.D	1	0.00649351	0.00391208	0.878933	0.155363	0.0230502	0.0600141	Up-DMPs enriched
UNC4_HUMAN.H11MO.0.D	1	0.00649351	0.00386827	0.869077	0.15362	0.023139	0.0600141	Up-DMPs enriched
BSH_HUMAN.H11MO.0.D	1	0.00649351	0.00385626	0.866377	0.153143	0.0231818	0.0600141	Up-DMPs enriched
ALX1_HUMAN.H11MO.0.B	1	0.00649351	0.00385268	0.86557	0.153001	0.0231961	0.0600141	Up-DMPs enriched
ELF5_HUMAN.H11MO.0.A	25	0.162338	0.379247	0.938133	0.607785	0.0233796	0.0601302	Up-DMPs enriched
FOXD3_HUMAN.H11MO.0.D	6	0.038961	0.149443	0.922572	0.413878	0.023397	0.0601302	Up-DMPs enriched
RXRA_HUMAN.H11MO.0.A	62	0.402597	1.0484	2.05234	1.47116	0.0235932	0.060433	Up-DMPs enriched
HNF1B_HUMAN.H11MO.1.A	1	0.00649351	0.00372768	0.837459	0.14803	0.0241837	0.0611741	Up-DMPs enriched
LHX9_HUMAN.H11MO.0.D	1	0.00649351	0.00372633	0.837157	0.147977	0.0241999	0.0611741	Up-DMPs enriched
LBX2_HUMAN.H11MO.0.D	0	0	0	0.862051	0	0.0241748	0.0611741	Up-DMPs enriched
ALX4_HUMAN.H11MO.0.D	1	0.00649351	0.0037194	0.835598	0.147701	0.0242851	0.0611888	Up-DMPs enriched
ATF2_HUMAN.H11MO.0.B	8	0.0519481	0.196476	0.938345	0.463774	0.0256385	0.0641796	Up-DMPs enriched
NOBOX_HUMAN.H11MO.0.C	0	0	0	0.810613	0	0.0256383	0.0641796	Up-DMPs enriched
NANOG_HUMAN.H11MO.0.A	2	0.012987	0.0299167	0.916165	0.249266	0.0261128	0.0648498	Up-DMPs enriched
ARI5B_HUMAN.H11MO.0.C	2	0.012987	0.029664	0.908439	0.247164	0.0261202	0.0648498	Up-DMPs enriched
GATA6_HUMAN.H11MO.0.A	2	0.012987	0.0295227	0.904118	0.245989	0.0261586	0.0648498	Up-DMPs enriched
COT2_HUMAN.H11MO.0.A	10	0.0649351	0.23297	0.93934	0.496229	0.0265089	0.0655077	Up-DMPs enriched
MGAP_HUMAN.H11MO.0.D	3	0.0194805	0.0634308	0.926531	0.311014	0.0269321	0.0663408	Up-DMPs enriched
ATF2_HUMAN.H11MO.1.B	3	0.0194805	0.0618206	0.903002	0.303116	0.0272655	0.0669482	Up-DMPs enriched
PAX6_HUMAN.H11MO.0.C	3	0.0194805	0.0614107	0.897012	0.301105	0.0274981	0.0673048	Up-DMPs enriched
TGIF2_HUMAN.H11MO.0.D	6	0.038961	0.152439	0.941009	0.42215	0.0312786	0.0762449	Up-DMPs enriched
NR4A3_HUMAN.H11MO.0.D	6	0.038961	0.152025	0.938461	0.421007	0.0313484	0.0762449	Up-DMPs enriched
HME1_HUMAN.H11MO.0.D	1	0.00649351	0.00421048	0.946031	0.167228	0.0330999	0.0800205	Up-DMPs enriched
PRRX1_HUMAN.H11MO.0.D	1	0.00649351	0.00413473	0.929036	0.164216	0.0332745	0.0800205	Up-DMPs enriched
PHX2B_HUMAN.H11MO.0.D	1	0.00649351	0.00413309	0.928667	0.16415	0.0332819	0.0800205	Up-DMPs enriched
ZN333_HUMAN.H11MO.0.D	1	0.00649351	0.00412599	0.927069	0.163868	0.0333159	0.0800205	Up-DMPs enriched
ESX1_HUMAN.H11MO.0.D	1	0.00649351	0.0040879	0.918494	0.162354	0.0335508	0.0801331	Up-DMPs enriched
LHX2_HUMAN.H11MO.0.A	1	0.00649351	0.00408522	0.917892	0.162247	0.0335707	0.0801331	Up-DMPs enriched
FOXA1_HUMAN.H11MO.0.A	5	0.0324675	0.127685	0.9523	0.399029	0.0337812	0.0803868	Up-DMPs enriched
PHX2A_HUMAN.H11MO.0.D	1	0.00649351	0.00404077	0.907886	0.160479	0.0339688	0.0805844	Up-DMPs enriched
BHE22_HUMAN.H11MO.0.D	1	0.00649351	0.00402902	0.905241	0.160012	0.0340959	0.0806379	Up-DMPs enriched
ITF2_HUMAN.H11MO.0.C	52	0.337662	1.01583	2.04076	1.44741	0.0343294	0.0806608	Up-DMPs enriched
DRGX_HUMAN.H11MO.0.D	1	0.00649351	0.00400674	0.900229	0.159127	0.0343629	0.0806608	Up-DMPs enriched
ALX3_HUMAN.H11MO.0.D	1	0.00649351	0.00400237	0.899244	0.158953	0.0344194	0.0806608	Up-DMPs enriched
ELK4_HUMAN.H11MO.0.A	53	0.344156	1.01943	2.04118	1.44973	0.0353561	0.0823552	Up-DMPs enriched
FLI1_HUMAN.H11MO.1.A	29	0.188312	0.419424	0.982743	0.651878	0.035275	0.0823552	Up-DMPs enriched
RARB_HUMAN.H11MO.0.D	15	0.0974026	0.30788	0.96449	0.564961	0.0360535	0.0837265	Up-DMPs enriched
RORG_HUMAN.H11MO.0.C	4	0.025974	0.0967507	0.940712	0.35982	0.0364957	0.0841982	Up-DMPs enriched
HSFY1_HUMAN.H11MO.0.D	2	0.012987	0.0317885	0.973676	0.264916	0.0365842	0.0841982	Up-DMPs enriched
PO5F1_HUMAN.H11MO.0.A	2	0.012987	0.0315111	0.965149	0.262599	0.0365606	0.0841982	Up-DMPs enriched
BHE23_HUMAN.H11MO.0.D	4	0.025974	0.0959834	0.933266	0.356972	0.036948	0.0847407	Up-DMPs enriched
SOX17_HUMAN.H11MO.0.C	3	0.0194805	0.066695	0.974372	0.327079	0.0370397	0.0847407	Up-DMPs enriched
GATA1_HUMAN.H11MO.1.A	3	0.0194805	0.0651505	0.951661	0.319449	0.0373289	0.0851498	Up-DMPs enriched
ZN502_HUMAN.H11MO.0.C	3	0.0194805	0.0646442	0.944263	0.316965	0.0376208	0.0853108	Up-DMPs enriched
ZNF85_HUMAN.H11MO.1.C	2	0.012987	0.0303652	0.929871	0.252995	0.0375904	0.0853108	Up-DMPs enriched
HXD10_HUMAN.H11MO.0.D	2	0.012987	0.0302049	0.924973	0.251662	0.0378906	0.0854766	Up-DMPs enriched
HXC11_HUMAN.H11MO.0.D	2	0.012987	0.0301924	0.92459	0.251558	0.0379157	0.0854766	Up-DMPs enriched
ATF7_HUMAN.H11MO.0.D	9	0.0584416	0.226301	0.985399	0.504904	0.0388933	0.0874249	Up-DMPs enriched
NR1D1_HUMAN.H11MO.0.B	16	0.103896	0.32497	0.983545	0.584516	0.0390668	0.0875595	Up-DMPs enriched
ZN335_HUMAN.H11MO.1.A	6	0.038961	0.160942	0.993442	0.445673	0.0413318	0.0921006	Up-DMPs enriched
BRAC_HUMAN.H11MO.1.B	6	0.038961	0.159758	0.986135	0.442395	0.0412786	0.0921006	Up-DMPs enriched
MAFA_HUMAN.H11MO.0.D	45	0.292208	0.994786	2.05736	1.44113	0.0418919	0.092975	Up-DMPs enriched
SRY_HUMAN.H11MO.0.B	6	0.038961	0.15609	0.963508	0.432244	0.0419653	0.092975	Up-DMPs enriched
OSR2_HUMAN.H11MO.0.C	59	0.383117	0.999358	1.96834	1.40753	0.043997	0.0971967	Up-DMPs enriched
NKX21_HUMAN.H11MO.0.A	10	0.0649351	0.241918	0.975436	0.515293	0.0448074	0.0987044	Up-DMPs enriched
MAF_HUMAN.H11MO.1.B	5	0.0324675	0.133343	0.9945	0.416711	0.0450673	0.0989941	Up-DMPs enriched
HIC2_HUMAN.H11MO.0.D	30	0.194805	0.983041	2.27717	1.51802	0.0459248	0.100591	Up-DMPs enriched
WT1_HUMAN.H11MO.1.B	70	0.454545	0.991144	1.91987	1.38123	0.0462252	0.100962	Up-DMPs enriched
BHA15_HUMAN.H11MO.0.B	48	0.311688	0.997071	2.03411	1.43322	0.0469332	0.101931	Up-DMPs enriched
COT1_HUMAN.H11MO.0.C	61	0.396104	0.99231	1.94624	1.39409	0.0468257	0.101931	Up-DMPs enriched
ARX_HUMAN.H11MO.0.D	1	0.00649351	0.00452298	1.01639	0.179654	0.0474079	0.102095	Up-DMPs enriched
VSX2_HUMAN.H11MO.0.D	1	0.00649351	0.00449163	1.00931	0.178407	0.0474717	0.102095	Up-DMPs enriched
MIXL1_HUMAN.H11MO.0.D	1	0.00649351	0.00448266	1.00729	0.17805	0.0475003	0.102095	Up-DMPs enriched
EMX1_HUMAN.H11MO.0.D	1	0.00649351	0.00447245	1.00499	0.177644	0.0475386	0.102095	Up-DMPs enriched
HMX2_HUMAN.H11MO.0.D	1	0.00649351	0.00443737	0.9971	0.17625	0.0477176	0.102195	Up-DMPs enriched
EMX2_HUMAN.H11MO.0.D	1	0.00649351	0.00441583	0.992254	0.175393	0.0478649	0.102227	Up-DMPs enriched
ERG_HUMAN.H11MO.0.A	32	0.207792	0.439055	0.995864	0.669982	0.0481391	0.102528	Up-DMPs enriched
MEIS2_HUMAN.H11MO.0.B	4	0.025974	0.102661	0.998087	0.381764	0.0485399	0.10305	Up-DMPs enriched
FOXB1_HUMAN.H11MO.0.D	4	0.025974	0.102297	0.994547	0.380411	0.0486515	0.10305	Up-DMPs enriched
RAX2_HUMAN.H11MO.0.D	1	0.00649351	0.00429219	0.964426	0.170477	0.0493007	0.104139	Up-DMPs enriched
NFAC1_HUMAN.H11MO.1.B	4	0.025974	0.100637	0.978407	0.374246	0.0495141	0.104304	Up-DMPs enriched
FOXJ3_HUMAN.H11MO.1.B	11	0.0714286	0.262866	0.993001	0.53853	0.0499108	0.104853	Up-DMPs enriched
P5F1B_HUMAN.H11MO.0.D	3	0.0194805	0.070259	1.02647	0.344556	0.0506789	0.10545	Up-DMPs enriched
NR2E3_HUMAN.H11MO.0.C	3	0.0194805	0.0698688	1.02076	0.342643	0.0506651	0.10545	Up-DMPs enriched
ZNF85_HUMAN.H11MO.0.C	3	0.0194805	0.0682313	0.996841	0.334613	0.0512455	0.10545	Up-DMPs enriched
NFAC3_HUMAN.H11MO.0.B	3	0.0194805	0.0681967	0.996336	0.334444	0.0512694	0.10545	Up-DMPs enriched
ERR3_HUMAN.H11MO.0.B	3	0.0194805	0.0680274	0.993861	0.333613	0.051394	0.10545	Up-DMPs enriched
GSX1_HUMAN.H11MO.0.D	2	0.012987	0.0335835	1.02883	0.279917	0.0509658	0.10545	Up-DMPs enriched
VENTX_HUMAN.H11MO.0.D	2	0.012987	0.0335037	1.02638	0.27925	0.0509689	0.10545	Up-DMPs enriched
NFIL3_HUMAN.H11MO.0.D	2	0.012987	0.033364	1.02209	0.278081	0.0509952	0.10545	Up-DMPs enriched
HXC13_HUMAN.H11MO.0.D	2	0.012987	0.0327616	1.00357	0.273045	0.0514258	0.10545	Up-DMPs enriched
HXB13_HUMAN.H11MO.0.A	2	0.012987	0.0324572	0.994222	0.270501	0.0518499	0.106038	Up-DMPs enriched
TYY2_HUMAN.H11MO.0.D	14	0.0909091	0.308731	1.00513	0.579371	0.0523211	0.106718	Up-DMPs enriched
PO3F2_HUMAN.H11MO.0.A	2	0.012987	0.0318195	0.974626	0.265175	0.0532251	0.108276	Up-DMPs enriched
TBX2_HUMAN.H11MO.0.D	12	0.0779221	0.286459	1.02282	0.567551	0.0549552	0.111208	Up-DMPs enriched
NR2C1_HUMAN.H11MO.0.C	12	0.0779221	0.285933	1.02095	0.56651	0.0549232	0.111208	Up-DMPs enriched
HXD4_HUMAN.H11MO.0.D	0	0	0	0.994175	0	0.0562925	0.113616	Up-DMPs enriched
STA5B_HUMAN.H11MO.0.A	5	0.0324675	0.140443	1.04735	0.43885	0.0598589	0.119957	Up-DMPs enriched
FOXA2_HUMAN.H11MO.0.A	5	0.0324675	0.13948	1.04017	0.435852	0.0598274	0.119957	Up-DMPs enriched
PRGR_HUMAN.H11MO.0.A	5	0.0324675	0.138635	1.03391	0.433224	0.0599006	0.119957	Up-DMPs enriched
MEIS3_HUMAN.H11MO.0.D	5	0.0324675	0.136676	1.01936	0.427129	0.0604492	0.120742	Up-DMPs enriched
NR2C2_HUMAN.H11MO.0.B	38	0.246753	0.97295	2.09817	1.44313	0.0608238	0.1209	Up-DMPs enriched
STA5A_HUMAN.H11MO.0.A	5	0.0324675	0.135861	1.01329	0.424582	0.0608421	0.1209	Up-DMPs enriched
FIGLA_HUMAN.H11MO.0.D	11	0.0714286	0.274767	1.03787	0.562863	0.062968	0.124803	Up-DMPs enriched
ZN528_HUMAN.H11MO.0.C	9	0.0584416	0.240559	1.04751	0.53672	0.0644501	0.127413	Up-DMPs enriched
NR1H3_HUMAN.H11MO.0.B	9	0.0584416	0.234089	1.01932	0.522283	0.0652547	0.128674	Up-DMPs enriched
FOXA3_HUMAN.H11MO.0.B	4	0.025974	0.105722	1.02781	0.393134	0.066077	0.129963	Up-DMPs enriched
LHX4_HUMAN.H11MO.0.D	1	0.00649351	0.00481401	1.0818	0.191226	0.0680125	0.133429	Up-DMPs enriched
HXB6_HUMAN.H11MO.0.D	1	0.00649351	0.0047859	1.07549	0.190108	0.0682198	0.133496	Up-DMPs enriched
ETS1_HUMAN.H11MO.0.A	31	0.201299	0.447717	1.02592	0.687183	0.0684155	0.13354	Up-DMPs enriched
ZKSC1_HUMAN.H11MO.0.B	12	0.0779221	0.290299	1.0365	0.575136	0.0694168	0.135152	Up-DMPs enriched
RARG_HUMAN.H11MO.2.D	18	0.116883	0.361575	1.0313	0.628462	0.0698728	0.135416	Up-DMPs enriched
PRGR_HUMAN.H11MO.1.A	12	0.0779221	0.287879	1.02786	0.570361	0.0699032	0.135416	Up-DMPs enriched
ZN652_HUMAN.H11MO.0.D	2	0.012987	0.0359321	1.1005	0.29941	0.0707254	0.135573	Up-DMPs enriched
PITX3_HUMAN.H11MO.0.D	2	0.012987	0.0358173	1.09698	0.298453	0.0707206	0.135573	Up-DMPs enriched
MEOX1_HUMAN.H11MO.0.D	2	0.012987	0.0357181	1.09394	0.297627	0.0707307	0.135573	Up-DMPs enriched
DPRX_HUMAN.H11MO.0.D	2	0.012987	0.0356666	1.09236	0.297198	0.0707413	0.135573	Up-DMPs enriched
HXA2_HUMAN.H11MO.0.D	2	0.012987	0.0353859	1.08376	0.294859	0.0708638	0.135573	Up-DMPs enriched
PO2F3_HUMAN.H11MO.0.D	2	0.012987	0.0351302	1.07593	0.292728	0.0710736	0.135638	Up-DMPs enriched
CUX2_HUMAN.H11MO.0.D	1	0.00649351	0.0045773	1.02858	0.181814	0.0713849	0.135896	Up-DMPs enriched
NR1I2_HUMAN.H11MO.1.D	2	0.012987	0.0346353	1.06075	0.288605	0.0717581	0.135935	Up-DMPs enriched
NR1I3_HUMAN.H11MO.1.D	2	0.012987	0.0346353	1.06075	0.288605	0.0717581	0.135935	Up-DMPs enriched
FUBP1_HUMAN.H11MO.0.D	10	0.0649351	0.258151	1.04091	0.549874	0.0723256	0.136674	Up-DMPs enriched
ZN263_HUMAN.H11MO.1.A	62	0.402597	0.961468	1.88215	1.34923	0.0725296	0.136724	Up-DMPs enriched
DBP_HUMAN.H11MO.0.B	2	0.012987	0.0341852	1.04698	0.284854	0.0727183	0.136746	Up-DMPs enriched
GCR_HUMAN.H11MO.1.A	8	0.0519481	0.222181	1.06096	0.524388	0.0730193	0.136978	Up-DMPs enriched
GLI3_HUMAN.H11MO.0.B	13	0.0844156	0.311652	1.05949	0.599867	0.0755691	0.141417	Up-DMPs enriched
SMAD2_HUMAN.H11MO.0.A	20	0.12987	0.384268	1.04338	0.64932	0.078146	0.145885	Up-DMPs enriched
FLI1_HUMAN.H11MO.0.A	69	0.448052	0.959438	1.86005	1.33788	0.0805845	0.150074	Up-DMPs enriched
HXD9_HUMAN.H11MO.0.D	0	0	0	1.17737	0	0.0808303	0.150169	Up-DMPs enriched
SUH_HUMAN.H11MO.0.A	44	0.285714	0.938737	1.9514	1.36389	0.0835116	0.154777	Up-DMPs enriched
PTF1A_HUMAN.H11MO.1.B	44	0.285714	0.937565	1.94906	1.36219	0.0837884	0.154918	Up-DMPs enriched
CREB5_HUMAN.H11MO.0.D	7	0.0454545	0.196943	1.05326	0.498487	0.0839964	0.154931	Up-DMPs enriched
HAND1_HUMAN.H11MO.0.D	12	0.0779221	0.299883	1.0707	0.594128	0.0868864	0.159509	Up-DMPs enriched
RORA_HUMAN.H11MO.0.C	12	0.0779221	0.299762	1.07027	0.593888	0.0868922	0.159509	Up-DMPs enriched
FOXC1_HUMAN.H11MO.0.C	4	0.025974	0.111946	1.08826	0.416262	0.0873524	0.159973	Up-DMPs enriched
BRCA1_HUMAN.H11MO.0.D	4	0.025974	0.110275	1.07206	0.410052	0.0886355	0.161938	Up-DMPs enriched
MYOD1_HUMAN.H11MO.0.A	47	0.305195	0.945105	1.93648	1.36192	0.0905026	0.164959	Up-DMPs enriched
TEAD1_HUMAN.H11MO.0.A	6	0.038961	0.180904	1.11673	0.500939	0.0928239	0.168791	Up-DMPs enriched
RUNX1_HUMAN.H11MO.0.A	8	0.0519481	0.231303	1.10453	0.545921	0.093548	0.168912	Up-DMPs enriched
GCM1_HUMAN.H11MO.0.D	8	0.0519481	0.228944	1.09327	0.54035	0.0935306	0.168912	Up-DMPs enriched
ZNF8_HUMAN.H11MO.0.C	3	0.0194805	0.0774221	1.13112	0.37968	0.0934705	0.168912	Up-DMPs enriched
ZN586_HUMAN.H11MO.0.C	13	0.0844156	0.31822	1.08182	0.61251	0.0940717	0.169083	Up-DMPs enriched
PITX1_HUMAN.H11MO.0.D	3	0.0194805	0.0763415	1.11533	0.374381	0.0940813	0.169083	Up-DMPs enriched
ZN423_HUMAN.H11MO.0.D	32	0.207792	0.923006	2.09364	1.40853	0.0955199	0.171269	Up-DMPs enriched
RHXF1_HUMAN.H11MO.0.D	3	0.0194805	0.0745867	1.08971	0.365777	0.0961566	0.172011	Up-DMPs enriched
HXA5_HUMAN.H11MO.0.D	1	0.00649351	0.00526964	1.18433	0.209343	0.0965591	0.172331	Up-DMPs enriched
HMX3_HUMAN.H11MO.0.D	1	0.00649351	0.00519118	1.16672	0.206223	0.0972164	0.173104	Up-DMPs enriched
SMAD3_HUMAN.H11MO.0.B	38	0.246753	0.493603	1.06434	0.732059	0.0979251	0.173564	Up-DMPs enriched
PAX4_HUMAN.H11MO.0.D	2	0.012987	0.0380784	1.16621	0.317291	0.097723	0.173564	Up-DMPs enriched
ESR1_HUMAN.H11MO.0.A	17	0.11039	0.368923	1.08237	0.651735	0.0992152	0.174469	Up-DMPs enriched
PO3F1_HUMAN.H11MO.0.C	2	0.012987	0.0370283	1.13406	0.308543	0.0990093	0.174469	Up-DMPs enriched
PAX3_HUMAN.H11MO.0.D	1	0.00649351	0.00505495	1.13604	0.200806	0.0992467	0.174469	Up-DMPs enriched
RX_HUMAN.H11MO.0.D	1	0.00649351	0.00505011	1.13495	0.200614	0.099341	0.174469	Up-DMPs enriched
RUNX2_HUMAN.H11MO.0.A	11	0.0714286	0.287918	1.08755	0.589804	0.0999522	0.175143	Up-DMPs enriched
PO6F1_HUMAN.H11MO.0.D	2	0.012987	0.0364544	1.11651	0.303761	0.100425	0.175574	Up-DMPs enriched
ZBTB6_HUMAN.H11MO.0.C	51	0.331169	0.939998	1.8951	1.34207	0.101495	0.177042	Up-DMPs enriched
OVOL1_HUMAN.H11MO.0.C	5	0.0324675	0.153271	1.1432	0.47901	0.103665	0.179859	Up-DMPs enriched
TF2LX_HUMAN.H11MO.0.D	5	0.0324675	0.151511	1.13008	0.473513	0.103743	0.179859	Up-DMPs enriched
SCRT1_HUMAN.H11MO.0.D	5	0.0324675	0.151165	1.1275	0.472432	0.10381	0.179859	Up-DMPs enriched
RARA_HUMAN.H11MO.0.A	22	0.142857	0.414236	1.07887	0.683546	0.104269	0.180249	Up-DMPs enriched
NR5A2_HUMAN.H11MO.0.B	9	0.0584416	0.251382	1.09468	0.56089	0.104656	0.180514	Up-DMPs enriched
PTF1A_HUMAN.H11MO.0.B	52	0.337662	0.928986	1.86635	1.3237	0.105371	0.181342	Up-DMPs enriched
REST_HUMAN.H11MO.0.A	45	0.292208	0.924844	1.91281	1.33983	0.106085	0.182164	Up-DMPs enriched
LEF1_HUMAN.H11MO.0.A	7	0.0454545	0.20576	1.10038	0.520798	0.107118	0.183529	Up-DMPs enriched
ZN436_HUMAN.H11MO.0.C	46	0.298701	0.931223	1.91675	1.34538	0.108228	0.185019	Up-DMPs enriched
NFIC_HUMAN.H11MO.0.A	40	0.25974	0.918514	1.95418	1.35206	0.110277	0.188106	Up-DMPs enriched
SIX1_HUMAN.H11MO.0.A	4	0.025974	0.120654	1.17293	0.448629	0.11483	0.195439	Up-DMPs enriched
PO3F4_HUMAN.H11MO.0.D	4	0.025974	0.118706	1.15395	0.441385	0.115267	0.195589	Up-DMPs enriched
TBP_HUMAN.H11MO.0.A	4	0.025974	0.118367	1.15067	0.440126	0.115425	0.195589	Up-DMPs enriched
TEF_HUMAN.H11MO.0.D	4	0.025974	0.116695	1.13444	0.433913	0.116586	0.197122	Up-DMPs enriched
HNF4G_HUMAN.H11MO.0.B	8	0.0519481	0.233057	1.11292	0.550063	0.120095	0.201507	Up-DMPs enriched
NF2L2_HUMAN.H11MO.0.A	6	0.038961	0.187242	1.15566	0.518405	0.11997	0.201507	Up-DMPs enriched
FEZF1_HUMAN.H11MO.0.C	6	0.038961	0.18685	1.15327	0.517336	0.119987	0.201507	Up-DMPs enriched
TF65_HUMAN.H11MO.0.A	6	0.038961	0.185279	1.14371	0.513043	0.120225	0.201507	Up-DMPs enriched
GFI1B_HUMAN.H11MO.0.A	6	0.038961	0.181512	1.12048	0.50262	0.121966	0.203982	Up-DMPs enriched
E4F1_HUMAN.H11MO.0.D	32	0.207792	0.894257	2.02841	1.36465	0.12434	0.207503	Up-DMPs enriched
TBX19_HUMAN.H11MO.0.D	3	0.0194805	0.0818287	1.19549	0.401287	0.125926	0.209695	Up-DMPs enriched
ZN264_HUMAN.H11MO.0.C	3	0.0194805	0.0800586	1.16964	0.392607	0.127543	0.21193	Up-DMPs enriched
JDP2_HUMAN.H11MO.0.D	9	0.0584416	0.261301	1.13792	0.583046	0.131472	0.217989	Up-DMPs enriched
MYOD1_HUMAN.H11MO.1.A	39	0.253247	0.900126	1.92767	1.32991	0.132513	0.219244	Up-DMPs enriched
ZN121_HUMAN.H11MO.0.C	47	0.305195	0.908701	1.86181	1.30942	0.13656	0.220501	Up-DMPs enriched
GATA2_HUMAN.H11MO.0.A	5	0.0324675	0.160896	1.20005	0.502812	0.135142	0.220501	Up-DMPs enriched
FOXH1_HUMAN.H11MO.0.A	5	0.0324675	0.157459	1.17442	0.492073	0.135616	0.220501	Up-DMPs enriched
ZN490_HUMAN.H11MO.0.C	5	0.0324675	0.156259	1.16547	0.488324	0.136186	0.220501	Up-DMPs enriched
FOXQ1_HUMAN.H11MO.0.C	5	0.0324675	0.155647	1.16091	0.486411	0.136561	0.220501	Up-DMPs enriched
NR1I2_HUMAN.H11MO.0.C	5	0.0324675	0.155039	1.15637	0.484511	0.136991	0.220501	Up-DMPs enriched
OLIG3_HUMAN.H11MO.0.D	2	0.012987	0.0415558	1.27272	0.346264	0.134089	0.220501	Up-DMPs enriched
PO6F2_HUMAN.H11MO.0.D	2	0.012987	0.0396835	1.21538	0.330664	0.136069	0.220501	Up-DMPs enriched
ZN410_HUMAN.H11MO.0.D	2	0.012987	0.0394689	1.20881	0.328877	0.136609	0.220501	Up-DMPs enriched
DLX3_HUMAN.H11MO.0.C	2	0.012987	0.0394092	1.20698	0.328379	0.136772	0.220501	Up-DMPs enriched
SOX11_HUMAN.H11MO.0.D	2	0.012987	0.039347	1.20508	0.327861	0.136948	0.220501	Up-DMPs enriched
PBX1_HUMAN.H11MO.1.C	1	0.00649351	0.00584808	1.31449	0.232344	0.136507	0.220501	Up-DMPs enriched
ZBT49_HUMAN.H11MO.0.D	1	0.00649351	0.00579184	1.30181	0.230108	0.136814	0.220501	Up-DMPs enriched
PAX7_HUMAN.H11MO.0.D	1	0.00649351	0.00570227	1.28166	0.226546	0.137633	0.221073	Up-DMPs enriched
HBP1_HUMAN.H11MO.0.D	1	0.00649351	0.00561932	1.263	0.223248	0.138774	0.222442	Up-DMPs enriched
HXB8_HUMAN.H11MO.0.C	1	0.00649351	0.0055527	1.24801	0.220599	0.139973	0.223899	Up-DMPs enriched
NR1H3_HUMAN.H11MO.1.B	10	0.0649351	0.281179	1.13385	0.598971	0.144187	0.230161	Up-DMPs enriched
MAFG_HUMAN.H11MO.0.A	15	0.0974026	0.816205	2.55734	1.4978	0.144647	0.230419	Up-DMPs enriched
ZKSC3_HUMAN.H11MO.0.D	8	0.0519481	0.248546	1.18692	0.58663	0.150346	0.238513	Up-DMPs enriched
GCR_HUMAN.H11MO.0.A	8	0.0519481	0.246145	1.1754	0.580966	0.150339	0.238513	Up-DMPs enriched
EGR3_HUMAN.H11MO.0.D	37	0.24026	0.887036	1.92688	1.32112	0.152198	0.24073	Up-DMPs enriched
MEIS1_HUMAN.H11MO.1.B	14	0.0909091	0.351737	1.14514	0.660073	0.152369	0.24073	Up-DMPs enriched
FOXI1_HUMAN.H11MO.0.B	6	0.038961	0.195845	1.20897	0.542323	0.154129	0.242561	Up-DMPs enriched
TAL1_HUMAN.H11MO.0.A	6	0.038961	0.195127	1.20454	0.540326	0.154157	0.242561	Up-DMPs enriched
ZN816_HUMAN.H11MO.1.C	27	0.175325	0.866248	2.08198	1.36576	0.155215	0.243729	Up-DMPs enriched
P73_HUMAN.H11MO.1.A	11	0.0714286	0.301106	1.1374	0.616832	0.155928	0.244351	Up-DMPs enriched
SNAI1_HUMAN.H11MO.0.C	38	0.246753	0.875499	1.88794	1.29856	0.16017	0.250489	Up-DMPs enriched
PITX2_HUMAN.H11MO.0.D	9	0.0584416	0.267467	1.16465	0.596746	0.165457	0.258233	Up-DMPs enriched
ASCL2_HUMAN.H11MO.0.D	40	0.25974	0.879779	1.8717	1.29501	0.167976	0.26135	Up-DMPs enriched
BARH2_HUMAN.H11MO.0.D	3	0.0194805	0.0874898	1.27819	0.429045	0.168135	0.26135	Up-DMPs enriched
BARH1_HUMAN.H11MO.0.D	3	0.0194805	0.0869332	1.27006	0.426316	0.168471	0.26135	Up-DMPs enriched
ZN816_HUMAN.H11MO.0.C	41	0.266234	0.881589	1.86387	1.29312	0.171989	0.266273	Up-DMPs enriched
HXD11_HUMAN.H11MO.0.D	5	0.0324675	0.165426	1.23397	0.517023	0.175473	0.270664	Up-DMPs enriched
TCF7_HUMAN.H11MO.0.A	5	0.0324675	0.165293	1.23297	0.516605	0.175528	0.270664	Up-DMPs enriched
ZN418_HUMAN.H11MO.1.D	5	0.0324675	0.163905	1.22255	0.512239	0.176255	0.271242	Up-DMPs enriched
TFCP2_HUMAN.H11MO.0.D	42	0.272727	0.870449	1.82959	1.27257	0.179338	0.275258	Up-DMPs enriched
ZN768_HUMAN.H11MO.0.C	28	0.181818	0.476664	1.13065	0.74597	0.179578	0.275258	Up-DMPs enriched
PBX2_HUMAN.H11MO.0.C	2	0.012987	0.0447242	1.36978	0.372662	0.18306	0.280039	Up-DMPs enriched
ZN680_HUMAN.H11MO.0.C	8	0.0519481	0.257519	1.22977	0.607822	0.188619	0.287971	Up-DMPs enriched
ZEB1_HUMAN.H11MO.0.A	24	0.155844	0.456593	1.14753	0.738326	0.190407	0.289553	Up-DMPs enriched
NFE2_HUMAN.H11MO.0.A	11	0.0714286	0.315135	1.19042	0.645565	0.190315	0.289553	Up-DMPs enriched
MLX_HUMAN.H11MO.0.D	62	0.402597	0.575593	1.12677	0.807699	0.196525	0.297841	Up-DMPs enriched
TBR1_HUMAN.H11MO.0.D	6	0.038961	0.205702	1.26977	0.569607	0.196629	0.297841	Up-DMPs enriched
HSF1_HUMAN.H11MO.1.A	6	0.038961	0.201448	1.24338	0.557767	0.197298	0.298268	Up-DMPs enriched
ETS2_HUMAN.H11MO.0.B	47	0.305195	0.869549	1.78172	1.25305	0.198618	0.298352	Up-DMPs enriched
NFIB_HUMAN.H11MO.0.D	32	0.207792	0.841203	1.90802	1.28368	0.198901	0.298352	Up-DMPs enriched
ONEC3_HUMAN.H11MO.0.D	4	0.025974	0.133108	1.29396	0.49492	0.198268	0.298352	Up-DMPs enriched
NKX23_HUMAN.H11MO.0.D	4	0.025974	0.13219	1.28504	0.491508	0.198718	0.298352	Up-DMPs enriched
BHE40_HUMAN.H11MO.0.A	40	0.25974	0.867418	1.84548	1.27688	0.201964	0.302229	Up-DMPs enriched
TBX20_HUMAN.H11MO.0.D	12	0.0779221	0.334173	1.19323	0.662094	0.20227	0.302229	Up-DMPs enriched
ETV6_HUMAN.H11MO.0.D	17	0.11039	0.404696	1.18735	0.714923	0.212251	0.316528	Up-DMPs enriched
JUN_HUMAN.H11MO.0.A	7	0.0454545	0.23416	1.25218	0.592584	0.217201	0.323286	Up-DMPs enriched
GLI1_HUMAN.H11MO.0.D	43	0.279221	0.857696	1.79261	1.24991	0.217885	0.323678	Up-DMPs enriched
ESR2_HUMAN.H11MO.0.A	43	0.279221	0.854923	1.78682	1.24587	0.218807	0.323872	Up-DMPs enriched
TWST1_HUMAN.H11MO.1.A	10	0.0649351	0.302964	1.22162	0.64534	0.219262	0.323872	Up-DMPs enriched
ZN547_HUMAN.H11MO.0.C	10	0.0649351	0.302913	1.22142	0.645232	0.219275	0.323872	Up-DMPs enriched
HXB1_HUMAN.H11MO.0.D	3	0.0194805	0.0947069	1.38366	0.464435	0.222754	0.328381	Up-DMPs enriched
PRDM1_HUMAN.H11MO.0.A	14	0.0909091	0.364709	1.18737	0.684415	0.22527	0.330478	Up-DMPs enriched
HXD12_HUMAN.H11MO.0.D	5	0.0324675	0.178643	1.33239	0.55826	0.224814	0.330478	Up-DMPs enriched
SOX2_HUMAN.H11MO.1.A	5	0.0324675	0.17408	1.29825	0.543974	0.225462	0.330478	Up-DMPs enriched
ZN582_HUMAN.H11MO.0.C	5	0.0324675	0.172834	1.28895	0.540073	0.226108	0.330795	Up-DMPs enriched
HOMEZ_HUMAN.H11MO.0.D	5	0.0324675	0.170983	1.27512	0.534272	0.227461	0.332145	Up-DMPs enriched
NFIA_HUMAN.H11MO.0.C	21	0.136364	0.804686	2.13827	1.34305	0.234976	0.340007	Up-DMPs enriched
BCL6_HUMAN.H11MO.0.A	8	0.0519481	0.267385	1.27682	0.631028	0.234991	0.340007	Up-DMPs enriched
GRHL1_HUMAN.H11MO.0.D	8	0.0519481	0.264513	1.26307	0.624288	0.235293	0.340007	Up-DMPs enriched
FOXM1_HUMAN.H11MO.0.A	8	0.0519481	0.263753	1.25942	0.622486	0.235479	0.340007	Up-DMPs enriched
E2F8_HUMAN.H11MO.0.D	8	0.0519481	0.263452	1.25798	0.621772	0.235566	0.340007	Up-DMPs enriched
EOMES_HUMAN.H11MO.0.D	8	0.0519481	0.262724	1.25448	0.620045	0.235805	0.340007	Up-DMPs enriched
HNF4A_HUMAN.H11MO.0.A	8	0.0519481	0.262383	1.25285	0.619235	0.235932	0.340007	Up-DMPs enriched
TFE3_HUMAN.H11MO.0.B	16	0.103896	0.399598	1.20936	0.718699	0.24369	0.350532	Up-DMPs enriched
RFX5_HUMAN.H11MO.1.A	12	0.0779221	0.341811	1.22049	0.677228	0.246394	0.353761	Up-DMPs enriched
PDX1_HUMAN.H11MO.0.A	2	0.012987	0.0492021	1.50695	0.409973	0.248261	0.355779	Up-DMPs enriched
COT2_HUMAN.H11MO.1.A	22	0.142857	0.452788	1.17929	0.747144	0.250146	0.357815	Up-DMPs enriched
TFAP4_HUMAN.H11MO.0.A	27	0.175325	0.803542	1.93109	1.26683	0.251605	0.359093	Up-DMPs enriched
HXB4_HUMAN.H11MO.0.B	2	0.012987	0.0463773	1.42042	0.386436	0.251971	0.359093	Up-DMPs enriched
ZNF41_HUMAN.H11MO.1.C	9	0.0584416	0.288352	1.25565	0.643383	0.253	0.359895	Up-DMPs enriched
BACH1_HUMAN.H11MO.0.A	42	0.272727	0.837693	1.76069	1.22466	0.254866	0.361143	Up-DMPs enriched
NKX28_HUMAN.H11MO.0.C	2	0.012987	0.0456153	1.39707	0.380086	0.254463	0.361143	Up-DMPs enriched
VAX2_HUMAN.H11MO.0.D	2	0.012987	0.0454029	1.39057	0.378317	0.255283	0.361143	Up-DMPs enriched
TF7L1_HUMAN.H11MO.0.B	4	0.025974	0.142618	1.38648	0.530286	0.25694	0.362823	Up-DMPs enriched
ZIC2_HUMAN.H11MO.0.D	43	0.279221	0.836744	1.74875	1.21935	0.259708	0.36606	Up-DMPs enriched
GLIS1_HUMAN.H11MO.0.D	36	0.233766	0.825375	1.80684	1.2346	0.26645	0.374877	Up-DMPs enriched
ANDR_HUMAN.H11MO.2.A	10	0.0649351	0.315542	1.27226	0.67208	0.267878	0.376201	Up-DMPs enriched
OLIG2_HUMAN.H11MO.1.B	14	0.0909091	0.37981	1.23653	0.712761	0.268941	0.377007	Up-DMPs enriched
Z324A_HUMAN.H11MO.0.C	38	0.246753	0.828719	1.7871	1.22916	0.27665	0.387109	Up-DMPs enriched
ZEP1_HUMAN.H11MO.0.D	11	0.0714286	0.340443	1.28597	0.697426	0.282402	0.394441	Up-DMPs enriched
ZN449_HUMAN.H11MO.0.C	32	0.207792	0.810042	1.83739	1.23614	0.288703	0.402514	Up-DMPs enriched
NR2F6_HUMAN.H11MO.0.D	8	0.0519481	0.280407	1.33908	0.661792	0.290679	0.404537	Up-DMPs enriched
PPARG_HUMAN.H11MO.1.A	8	0.0519481	0.272514	1.30141	0.643155	0.29187	0.405463	Up-DMPs enriched
ISL1_HUMAN.H11MO.0.A	3	0.0194805	0.0967628	1.4137	0.474516	0.298505	0.413934	Up-DMPs enriched
STF1_HUMAN.H11MO.0.B	17	0.11039	0.424726	1.24609	0.750323	0.29916	0.414097	Up-DMPs enriched
TEAD2_HUMAN.H11MO.0.D	9	0.0584416	0.30712	1.33741	0.685218	0.30874	0.426294	Up-DMPs enriched
RUNX3_HUMAN.H11MO.0.A	9	0.0584416	0.301614	1.31335	0.672952	0.309077	0.426294	Up-DMPs enriched
SOX3_HUMAN.H11MO.0.B	17	0.11039	0.746157	2.18939	1.31822	0.311763	0.429231	Up-DMPs enriched
SIX2_HUMAN.H11MO.0.A	6	0.038961	0.225381	1.3913	0.62412	0.312638	0.429521	Up-DMPs enriched
FOXO6_HUMAN.H11MO.0.D	6	0.038961	0.222968	1.37641	0.617436	0.313088	0.429521	Up-DMPs enriched
SPZ1_HUMAN.H11MO.0.D	36	0.233766	0.812625	1.77904	1.2156	0.313983	0.429984	Up-DMPs enriched
ZN350_HUMAN.H11MO.0.C	6	0.038961	0.217897	1.34509	0.603389	0.315739	0.431622	Up-DMPs enriched
IKZF1_HUMAN.H11MO.0.C	19	0.123377	0.450202	1.25144	0.77101	0.31688	0.432415	Up-DMPs enriched
MSX1_HUMAN.H11MO.0.D	4	0.025974	0.153216	1.48958	0.569722	0.330618	0.449928	Up-DMPs enriched
NR1D1_HUMAN.H11MO.1.D	4	0.025974	0.15175	1.47533	0.564274	0.330881	0.449928	Up-DMPs enriched
P63_HUMAN.H11MO.1.A	15	0.0974026	0.409079	1.28155	0.750649	0.331583	0.450089	Up-DMPs enriched
BATF_HUMAN.H11MO.0.A	4	0.025974	0.148938	1.44802	0.553826	0.33225	0.450202	Up-DMPs enriched
COT1_HUMAN.H11MO.1.C	29	0.188312	0.516845	1.21102	0.803288	0.333609	0.45125	Up-DMPs enriched
SCRT2_HUMAN.H11MO.0.D	7	0.0454545	0.261551	1.3987	0.661932	0.33578	0.452598	Up-DMPs enriched
FOXO4_HUMAN.H11MO.0.C	7	0.0454545	0.260198	1.39176	0.658646	0.335753	0.452598	Up-DMPs enriched
TEAD4_HUMAN.H11MO.0.A	7	0.0454545	0.253848	1.35769	0.642516	0.337363	0.453939	Up-DMPs enriched
ERR1_HUMAN.H11MO.0.A	11	0.0714286	0.34577	1.30619	0.708361	0.341144	0.458227	Up-DMPs enriched
PKNX1_HUMAN.H11MO.0.B	16	0.103896	0.414759	1.2553	0.745999	0.343386	0.460436	Up-DMPs enriched
RFX5_HUMAN.H11MO.0.A	32	0.207792	0.785856	1.78252	1.19919	0.345611	0.462615	Up-DMPs enriched
HIC1_HUMAN.H11MO.0.C	26	0.168831	0.776586	1.89254	1.23403	0.353532	0.472398	Up-DMPs enriched
FOSB_HUMAN.H11MO.0.A	8	0.0519481	0.291142	1.39041	0.687143	0.356442	0.474652	Up-DMPs enriched
FOSL2_HUMAN.H11MO.0.A	8	0.0519481	0.29028	1.3863	0.685115	0.356451	0.474652	Up-DMPs enriched
FOS_HUMAN.H11MO.0.A	8	0.0519481	0.285238	1.36206	0.673149	0.357429	0.475134	Up-DMPs enriched
FOSL1_HUMAN.H11MO.0.A	8	0.0519481	0.282886	1.35092	0.667647	0.358431	0.475501	Up-DMPs enriched
ERR2_HUMAN.H11MO.0.A	8	0.0519481	0.281944	1.34642	0.665423	0.358939	0.475501	Up-DMPs enriched
GLI2_HUMAN.H11MO.0.D	18	0.116883	0.45012	1.28395	0.78241	0.361136	0.477592	Up-DMPs enriched
TF7L2_HUMAN.H11MO.0.A	5	0.0324675	0.194634	1.45173	0.608261	0.363073	0.478771	Up-DMPs enriched
DMRT1_HUMAN.H11MO.0.D	5	0.0324675	0.194194	1.44845	0.606886	0.36327	0.478771	Up-DMPs enriched
ETV4_HUMAN.H11MO.0.B	26	0.168831	0.507572	1.23694	0.806538	0.365548	0.480951	Up-DMPs enriched
PPARG_HUMAN.H11MO.0.A	27	0.175325	0.763595	1.83517	1.20385	0.367214	0.48232	Up-DMPs enriched
USF1_HUMAN.H11MO.0.A	20	0.12987	0.469262	1.27411	0.792905	0.377802	0.495383	Up-DMPs enriched
P53_HUMAN.H11MO.0.A	16	0.103896	0.702372	2.12597	1.26336	0.381338	0.499171	Up-DMPs enriched
CREM_HUMAN.H11MO.0.C	15	0.0974026	0.41893	1.31241	0.768732	0.390669	0.510518	Up-DMPs enriched
NFYB_HUMAN.H11MO.0.A	10	0.0649351	0.336622	1.35745	0.717093	0.392647	0.512234	Up-DMPs enriched
ZNF18_HUMAN.H11MO.0.C	23	0.149351	0.744084	1.90262	1.21502	0.394686	0.514025	Up-DMPs enriched
ID4_HUMAN.H11MO.0.D	32	0.207792	0.777593	1.76379	1.18659	0.401924	0.522569	Up-DMPs enriched
CR3L1_HUMAN.H11MO.0.D	61	0.396104	0.8171	1.60263	1.1479	0.403198	0.523343	Up-DMPs enriched
ASCL1_HUMAN.H11MO.0.A	44	0.285714	0.800657	1.66438	1.1632	0.405987	0.525425	Up-DMPs enriched
ELF1_HUMAN.H11MO.0.A	35	0.227273	0.557329	1.23004	0.837505	0.408209	0.525425	Up-DMPs enriched
BACH2_HUMAN.H11MO.0.A	11	0.0714286	0.36598	1.38247	0.749765	0.407369	0.525425	Up-DMPs enriched
RELB_HUMAN.H11MO.0.C	11	0.0714286	0.365927	1.38227	0.749657	0.407363	0.525425	Up-DMPs enriched
MAF_HUMAN.H11MO.0.A	11	0.0714286	0.357597	1.35093	0.732637	0.408142	0.525425	Up-DMPs enriched
ANDR_HUMAN.H11MO.1.A	11	0.0714286	0.354283	1.33838	0.725836	0.409392	0.526069	Up-DMPs enriched
TBX3_HUMAN.H11MO.0.C	25	0.162338	0.507515	1.25534	0.813274	0.412974	0.528908	Up-DMPs enriched
HSF2_HUMAN.H11MO.0.A	7	0.0454545	0.273496	1.46274	0.692238	0.41283	0.528908	Up-DMPs enriched
SOX13_HUMAN.H11MO.0.D	8	0.0519481	0.542496	2.59116	1.28051	0.41861	0.535237	Up-DMPs enriched
GSC_HUMAN.H11MO.0.D	4	0.025974	0.165253	1.60684	0.614564	0.421774	0.537508	Up-DMPs enriched
GATA5_HUMAN.H11MO.0.D	4	0.025974	0.164831	1.60272	0.612988	0.42178	0.537508	Up-DMPs enriched
ZN232_HUMAN.H11MO.0.D	4	0.025974	0.159422	1.54993	0.592801	0.423614	0.538954	Up-DMPs enriched
ZBTB4_HUMAN.H11MO.0.D	36	0.233766	0.775548	1.69774	1.16012	0.427764	0.541554	Up-DMPs enriched
CUX1_HUMAN.H11MO.0.C	4	0.025974	0.15588	1.51544	0.57961	0.426706	0.541554	Up-DMPs enriched
CEBPE_HUMAN.H11MO.0.A	4	0.025974	0.155546	1.51219	0.578369	0.427079	0.541554	Up-DMPs enriched
TFEB_HUMAN.H11MO.0.C	27	0.175325	0.751428	1.80593	1.18466	0.43157	0.545476	Up-DMPs enriched
RREB1_HUMAN.H11MO.0.D	53	0.344156	0.807035	1.61599	1.14768	0.43457	0.54658	Up-DMPs enriched
NR1I3_HUMAN.H11MO.0.C	8	0.0519481	0.301315	1.43894	0.711153	0.433818	0.54658	Up-DMPs enriched
MNX1_HUMAN.H11MO.0.D	8	0.0519481	0.299828	1.43183	0.707643	0.434105	0.54658	Up-DMPs enriched
NR4A2_HUMAN.H11MO.0.C	8	0.0519481	0.293931	1.40377	0.69377	0.436422	0.548016	Up-DMPs enriched
RFX4_HUMAN.H11MO.0.D	14	0.0909091	0.670027	2.18161	1.25743	0.437716	0.548747	Up-DMPs enriched
COE1_HUMAN.H11MO.0.A	21	0.136364	0.492235	1.30793	0.821544	0.44439	0.555307	Up-DMPs enriched
ZN143_HUMAN.H11MO.0.A	21	0.136364	0.491106	1.30494	0.819666	0.444299	0.555307	Up-DMPs enriched
SMAD4_HUMAN.H11MO.0.B	22	0.142857	0.496825	1.29402	0.819815	0.451488	0.563264	Up-DMPs enriched
ATF3_HUMAN.H11MO.0.A	30	0.194805	0.753272	1.74494	1.16316	0.454898	0.565688	Up-DMPs enriched
CEBPZ_HUMAN.H11MO.0.D	9	0.0584416	0.321635	1.40055	0.717575	0.454316	0.565688	Up-DMPs enriched
PAX2_HUMAN.H11MO.0.D	5	0.0324675	0.204104	1.52239	0.637861	0.455967	0.566104	Up-DMPs enriched
NFAT5_HUMAN.H11MO.0.D	23	0.149351	0.506608	1.29532	0.827215	0.458195	0.566881	Up-DMPs enriched
SPI1_HUMAN.H11MO.0.A	23	0.149351	0.501528	1.28234	0.818903	0.458799	0.566881	Up-DMPs enriched
CEBPD_HUMAN.H11MO.0.C	5	0.0324675	0.202068	1.5072	0.631499	0.457391	0.566881	Up-DMPs enriched
PAX8_HUMAN.H11MO.0.D	15	0.0974026	0.658205	2.06217	1.20783	0.461985	0.569905	Up-DMPs enriched
RFX2_HUMAN.H11MO.1.A	16	0.103896	0.439058	1.32885	0.789712	0.468184	0.576629	Up-DMPs enriched
RFX2_HUMAN.H11MO.0.A	23	0.149351	0.722295	1.84688	1.17942	0.470673	0.57877	Up-DMPs enriched
PAX1_HUMAN.H11MO.0.D	16	0.103896	0.679348	2.05627	1.22194	0.471749	0.579169	Up-DMPs enriched
ZN708_HUMAN.H11MO.0.C	17	0.11039	0.456816	1.34029	0.807037	0.476727	0.584351	Up-DMPs enriched
HXC12_HUMAN.H11MO.0.D	6	0.038961	0.245934	1.51823	0.681055	0.481582	0.589365	Up-DMPs enriched
PPARA_HUMAN.H11MO.1.B	11	0.0714286	0.374292	1.41387	0.766736	0.483594	0.590434	Up-DMPs enriched
ZN250_HUMAN.H11MO.0.C	6	0.038961	0.24146	1.49057	0.668647	0.483988	0.590434	Up-DMPs enriched
ZBED1_HUMAN.H11MO.0.D	11	0.0714286	0.36877	1.39305	0.755422	0.484898	0.590611	Up-DMPs enriched
ZN322_HUMAN.H11MO.0.B	52	0.337662	0.792258	1.5917	1.12886	0.486567	0.590776	Up-DMPs enriched
ETV3_HUMAN.H11MO.0.D	11	0.0714286	0.611788	2.31134	1.25335	0.486304	0.590776	Up-DMPs enriched
MZF1_HUMAN.H11MO.0.B	26	0.168831	0.734672	1.79039	1.16737	0.495338	0.60048	Up-DMPs enriched
NDF2_HUMAN.H11MO.0.B	20	0.12987	0.489599	1.32941	0.82732	0.501535	0.607039	Up-DMPs enriched
PBX3_HUMAN.H11MO.1.A	7	0.0454545	0.28404	1.51918	0.718937	0.503429	0.608376	Up-DMPs enriched
MYF6_HUMAN.H11MO.0.C	27	0.175325	0.729224	1.75256	1.14965	0.5051	0.60944	Up-DMPs enriched
PPARD_HUMAN.H11MO.0.D	18	0.116883	0.665202	1.89738	1.15623	0.508731	0.612861	Up-DMPs enriched
RARG_HUMAN.H11MO.0.B	28	0.181818	0.726278	1.72285	1.1366	0.514168	0.617676	Up-DMPs enriched
ZN341_HUMAN.H11MO.1.C	28	0.181818	0.725902	1.72196	1.13601	0.514329	0.617676	Up-DMPs enriched
SOX4_HUMAN.H11MO.0.B	19	0.123377	0.678225	1.88549	1.1616	0.516232	0.618035	Up-DMPs enriched
ZN708_HUMAN.H11MO.1.D	22	0.142857	0.507419	1.32159	0.837293	0.515647	0.618035	Up-DMPs enriched
ZN563_HUMAN.H11MO.1.C	48	0.311688	0.78142	1.59406	1.12318	0.532991	0.63711	Up-DMPs enriched
ZN549_HUMAN.H11MO.0.C	9	0.0584416	0.344284	1.49914	0.768095	0.540169	0.642339	Up-DMPs enriched
RFX3_HUMAN.H11MO.0.B	9	0.0584416	0.341121	1.48536	0.761032	0.540593	0.642339	Up-DMPs enriched
STAT6_HUMAN.H11MO.0.B	9	0.0584416	0.340609	1.48313	0.759888	0.540697	0.642339	Up-DMPs enriched
DLX2_HUMAN.H11MO.0.D	4	0.025974	0.166564	1.61962	0.619452	0.538583	0.642339	Up-DMPs enriched
ZN589_HUMAN.H11MO.0.D	17	0.11039	0.463221	1.35909	0.818358	0.550315	0.652758	Up-DMPs enriched
GMEB2_HUMAN.H11MO.0.D	23	0.149351	0.702386	1.79601	1.14692	0.551867	0.653593	Up-DMPs enriched
MESP1_HUMAN.H11MO.0.D	35	0.227273	0.740936	1.63522	1.11341	0.553113	0.654065	Up-DMPs enriched
PRDM4_HUMAN.H11MO.0.D	10	0.0649351	0.367455	1.48171	0.782696	0.555572	0.655256	Up-DMPs enriched
REL_HUMAN.H11MO.0.B	10	0.0649351	0.365608	1.47426	0.778761	0.55582	0.655256	Up-DMPs enriched
MYB_HUMAN.H11MO.0.A	10	0.0649351	0.359189	1.44838	0.765085	0.557621	0.656375	Up-DMPs enriched
RARA_HUMAN.H11MO.1.A	31	0.201299	0.566097	1.29715	0.868841	0.562334	0.660914	Up-DMPs enriched
ZN554_HUMAN.H11MO.0.C	38	0.246753	0.749409	1.61601	1.11157	0.564645	0.662162	Up-DMPs enriched
SOX9_HUMAN.H11MO.1.B	9	0.0584416	0.551245	2.40072	1.22996	0.568066	0.662162	Up-DMPs enriched
CDC5L_HUMAN.H11MO.0.D	9	0.0584416	0.547525	2.38456	1.22168	0.569301	0.662162	Up-DMPs enriched
THA11_HUMAN.H11MO.0.B	19	0.123377	0.497281	1.38248	0.851731	0.565161	0.662162	Up-DMPs enriched
OLIG2_HUMAN.H11MO.0.B	19	0.123377	0.485673	1.35004	0.831765	0.566077	0.662162	Up-DMPs enriched
STAT1_HUMAN.H11MO.0.A	11	0.0714286	0.387652	1.46442	0.794145	0.569408	0.662162	Up-DMPs enriched
HLF_HUMAN.H11MO.0.C	5	0.0324675	0.21388	1.59542	0.668455	0.567159	0.662162	Up-DMPs enriched
LHX6_HUMAN.H11MO.0.D	9	0.0584416	0.53078	2.3116	1.18433	0.576546	0.669453	Up-DMPs enriched
SPIB_HUMAN.H11MO.0.A	21	0.136364	0.505507	1.34316	0.843682	0.579698	0.672101	Up-DMPs enriched
P73_HUMAN.H11MO.0.A	17	0.11039	0.651057	1.91023	1.15017	0.585463	0.677766	Up-DMPs enriched
TEAD3_HUMAN.H11MO.0.D	6	0.038961	0.258808	1.5977	0.716692	0.588693	0.680483	Up-DMPs enriched
SOX18_HUMAN.H11MO.0.D	10	0.0649351	0.563574	2.27279	1.20048	0.591848	0.683106	Up-DMPs enriched
CLOCK_HUMAN.H11MO.0.C	24	0.155844	0.532243	1.33769	0.860647	0.596861	0.687862	Up-DMPs enriched
MAFK_HUMAN.H11MO.0.A	10	0.0649351	0.541672	2.18429	1.15384	0.600955	0.691547	Up-DMPs enriched
MTF1_HUMAN.H11MO.0.C	31	0.201299	0.582515	1.33479	0.894039	0.627423	0.719856	Up-DMPs enriched
RXRG_HUMAN.H11MO.0.B	8	0.0519481	0.322792	1.54157	0.761861	0.626851	0.719856	Up-DMPs enriched
ZN331_HUMAN.H11MO.0.C	38	0.246753	0.742279	1.60068	1.10097	0.631582	0.721407	Up-DMPs enriched
ZN257_HUMAN.H11MO.0.C	22	0.142857	0.675234	1.75875	1.11419	0.631442	0.721407	Up-DMPs enriched
NR4A1_HUMAN.H11MO.0.A	12	0.0779221	0.581578	2.07694	1.15234	0.629963	0.721407	Up-DMPs enriched
HESX1_HUMAN.H11MO.0.D	23	0.149351	0.68242	1.74491	1.11427	0.63774	0.727364	Up-DMPs enriched
HXC8_HUMAN.H11MO.0.D	3	0.0194805	0.125296	1.83069	0.614452	0.638834	0.727535	Up-DMPs enriched
ATF1_HUMAN.H11MO.0.B	25	0.162338	0.689288	1.70501	1.1046	0.650665	0.739916	Up-DMPs enriched
STAT4_HUMAN.H11MO.0.A	10	0.0649351	0.384143	1.54895	0.818249	0.652709	0.741147	Up-DMPs enriched
JUNB_HUMAN.H11MO.0.A	10	0.0649351	0.376967	1.52006	0.802961	0.653801	0.741295	Up-DMPs enriched
PBX3_HUMAN.H11MO.0.A	27	0.175325	0.688425	1.65455	1.08542	0.663961	0.749479	Up-DMPs enriched
MAFB_HUMAN.H11MO.0.B	11	0.0714286	0.409051	1.54514	0.837943	0.664288	0.749479	Up-DMPs enriched
NFYC_HUMAN.H11MO.0.A	11	0.0714286	0.403529	1.52427	0.826618	0.664513	0.749479	Up-DMPs enriched
HLTF_HUMAN.H11MO.0.D	11	0.0714286	0.396783	1.49876	0.812775	0.665769	0.749479	Up-DMPs enriched
GRHL2_HUMAN.H11MO.0.A	11	0.0714286	0.39638	1.49723	0.811948	0.665879	0.749479	Up-DMPs enriched
HXD3_HUMAN.H11MO.0.D	4	0.025974	0.187204	1.81992	0.696076	0.666909	0.749544	Up-DMPs enriched
SMCA5_HUMAN.H11MO.0.C	12	0.0779221	0.428402	1.52972	0.848786	0.674681	0.756074	Up-DMPs enriched
STAT3_HUMAN.H11MO.0.A	12	0.0779221	0.427717	1.52728	0.847431	0.674669	0.756074	Up-DMPs enriched
PPARA_HUMAN.H11MO.0.B	17	0.11039	0.628261	1.84336	1.10985	0.686792	0.768529	Up-DMPs enriched
FOXP3_HUMAN.H11MO.0.D	5	0.0324675	0.239342	1.78523	0.748014	0.690287	0.770494	Up-DMPs enriched
CEBPA_HUMAN.H11MO.0.A	5	0.0324675	0.237944	1.77493	0.743643	0.690546	0.770494	Up-DMPs enriched
PEBB_HUMAN.H11MO.0.C	18	0.116883	0.626282	1.78642	1.08861	0.697487	0.777113	Up-DMPs enriched
OTX1_HUMAN.H11MO.0.D	6	0.038961	0.281557	1.73815	0.779695	0.709541	0.789402	Up-DMPs enriched
KAISO_HUMAN.H11MO.2.A	20	0.12987	0.635899	1.72668	1.07454	0.71259	0.791653	Up-DMPs enriched
RFX1_HUMAN.H11MO.1.B	17	0.11039	0.496226	1.45595	0.876647	0.713675	0.791718	Up-DMPs enriched
ZNF76_HUMAN.H11MO.0.C	44	0.285714	0.729146	1.51576	1.05937	0.718865	0.796329	Up-DMPs enriched
ZSCA4_HUMAN.H11MO.0.D	19	0.123377	0.51879	1.44218	0.888494	0.725027	0.797186	Up-DMPs enriched
ZBT48_HUMAN.H11MO.0.C	19	0.123377	0.511118	1.42089	0.875391	0.725843	0.797186	Up-DMPs enriched
NFAC2_HUMAN.H11MO.0.B	9	0.0584416	0.488554	2.12776	1.09008	0.721172	0.797186	Up-DMPs enriched
TWST1_HUMAN.H11MO.0.A	7	0.0454545	0.321736	1.72081	0.814345	0.725136	0.797186	Up-DMPs enriched
SOX9_HUMAN.H11MO.0.B	7	0.0454545	0.31979	1.71042	0.809426	0.725209	0.797186	Up-DMPs enriched
PO2F2_HUMAN.H11MO.0.A	7	0.0454545	0.318958	1.70598	0.807324	0.725265	0.797186	Up-DMPs enriched
SOX10_HUMAN.H11MO.1.A	21	0.136364	0.53689	1.42651	0.896086	0.734847	0.805927	Up-DMPs enriched
ZN384_HUMAN.H11MO.0.C	8	0.0519481	0.354293	1.69196	0.836162	0.738495	0.808778	Up-DMPs enriched
MITF_HUMAN.H11MO.0.A	22	0.142857	0.540153	1.40681	0.891296	0.739666	0.808911	Up-DMPs enriched
MCR_HUMAN.H11MO.0.D	9	0.0584416	0.378636	1.64884	0.844813	0.749946	0.818992	Up-DMPs enriched
GFI1_HUMAN.H11MO.0.C	9	0.0584416	0.367029	1.59827	0.818911	0.751496	0.819524	Up-DMPs enriched
SRBP1_HUMAN.H11MO.0.A	26	0.168831	0.571538	1.39282	0.908203	0.754324	0.821447	Up-DMPs enriched
SNAI2_HUMAN.H11MO.0.A	28	0.181818	0.586656	1.39162	0.918131	0.760411	0.826907	Up-DMPs enriched
LYL1_HUMAN.H11MO.0.A	29	0.188312	0.597104	1.39919	0.928075	0.76343	0.82902	Up-DMPs enriched
NFYA_HUMAN.H11MO.0.A	11	0.0714286	0.424082	1.60198	0.868753	0.768515	0.832271	Up-DMPs enriched
JUND_HUMAN.H11MO.0.A	11	0.0714286	0.422084	1.59443	0.864658	0.768582	0.832271	Up-DMPs enriched
HTF4_HUMAN.H11MO.0.A	35	0.227273	0.621153	1.37094	0.933438	0.777418	0.840659	Up-DMPs enriched
NFIC_HUMAN.H11MO.1.A	13	0.0844156	0.458594	1.55898	0.882664	0.783105	0.845621	Up-DMPs enriched
P63_HUMAN.H11MO.0.A	20	0.12987	0.631749	1.71541	1.06753	0.805479	0.868565	Up-DMPs enriched
MYBA_HUMAN.H11MO.0.D	21	0.136364	0.552732	1.46868	0.922529	0.819771	0.882743	Up-DMPs enriched
NGN2_HUMAN.H11MO.0.D	23	0.149351	0.564418	1.44321	0.921601	0.825922	0.888125	Up-DMPs enriched
NKX25_HUMAN.H11MO.0.B	30	0.194805	0.67593	1.56576	1.04377	0.836588	0.896985	Up-DMPs enriched
CEBPB_HUMAN.H11MO.0.A	5	0.0324675	0.253528	1.89116	0.792351	0.837036	0.896985	Up-DMPs enriched
HXC9_HUMAN.H11MO.0.C	5	0.0324675	0.2503	1.86707	0.782263	0.837652	0.896985	Up-DMPs enriched
SOX10_HUMAN.H11MO.0.B	6	0.038961	0.30625	1.89069	0.848105	0.847473	0.906244	Up-DMPs enriched
ETV2_HUMAN.H11MO.0.B	37	0.24026	0.693241	1.50585	1.03249	0.849397	0.907043	Up-DMPs enriched
ETV5_HUMAN.H11MO.0.C	39	0.253247	0.646197	1.38376	0.954726	0.854905	0.910402	Up-DMPs enriched
ZIC3_HUMAN.H11MO.0.B	38	0.246753	0.6458	1.39254	0.957816	0.853853	0.910402	Up-DMPs enriched
ELF2_HUMAN.H11MO.0.C	43	0.279221	0.653173	1.36508	0.951849	0.858983	0.913484	Up-DMPs enriched
PO5F1_HUMAN.H11MO.1.A	8	0.0519481	0.365419	1.74508	0.862426	0.864511	0.917166	Up-DMPs enriched
PRD14_HUMAN.H11MO.0.A	8	0.0519481	0.361928	1.72842	0.854187	0.864824	0.917166	Up-DMPs enriched
ESR2_HUMAN.H11MO.1.A	10	0.0649351	0.415103	1.67387	0.884202	0.876372	0.928135	Up-DMPs enriched
TGIF1_HUMAN.H11MO.0.A	11	0.0714286	0.43643	1.64864	0.894055	0.881093	0.931117	Up-DMPs enriched
BCL6B_HUMAN.H11MO.0.D	11	0.0714286	0.429911	1.62401	0.880699	0.881602	0.931117	Up-DMPs enriched
NRL_HUMAN.H11MO.0.D	16	0.103896	0.563869	1.70664	1.01419	0.894605	0.942268	Up-DMPs enriched
SOX2_HUMAN.H11MO.0.A	17	0.11039	0.525391	1.54141	0.928137	0.90047	0.947152	Up-DMPs enriched
ZN329_HUMAN.H11MO.0.C	18	0.116883	0.536135	1.5293	0.931916	0.902731	0.948237	Up-DMPs enriched
MAFK_HUMAN.H11MO.1.A	20	0.12987	0.600431	1.63036	1.01459	0.904258	0.948548	Up-DMPs enriched
GSC2_HUMAN.H11MO.0.D	20	0.12987	0.558473	1.51647	0.943719	0.906686	0.949803	Up-DMPs enriched
IRX2_HUMAN.H11MO.0.D	23	0.149351	0.631246	1.61408	1.03075	0.90888	0.950809	Up-DMPs enriched
ATOH1_HUMAN.H11MO.0.B	25	0.162338	0.640576	1.58445	1.02647	0.912119	0.951376	Up-DMPs enriched
ESR1_HUMAN.H11MO.1.A	24	0.155844	0.631091	1.58622	1.02052	0.910915	0.951376	Up-DMPs enriched
TAL1_HUMAN.H11MO.1.A	24	0.155844	0.586472	1.47408	0.948359	0.913123	0.951376	Up-DMPs enriched
NKX22_HUMAN.H11MO.0.D	29	0.188312	0.654397	1.53337	1.01707	0.917544	0.952601	Up-DMPs enriched
THB_HUMAN.H11MO.0.C	29	0.188312	0.651163	1.52579	1.01204	0.917814	0.952601	Up-DMPs enriched
AP2A_HUMAN.H11MO.0.A	28	0.181818	0.612964	1.45403	0.959286	0.918006	0.952601	Up-DMPs enriched
ELK1_HUMAN.H11MO.0.B	31	0.201299	0.621411	1.42398	0.95373	0.921023	0.954447	Up-DMPs enriched
ZN554_HUMAN.H11MO.1.D	36	0.233766	0.657173	1.43866	0.983012	1	1	Up-DMPs enriched
TBX21_HUMAN.H11MO.0.A	32	0.207792	0.643277	1.45901	0.981594	1	1	Up-DMPs enriched
VDR_HUMAN.H11MO.0.A	25	0.162338	0.616767	1.5256	0.988358	1	1	Up-DMPs enriched
ZN784_HUMAN.H11MO.0.D	23	0.149351	0.616445	1.57619	1.00658	1	1	Up-DMPs enriched
NDF1_HUMAN.H11MO.0.A	21	0.136364	0.595986	1.58356	0.994658	1	1	Up-DMPs enriched
NFKB2_HUMAN.H11MO.0.B	20	0.12987	0.575474	1.5627	0.972454	1	1	Up-DMPs enriched
P53_HUMAN.H11MO.1.A	18	0.116883	0.571825	1.63103	0.99388	1	1	Up-DMPs enriched
OVOL2_HUMAN.H11MO.0.D	16	0.103896	0.557364	1.68698	1.00249	1	1	Up-DMPs enriched
TLX1_HUMAN.H11MO.0.D	15	0.0974026	0.515367	1.61464	0.945736	1	1	Up-DMPs enriched
MAFF_HUMAN.H11MO.0.B	11	0.0714286	0.461435	1.74304	0.945292	1	1	Up-DMPs enriched
NR1H2_HUMAN.H11MO.0.D	8	0.0519481	0.411941	1.96735	0.972291	1	1	Up-DMPs enriched
OTX2_HUMAN.H11MO.0.A	7	0.0454545	0.376718	2.01504	0.953582	1	1	Up-DMPs enriched
NANOG_HUMAN.H11MO.1.B	7	0.0454545	0.363546	1.94455	0.92023	1	1	Up-DMPs enriched
SRF_HUMAN.H11MO.0.A	6	0.038961	0.33852	2.0899	0.937463	1	1	Up-DMPs enriched
HMBX1_HUMAN.H11MO.0.D	6	0.038961	0.334616	2.06567	0.926651	1	1	Up-DMPs enriched
HXD8_HUMAN.H11MO.0.D	6	0.038961	0.333299	2.05776	0.923006	1	1	Up-DMPs enriched
AIRE_HUMAN.H11MO.0.C	5	0.0324675	0.291986	2.17822	0.912587	1	1	Up-DMPs enriched
HXA7_HUMAN.H11MO.0.D	4	0.025974	0.231803	2.25382	0.861961	1	1	Up-DMPs enriched
ETV7_HUMAN.H11MO.0.D	0	0	0	Inf	0	1	1	Up-DMPs enriched
HMGA1_HUMAN.H11MO.0.D	0	0	0	Inf	0	1	1	Up-DMPs enriched
MSX2_HUMAN.H11MO.0.D	0	0	0	Inf	0	1	1	Up-DMPs enriched
NF2L1_HUMAN.H11MO.0.C	0	0	0	Inf	0	1	1	Up-DMPs enriched
NFIA_HUMAN.H11MO.1.D	0	0	0	Inf	0	1	1	Up-DMPs enriched
NKX61_HUMAN.H11MO.1.B	0	0	0	Inf	0	1	1	Up-DMPs enriched
PRRX2_HUMAN.H11MO.0.C	0	0	0	Inf	0	1	1	Up-DMPs enriched
SOX15_HUMAN.H11MO.0.D	0	0	0	Inf	0	1	1	Up-DMPs enriched
UBIP1_HUMAN.H11MO.0.D	0	0	0	Inf	0	1	1	Up-DMPs enriched
ZBT14_HUMAN.H11MO.0.C	7	0.132075	0.057377	0.335818	0.1506	1.99043e-08	1.53462e-05	Down-DMPs enriched
ZN333_HUMAN.H11MO.0.D	12	0.226415	3.51049	14.2382	7.33799	6.22582e-07	0.000240005	Down-DMPs enriched
NRF1_HUMAN.H11MO.0.A	6	0.113208	0.0596678	0.400247	0.170774	9.91155e-07	0.000254727	Down-DMPs enriched
PBX2_HUMAN.H11MO.0.C	10	0.188679	2.95057	13.3098	6.58647	1.08314e-05	0.0016702	Down-DMPs enriched
ZN770_HUMAN.H11MO.0.C	18	0.339623	0.154117	0.524404	0.28904	1.02497e-05	0.0016702	Down-DMPs enriched
THAP1_HUMAN.H11MO.0.C	18	0.339623	0.160592	0.546542	0.30124	2.21258e-05	0.00284316	Down-DMPs enriched
ZN410_HUMAN.H11MO.0.D	10	0.188679	2.60396	11.7538	5.8124	3.03413e-05	0.00319693	Down-DMPs enriched
EGR1_HUMAN.H11MO.0.A	16	0.301887	0.157112	0.557387	0.302512	3.31718e-05	0.00319693	Down-DMPs enriched
ZIM3_HUMAN.H11MO.0.C	15	0.283019	2.0249	7.37502	3.96247	5.00617e-05	0.00428862	Down-DMPs enriched
SP1_HUMAN.H11MO.1.A	20	0.377358	0.174931	0.577608	0.32174	6.18634e-05	0.00433606	Down-DMPs enriched
E2F4_HUMAN.H11MO.0.A	17	0.320755	0.168187	0.583388	0.3193	6.17572e-05	0.00433606	Down-DMPs enriched
EGR2_HUMAN.H11MO.1.A	16	0.301887	0.164184	0.582486	0.316137	6.76854e-05	0.00434879	Down-DMPs enriched
ZSC22_HUMAN.H11MO.0.C	15	0.283019	0.168079	0.612099	0.328917	0.000146514	0.00868942	Down-DMPs enriched
TBX20_HUMAN.H11MO.0.D	16	0.301887	1.75955	6.24361	3.38828	0.000173568	0.00955863	Down-DMPs enriched
TBX15_HUMAN.H11MO.0.D	21	0.396226	0.198468	0.647686	0.362106	0.000265138	0.0136281	Down-DMPs enriched
KLF16_HUMAN.H11MO.0.D	21	0.396226	0.20028	0.653683	0.365462	0.000284836	0.0137255	Down-DMPs enriched
PATZ1_HUMAN.H11MO.0.C	23	0.433962	0.202087	0.648703	0.364309	0.000313146	0.0142021	Down-DMPs enriched
MAFF_HUMAN.H11MO.0.B	12	0.226415	1.72057	6.97729	3.59669	0.000474606	0.0154072	Down-DMPs enriched
HLTF_HUMAN.H11MO.0.D	13	0.245283	1.68505	6.5551	3.43402	0.000462725	0.0154072	Down-DMPs enriched
SP4_HUMAN.H11MO.0.A	22	0.415094	0.207032	0.66947	0.375308	0.000429006	0.0154072	Down-DMPs enriched
KLF3_HUMAN.H11MO.0.B	22	0.415094	0.205014	0.662883	0.371615	0.000404262	0.0154072	Down-DMPs enriched
ZN148_HUMAN.H11MO.0.D	18	0.339623	0.197865	0.673185	0.371068	0.000439481	0.0154072	Down-DMPs enriched
E2F6_HUMAN.H11MO.0.A	13	0.245283	0.169033	0.657476	0.344486	0.0004796	0.0154072	Down-DMPs enriched
ZN219_HUMAN.H11MO.0.D	11	0.207547	0.152554	0.649286	0.328538	0.000451631	0.0154072	Down-DMPs enriched
TFDP1_HUMAN.H11MO.0.C	14	0.264151	0.179889	0.67528	0.358642	0.000532533	0.0159076	Down-DMPs enriched
NR1H4_HUMAN.H11MO.0.B	8	0.150943	0.120933	0.636754	0.297054	0.000536441	0.0159076	Down-DMPs enriched
SP4_HUMAN.H11MO.1.A	19	0.358491	0.204035	0.683	0.378664	0.00063596	0.0175116	Down-DMPs enriched
Z324A_HUMAN.H11MO.0.C	2	0.0377358	0.017376	0.559494	0.147144	0.000619143	0.0175116	Down-DMPs enriched
NKX61_HUMAN.H11MO.0.B	9	0.169811	1.77445	8.5846	4.13486	0.000772738	0.0175516	Down-DMPs enriched
TGIF1_HUMAN.H11MO.0.A	12	0.226415	1.62738	6.59837	3.40176	0.000751032	0.0175516	Down-DMPs enriched
ZN528_HUMAN.H11MO.0.C	14	0.264151	1.55666	5.84418	3.10392	0.000786264	0.0175516	Down-DMPs enriched
E2F1_HUMAN.H11MO.0.A	16	0.301887	0.193377	0.685953	0.372291	0.0007791	0.0175516	Down-DMPs enriched
MBD2_HUMAN.H11MO.0.B	16	0.301887	0.193019	0.684684	0.371601	0.000776288	0.0175516	Down-DMPs enriched
E2F4_HUMAN.H11MO.1.A	11	0.207547	0.16098	0.685265	0.346717	0.000796767	0.0175516	Down-DMPs enriched
MXI1_HUMAN.H11MO.0.A	10	0.188679	0.14965	0.675136	0.334056	0.000729759	0.0175516	Down-DMPs enriched
FOXM1_HUMAN.H11MO.0.A	12	0.226415	1.59056	6.44849	3.32481	0.000904022	0.0193611	Down-DMPs enriched
E2F2_HUMAN.H11MO.0.B	6	0.113208	0.0959915	0.644055	0.274812	0.000951803	0.0198335	Down-DMPs enriched
KLF15_HUMAN.H11MO.0.A	23	0.433962	0.220614	0.708102	0.397692	0.00118237	0.0239898	Down-DMPs enriched
E2F7_HUMAN.H11MO.0.B	17	0.320755	0.204635	0.709869	0.388524	0.00126613	0.0250305	Down-DMPs enriched
ZN547_HUMAN.H11MO.0.C	13	0.245283	1.48177	5.76289	3.01948	0.00138205	0.0266389	Down-DMPs enriched
PO2F3_HUMAN.H11MO.0.D	8	0.150943	1.60995	8.48092	3.95528	0.00183873	0.0345771	Down-DMPs enriched
VEZF1_HUMAN.H11MO.0.C	20	0.377358	0.228771	0.755258	0.42072	0.00196651	0.0360995	Down-DMPs enriched
NR2E3_HUMAN.H11MO.0.C	9	0.169811	1.51393	7.32293	3.52762	0.00219953	0.0369578	Down-DMPs enriched
FOXA1_HUMAN.H11MO.0.A	11	0.207547	1.44594	6.15593	3.1143	0.00219505	0.0369578	Down-DMPs enriched
MAZ_HUMAN.H11MO.0.A	23	0.433962	0.233357	0.749113	0.420701	0.00220903	0.0369578	Down-DMPs enriched
PURA_HUMAN.H11MO.0.D	18	0.339623	0.22421	0.762922	0.420517	0.00225294	0.0369578	Down-DMPs enriched
MAZ_HUMAN.H11MO.1.A	18	0.339623	0.22367	0.761082	0.419503	0.00222631	0.0369578	Down-DMPs enriched
ELK3_HUMAN.H11MO.0.D	2	0.0377358	0.0202428	0.652641	0.171636	0.00241222	0.0387463	Down-DMPs enriched
PATZ1_HUMAN.H11MO.1.C	10	0.188679	0.167496	0.755555	0.373836	0.00284794	0.0448115	Down-DMPs enriched
PBX1_HUMAN.H11MO.1.C	6	0.113208	1.58528	10.6414	4.53852	0.00320336	0.0485139	Down-DMPs enriched
TBX19_HUMAN.H11MO.0.D	8	0.150943	1.46167	7.69848	3.59073	0.00325	0.0485139	Down-DMPs enriched
MEIS1_HUMAN.H11MO.1.B	15	0.283019	1.33137	4.84846	2.60533	0.00331634	0.0485139	Down-DMPs enriched
SP2_HUMAN.H11MO.0.A	30	0.566038	0.237156	0.761296	0.422298	0.00339786	0.0485139	Down-DMPs enriched
ZIC4_HUMAN.H11MO.0.D	8	0.150943	0.142119	0.748262	0.349069	0.00333618	0.0485139	Down-DMPs enriched
ETV1_HUMAN.H11MO.0.A	6	0.113208	0.109265	0.732962	0.312703	0.0035738	0.0500982	Down-DMPs enriched
NKX22_HUMAN.H11MO.0.D	19	0.358491	1.31996	4.4188	2.44984	0.00383326	0.0527757	Down-DMPs enriched
HXD13_HUMAN.H11MO.0.D	10	0.188679	1.34946	6.08897	3.01201	0.00401806	0.0543496	Down-DMPs enriched
SP3_HUMAN.H11MO.0.B	27	0.509434	0.252344	0.801369	0.449294	0.00414293	0.0550724	Down-DMPs enriched
WT1_HUMAN.H11MO.1.B	10	0.188679	0.172735	0.779026	0.385472	0.00426676	0.0557571	Down-DMPs enriched
FEV_HUMAN.H11MO.0.B	8	0.150943	0.146353	0.770589	0.359496	0.00501783	0.0634221	Down-DMPs enriched
KLF13_HUMAN.H11MO.0.D	13	0.245283	0.204641	0.795935	0.417024	0.00517222	0.064319	Down-DMPs enriched
IRF9_HUMAN.H11MO.0.C	10	0.188679	1.28127	5.78027	2.86009	0.00563051	0.0689067	Down-DMPs enriched
HXB1_HUMAN.H11MO.0.D	7	0.132075	1.35481	7.93459	3.55726	0.00575586	0.0693401	Down-DMPs enriched
ZNF18_HUMAN.H11MO.0.C	14	0.264151	1.24582	4.6778	2.48418	0.00586479	0.0695654	Down-DMPs enriched
PO6F1_HUMAN.H11MO.0.D	7	0.132075	1.33798	7.83591	3.51302	0.00613594	0.0716789	Down-DMPs enriched
ZFX_HUMAN.H11MO.1.A	23	0.433962	0.259016	0.831494	0.46698	0.00664433	0.0764593	Down-DMPs enriched
SP2_HUMAN.H11MO.1.B	21	0.396226	0.253626	0.827778	0.462809	0.00742238	0.082937	Down-DMPs enriched
TBX1_HUMAN.H11MO.0.D	21	0.396226	0.25356	0.827562	0.462689	0.00742032	0.082937	Down-DMPs enriched
HXA13_HUMAN.H11MO.0.C	7	0.132075	1.26803	7.42607	3.32935	0.00804798	0.0875561	Down-DMPs enriched
ZBT7A_HUMAN.H11MO.0.A	6	0.113208	0.11795	0.791278	0.337588	0.00806289	0.0875561	Down-DMPs enriched
SOX9_HUMAN.H11MO.0.B	8	0.150943	1.23012	6.47746	3.02184	0.00856327	0.0896759	Down-DMPs enriched
CPEB1_HUMAN.H11MO.0.D	16	0.301887	1.17039	4.15292	2.25365	0.00860702	0.0896759	Down-DMPs enriched
CTCFL_HUMAN.H11MO.0.A	16	0.301887	0.23582	0.83659	0.454076	0.00843844	0.0896759	Down-DMPs enriched
MAFK_HUMAN.H11MO.0.A	8	0.150943	1.20242	6.33233	2.9538	0.00968372	0.0995487	Down-DMPs enriched
REL_HUMAN.H11MO.0.B	10	0.188679	1.16846	5.27192	2.60798	0.0100454	0.101908	Down-DMPs enriched
ATF4_HUMAN.H11MO.0.A	7	0.132075	1.17217	6.86305	3.07759	0.0118591	0.115868	Down-DMPs enriched
CRX_HUMAN.H11MO.0.B	7	0.132075	1.16886	6.84356	3.06892	0.0120226	0.115868	Down-DMPs enriched
EGR4_HUMAN.H11MO.0.D	21	0.396226	0.26853	0.876366	0.489981	0.0118854	0.115868	Down-DMPs enriched
ZBT17_HUMAN.H11MO.0.A	21	0.396226	0.265497	0.866566	0.484505	0.0116505	0.115868	Down-DMPs enriched
FOXA2_HUMAN.H11MO.0.A	9	0.169811	1.14019	5.51393	2.65666	0.0122146	0.116265	Down-DMPs enriched
ZN281_HUMAN.H11MO.0.A	20	0.377358	0.26789	0.884371	0.49265	0.012522	0.116319	Down-DMPs enriched
NKX25_HUMAN.H11MO.0.B	3	0.0566038	0.0516474	0.801264	0.258852	0.0124864	0.116319	Down-DMPs enriched
KLF14_HUMAN.H11MO.0.D	16	0.301887	0.248899	0.883011	0.47927	0.0129247	0.117235	Down-DMPs enriched
PROX1_HUMAN.H11MO.0.D	16	0.301887	0.247723	0.878831	0.477002	0.0128045	0.117235	Down-DMPs enriched
BACH2_HUMAN.H11MO.0.A	11	0.207547	1.18515	5.04481	2.55266	0.0143314	0.123907	Down-DMPs enriched
HXB2_HUMAN.H11MO.0.D	8	0.150943	1.11676	5.88109	2.74353	0.0143104	0.123907	Down-DMPs enriched
AHR_HUMAN.H11MO.0.B	10	0.188679	0.196593	0.886841	0.438793	0.0141739	0.123907	Down-DMPs enriched
ZN563_HUMAN.H11MO.1.C	7	0.132075	0.143766	0.841742	0.377469	0.0140793	0.123907	Down-DMPs enriched
HINFP_HUMAN.H11MO.0.C	5	0.0943396	0.107933	0.868406	0.347392	0.0144639	0.123907	Down-DMPs enriched
BARX1_HUMAN.H11MO.0.D	7	0.132075	1.1114	6.50706	2.91803	0.0153144	0.128349	Down-DMPs enriched
FOXO6_HUMAN.H11MO.0.D	8	0.150943	1.10221	5.80395	2.70744	0.0153153	0.128349	Down-DMPs enriched
PO6F2_HUMAN.H11MO.0.D	6	0.113208	1.12066	7.52041	3.20809	0.0154856	0.12838	Down-DMPs enriched
MEF2C_HUMAN.H11MO.0.A	11	0.207547	1.13892	4.84879	2.45312	0.0158656	0.130132	Down-DMPs enriched
TBX21_HUMAN.H11MO.0.A	19	0.358491	1.12679	3.77213	2.09136	0.0168168	0.131659	Down-DMPs enriched
HBP1_HUMAN.H11MO.0.D	5	0.0943396	1.10527	8.89709	3.55841	0.0172472	0.131659	Down-DMPs enriched
ZN467_HUMAN.H11MO.0.C	23	0.433962	0.283489	0.909912	0.511028	0.0166357	0.131659	Down-DMPs enriched
PLAG1_HUMAN.H11MO.0.D	13	0.245283	0.230759	0.897558	0.470247	0.0169474	0.131659	Down-DMPs enriched
GLIS2_HUMAN.H11MO.0.D	6	0.113208	0.13067	0.876482	0.373942	0.0171869	0.131659	Down-DMPs enriched
GCM2_HUMAN.H11MO.0.D	4	0.0754717	0.0819996	0.853327	0.31284	0.0164445	0.131659	Down-DMPs enriched
ELK1_HUMAN.H11MO.0.B	4	0.0754717	0.0809717	0.842617	0.308913	0.0165729	0.131659	Down-DMPs enriched
KLF12_HUMAN.H11MO.0.C	21	0.396226	0.276698	0.903092	0.504939	0.017678	0.133625	Down-DMPs enriched
FOXF2_HUMAN.H11MO.0.D	9	0.169811	1.05865	5.11971	2.46669	0.018435	0.137994	Down-DMPs enriched
HAND1_HUMAN.H11MO.0.D	13	0.245283	1.12119	4.36125	2.28494	0.0190322	0.141001	Down-DMPs enriched
FOXJ3_HUMAN.H11MO.1.B	13	0.245283	1.11647	4.34288	2.27528	0.0192024	0.141001	Down-DMPs enriched
TAF1_HUMAN.H11MO.0.A	18	0.339623	0.272278	0.926518	0.510682	0.0194408	0.141404	Down-DMPs enriched
ZSC31_HUMAN.H11MO.0.C	7	0.132075	0.154574	0.905052	0.405857	0.0202098	0.145624	Down-DMPs enriched
LHX3_HUMAN.H11MO.0.C	6	0.113208	1.04307	6.99924	2.98587	0.020993	0.147142	Down-DMPs enriched
SP1_HUMAN.H11MO.0.A	30	0.566038	0.288516	0.926088	0.513673	0.0209673	0.147142	Down-DMPs enriched
MAFA_HUMAN.H11MO.0.D	5	0.0943396	0.112966	0.908945	0.36361	0.0208276	0.147142	Down-DMPs enriched
SRF_HUMAN.H11MO.0.A	6	0.113208	1.03122	6.91958	2.95198	0.0220166	0.152926	Down-DMPs enriched
TBX3_HUMAN.H11MO.0.C	17	0.320755	1.04374	3.62105	1.98177	0.023129	0.159218	Down-DMPs enriched
MYOD1_HUMAN.H11MO.1.A	18	0.339623	1.07525	3.65899	2.01687	0.0245298	0.163039	Down-DMPs enriched
NFKB2_HUMAN.H11MO.0.B	13	0.245283	1.03907	4.04138	2.11753	0.0242042	0.163039	Down-DMPs enriched
PDX1_HUMAN.H11MO.0.A	5	0.0943396	1.00813	8.11438	3.24556	0.0242712	0.163039	Down-DMPs enriched
MAFG_HUMAN.H11MO.0.A	8	0.150943	1.00448	5.28907	2.46742	0.0244569	0.163039	Down-DMPs enriched
ZN341_HUMAN.H11MO.1.C	15	0.283019	1.03116	3.7556	2.01804	0.0251436	0.164312	Down-DMPs enriched
PAX5_HUMAN.H11MO.0.A	14	0.264151	0.247764	0.930153	0.494039	0.0251477	0.164312	Down-DMPs enriched
RREB1_HUMAN.H11MO.0.D	9	0.169811	0.191998	0.928578	0.447366	0.025569	0.165661	Down-DMPs enriched
MECP2_HUMAN.H11MO.0.C	17	0.320755	0.269365	0.93437	0.511408	0.0268837	0.172728	Down-DMPs enriched
HSF4_HUMAN.H11MO.0.D	8	0.150943	0.968449	5.09948	2.37899	0.0292177	0.186172	Down-DMPs enriched
SOX17_HUMAN.H11MO.0.C	7	0.132075	0.954187	5.58763	2.50521	0.0308374	0.194883	Down-DMPs enriched
NR1D1_HUMAN.H11MO.1.D	6	0.113208	0.943649	6.33192	2.70132	0.0316378	0.197699	Down-DMPs enriched
NFIL3_HUMAN.H11MO.0.D	6	0.113208	0.942476	6.32406	2.69796	0.031796	0.197699	Down-DMPs enriched
ZN335_HUMAN.H11MO.0.A	8	0.150943	0.178109	0.93782	0.4375	0.0324849	0.199025	Down-DMPs enriched
ELF2_HUMAN.H11MO.0.C	8	0.150943	0.177831	0.936352	0.436815	0.0325255	0.199025	Down-DMPs enriched
ZN341_HUMAN.H11MO.0.C	24	0.45283	0.304169	0.971061	0.545873	0.0342688	0.208042	Down-DMPs enriched
PO4F1_HUMAN.H11MO.0.D	7	0.132075	0.928749	5.43782	2.43834	0.0347264	0.209172	Down-DMPs enriched
HXB13_HUMAN.H11MO.0.A	6	0.113208	0.916816	6.1518	2.62461	0.0354939	0.209917	Down-DMPs enriched
EGR2_HUMAN.H11MO.0.A	24	0.45283	0.310778	0.992233	0.557771	0.0356668	0.209917	Down-DMPs enriched
HIF1A_HUMAN.H11MO.0.C	6	0.113208	0.140291	0.941205	0.401562	0.0351562	0.209917	Down-DMPs enriched
MEF2A_HUMAN.H11MO.0.A	10	0.188679	0.944313	4.26001	2.10771	0.0380849	0.221141	Down-DMPs enriched
MYNN_HUMAN.H11MO.0.D	6	0.113208	0.898441	6.02916	2.5718	0.0384344	0.221141	Down-DMPs enriched
WT1_HUMAN.H11MO.0.C	29	0.54717	0.313863	1.00211	0.558421	0.0382137	0.221141	Down-DMPs enriched
PRD14_HUMAN.H11MO.0.A	7	0.132075	0.903531	5.29028	2.37233	0.0391144	0.22219	Down-DMPs enriched
MIXL1_HUMAN.H11MO.0.D	5	0.0943396	0.881565	7.09554	2.83805	0.039193	0.22219	Down-DMPs enriched
PO4F3_HUMAN.H11MO.0.D	7	0.132075	0.894053	5.23481	2.34741	0.0409208	0.223822	Down-DMPs enriched
CXXC1_HUMAN.H11MO.0.D	7	0.132075	0.170253	0.996664	0.446888	0.0404542	0.223822	Down-DMPs enriched
ZN667_HUMAN.H11MO.0.C	2	0.0377358	0.0305021	0.983435	0.258637	0.0408792	0.223822	Down-DMPs enriched
GMEB2_HUMAN.H11MO.0.D	2	0.0377358	0.0302117	0.974084	0.25618	0.0409324	0.223822	Down-DMPs enriched
PBX1_HUMAN.H11MO.0.A	1	0.0188679	0.00409469	0.958853	0.164665	0.0402519	0.223822	Down-DMPs enriched
ZBTB4_HUMAN.H11MO.0.D	5	0.0943396	0.123051	0.990114	0.396087	0.0416422	0.226099	Down-DMPs enriched
GSC2_HUMAN.H11MO.0.D	2	0.0377358	0.0292406	0.942851	0.24796	0.0419633	0.22625	Down-DMPs enriched
STAT2_HUMAN.H11MO.0.A	15	0.283019	0.974694	3.54969	1.90738	0.0427752	0.228012	Down-DMPs enriched
ATF2_HUMAN.H11MO.1.B	7	0.132075	0.88427	5.17759	2.32168	0.0428815	0.228012	Down-DMPs enriched
ZN563_HUMAN.H11MO.0.C	8	0.150943	0.188675	0.993424	0.463437	0.04501	0.23769	Down-DMPs enriched
THA11_HUMAN.H11MO.0.B	13	0.245283	0.965121	3.7543	1.96688	0.0455659	0.238989	Down-DMPs enriched
ZN554_HUMAN.H11MO.0.C	6	0.113208	0.151319	1.01524	0.433155	0.0488345	0.254401	Down-DMPs enriched
E2F3_HUMAN.H11MO.0.A	9	0.169811	0.206104	0.996747	0.480212	0.0496851	0.257095	Down-DMPs enriched
CEBPG_HUMAN.H11MO.0.B	6	0.113208	0.830983	5.57603	2.37867	0.0518885	0.266707	Down-DMPs enriched
NF2L2_HUMAN.H11MO.0.A	8	0.150943	0.925471	4.87366	2.27334	0.0547326	0.279463	Down-DMPs enriched
FOSB_HUMAN.H11MO.0.A	8	0.150943	0.907574	4.77941	2.22945	0.0568408	0.288318	Down-DMPs enriched
KLF6_HUMAN.H11MO.0.A	28	0.528302	0.322405	1.02571	0.573561	0.0578665	0.291602	Down-DMPs enriched
TEAD1_HUMAN.H11MO.0.A	8	0.150943	0.894282	4.70946	2.19674	0.0586688	0.292717	Down-DMPs enriched
KAISO_HUMAN.H11MO.2.A	2	0.0377358	0.0332844	1.07355	0.282325	0.0592268	0.292717	Down-DMPs enriched
RFX1_HUMAN.H11MO.1.B	2	0.0377358	0.0326649	1.05348	0.277056	0.0590854	0.292717	Down-DMPs enriched
STAT6_HUMAN.H11MO.0.B	8	0.150943	0.886052	4.66535	2.17651	0.0599291	0.294302	Down-DMPs enriched
DDIT3_HUMAN.H11MO.0.D	6	0.113208	0.797518	5.35095	2.283	0.0604854	0.295153	Down-DMPs enriched
EPAS1_HUMAN.H11MO.0.B	8	0.150943	0.199489	1.05028	0.489946	0.0620238	0.298877	Down-DMPs enriched
ETS1_HUMAN.H11MO.0.A	8	0.150943	0.197345	1.03898	0.484692	0.0618467	0.298877	Down-DMPs enriched
IRF1_HUMAN.H11MO.0.A	14	0.264151	0.909041	3.41316	1.81265	0.0629714	0.301559	Down-DMPs enriched
ZFP42_HUMAN.H11MO.0.A	10	0.188679	0.911679	4.11277	2.03488	0.063953	0.303313	Down-DMPs enriched
ZN134_HUMAN.H11MO.0.C	10	0.188679	0.910277	4.10646	2.03176	0.0641245	0.303313	Down-DMPs enriched
GLI3_HUMAN.H11MO.0.B	12	0.226415	0.910983	3.69337	1.90417	0.0647305	0.303899	Down-DMPs enriched
PO3F1_HUMAN.H11MO.0.C	5	0.0943396	0.758744	6.10668	2.44259	0.0650368	0.303899	Down-DMPs enriched
ZN816_HUMAN.H11MO.0.C	6	0.113208	0.158948	1.06636	0.45499	0.0674164	0.309697	Down-DMPs enriched
MTF1_HUMAN.H11MO.0.C	6	0.113208	0.158204	1.06137	0.452864	0.0673491	0.309697	Down-DMPs enriched
ZEP2_HUMAN.H11MO.0.D	4	0.0754717	0.103031	1.07248	0.393184	0.067884	0.309697	Down-DMPs enriched
CENPB_HUMAN.H11MO.0.D	4	0.0754717	0.102433	1.06626	0.390905	0.0678843	0.309697	Down-DMPs enriched
JUNB_HUMAN.H11MO.0.A	8	0.150943	0.836814	4.40661	2.05561	0.0696112	0.312036	Down-DMPs enriched
HXA11_HUMAN.H11MO.0.D	6	0.113208	0.769032	5.15986	2.2014	0.0690724	0.312036	Down-DMPs enriched
ZN263_HUMAN.H11MO.0.A	25	0.471698	0.338295	1.07625	0.604996	0.0695907	0.312036	Down-DMPs enriched
KLF1_HUMAN.H11MO.0.A	24	0.45283	0.335518	1.07121	0.60216	0.0706498	0.314861	Down-DMPs enriched
COT2_HUMAN.H11MO.1.A	15	0.283019	0.904203	3.29296	1.76954	0.0729525	0.323255	Down-DMPs enriched
NFYA_HUMAN.H11MO.0.A	8	0.150943	0.817352	4.30415	2.00781	0.0746236	0.32865	Down-DMPs enriched
GATA1_HUMAN.H11MO.1.A	0	0	0	1.15909	0	0.0750226	0.32865	Down-DMPs enriched
PROP1_HUMAN.H11MO.0.D	5	0.0943396	0.722728	5.81677	2.3265	0.0760841	0.330829	Down-DMPs enriched
ZN554_HUMAN.H11MO.1.D	7	0.132075	0.186752	1.09347	0.490343	0.0763782	0.330829	Down-DMPs enriched
COT1_HUMAN.H11MO.0.C	23	0.433962	0.903871	2.9013	1.62946	0.0786195	0.334893	Down-DMPs enriched
GABPA_HUMAN.H11MO.0.A	11	0.207547	0.250864	1.06797	0.540352	0.0778885	0.334893	Down-DMPs enriched
MZF1_HUMAN.H11MO.0.B	3	0.0566038	0.0687886	1.06742	0.344831	0.0783437	0.334893	Down-DMPs enriched
FOXJ3_HUMAN.H11MO.0.A	10	0.188679	0.831677	3.75201	1.8562	0.0800415	0.335894	Down-DMPs enriched
NR1I2_HUMAN.H11MO.1.D	5	0.0943396	0.709721	5.71201	2.28485	0.0805971	0.335894	Down-DMPs enriched
NR1I3_HUMAN.H11MO.1.D	5	0.0943396	0.709721	5.71201	2.28485	0.0805971	0.335894	Down-DMPs enriched
GATA2_HUMAN.H11MO.1.A	0	0	0	1.07063	0	0.0796058	0.335894	Down-DMPs enriched
HSF2_HUMAN.H11MO.0.A	7	0.132075	0.842583	4.93385	2.21217	0.0818943	0.33765	Down-DMPs enriched
ZN282_HUMAN.H11MO.0.D	8	0.150943	0.794256	4.18226	1.9511	0.0815949	0.33765	Down-DMPs enriched
P53_HUMAN.H11MO.0.A	8	0.150943	0.7886	4.15319	1.93721	0.0834865	0.340619	Down-DMPs enriched
CEBPE_HUMAN.H11MO.0.A	5	0.0943396	0.701796	5.64815	2.2593	0.0834981	0.340619	Down-DMPs enriched
ASCL1_HUMAN.H11MO.0.A	8	0.150943	0.210454	1.10823	0.516966	0.0844713	0.342722	Down-DMPs enriched
P53_HUMAN.H11MO.1.A	2	0.0377358	0.0347257	1.11977	0.294483	0.0849025	0.342722	Down-DMPs enriched
HXA1_HUMAN.H11MO.0.C	5	0.0943396	0.69219	5.57075	2.22843	0.0871679	0.350034	Down-DMPs enriched
MCR_HUMAN.H11MO.0.D	7	0.132075	0.788903	4.61908	2.07123	0.0918214	0.36681	Down-DMPs enriched
ESR1_HUMAN.H11MO.0.A	13	0.245283	0.837636	3.25815	1.70696	0.0929849	0.369543	Down-DMPs enriched
PBX3_HUMAN.H11MO.0.A	4	0.0754717	0.109215	1.13682	0.416764	0.0940558	0.371882	Down-DMPs enriched
PRDM1_HUMAN.H11MO.0.A	11	0.207547	0.832245	3.54292	1.79251	0.0958923	0.375294	Down-DMPs enriched
HXC13_HUMAN.H11MO.0.D	5	0.0943396	0.671483	5.40406	2.16157	0.0957717	0.375294	Down-DMPs enriched
ATF3_HUMAN.H11MO.0.A	14	0.264151	0.865541	3.24958	1.7259	0.0983774	0.375881	Down-DMPs enriched
ZKSC1_HUMAN.H11MO.0.B	11	0.207547	0.827579	3.52303	1.78245	0.0970784	0.375881	Down-DMPs enriched
MAFK_HUMAN.H11MO.1.A	11	0.207547	0.826604	3.51888	1.78035	0.0973349	0.375881	Down-DMPs enriched
CDX2_HUMAN.H11MO.0.A	5	0.0943396	0.664566	5.34847	2.13933	0.0988509	0.375881	Down-DMPs enriched
ATF6A_HUMAN.H11MO.0.B	10	0.188679	0.251213	1.13317	0.5607	0.0989672	0.375881	Down-DMPs enriched
ARNT_HUMAN.H11MO.0.B	10	0.188679	0.250656	1.13046	0.559362	0.0987565	0.375881	Down-DMPs enriched
ZN768_HUMAN.H11MO.0.C	7	0.132075	0.194577	1.13919	0.510841	0.102683	0.388082	Down-DMPs enriched
HXC10_HUMAN.H11MO.0.D	9	0.169811	0.785484	3.79898	1.83015	0.105735	0.397665	Down-DMPs enriched
TF65_HUMAN.H11MO.0.A	7	0.132075	0.733557	4.29517	1.92592	0.108478	0.404043	Down-DMPs enriched
ZN708_HUMAN.H11MO.0.C	3	0.0566038	0.0778456	1.20794	0.390226	0.10823	0.404043	Down-DMPs enriched
NR2C2_HUMAN.H11MO.0.B	5	0.0943396	0.142575	1.1471	0.458898	0.109707	0.406656	Down-DMPs enriched
BATF_HUMAN.H11MO.1.A	5	0.0943396	0.640897	5.15837	2.06317	0.110279	0.406818	Down-DMPs enriched
TFAP4_HUMAN.H11MO.0.A	12	0.226415	0.834368	3.3829	1.74403	0.112955	0.409892	Down-DMPs enriched
FOSL2_HUMAN.H11MO.0.A	7	0.132075	0.724742	4.24358	1.90281	0.111866	0.409892	Down-DMPs enriched
JUN_HUMAN.H11MO.0.A	7	0.132075	0.721326	4.2236	1.89386	0.113239	0.409892	Down-DMPs enriched
ZN121_HUMAN.H11MO.0.C	8	0.150943	0.215736	1.13603	0.529988	0.112278	0.409892	Down-DMPs enriched
GFI1B_HUMAN.H11MO.0.A	7	0.132075	0.718651	4.20794	1.88685	0.114339	0.410187	Down-DMPs enriched
GATA6_HUMAN.H11MO.0.A	0	0	0	1.34772	0	0.114384	0.410187	Down-DMPs enriched
ARX_HUMAN.H11MO.0.D	4	0.0754717	0.588065	6.12218	2.24421	0.115168	0.411087	Down-DMPs enriched
FOS_HUMAN.H11MO.0.A	7	0.132075	0.71208	4.16948	1.86941	0.117134	0.414268	Down-DMPs enriched
GATA4_HUMAN.H11MO.0.A	0	0	0	1.27947	0	0.116882	0.414268	Down-DMPs enriched
TYY2_HUMAN.H11MO.0.D	12	0.226415	0.811221	3.28897	1.69571	0.118222	0.416206	Down-DMPs enriched
FOSL1_HUMAN.H11MO.0.A	7	0.132075	0.706259	4.13508	1.85416	0.119724	0.41958	Down-DMPs enriched
ELK4_HUMAN.H11MO.0.A	9	0.169811	0.242542	1.17295	0.565072	0.122095	0.42595	Down-DMPs enriched
PO3F4_HUMAN.H11MO.0.D	6	0.113208	0.738135	4.95249	2.11294	0.124578	0.432658	Down-DMPs enriched
TEF_HUMAN.H11MO.0.D	6	0.113208	0.725639	4.86864	2.07723	0.127256	0.439975	Down-DMPs enriched
TEAD2_HUMAN.H11MO.0.D	1	0.0188679	0.00527824	1.23633	0.21231	0.128493	0.442269	Down-DMPs enriched
COE1_HUMAN.H11MO.0.A	13	0.245283	0.82977	3.22771	1.691	0.131424	0.442639	Down-DMPs enriched
NFYC_HUMAN.H11MO.0.A	8	0.150943	0.777727	4.09553	1.91052	0.131471	0.442639	Down-DMPs enriched
ZF64A_HUMAN.H11MO.0.D	24	0.45283	0.367341	1.17277	0.659246	0.130945	0.442639	Down-DMPs enriched
KLF9_HUMAN.H11MO.0.C	24	0.45283	0.364588	1.16398	0.654305	0.129511	0.442639	Down-DMPs enriched
MYCN_HUMAN.H11MO.0.A	10	0.188679	0.260286	1.17409	0.580912	0.129783	0.442639	Down-DMPs enriched
TGIF2_HUMAN.H11MO.0.D	8	0.150943	0.75363	3.96847	1.85115	0.136417	0.447811	Down-DMPs enriched
NFYB_HUMAN.H11MO.0.A	8	0.150943	0.747316	3.93517	1.83565	0.138019	0.447811	Down-DMPs enriched
MGAP_HUMAN.H11MO.0.D	6	0.113208	0.698111	4.6837	1.99843	0.134548	0.447811	Down-DMPs enriched
ZSC16_HUMAN.H11MO.0.D	6	0.113208	0.690204	4.63054	1.9758	0.13703	0.447811	Down-DMPs enriched
SIX2_HUMAN.H11MO.0.A	6	0.113208	0.686561	4.60734	1.96537	0.138235	0.447811	Down-DMPs enriched
MEIS1_HUMAN.H11MO.0.A	4	0.0754717	0.547446	5.69963	2.08921	0.138124	0.447811	Down-DMPs enriched
SPIC_HUMAN.H11MO.0.D	11	0.207547	0.272212	1.1587	0.586273	0.136364	0.447811	Down-DMPs enriched
CR3L2_HUMAN.H11MO.0.D	7	0.132075	0.20246	1.18544	0.531581	0.136669	0.447811	Down-DMPs enriched
PTF1A_HUMAN.H11MO.1.B	7	0.132075	0.197396	1.1557	0.518242	0.137835	0.447811	Down-DMPs enriched
FOXK1_HUMAN.H11MO.0.A	8	0.150943	0.743741	3.91664	1.82703	0.138968	0.448304	Down-DMPs enriched
PHX2B_HUMAN.H11MO.0.D	4	0.0754717	0.537327	5.59385	2.05051	0.14469	0.464816	Down-DMPs enriched
GCM1_HUMAN.H11MO.0.D	8	0.150943	0.713678	3.75828	1.75311	0.148916	0.472486	Down-DMPs enriched
BHA15_HUMAN.H11MO.0.B	8	0.150943	0.229069	1.20616	0.562692	0.148537	0.472486	Down-DMPs enriched
ZN436_HUMAN.H11MO.0.C	8	0.150943	0.228613	1.20377	0.561573	0.148467	0.472486	Down-DMPs enriched
FOXH1_HUMAN.H11MO.0.A	6	0.113208	0.653972	4.38791	1.87214	0.150906	0.476839	Down-DMPs enriched
IRF4_HUMAN.H11MO.0.A	11	0.207547	0.779622	3.31884	1.67913	0.154562	0.482457	Down-DMPs enriched
FOXQ1_HUMAN.H11MO.0.C	6	0.113208	0.646449	4.33744	1.85042	0.154353	0.482457	Down-DMPs enriched
KAISO_HUMAN.H11MO.0.A	14	0.264151	0.315594	1.18478	0.629291	0.153754	0.482457	Down-DMPs enriched
ZN524_HUMAN.H11MO.0.D	18	0.339623	0.805497	2.74097	1.5108	0.156728	0.48322	Down-DMPs enriched
HIC2_HUMAN.H11MO.0.D	11	0.207547	0.762951	3.24806	1.64331	0.158786	0.48322	Down-DMPs enriched
MEIS2_HUMAN.H11MO.0.B	6	0.113208	0.638448	4.28376	1.82755	0.158252	0.48322	Down-DMPs enriched
OVOL1_HUMAN.H11MO.0.C	6	0.113208	0.636591	4.2713	1.82225	0.159193	0.48322	Down-DMPs enriched
DRGX_HUMAN.H11MO.0.D	4	0.0754717	0.520884	5.42244	1.98777	0.156134	0.48322	Down-DMPs enriched
SOX8_HUMAN.H11MO.0.D	4	0.0754717	0.517155	5.38347	1.97354	0.158877	0.48322	Down-DMPs enriched
ITF2_HUMAN.H11MO.0.C	9	0.169811	0.249265	1.2054	0.580705	0.158897	0.48322	Down-DMPs enriched
Z354A_HUMAN.H11MO.0.C	8	0.150943	0.686617	3.61562	1.68663	0.160943	0.486617	Down-DMPs enriched
STF1_HUMAN.H11MO.0.B	11	0.207547	0.735282	3.13016	1.58366	0.168854	0.50125	Down-DMPs enriched
RXRG_HUMAN.H11MO.0.B	6	0.113208	0.620074	4.16048	1.77499	0.168173	0.50125	Down-DMPs enriched
PTF1A_HUMAN.H11MO.0.B	10	0.188679	0.270557	1.2204	0.603813	0.168628	0.50125	Down-DMPs enriched
ERG_HUMAN.H11MO.0.A	10	0.188679	0.266185	1.20061	0.594036	0.168361	0.50125	Down-DMPs enriched
FOXO1_HUMAN.H11MO.0.A	2	0.0377358	0.040528	1.30681	0.343681	0.169535	0.50125	Down-DMPs enriched
NRL_HUMAN.H11MO.0.D	2	0.0377358	0.0404518	1.30435	0.343034	0.169684	0.50125	Down-DMPs enriched
HSF1_HUMAN.H11MO.1.A	6	0.113208	0.613571	4.11696	1.75643	0.172014	0.50615	Down-DMPs enriched
MAFG_HUMAN.H11MO.1.A	2	0.0377358	0.0393701	1.26949	0.333863	0.172656	0.50615	Down-DMPs enriched
NFIC_HUMAN.H11MO.0.A	15	0.283019	0.777268	2.8306	1.52107	0.174142	0.506654	Down-DMPs enriched
DPRX_HUMAN.H11MO.0.D	0	0	0	1.62827	0	0.174018	0.506654	Down-DMPs enriched
E2F5_HUMAN.H11MO.0.B	4	0.0754717	0.11954	1.24422	0.456148	0.176568	0.509865	Down-DMPs enriched
DLX5_HUMAN.H11MO.0.D	0	0	0	1.53892	0	0.176042	0.509865	Down-DMPs enriched
IKZF1_HUMAN.H11MO.0.C	12	0.226415	0.767078	3.10991	1.60337	0.179415	0.512627	Down-DMPs enriched
RORG_HUMAN.H11MO.0.C	6	0.113208	0.601767	4.03786	1.72253	0.179519	0.512627	Down-DMPs enriched
DMBX1_HUMAN.H11MO.0.D	0	0	0	1.49618	0	0.178233	0.512627	Down-DMPs enriched
FOXI1_HUMAN.H11MO.0.B	1	0.0188679	0.00639503	1.49816	0.257267	0.181993	0.517774	Down-DMPs enriched
NR4A2_HUMAN.H11MO.0.C	1	0.0188679	0.00605288	1.41796	0.243493	0.182796	0.518146	Down-DMPs enriched
HXA10_HUMAN.H11MO.0.C	5	0.0943396	0.632061	5.08734	2.03474	0.185817	0.520965	Down-DMPs enriched
ZN274_HUMAN.H11MO.0.A	1	0.0188679	0.00586061	1.37288	0.235754	0.185492	0.520965	Down-DMPs enriched
DLX6_HUMAN.H11MO.0.D	0	0	0	1.41411	0	0.185122	0.520965	Down-DMPs enriched
OTX1_HUMAN.H11MO.0.D	5	0.0943396	0.622322	5.00901	2.00339	0.188396	0.526281	Down-DMPs enriched
HXD10_HUMAN.H11MO.0.D	5	0.0943396	0.618883	4.98135	1.99232	0.189382	0.526428	Down-DMPs enriched
LHX6_HUMAN.H11MO.0.D	5	0.0943396	0.617416	4.96954	1.9876	0.189815	0.526428	Down-DMPs enriched
ZFX_HUMAN.H11MO.0.A	23	0.433962	0.797823	2.56092	1.43832	0.195867	0.533271	Down-DMPs enriched
CEBPZ_HUMAN.H11MO.0.D	7	0.132075	0.670107	3.92365	1.75932	0.194858	0.533271	Down-DMPs enriched
HNF1B_HUMAN.H11MO.0.A	5	0.0943396	0.606589	4.8824	1.95276	0.193241	0.533271	Down-DMPs enriched
NKX23_HUMAN.H11MO.0.D	5	0.0943396	0.596428	4.80047	1.92002	0.196853	0.533271	Down-DMPs enriched
CREB3_HUMAN.H11MO.0.D	5	0.0943396	0.16459	1.3245	0.52985	0.197124	0.533271	Down-DMPs enriched
ZN708_HUMAN.H11MO.1.D	5	0.0943396	0.162568	1.30808	0.523312	0.19677	0.533271	Down-DMPs enriched
JUND_HUMAN.H11MO.0.A	7	0.132075	0.651533	3.81496	1.71053	0.201439	0.543039	Down-DMPs enriched
OLIG2_HUMAN.H11MO.1.B	3	0.0566038	0.0853138	1.32376	0.427656	0.20538	0.551735	Down-DMPs enriched
GLIS3_HUMAN.H11MO.0.D	9	0.169811	0.255824	1.23719	0.596076	0.20628	0.552228	Down-DMPs enriched
FOXD1_HUMAN.H11MO.0.D	5	0.0943396	0.572118	4.60476	1.8417	0.207147	0.552632	Down-DMPs enriched
RUNX3_HUMAN.H11MO.0.A	7	0.132075	0.628374	3.67933	1.64979	0.211947	0.563487	Down-DMPs enriched
RFX2_HUMAN.H11MO.1.A	10	0.188679	0.709707	3.20153	1.584	0.212758	0.5637	Down-DMPs enriched
HSF1_HUMAN.H11MO.0.A	7	0.132075	0.623654	3.65172	1.63738	0.214435	0.56515	Down-DMPs enriched
KLF4_HUMAN.H11MO.0.A	19	0.358491	0.370844	1.24134	0.688246	0.214772	0.56515	Down-DMPs enriched
IRF7_HUMAN.H11MO.0.C	7	0.132075	0.61083	3.57661	1.60369	0.221815	0.578648	Down-DMPs enriched
ZNF85_HUMAN.H11MO.0.C	5	0.0943396	0.54498	4.38582	1.75439	0.221787	0.578648	Down-DMPs enriched
SIX1_HUMAN.H11MO.0.A	5	0.0943396	0.544377	4.38097	1.75245	0.222153	0.578648	Down-DMPs enriched
FOXL1_HUMAN.H11MO.0.D	10	0.188679	0.680423	3.06943	1.51865	0.224538	0.582891	Down-DMPs enriched
AP2C_HUMAN.H11MO.0.A	20	0.377358	0.786427	2.59641	1.44629	0.227372	0.588269	Down-DMPs enriched
ZBT48_HUMAN.H11MO.0.C	4	0.0754717	0.13306	1.38493	0.507731	0.233236	0.601421	Down-DMPs enriched
GCR_HUMAN.H11MO.1.A	2	0.0377358	0.0442569	1.42706	0.375297	0.235553	0.605371	Down-DMPs enriched
IRF2_HUMAN.H11MO.0.A	11	0.207547	0.720572	3.06755	1.55198	0.236997	0.606882	Down-DMPs enriched
JDP2_HUMAN.H11MO.0.D	2	0.0377358	0.0434402	1.40073	0.368373	0.237715	0.606882	Down-DMPs enriched
HOMEZ_HUMAN.H11MO.0.D	5	0.0943396	0.5152	4.14614	1.6585	0.242275	0.616482	Down-DMPs enriched
COT1_HUMAN.H11MO.1.C	8	0.150943	0.250568	1.31948	0.615556	0.249092	0.631744	Down-DMPs enriched
FOXC1_HUMAN.H11MO.0.C	5	0.0943396	0.505112	4.06491	1.62601	0.250402	0.632983	Down-DMPs enriched
PPARD_HUMAN.H11MO.0.D	8	0.150943	0.632233	3.32912	1.55306	0.253473	0.638653	Down-DMPs enriched
CR3L1_HUMAN.H11MO.0.D	15	0.283019	0.35301	1.28554	0.690824	0.254662	0.639557	Down-DMPs enriched
TBX5_HUMAN.H11MO.0.D	8	0.150943	0.618754	3.25834	1.51996	0.260409	0.645579	Down-DMPs enriched
ZN384_HUMAN.H11MO.0.C	5	0.0943396	0.493803	3.9742	1.58957	0.260294	0.645579	Down-DMPs enriched
HXB6_HUMAN.H11MO.0.D	3	0.0566038	0.348182	5.40282	1.74542	0.257979	0.645579	Down-DMPs enriched
ZN423_HUMAN.H11MO.0.D	5	0.0943396	0.17379	1.39832	0.55938	0.258812	0.645579	Down-DMPs enriched
VDR_HUMAN.H11MO.0.A	12	0.226415	0.71407	2.89511	1.49266	0.262441	0.648533	Down-DMPs enriched
NR1D1_HUMAN.H11MO.0.B	12	0.226415	0.705874	2.86188	1.47553	0.264508	0.649477	Down-DMPs enriched
ATF2_HUMAN.H11MO.0.B	8	0.150943	0.612581	3.22558	1.50468	0.264021	0.649477	Down-DMPs enriched
EMX1_HUMAN.H11MO.0.D	0	0	0	1.95968	0	0.265875	0.650761	Down-DMPs enriched
PDX1_HUMAN.H11MO.1.A	0	0	0	1.91233	0	0.26682	0.651007	Down-DMPs enriched
ARNT2_HUMAN.H11MO.0.D	21	0.396226	0.398425	1.30023	0.726987	0.2735	0.654407	Down-DMPs enriched
AP2B_HUMAN.H11MO.0.B	21	0.396226	0.391079	1.27641	0.713629	0.271494	0.654407	Down-DMPs enriched
ELF1_HUMAN.H11MO.0.A	10	0.188679	0.296711	1.33837	0.662232	0.27501	0.654407	Down-DMPs enriched
FLI1_HUMAN.H11MO.1.A	10	0.188679	0.292772	1.32061	0.653446	0.274601	0.654407	Down-DMPs enriched
ZBT7B_HUMAN.H11MO.0.D	10	0.188679	0.287109	1.29503	0.640815	0.275589	0.654407	Down-DMPs enriched
ATF2_HUMAN.H11MO.2.C	3	0.0566038	0.0956509	1.4842	0.479468	0.274565	0.654407	Down-DMPs enriched
BHE22_HUMAN.H11MO.0.D	0	0	0	1.76509	0	0.273813	0.654407	Down-DMPs enriched
DLX3_HUMAN.H11MO.0.C	0	0	0	1.79919	0	0.271592	0.654407	Down-DMPs enriched
PAX4_HUMAN.H11MO.0.D	0	0	0	1.73836	0	0.275853	0.654407	Down-DMPs enriched
GBX2_HUMAN.H11MO.0.D	0	0	0	1.7138	0	0.277955	0.655362	Down-DMPs enriched
SOX7_HUMAN.H11MO.0.D	0	0	0	1.7163	0	0.277731	0.655362	Down-DMPs enriched
BSH_HUMAN.H11MO.0.D	0	0	0	1.68944	0	0.280293	0.658858	Down-DMPs enriched
HXC9_HUMAN.H11MO.0.C	0	0	0	1.68055	0	0.281201	0.658985	Down-DMPs enriched
SRBP1_HUMAN.H11MO.0.A	13	0.245283	0.713023	2.7735	1.45309	0.283749	0.6615	Down-DMPs enriched
TBX4_HUMAN.H11MO.0.D	6	0.113208	0.560537	3.76094	1.60453	0.28399	0.6615	Down-DMPs enriched
THB_HUMAN.H11MO.0.C	13	0.245283	0.695694	2.70599	1.41773	0.288611	0.662259	Down-DMPs enriched
FOXD2_HUMAN.H11MO.0.D	6	0.113208	0.552427	3.70631	1.58134	0.288249	0.662259	Down-DMPs enriched
HNF1B_HUMAN.H11MO.1.A	4	0.0754717	0.484553	5.04463	1.84927	0.286694	0.662259	Down-DMPs enriched
HXA9_HUMAN.H11MO.0.B	4	0.0754717	0.482314	5.02136	1.84054	0.287652	0.662259	Down-DMPs enriched
STAT1_HUMAN.H11MO.1.A	13	0.245283	0.687136	2.67268	1.40028	0.29193	0.662563	Down-DMPs enriched
CREB1_HUMAN.H11MO.0.A	9	0.169811	0.629636	3.04517	1.46702	0.292181	0.662563	Down-DMPs enriched
FOXP3_HUMAN.H11MO.0.D	4	0.0754717	0.476813	4.96423	1.81961	0.29012	0.662563	Down-DMPs enriched
ZN232_HUMAN.H11MO.0.D	4	0.0754717	0.475512	4.95072	1.81467	0.290728	0.662563	Down-DMPs enriched
ZN329_HUMAN.H11MO.0.C	9	0.169811	0.618141	2.98957	1.44024	0.298262	0.674369	Down-DMPs enriched
STAT4_HUMAN.H11MO.0.A	6	0.113208	0.525487	3.52599	1.50419	0.3056	0.68894	Down-DMPs enriched
PKNX1_HUMAN.H11MO.0.B	4	0.0754717	0.13765	1.43271	0.525245	0.310587	0.698143	Down-DMPs enriched
ZSCA4_HUMAN.H11MO.0.D	10	0.188679	0.657814	2.96739	1.46817	0.3135	0.70264	Down-DMPs enriched
HAND1_HUMAN.H11MO.1.D	15	0.283019	0.710171	2.58631	1.38978	0.319207	0.703102	Down-DMPs enriched
HSFY1_HUMAN.H11MO.0.D	4	0.0754717	0.430692	4.48367	1.64354	0.318078	0.703102	Down-DMPs enriched
PO5F1_HUMAN.H11MO.0.A	4	0.0754717	0.426924	4.44444	1.62917	0.321001	0.703102	Down-DMPs enriched
XBP1_HUMAN.H11MO.0.D	15	0.283019	0.365614	1.33146	0.715487	0.316147	0.703102	Down-DMPs enriched
ASCL2_HUMAN.H11MO.0.D	8	0.150943	0.267132	1.4065	0.656149	0.316827	0.703102	Down-DMPs enriched
BHE40_HUMAN.H11MO.0.A	8	0.150943	0.263404	1.38682	0.64696	0.316516	0.703102	Down-DMPs enriched
PAX8_HUMAN.H11MO.0.D	2	0.0377358	0.0517609	1.66903	0.438926	0.320464	0.703102	Down-DMPs enriched
MAFB_HUMAN.H11MO.0.B	2	0.0377358	0.0503772	1.62443	0.427193	0.320892	0.703102	Down-DMPs enriched
AP2D_HUMAN.H11MO.0.D	29	0.54717	0.422923	1.35028	0.752408	0.323936	0.707519	Down-DMPs enriched
ZNF41_HUMAN.H11MO.1.C	2	0.0377358	0.0479346	1.54562	0.406481	0.325515	0.708962	Down-DMPs enriched
TFCP2_HUMAN.H11MO.0.D	15	0.283019	0.684503	2.4927	1.33955	0.327873	0.712085	Down-DMPs enriched
GLI2_HUMAN.H11MO.0.D	10	0.188679	0.615965	2.77856	1.37477	0.331933	0.714661	Down-DMPs enriched
HNF4G_HUMAN.H11MO.0.B	7	0.132075	0.581871	3.40672	1.52758	0.331226	0.714661	Down-DMPs enriched
PPARA_HUMAN.H11MO.1.B	7	0.132075	0.577771	3.38322	1.51684	0.332767	0.714661	Down-DMPs enriched
VEZF1_HUMAN.H11MO.1.C	19	0.358491	0.392337	1.31335	0.728151	0.332058	0.714661	Down-DMPs enriched
MYBA_HUMAN.H11MO.0.D	10	0.188679	0.608802	2.74625	1.35878	0.336572	0.718828	Down-DMPs enriched
ETV6_HUMAN.H11MO.0.D	5	0.0943396	0.186442	1.50022	0.600151	0.336056	0.718828	Down-DMPs enriched
EHF_HUMAN.H11MO.0.B	5	0.0943396	0.177206	1.42586	0.570395	0.338907	0.721816	Down-DMPs enriched
CEBPD_HUMAN.H11MO.0.C	4	0.0754717	0.402599	4.1907	1.53621	0.342619	0.72726	Down-DMPs enriched
ARI5B_HUMAN.H11MO.0.C	4	0.0754717	0.401861	4.18304	1.5334	0.34335	0.72726	Down-DMPs enriched
E4F1_HUMAN.H11MO.0.D	11	0.207547	0.632656	2.69318	1.36262	0.350521	0.739869	Down-DMPs enriched
ZN143_HUMAN.H11MO.0.A	11	0.207547	0.631255	2.68722	1.3596	0.351222	0.739869	Down-DMPs enriched
TWST1_HUMAN.H11MO.1.A	7	0.132075	0.538603	3.15378	1.41411	0.35374	0.741449	Down-DMPs enriched
MEF2B_HUMAN.H11MO.0.A	7	0.132075	0.538377	3.15247	1.41352	0.353895	0.741449	Down-DMPs enriched
DMRT1_HUMAN.H11MO.0.D	4	0.0754717	0.386887	4.02737	1.47634	0.359255	0.749564	Down-DMPs enriched
NFIB_HUMAN.H11MO.0.D	6	0.113208	0.218268	1.46433	0.624774	0.359713	0.749564	Down-DMPs enriched
FOXJ2_HUMAN.H11MO.0.C	7	0.132075	0.528269	3.09312	1.38691	0.361349	0.750944	Down-DMPs enriched
RFX5_HUMAN.H11MO.0.A	12	0.226415	0.64017	2.59542	1.33816	0.370872	0.758151	Down-DMPs enriched
PEBB_HUMAN.H11MO.0.C	8	0.150943	0.595236	3.13446	1.46217	0.3717	0.758151	Down-DMPs enriched
EVI1_HUMAN.H11MO.0.B	4	0.0754717	0.378456	3.93927	1.44417	0.369156	0.758151	Down-DMPs enriched
PO2F2_HUMAN.H11MO.0.A	1	0.0188679	0.00810339	1.89865	0.326037	0.369512	0.758151	Down-DMPs enriched
ERR3_HUMAN.H11MO.0.B	1	0.0188679	0.00802597	1.8805	0.322921	0.369859	0.758151	Down-DMPs enriched
BATF3_HUMAN.H11MO.0.B	1	0.0188679	0.00795865	1.86472	0.32021	0.370268	0.758151	Down-DMPs enriched
HXD12_HUMAN.H11MO.0.D	1	0.0188679	0.00795175	1.8631	0.319933	0.370316	0.758151	Down-DMPs enriched
P73_HUMAN.H11MO.1.A	8	0.150943	0.580341	3.05596	1.42556	0.376762	0.762713	Down-DMPs enriched
RFX5_HUMAN.H11MO.1.A	8	0.150943	0.579983	3.05407	1.42468	0.376905	0.762713	Down-DMPs enriched
PO5F1_HUMAN.H11MO.1.A	1	0.0188679	0.00752316	1.76264	0.30268	0.375554	0.762713	Down-DMPs enriched
FUBP1_HUMAN.H11MO.0.D	8	0.150943	0.573057	3.01761	1.40767	0.37987	0.765613	Down-DMPs enriched
ZN418_HUMAN.H11MO.1.D	1	0.0188679	0.00729666	1.70952	0.293562	0.380324	0.765613	Down-DMPs enriched
EGR3_HUMAN.H11MO.0.D	13	0.245283	0.666243	2.59146	1.35771	0.382487	0.765968	Down-DMPs enriched
PAX6_HUMAN.H11MO.0.C	5	0.0943396	0.490427	3.94688	1.57869	0.381677	0.765968	Down-DMPs enriched
RARA_HUMAN.H11MO.0.A	13	0.245283	0.654068	2.54409	1.3329	0.385934	0.770867	Down-DMPs enriched
FOXP2_HUMAN.H11MO.0.C	5	0.0943396	0.462673	3.72379	1.4894	0.395138	0.787214	Down-DMPs enriched
TF2LX_HUMAN.H11MO.0.D	5	0.0943396	0.456597	3.67434	1.46984	0.398882	0.791745	Down-DMPs enriched
TBR1_HUMAN.H11MO.0.D	5	0.0943396	0.454657	3.65879	1.4636	0.40014	0.791745	Down-DMPs enriched
NFAC1_HUMAN.H11MO.1.B	5	0.0943396	0.454121	3.65449	1.46188	0.400494	0.791745	Down-DMPs enriched
ZN394_HUMAN.H11MO.0.C	8	0.150943	0.537028	2.82787	1.31917	0.401957	0.792606	Down-DMPs enriched
FOXO4_HUMAN.H11MO.0.C	5	0.0943396	0.447571	3.60187	1.44081	0.405011	0.79659	Down-DMPs enriched
RFX2_HUMAN.H11MO.0.A	9	0.169811	0.58976	2.85215	1.37405	0.409763	0.801845	Down-DMPs enriched
NOBOX_HUMAN.H11MO.0.C	0	0	0	2.41016	0	0.408977	0.801845	Down-DMPs enriched
ZN257_HUMAN.H11MO.0.C	9	0.169811	0.586922	2.83845	1.36745	0.410821	0.801881	Down-DMPs enriched
ZN589_HUMAN.H11MO.0.D	9	0.169811	0.578956	2.80006	1.34896	0.414161	0.805425	Down-DMPs enriched
RXRA_HUMAN.H11MO.1.A	9	0.169811	0.575544	2.78353	1.341	0.415771	0.805425	Down-DMPs enriched
LHX8_HUMAN.H11MO.0.D	0	0	0	2.24264	0	0.415241	0.805425	Down-DMPs enriched
GFI1_HUMAN.H11MO.0.C	5	0.0943396	0.426928	3.43601	1.37433	0.421782	0.815022	Down-DMPs enriched
ZBT18_HUMAN.H11MO.0.C	10	0.188679	0.602329	2.71705	1.34434	0.43563	0.815219	Down-DMPs enriched
RXRB_HUMAN.H11MO.0.C	9	0.169811	0.553532	2.67698	1.28968	0.428776	0.815219	Down-DMPs enriched
NDF1_HUMAN.H11MO.0.A	9	0.169811	0.55304	2.67461	1.28853	0.429119	0.815219	Down-DMPs enriched
STA5B_HUMAN.H11MO.0.A	5	0.0943396	0.423175	3.40576	1.36225	0.425263	0.815219	Down-DMPs enriched
BRAC_HUMAN.H11MO.0.A	5	0.0943396	0.420779	3.38619	1.35454	0.427557	0.815219	Down-DMPs enriched
MNX1_HUMAN.H11MO.0.D	5	0.0943396	0.417904	3.36303	1.34528	0.430388	0.815219	Down-DMPs enriched
PRGR_HUMAN.H11MO.0.A	5	0.0943396	0.417751	3.3618	1.34479	0.43054	0.815219	Down-DMPs enriched
ONEC2_HUMAN.H11MO.0.D	5	0.0943396	0.413456	3.32713	1.33097	0.43493	0.815219	Down-DMPs enriched
DUX4_HUMAN.H11MO.0.A	3	0.0566038	0.331501	5.14455	1.66177	0.433812	0.815219	Down-DMPs enriched
IRF3_HUMAN.H11MO.0.B	10	0.188679	0.329344	1.48569	0.735116	0.425898	0.815219	Down-DMPs enriched
HIC1_HUMAN.H11MO.0.C	5	0.0943396	0.196596	1.58196	0.632844	0.430466	0.815219	Down-DMPs enriched
FEZF1_HUMAN.H11MO.0.C	2	0.0377358	0.0590163	1.903	0.500429	0.435123	0.815219	Down-DMPs enriched
RFX3_HUMAN.H11MO.0.B	2	0.0377358	0.0567029	1.82843	0.480806	0.435154	0.815219	Down-DMPs enriched
ZN784_HUMAN.H11MO.0.D	10	0.188679	0.597375	2.6947	1.33328	0.437213	0.816202	Down-DMPs enriched
SOX10_HUMAN.H11MO.1.A	10	0.188679	0.591322	2.66739	1.31977	0.439451	0.818399	Down-DMPs enriched
PRDM6_HUMAN.H11MO.0.C	10	0.188679	0.587046	2.6483	1.31022	0.441238	0.818555	Down-DMPs enriched
BCL6B_HUMAN.H11MO.0.D	2	0.0377358	0.0529473	1.70735	0.448987	0.441659	0.818555	Down-DMPs enriched
NDF2_HUMAN.H11MO.0.B	10	0.188679	0.577601	2.60538	1.28908	0.445819	0.819589	Down-DMPs enriched
ZN680_HUMAN.H11MO.0.C	6	0.113208	0.494704	3.31905	1.41602	0.447511	0.819589	Down-DMPs enriched
HES5_HUMAN.H11MO.0.D	12	0.226415	0.360605	1.46181	0.75372	0.446452	0.819589	Down-DMPs enriched
BARX2_HUMAN.H11MO.0.D	3	0.0566038	0.315686	4.89971	1.58244	0.444808	0.819589	Down-DMPs enriched
RAX2_HUMAN.H11MO.0.D	3	0.0566038	0.312247	4.84603	1.56518	0.447532	0.819589	Down-DMPs enriched
NR1H4_HUMAN.H11MO.1.B	6	0.113208	0.486978	3.26741	1.39404	0.451055	0.822442	Down-DMPs enriched
BRAC_HUMAN.H11MO.1.B	6	0.113208	0.486639	3.26512	1.39306	0.451223	0.822442	Down-DMPs enriched
SPIB_HUMAN.H11MO.0.A	6	0.113208	0.238305	1.59877	0.682127	0.454356	0.824256	Down-DMPs enriched
RARB_HUMAN.H11MO.0.D	6	0.113208	0.233486	1.56644	0.668335	0.45424	0.824256	Down-DMPs enriched
HEN1_HUMAN.H11MO.0.C	23	0.433962	0.694525	2.22922	1.25203	0.479386	0.826926	Down-DMPs enriched
ZN322_HUMAN.H11MO.0.B	19	0.358491	0.666751	2.23177	1.23738	0.460194	0.826926	Down-DMPs enriched
SMAD2_HUMAN.H11MO.0.A	12	0.226415	0.609137	2.46952	1.27329	0.479927	0.826926	Down-DMPs enriched
RARG_HUMAN.H11MO.2.D	11	0.207547	0.577407	2.45792	1.24362	0.472515	0.826926	Down-DMPs enriched
SOX3_HUMAN.H11MO.0.B	6	0.113208	0.473773	3.17882	1.35616	0.458349	0.826926	Down-DMPs enriched
PO3F3_HUMAN.H11MO.0.D	6	0.113208	0.468459	3.14313	1.34097	0.461718	0.826926	Down-DMPs enriched
STAT1_HUMAN.H11MO.0.A	6	0.113208	0.460414	3.08918	1.31797	0.46732	0.826926	Down-DMPs enriched
SMCA5_HUMAN.H11MO.0.C	6	0.113208	0.447924	3.00539	1.28223	0.477278	0.826926	Down-DMPs enriched
RUNX1_HUMAN.H11MO.0.A	6	0.113208	0.444299	2.98109	1.27186	0.480461	0.826926	Down-DMPs enriched
SOX21_HUMAN.H11MO.0.D	3	0.0566038	0.301208	4.67423	1.5098	0.457147	0.826926	Down-DMPs enriched
LHX2_HUMAN.H11MO.0.A	3	0.0566038	0.297188	4.61177	1.48963	0.460997	0.826926	Down-DMPs enriched
PHX2A_HUMAN.H11MO.0.D	3	0.0566038	0.293955	4.56153	1.4734	0.464235	0.826926	Down-DMPs enriched
ISL1_HUMAN.H11MO.0.A	3	0.0566038	0.285848	4.43647	1.43301	0.472862	0.826926	Down-DMPs enriched
HME2_HUMAN.H11MO.0.D	3	0.0566038	0.285038	4.42388	1.42895	0.473777	0.826926	Down-DMPs enriched
CEBPB_HUMAN.H11MO.0.A	3	0.0566038	0.2826	4.38597	1.4167	0.476585	0.826926	Down-DMPs enriched
UNC4_HUMAN.H11MO.0.D	3	0.0566038	0.281352	4.36656	1.41044	0.478053	0.826926	Down-DMPs enriched
SPI1_HUMAN.H11MO.0.A	7	0.132075	0.27036	1.58289	0.709769	0.474315	0.826926	Down-DMPs enriched
CLOCK_HUMAN.H11MO.0.C	7	0.132075	0.270224	1.58209	0.709412	0.474295	0.826926	Down-DMPs enriched
ID4_HUMAN.H11MO.0.D	7	0.132075	0.262254	1.5353	0.688437	0.474683	0.826926	Down-DMPs enriched
MEF2D_HUMAN.H11MO.0.A	3	0.0566038	0.11585	1.79803	0.580852	0.481253	0.826926	Down-DMPs enriched
ANDR_HUMAN.H11MO.2.A	3	0.0566038	0.115813	1.79746	0.580669	0.481257	0.826926	Down-DMPs enriched
PITX2_HUMAN.H11MO.0.D	3	0.0566038	0.115053	1.78563	0.576853	0.481371	0.826926	Down-DMPs enriched
ZN134_HUMAN.H11MO.1.C	3	0.0566038	0.113388	1.75983	0.568487	0.481935	0.826926	Down-DMPs enriched
ANDR_HUMAN.H11MO.1.A	3	0.0566038	0.11292	1.75249	0.566135	0.482174	0.826926	Down-DMPs enriched
ZN418_HUMAN.H11MO.0.C	3	0.0566038	0.112157	1.74063	0.562301	0.482642	0.826926	Down-DMPs enriched
RFX1_HUMAN.H11MO.0.B	20	0.377358	0.430486	1.42126	0.79171	0.488736	0.833662	Down-DMPs enriched
HMBX1_HUMAN.H11MO.0.D	3	0.0566038	0.273581	4.24574	1.37143	0.487675	0.833662	Down-DMPs enriched
ETV4_HUMAN.H11MO.0.B	8	0.150943	0.287394	1.51316	0.705896	0.492111	0.834149	Down-DMPs enriched
SNAI1_HUMAN.H11MO.0.C	8	0.150943	0.28691	1.51064	0.704719	0.492267	0.834149	Down-DMPs enriched
ALX4_HUMAN.H11MO.0.D	3	0.0566038	0.270524	4.19828	1.35611	0.49169	0.834149	Down-DMPs enriched
CUX1_HUMAN.H11MO.0.C	3	0.0566038	0.260153	4.0373	1.30413	0.506343	0.856119	Down-DMPs enriched
BARH1_HUMAN.H11MO.0.D	3	0.0566038	0.256829	3.98571	1.28747	0.511391	0.862762	Down-DMPs enriched
SOX10_HUMAN.H11MO.0.B	1	0.0188679	0.00999809	2.3427	0.402308	0.519518	0.868495	Down-DMPs enriched
DLX4_HUMAN.H11MO.0.D	1	0.0188679	0.00961618	2.25343	0.386934	0.519708	0.868495	Down-DMPs enriched
TF7L1_HUMAN.H11MO.0.B	1	0.0188679	0.00950413	2.22714	0.382424	0.520068	0.868495	Down-DMPs enriched
SOX9_HUMAN.H11MO.1.B	1	0.0188679	0.0094707	2.2193	0.381078	0.520204	0.868495	Down-DMPs enriched
CDC5L_HUMAN.H11MO.0.D	1	0.0188679	0.00940699	2.20435	0.378513	0.5205	0.868495	Down-DMPs enriched
NANOG_HUMAN.H11MO.1.B	1	0.0188679	0.00923605	2.16425	0.371632	0.521548	0.868495	Down-DMPs enriched
MXI1_HUMAN.H11MO.1.A	11	0.207547	0.355896	1.51484	0.766463	0.528814	0.876826	Down-DMPs enriched
ZIC3_HUMAN.H11MO.0.B	11	0.207547	0.35559	1.51354	0.765804	0.528825	0.876826	Down-DMPs enriched
ETS2_HUMAN.H11MO.0.B	16	0.301887	0.640642	2.27295	1.2336	0.530489	0.877698	Down-DMPs enriched
NFAC2_HUMAN.H11MO.0.B	4	0.0754717	0.375705	3.91138	1.43367	0.532854	0.877843	Down-DMPs enriched
TEAD3_HUMAN.H11MO.0.D	1	0.0188679	0.00844958	1.97976	0.339973	0.531738	0.877843	Down-DMPs enriched
P63_HUMAN.H11MO.1.A	8	0.150943	0.503436	2.65098	1.23662	0.534918	0.879365	Down-DMPs enriched
ZBTB6_HUMAN.H11MO.0.C	12	0.226415	0.379519	1.53866	0.793313	0.538884	0.884	Down-DMPs enriched
NFAC1_HUMAN.H11MO.0.B	5	0.0943396	0.218543	1.75859	0.703537	0.544132	0.890712	Down-DMPs enriched
RARG_HUMAN.H11MO.1.B	9	0.169811	0.528242	2.55484	1.23082	0.554833	0.902482	Down-DMPs enriched
SMAD3_HUMAN.H11MO.0.B	14	0.264151	0.402343	1.51038	0.802249	0.553584	0.902482	Down-DMPs enriched
ZN502_HUMAN.H11MO.0.C	4	0.0754717	0.341294	3.55264	1.30236	0.554122	0.902482	Down-DMPs enriched
HXC6_HUMAN.H11MO.0.D	4	0.0754717	0.333217	3.46832	1.27153	0.560936	0.910488	Down-DMPs enriched
ESR1_HUMAN.H11MO.1.A	6	0.113208	0.246529	1.65399	0.705682	0.5664	0.917426	Down-DMPs enriched
MYF6_HUMAN.H11MO.0.C	6	0.113208	0.241179	1.61806	0.690353	0.568371	0.918688	Down-DMPs enriched
NR0B1_HUMAN.H11MO.0.D	17	0.320755	0.433508	1.50379	0.823087	0.569756	0.918999	Down-DMPs enriched
NGN2_HUMAN.H11MO.0.D	10	0.188679	0.54697	2.46719	1.22073	0.573128	0.92066	Down-DMPs enriched
GATA2_HUMAN.H11MO.0.A	4	0.0754717	0.320562	3.33672	1.22321	0.573174	0.92066	Down-DMPs enriched
RARG_HUMAN.H11MO.0.B	10	0.188679	0.532932	2.40408	1.18947	0.579195	0.921018	Down-DMPs enriched
HEY2_HUMAN.H11MO.0.D	22	0.415094	0.461203	1.4913	0.836059	0.582417	0.921018	Down-DMPs enriched
ZN350_HUMAN.H11MO.0.C	4	0.0754717	0.318418	3.31437	1.21502	0.575444	0.921018	Down-DMPs enriched
FOXA3_HUMAN.H11MO.0.B	4	0.0754717	0.315394	3.28283	1.20347	0.578746	0.921018	Down-DMPs enriched
ZN394_HUMAN.H11MO.1.D	4	0.0754717	0.314569	3.27421	1.20032	0.579667	0.921018	Down-DMPs enriched
NR6A1_HUMAN.H11MO.0.B	4	0.0754717	0.314287	3.27126	1.19924	0.579984	0.921018	Down-DMPs enriched
NR1I2_HUMAN.H11MO.0.C	2	0.0377358	0.0667663	2.15315	0.566217	0.582547	0.921018	Down-DMPs enriched
SCRT2_HUMAN.H11MO.0.D	2	0.0377358	0.0642783	2.07292	0.545113	0.582953	0.921018	Down-DMPs enriched
BHE23_HUMAN.H11MO.0.D	2	0.0377358	0.0619054	1.99608	0.524935	0.585177	0.922641	Down-DMPs enriched
STA5A_HUMAN.H11MO.0.A	5	0.0943396	0.409418	3.29506	1.31797	0.591971	0.931449	Down-DMPs enriched
MAF_HUMAN.H11MO.1.B	5	0.0943396	0.401828	3.2337	1.29354	0.595141	0.934529	Down-DMPs enriched
LYL1_HUMAN.H11MO.0.A	12	0.226415	0.560133	2.27079	1.17084	0.607746	0.952383	Down-DMPs enriched
INSM1_HUMAN.H11MO.0.C	9	0.169811	0.330089	1.59649	0.76913	0.612611	0.958059	Down-DMPs enriched
EOMES_HUMAN.H11MO.0.D	5	0.0943396	0.366164	2.94666	1.17867	0.617513	0.962432	Down-DMPs enriched
HNF4A_HUMAN.H11MO.0.A	5	0.0943396	0.365688	2.94281	1.17714	0.617904	0.962432	Down-DMPs enriched
ZN350_HUMAN.H11MO.1.D	10	0.188679	0.355351	1.60295	0.793098	0.623171	0.96562	Down-DMPs enriched
SUH_HUMAN.H11MO.0.A	10	0.188679	0.355292	1.60268	0.792966	0.623174	0.96562	Down-DMPs enriched
ZN331_HUMAN.H11MO.0.C	10	0.188679	0.350221	1.57968	0.781591	0.623708	0.96562	Down-DMPs enriched
NR4A3_HUMAN.H11MO.0.D	3	0.0566038	0.124303	1.9288	0.62311	0.625436	0.966355	Down-DMPs enriched
ESR2_HUMAN.H11MO.0.A	14	0.264151	0.578976	2.17369	1.15446	0.629544	0.968819	Down-DMPs enriched
HXD9_HUMAN.H11MO.0.D	0	0	0	3.50063	0	0.62946	0.968819	Down-DMPs enriched
ELF5_HUMAN.H11MO.0.A	11	0.207547	0.381355	1.62343	0.821356	0.633136	0.970473	Down-DMPs enriched
MLXPL_HUMAN.H11MO.0.D	11	0.207547	0.372566	1.586	0.802429	0.632697	0.970473	Down-DMPs enriched
KLF8_HUMAN.H11MO.0.C	15	0.283019	0.595793	2.16989	1.16594	0.6357	0.970544	Down-DMPs enriched
FOXF1_HUMAN.H11MO.0.D	6	0.113208	0.428919	2.87767	1.22772	0.634729	0.970544	Down-DMPs enriched
MAX_HUMAN.H11MO.0.A	12	0.226415	0.395379	1.60289	0.826406	0.641082	0.973281	Down-DMPs enriched
HEY1_HUMAN.H11MO.0.D	12	0.226415	0.384397	1.55847	0.80352	0.64128	0.973281	Down-DMPs enriched
HXD4_HUMAN.H11MO.0.D	0	0	0	2.95582	0	0.639536	0.973281	Down-DMPs enriched
ZN740_HUMAN.H11MO.0.D	13	0.245283	0.414233	1.6111	0.844138	0.648924	0.981021	Down-DMPs enriched
PLAL1_HUMAN.H11MO.0.D	13	0.245283	0.403858	1.57084	0.822979	0.647935	0.981021	Down-DMPs enriched
TLX1_HUMAN.H11MO.0.D	4	0.0754717	0.187491	1.95145	0.715428	0.654078	0.98495	Down-DMPs enriched
NR1H3_HUMAN.H11MO.1.B	4	0.0754717	0.184527	1.92058	0.704104	0.654011	0.98495	Down-DMPs enriched
ATF7_HUMAN.H11MO.0.D	4	0.0754717	0.174041	1.81129	0.664045	0.657328	0.985992	Down-DMPs enriched
LBX2_HUMAN.H11MO.0.D	2	0.0377358	0.164419	5.3024	1.3942	0.657291	0.985992	Down-DMPs enriched
ZBT49_HUMAN.H11MO.0.D	2	0.0377358	0.162836	5.2513	1.38079	0.658802	0.986284	Down-DMPs enriched
ZIC1_HUMAN.H11MO.0.B	19	0.358491	0.620561	2.07741	1.15174	0.660855	0.98744	Down-DMPs enriched
ZN320_HUMAN.H11MO.0.C	21	0.396226	0.631716	2.06167	1.15267	0.668612	0.997099	Down-DMPs enriched
PRGR_HUMAN.H11MO.1.A	8	0.150943	0.488457	2.5721	1.19986	0.68004	0.99951	Down-DMPs enriched
TBX2_HUMAN.H11MO.0.D	8	0.150943	0.486059	2.55942	1.19395	0.6806	0.99951	Down-DMPs enriched
ZN770_HUMAN.H11MO.1.C	20	0.377358	0.478788	1.58067	0.880495	0.678045	0.99951	Down-DMPs enriched
SOX2_HUMAN.H11MO.0.A	7	0.132075	0.433547	2.53856	1.1382	0.671901	0.99951	Down-DMPs enriched
ZFP82_HUMAN.H11MO.0.C	5	0.0943396	0.235276	1.89303	0.757264	0.676866	0.99951	Down-DMPs enriched
BPTF_HUMAN.H11MO.0.D	5	0.0943396	0.226864	1.82547	0.730285	0.677185	0.99951	Down-DMPs enriched
HXA5_HUMAN.H11MO.0.D	2	0.0377358	0.148136	4.77735	1.25622	0.675575	0.99951	Down-DMPs enriched
HMX3_HUMAN.H11MO.0.D	2	0.0377358	0.145927	4.70641	1.2375	0.678563	0.99951	Down-DMPs enriched
ZN586_HUMAN.H11MO.0.C	8	0.150943	0.480801	2.53186	1.18103	0.681988	0.999643	Down-DMPs enriched
SALL4_HUMAN.H11MO.0.B	24	0.45283	0.573246	1.83	1.02873	1	1	Down-DMPs enriched
OSR2_HUMAN.H11MO.0.C	17	0.320755	0.563694	1.95538	1.07021	0.881596	1	Down-DMPs enriched
MYOD1_HUMAN.H11MO.0.A	14	0.264151	0.558184	2.09557	1.11303	0.749225	1	Down-DMPs enriched
FLI1_HUMAN.H11MO.0.A	20	0.377358	0.543145	1.7931	0.998879	1	1	Down-DMPs enriched
RXRA_HUMAN.H11MO.0.A	17	0.320755	0.542974	1.88347	1.03085	0.883524	1	Down-DMPs enriched
ZNF76_HUMAN.H11MO.0.C	15	0.283019	0.534233	1.9454	1.04543	0.878133	1	Down-DMPs enriched
AP2A_HUMAN.H11MO.0.A	11	0.207547	0.524926	2.2346	1.13063	0.724933	1	Down-DMPs enriched
REST_HUMAN.H11MO.0.A	13	0.245283	0.517589	2.01316	1.05475	0.871622	1	Down-DMPs enriched
SMAD4_HUMAN.H11MO.0.B	10	0.188679	0.51254	2.31198	1.14389	0.713256	1	Down-DMPs enriched
MLX_HUMAN.H11MO.0.D	23	0.433962	0.509709	1.63609	0.91884	0.784474	1	Down-DMPs enriched
ETV5_HUMAN.H11MO.0.C	14	0.264151	0.506808	1.90262	1.01056	1	1	Down-DMPs enriched
HES1_HUMAN.H11MO.0.D	18	0.339623	0.506484	1.72338	0.949952	1	1	Down-DMPs enriched
KLF5_HUMAN.H11MO.0.A	26	0.490566	0.506251	1.60766	0.902934	0.783859	1	Down-DMPs enriched
KAISO_HUMAN.H11MO.1.A	14	0.264151	0.503428	1.88984	1.00382	1	1	Down-DMPs enriched
SNAI2_HUMAN.H11MO.0.A	11	0.207547	0.502409	2.13868	1.08208	0.862049	1	Down-DMPs enriched
ZIC2_HUMAN.H11MO.0.D	13	0.245283	0.501991	1.95249	1.02296	1	1	Down-DMPs enriched
MYC_HUMAN.H11MO.0.A	11	0.207547	0.501304	2.13396	1.07969	0.862152	1	Down-DMPs enriched
ATF1_HUMAN.H11MO.0.B	9	0.169811	0.500376	2.41986	1.16579	0.698601	1	Down-DMPs enriched
CTCF_HUMAN.H11MO.0.A	20	0.377358	0.499668	1.64957	0.918871	0.888532	1	Down-DMPs enriched
PPARG_HUMAN.H11MO.0.A	9	0.169811	0.497144	2.4042	1.15824	0.699442	1	Down-DMPs enriched
MYOG_HUMAN.H11MO.0.B	12	0.226415	0.488338	1.97978	1.02077	1	1	Down-DMPs enriched
SPZ1_HUMAN.H11MO.0.D	11	0.207547	0.484518	2.06246	1.04356	0.864429	1	Down-DMPs enriched
SRBP2_HUMAN.H11MO.0.B	18	0.339623	0.483293	1.64464	0.906505	0.776998	1	Down-DMPs enriched
RARA_HUMAN.H11MO.1.A	12	0.226415	0.48269	1.95692	1.00898	1	1	Down-DMPs enriched
SMAD1_HUMAN.H11MO.0.D	11	0.207547	0.482241	2.05295	1.03866	0.864845	1	Down-DMPs enriched
TFE2_HUMAN.H11MO.0.A	13	0.245283	0.478995	1.86312	0.97615	1	1	Down-DMPs enriched
USF2_HUMAN.H11MO.0.A	14	0.264151	0.475672	1.78567	0.948479	1	1	Down-DMPs enriched
USF1_HUMAN.H11MO.0.A	9	0.169811	0.466355	2.25561	1.08666	0.850241	1	Down-DMPs enriched
FOXG1_HUMAN.H11MO.0.D	9	0.169811	0.465399	2.25074	1.0843	0.850372	1	Down-DMPs enriched
ZN816_HUMAN.H11MO.1.C	8	0.150943	0.464921	2.44813	1.14204	0.687587	1	Down-DMPs enriched
BACH1_HUMAN.H11MO.0.A	12	0.226415	0.457246	1.85378	0.955798	1	1	Down-DMPs enriched
GLI1_HUMAN.H11MO.0.D	12	0.226415	0.451773	1.83157	0.944365	1	1	Down-DMPs enriched
TAL1_HUMAN.H11MO.1.A	9	0.169811	0.450979	2.18103	1.05076	0.852813	1	Down-DMPs enriched
ZN263_HUMAN.H11MO.1.A	16	0.301887	0.449634	1.59509	0.865738	0.770859	1	Down-DMPs enriched
BHE41_HUMAN.H11MO.0.D	13	0.245283	0.443029	1.72314	0.902845	0.87651	1	Down-DMPs enriched
BC11A_HUMAN.H11MO.0.A	10	0.188679	0.439515	1.98252	0.980938	1	1	Down-DMPs enriched
IRF8_HUMAN.H11MO.0.B	8	0.150943	0.437405	2.30333	1.07445	0.843529	1	Down-DMPs enriched
HES7_HUMAN.H11MO.0.D	11	0.207547	0.425869	1.81285	0.917224	1	1	Down-DMPs enriched
IRX2_HUMAN.H11MO.0.D	8	0.150943	0.424891	2.23735	1.0437	0.846315	1	Down-DMPs enriched
FIGLA_HUMAN.H11MO.0.D	7	0.132075	0.424126	2.48315	1.11346	0.831589	1	Down-DMPs enriched
IRF5_HUMAN.H11MO.0.D	7	0.132075	0.418311	2.44915	1.09818	0.832543	1	Down-DMPs enriched
ZFP28_HUMAN.H11MO.0.C	8	0.150943	0.41607	2.19076	1.02202	1	1	Down-DMPs enriched
ZN713_HUMAN.H11MO.0.D	7	0.132075	0.415329	2.43173	1.09043	0.833105	1	Down-DMPs enriched
COT2_HUMAN.H11MO.0.A	7	0.132075	0.414182	2.42502	1.08742	0.833335	1	Down-DMPs enriched
NFAT5_HUMAN.H11MO.0.D	9	0.169811	0.413632	2.00048	0.963714	1	1	Down-DMPs enriched
CREM_HUMAN.H11MO.0.C	7	0.132075	0.4129	2.41752	1.08405	0.833601	1	Down-DMPs enriched
RORA_HUMAN.H11MO.0.C	7	0.132075	0.407341	2.38499	1.06945	0.834866	1	Down-DMPs enriched
TFEB_HUMAN.H11MO.0.C	8	0.150943	0.403285	2.12362	0.99065	1	1	Down-DMPs enriched
ETV2_HUMAN.H11MO.0.B	11	0.207547	0.397038	1.69011	0.85509	0.746918	1	Down-DMPs enriched
MESP1_HUMAN.H11MO.0.D	10	0.188679	0.394466	1.77923	0.880352	0.865987	1	Down-DMPs enriched
BMAL1_HUMAN.H11MO.0.A	9	0.169811	0.389134	1.88177	0.906604	1	1	Down-DMPs enriched
NR2C1_HUMAN.H11MO.0.C	7	0.132075	0.388561	2.27514	1.02013	1	1	Down-DMPs enriched
MITF_HUMAN.H11MO.0.A	8	0.150943	0.387011	2.03795	0.950683	1	1	Down-DMPs enriched
HTF4_HUMAN.H11MO.0.A	11	0.207547	0.385927	1.6429	0.831202	0.747401	1	Down-DMPs enriched
NR1H3_HUMAN.H11MO.0.B	6	0.113208	0.375273	2.51757	1.07422	0.823005	1	Down-DMPs enriched
NFE2_HUMAN.H11MO.0.A	6	0.113208	0.374282	2.51094	1.07139	0.823303	1	Down-DMPs enriched
ZBTB4_HUMAN.H11MO.1.D	9	0.169811	0.374084	1.80907	0.871561	0.861191	1	Down-DMPs enriched
SPDEF_HUMAN.H11MO.0.D	6	0.113208	0.36731	2.46418	1.05139	0.825586	1	Down-DMPs enriched
TFE3_HUMAN.H11MO.0.B	7	0.132075	0.359298	2.10368	0.943283	1	1	Down-DMPs enriched
MYB_HUMAN.H11MO.0.A	5	0.0943396	0.356505	2.86914	1.14765	0.801139	1	Down-DMPs enriched
ZN335_HUMAN.H11MO.1.A	5	0.0943396	0.355722	2.86283	1.14513	0.80132	1	Down-DMPs enriched
GLIS1_HUMAN.H11MO.0.D	9	0.169811	0.355272	1.71816	0.827745	0.731112	1	Down-DMPs enriched
ZEB1_HUMAN.H11MO.0.A	9	0.169811	0.351103	1.69799	0.818029	0.731299	1	Down-DMPs enriched
THB_HUMAN.H11MO.1.D	7	0.132075	0.350423	2.05175	0.91997	1	1	Down-DMPs enriched
ZKSC3_HUMAN.H11MO.0.D	5	0.0943396	0.346421	2.78751	1.11515	0.803798	1	Down-DMPs enriched
SRY_HUMAN.H11MO.0.B	5	0.0943396	0.345005	2.77639	1.11061	0.804227	1	Down-DMPs enriched
ZNF41_HUMAN.H11MO.0.C	6	0.113208	0.343613	2.30531	0.983566	1	1	Down-DMPs enriched
GCR_HUMAN.H11MO.0.A	5	0.0943396	0.343063	2.76084	1.10438	0.804838	1	Down-DMPs enriched
OLIG2_HUMAN.H11MO.0.B	7	0.132075	0.342544	2.00571	0.899308	1	1	Down-DMPs enriched
RUNX2_HUMAN.H11MO.0.A	6	0.113208	0.341955	2.29419	0.978821	1	1	Down-DMPs enriched
GRHL2_HUMAN.H11MO.0.A	5	0.0943396	0.341541	2.74866	1.09951	0.805336	1	Down-DMPs enriched
ZN449_HUMAN.H11MO.0.C	8	0.150943	0.341076	1.79599	0.837831	0.856163	1	Down-DMPs enriched
ELF3_HUMAN.H11MO.0.A	7	0.132075	0.340911	1.99601	0.895034	1	1	Down-DMPs enriched
CREB5_HUMAN.H11MO.0.D	5	0.0943396	0.338742	2.72585	1.09038	0.806313	1	Down-DMPs enriched
THA_HUMAN.H11MO.0.C	7	0.132075	0.332649	1.94752	0.873291	0.848751	1	Down-DMPs enriched
NKX21_HUMAN.H11MO.0.A	6	0.113208	0.330928	2.22022	0.947255	1	1	Down-DMPs enriched
STAT3_HUMAN.H11MO.0.A	5	0.0943396	0.324502	2.6113	1.0446	0.812154	1	Down-DMPs enriched
TYY1_HUMAN.H11MO.0.A	6	0.113208	0.322107	2.16108	0.922007	1	1	Down-DMPs enriched
RARA_HUMAN.H11MO.2.A	6	0.113208	0.31961	2.14434	0.914855	1	1	Down-DMPs enriched
P63_HUMAN.H11MO.0.A	6	0.113208	0.318977	2.14012	0.913051	1	1	Down-DMPs enriched
THA_HUMAN.H11MO.1.D	6	0.113208	0.31725	2.12858	0.908148	1	1	Down-DMPs enriched
RELB_HUMAN.H11MO.0.C	5	0.0943396	0.315349	2.5378	1.01512	1	1	Down-DMPs enriched
NFIC_HUMAN.H11MO.1.A	5	0.0943396	0.309803	2.49282	0.997251	1	1	Down-DMPs enriched
MAF_HUMAN.H11MO.0.A	5	0.0943396	0.308198	2.47991	0.992078	1	1	Down-DMPs enriched
ATOH1_HUMAN.H11MO.0.B	7	0.132075	0.307007	1.79758	0.805999	0.70922	1	Down-DMPs enriched
ARI3A_HUMAN.H11MO.0.D	5	0.0943396	0.306963	2.46997	0.988097	1	1	Down-DMPs enriched
FOXB1_HUMAN.H11MO.0.D	4	0.0754717	0.305203	3.17663	1.16452	0.777474	1	Down-DMPs enriched
SCRT1_HUMAN.H11MO.0.D	4	0.0754717	0.301152	3.13503	1.14926	0.778918	1	Down-DMPs enriched
P73_HUMAN.H11MO.0.A	5	0.0943396	0.299967	2.4136	0.965527	1	1	Down-DMPs enriched
LMX1B_HUMAN.H11MO.0.D	4	0.0754717	0.299504	3.11785	1.14295	0.779555	1	Down-DMPs enriched
FOXO3_HUMAN.H11MO.0.B	4	0.0754717	0.293372	3.05361	1.11948	0.782135	1	Down-DMPs enriched
NR5A2_HUMAN.H11MO.0.B	5	0.0943396	0.292413	2.35307	0.941304	1	1	Down-DMPs enriched
PPARA_HUMAN.H11MO.0.B	5	0.0943396	0.289431	2.32905	0.931693	1	1	Down-DMPs enriched
TEAD4_HUMAN.H11MO.0.A	4	0.0754717	0.288654	3.00443	1.10147	0.784347	1	Down-DMPs enriched
HESX1_HUMAN.H11MO.0.D	6	0.113208	0.283056	1.89902	0.81022	0.840681	1	Down-DMPs enriched
OVOL2_HUMAN.H11MO.0.D	5	0.0943396	0.279791	2.2515	0.900664	1	1	Down-DMPs enriched
MAFF_HUMAN.H11MO.1.B	5	0.0943396	0.276376	2.22389	0.889672	1	1	Down-DMPs enriched
NFIA_HUMAN.H11MO.0.C	5	0.0943396	0.275244	2.21504	0.88603	1	1	Down-DMPs enriched
ESR2_HUMAN.H11MO.1.A	4	0.0754717	0.27238	2.83526	1.0394	0.793619	1	Down-DMPs enriched
MEIS3_HUMAN.H11MO.0.D	4	0.0754717	0.272291	2.83434	1.03907	0.793677	1	Down-DMPs enriched
RFX4_HUMAN.H11MO.0.D	4	0.0754717	0.268994	2.80003	1.02648	0.795883	1	Down-DMPs enriched
SOX4_HUMAN.H11MO.0.B	5	0.0943396	0.267064	2.14917	0.85972	1	1	Down-DMPs enriched
ANDR_HUMAN.H11MO.0.A	5	0.0943396	0.264946	2.13216	0.852914	1	1	Down-DMPs enriched
SMCA1_HUMAN.H11MO.0.C	4	0.0754717	0.262598	2.73347	1.00208	1	1	Down-DMPs enriched
PPARG_HUMAN.H11MO.1.A	4	0.0754717	0.25109	2.61379	0.958209	1	1	Down-DMPs enriched
ZN140_HUMAN.H11MO.0.C	4	0.0754717	0.247502	2.57622	0.944437	1	1	Down-DMPs enriched
VDR_HUMAN.H11MO.1.A	5	0.0943396	0.244417	1.96677	0.786801	0.830061	1	Down-DMPs enriched
GRHL1_HUMAN.H11MO.0.D	4	0.0754717	0.243723	2.53684	0.930016	1	1	Down-DMPs enriched
MEOX2_HUMAN.H11MO.0.D	3	0.0566038	0.24292	3.76991	1.21776	0.738543	1	Down-DMPs enriched
PO3F2_HUMAN.H11MO.0.A	3	0.0566038	0.24121	3.74343	1.20919	0.739459	1	Down-DMPs enriched
PRDM4_HUMAN.H11MO.0.D	4	0.0754717	0.24112	2.50967	0.920084	1	1	Down-DMPs enriched
LEF1_HUMAN.H11MO.0.A	4	0.0754717	0.23396	2.4352	0.892756	1	1	Down-DMPs enriched
IRX3_HUMAN.H11MO.0.D	3	0.0566038	0.233789	3.62809	1.17201	0.743842	1	Down-DMPs enriched
ZN136_HUMAN.H11MO.0.C	3	0.0566038	0.227956	3.53758	1.14274	0.74778	1	Down-DMPs enriched
ZFHX3_HUMAN.H11MO.0.D	3	0.0566038	0.227663	3.53303	1.14127	0.74799	1	Down-DMPs enriched
GSX2_HUMAN.H11MO.0.D	3	0.0566038	0.227535	3.53104	1.14062	0.748082	1	Down-DMPs enriched
PAX2_HUMAN.H11MO.0.D	3	0.0566038	0.227512	3.53068	1.14051	0.748099	1	Down-DMPs enriched
PAX1_HUMAN.H11MO.0.D	4	0.0754717	0.225466	2.34681	0.860338	1	1	Down-DMPs enriched
FOXD3_HUMAN.H11MO.0.D	4	0.0754717	0.2184	2.27327	0.833371	1	1	Down-DMPs enriched
PO2F1_HUMAN.H11MO.0.C	3	0.0566038	0.214813	3.33355	1.07679	0.758342	1	Down-DMPs enriched
FOXP1_HUMAN.H11MO.0.A	4	0.0754717	0.213652	2.22384	0.815248	1	1	Down-DMPs enriched
ZBED1_HUMAN.H11MO.0.D	4	0.0754717	0.210098	2.18674	0.801682	1	1	Down-DMPs enriched
DLX1_HUMAN.H11MO.0.D	3	0.0566038	0.207207	3.21546	1.0387	0.765598	1	Down-DMPs enriched
SOX18_HUMAN.H11MO.0.D	3	0.0566038	0.206913	3.2109	1.03723	0.765896	1	Down-DMPs enriched
HMX1_HUMAN.H11MO.0.D	3	0.0566038	0.205932	3.19566	1.03231	0.766901	1	Down-DMPs enriched
ZN260_HUMAN.H11MO.0.C	3	0.0566038	0.205545	3.18966	1.03037	0.7673	1	Down-DMPs enriched
TWST1_HUMAN.H11MO.0.A	3	0.0566038	0.204691	3.17638	1.02609	0.768193	1	Down-DMPs enriched
NFAC3_HUMAN.H11MO.0.B	3	0.0566038	0.201487	3.12651	1.01002	1	1	Down-DMPs enriched
NFAC4_HUMAN.H11MO.0.C	3	0.0566038	0.198764	3.08459	0.996372	1	1	Down-DMPs enriched
ZN250_HUMAN.H11MO.0.C	3	0.0566038	0.197415	3.06352	0.989611	1	1	Down-DMPs enriched
ERR1_HUMAN.H11MO.0.A	4	0.0754717	0.197	2.05049	0.751738	0.816368	1	Down-DMPs enriched
ZEP1_HUMAN.H11MO.0.D	4	0.0754717	0.193961	2.01883	0.740133	0.817019	1	Down-DMPs enriched
ZN582_HUMAN.H11MO.0.C	3	0.0566038	0.19264	2.98944	0.965673	1	1	Down-DMPs enriched
GATA1_HUMAN.H11MO.0.A	3	0.0566038	0.185238	2.87475	0.928578	1	1	Down-DMPs enriched
HXD11_HUMAN.H11MO.0.D	3	0.0566038	0.184417	2.86202	0.924463	1	1	Down-DMPs enriched
TCF7_HUMAN.H11MO.0.A	3	0.0566038	0.184268	2.85971	0.923715	1	1	Down-DMPs enriched
BRCA1_HUMAN.H11MO.0.D	3	0.0566038	0.184048	2.8563	0.922615	1	1	Down-DMPs enriched
ZN490_HUMAN.H11MO.0.C	3	0.0566038	0.174178	2.70278	0.873152	1	1	Down-DMPs enriched
NR4A1_HUMAN.H11MO.0.A	3	0.0566038	0.1632	2.53288	0.818153	1	1	Down-DMPs enriched
TAL1_HUMAN.H11MO.0.A	3	0.0566038	0.159518	2.47573	0.799708	1	1	Down-DMPs enriched
NR1I3_HUMAN.H11MO.0.C	3	0.0566038	0.155326	2.41061	0.778719	1	1	Down-DMPs enriched
ZN549_HUMAN.H11MO.0.C	3	0.0566038	0.148151	2.29849	0.742489	0.796867	1	Down-DMPs enriched
LMX1A_HUMAN.H11MO.0.D	3	0.0566038	0.146059	2.2661	0.732023	0.796834	1	Down-DMPs enriched
ZN382_HUMAN.H11MO.0.C	3	0.0566038	0.145871	2.26318	0.731081	0.796839	1	Down-DMPs enriched
ERR2_HUMAN.H11MO.0.A	3	0.0566038	0.145384	2.25564	0.728646	0.796856	1	Down-DMPs enriched
NR2F6_HUMAN.H11MO.0.D	3	0.0566038	0.14459	2.24334	0.72467	0.796903	1	Down-DMPs enriched
BCL6_HUMAN.H11MO.0.A	3	0.0566038	0.137856	2.13897	0.690984	0.798278	1	Down-DMPs enriched
GATA3_HUMAN.H11MO.0.A	3	0.0566038	0.137412	2.13211	0.688766	0.798434	1	Down-DMPs enriched
E2F8_HUMAN.H11MO.0.D	3	0.0566038	0.135817	2.10758	0.680782	0.799067	1	Down-DMPs enriched
NKX28_HUMAN.H11MO.0.C	2	0.0377358	0.133548	4.30845	1.1328	0.697842	1	Down-DMPs enriched
DUXA_HUMAN.H11MO.0.D	2	0.0377358	0.130258	4.20212	1.10487	0.703781	1	Down-DMPs enriched
ISL2_HUMAN.H11MO.0.D	2	0.0377358	0.125943	4.06261	1.0682	0.712119	1	Down-DMPs enriched
OLIG3_HUMAN.H11MO.0.D	2	0.0377358	0.121677	3.92469	1.03201	0.721001	1	Down-DMPs enriched
ISX_HUMAN.H11MO.0.D	2	0.0377358	0.121174	3.90845	1.02774	0.72209	1	Down-DMPs enriched
HMGA2_HUMAN.H11MO.0.D	2	0.0377358	0.120635	3.89101	1.02316	0.72327	1	Down-DMPs enriched
HME1_HUMAN.H11MO.0.D	2	0.0377358	0.118323	3.81632	1.00352	1	1	Down-DMPs enriched
SOX1_HUMAN.H11MO.0.D	2	0.0377358	0.116218	3.74823	0.985639	1	1	Down-DMPs enriched
PRRX1_HUMAN.H11MO.0.D	2	0.0377358	0.116195	3.74749	0.985443	1	1	Down-DMPs enriched
ESX1_HUMAN.H11MO.0.D	2	0.0377358	0.114877	3.70527	0.974269	1	1	Down-DMPs enriched
ALX3_HUMAN.H11MO.0.D	2	0.0377358	0.112471	3.62714	0.953863	1	1	Down-DMPs enriched
VSX1_HUMAN.H11MO.0.D	2	0.0377358	0.109876	3.54357	0.931852	1	1	Down-DMPs enriched
SHOX2_HUMAN.H11MO.0.D	2	0.0377358	0.109862	3.54312	0.931735	1	1	Down-DMPs enriched
OLIG1_HUMAN.H11MO.0.D	2	0.0377358	0.109752	3.53956	0.930798	1	1	Down-DMPs enriched
SOX13_HUMAN.H11MO.0.D	2	0.0377358	0.108059	3.485	0.916442	1	1	Down-DMPs enriched
SOX5_HUMAN.H11MO.0.C	2	0.0377358	0.107506	3.46716	0.911751	1	1	Down-DMPs enriched
GATA5_HUMAN.H11MO.0.D	2	0.0377358	0.106292	3.42803	0.901458	1	1	Down-DMPs enriched
ZN652_HUMAN.H11MO.0.D	2	0.0377358	0.105219	3.39342	0.892356	1	1	Down-DMPs enriched
PITX3_HUMAN.H11MO.0.D	2	0.0377358	0.104883	3.38257	0.889504	1	1	Down-DMPs enriched
HXA2_HUMAN.H11MO.0.D	2	0.0377358	0.10362	3.34184	0.878793	1	1	Down-DMPs enriched
CEBPA_HUMAN.H11MO.0.A	2	0.0377358	0.102471	3.3046	0.869044	1	1	Down-DMPs enriched
DBP_HUMAN.H11MO.0.B	2	0.0377358	0.100104	3.2285	0.848975	1	1	Down-DMPs enriched
HXB3_HUMAN.H11MO.0.D	2	0.0377358	0.0999599	3.22383	0.84775	1	1	Down-DMPs enriched
MSX1_HUMAN.H11MO.0.D	2	0.0377358	0.0987905	3.18606	0.837832	1	1	Down-DMPs enriched
MYBB_HUMAN.H11MO.0.D	2	0.0377358	0.0969838	3.12789	0.822508	1	1	Down-DMPs enriched
BATF_HUMAN.H11MO.0.A	2	0.0377358	0.0960343	3.09715	0.814456	1	1	Down-DMPs enriched
NKX32_HUMAN.H11MO.0.C	2	0.0377358	0.0940283	3.03244	0.797442	1	1	Down-DMPs enriched
OTX2_HUMAN.H11MO.0.A	2	0.0377358	0.0925967	2.98623	0.7853	1	1	Down-DMPs enriched
HLF_HUMAN.H11MO.0.C	2	0.0377358	0.0921106	2.97053	0.781177	1	1	Down-DMPs enriched
ZN264_HUMAN.H11MO.0.C	2	0.0377358	0.0913759	2.94679	0.774946	1	1	Down-DMPs enriched
ZNF85_HUMAN.H11MO.1.C	2	0.0377358	0.0889084	2.86748	0.754019	1	1	Down-DMPs enriched
HXC11_HUMAN.H11MO.0.D	2	0.0377358	0.0884036	2.85112	0.749737	1	1	Down-DMPs enriched
ZNF8_HUMAN.H11MO.0.C	2	0.0377358	0.0883671	2.84994	0.749428	1	1	Down-DMPs enriched
NANOG_HUMAN.H11MO.0.A	2	0.0377358	0.0875982	2.82505	0.742906	1	1	Down-DMPs enriched
PITX1_HUMAN.H11MO.0.D	2	0.0377358	0.087134	2.81008	0.738969	1	1	Down-DMPs enriched
HNF1A_HUMAN.H11MO.0.C	2	0.0377358	0.0858985	2.77024	0.72849	1	1	Down-DMPs enriched
ONEC3_HUMAN.H11MO.0.D	2	0.0377358	0.0858208	2.76773	0.727831	1	1	Down-DMPs enriched
RHXF1_HUMAN.H11MO.0.D	2	0.0377358	0.0851314	2.7455	0.721984	1	1	Down-DMPs enriched
PIT1_HUMAN.H11MO.0.C	2	0.0377358	0.0839407	2.7071	0.711885	1	1	Down-DMPs enriched
TF7L2_HUMAN.H11MO.0.A	2	0.0377358	0.0838167	2.70311	0.710834	1	1	Down-DMPs enriched
NKX31_HUMAN.H11MO.0.C	2	0.0377358	0.083574	2.69528	0.708775	1	1	Down-DMPs enriched
OZF_HUMAN.H11MO.0.C	2	0.0377358	0.082153	2.64946	0.696723	1	1	Down-DMPs enriched
NR1H2_HUMAN.H11MO.0.D	2	0.0377358	0.0820499	2.64613	0.695849	1	1	Down-DMPs enriched
ZN317_HUMAN.H11MO.0.C	2	0.0377358	0.0807848	2.60534	0.685119	1	1	Down-DMPs enriched
P5F1B_HUMAN.H11MO.0.D	2	0.0377358	0.0801926	2.58624	0.680096	1	1	Down-DMPs enriched
HXC12_HUMAN.H11MO.0.D	2	0.0377358	0.0776815	2.50524	0.658798	0.769362	1	Down-DMPs enriched
TBP_HUMAN.H11MO.0.A	2	0.0377358	0.0763181	2.46126	0.647234	0.769373	1	Down-DMPs enriched
ETV3_HUMAN.H11MO.0.D	2	0.0377358	0.0753417	2.42977	0.638953	0.76951	1	Down-DMPs enriched
SOX2_HUMAN.H11MO.1.A	2	0.0377358	0.0749591	2.41742	0.635707	0.769594	1	Down-DMPs enriched
PBX3_HUMAN.H11MO.1.A	2	0.0377358	0.069813	2.25141	0.592059	0.772601	1	Down-DMPs enriched
FOXC2_HUMAN.H11MO.0.D	2	0.0377358	0.0686848	2.21503	0.582489	0.773775	1	Down-DMPs enriched
PAX7_HUMAN.H11MO.0.D	1	0.0188679	0.0165621	3.88274	0.666648	1	1	Down-DMPs enriched
HXB8_HUMAN.H11MO.0.C	1	0.0188679	0.0161274	3.78061	0.649147	1	1	Down-DMPs enriched
HNF6_HUMAN.H11MO.0.B	1	0.0188679	0.0157223	3.68561	0.632841	1	1	Down-DMPs enriched
HXA7_HUMAN.H11MO.0.D	1	0.0188679	0.0154432	3.61985	0.621606	1	1	Down-DMPs enriched
NOTO_HUMAN.H11MO.0.D	1	0.0188679	0.0148063	3.47032	0.59586	1	1	Down-DMPs enriched
HXC8_HUMAN.H11MO.0.D	1	0.0188679	0.0147789	3.46389	0.594758	1	1	Down-DMPs enriched
PAX3_HUMAN.H11MO.0.D	1	0.0188679	0.0146833	3.44145	0.59091	1	1	Down-DMPs enriched
RX_HUMAN.H11MO.0.D	1	0.0188679	0.0146693	3.43815	0.590344	1	1	Down-DMPs enriched
HXB7_HUMAN.H11MO.0.C	1	0.0188679	0.0141678	3.3205	0.570158	1	1	Down-DMPs enriched
HXB4_HUMAN.H11MO.0.B	1	0.0188679	0.0140344	3.28922	0.564788	1	1	Down-DMPs enriched
LHX4_HUMAN.H11MO.0.D	1	0.0188679	0.013983	3.27717	0.562719	1	1	Down-DMPs enriched
VAX2_HUMAN.H11MO.0.D	1	0.0188679	0.0137397	3.22011	0.552922	1	1	Down-DMPs enriched
CUX2_HUMAN.H11MO.0.D	1	0.0188679	0.0132951	3.11569	0.535024	1	1	Down-DMPs enriched
VSX2_HUMAN.H11MO.0.D	1	0.0188679	0.0130461	3.05765	0.525001	1	1	Down-DMPs enriched
AIRE_HUMAN.H11MO.0.C	1	0.0188679	0.0129959	3.04585	0.52298	1	1	Down-DMPs enriched
HMX2_HUMAN.H11MO.0.D	1	0.0188679	0.0128884	3.02059	0.518652	1	1	Down-DMPs enriched
EMX2_HUMAN.H11MO.0.D	1	0.0188679	0.0128258	3.00589	0.516132	1	1	Down-DMPs enriched
HXD3_HUMAN.H11MO.0.D	1	0.0188679	0.0124741	2.92361	0.501977	1	1	Down-DMPs enriched
SOX11_HUMAN.H11MO.0.D	1	0.0188679	0.0119078	2.7906	0.479181	0.724215	1	Down-DMPs enriched
PO4F2_HUMAN.H11MO.0.D	1	0.0188679	0.0114539	2.68424	0.46091	0.725109	1	Down-DMPs enriched
NKX62_HUMAN.H11MO.0.D	1	0.0188679	0.0112729	2.64185	0.453625	0.725717	1	Down-DMPs enriched
ALX1_HUMAN.H11MO.0.B	1	0.0188679	0.011189	2.62219	0.450247	0.726052	1	Down-DMPs enriched
GBX1_HUMAN.H11MO.0.D	1	0.0188679	0.0111827	2.62072	0.449995	0.726078	1	Down-DMPs enriched
DLX2_HUMAN.H11MO.0.D	1	0.0188679	0.0111015	2.60168	0.446723	0.726437	1	Down-DMPs enriched
GSC_HUMAN.H11MO.0.D	1	0.0188679	0.0110139	2.58117	0.443198	0.72686	1	Down-DMPs enriched
SHOX_HUMAN.H11MO.0.D	1	0.0188679	0.0109957	2.57691	0.442467	0.726953	1	Down-DMPs enriched
HXD8_HUMAN.H11MO.0.D	1	0.0188679	0.0108807	2.54996	0.437837	0.727581	1	Down-DMPs enriched
LHX9_HUMAN.H11MO.0.D	1	0.0188679	0.0108218	2.53615	0.435465	0.727929	1	Down-DMPs enriched
MEOX1_HUMAN.H11MO.0.D	1	0.0188679	0.0108101	2.53341	0.434993	0.728001	1	Down-DMPs enriched
VAX1_HUMAN.H11MO.0.D	1	0.0188679	0.0105553	2.47333	0.424737	0.729745	1	Down-DMPs enriched
CDX1_HUMAN.H11MO.0.C	1	0.0188679	0.0104404	2.44639	0.420112	0.730654	1	Down-DMPs enriched
NR2E1_HUMAN.H11MO.0.D	1	0.0188679	0.0103986	2.4366	0.418429	0.731004	1	Down-DMPs enriched
BARH2_HUMAN.H11MO.0.D	1	0.0188679	0.0103207	2.41834	0.415293	0.731685	1	Down-DMPs enriched
ZN214_HUMAN.H11MO.0.C	1	0.0188679	0.0102987	2.41319	0.414409	0.731884	1	Down-DMPs enriched
GSX1_HUMAN.H11MO.0.D	1	0.0188679	0.010167	2.38232	0.409109	0.73314	1	Down-DMPs enriched
VENTX_HUMAN.H11MO.0.D	1	0.0188679	0.0101428	2.37664	0.408134	0.733384	1	Down-DMPs enriched
ETV7_HUMAN.H11MO.0.D	0	0	0	Inf	0	1	1	Down-DMPs enriched
HMGA1_HUMAN.H11MO.0.D	0	0	0	Inf	0	1	1	Down-DMPs enriched
MSX2_HUMAN.H11MO.0.D	0	0	0	Inf	0	1	1	Down-DMPs enriched
NF2L1_HUMAN.H11MO.0.C	0	0	0	Inf	0	1	1	Down-DMPs enriched
NFIA_HUMAN.H11MO.1.D	0	0	0	Inf	0	1	1	Down-DMPs enriched
NKX61_HUMAN.H11MO.1.B	0	0	0	Inf	0	1	1	Down-DMPs enriched
PRRX2_HUMAN.H11MO.0.C	0	0	0	Inf	0	1	1	Down-DMPs enriched
SOX15_HUMAN.H11MO.0.D	0	0	0	Inf	0	1	1	Down-DMPs enriched
UBIP1_HUMAN.H11MO.0.D	0	0	0	Inf	0	1	1	Down-DMPs enriched
