# Supplementary material for: DNA methylation clocks for estimating biological age in Chinese cohorts
Source: Protein Cell. 2024 Mar 14;15(8):575–93. doi: 10.1093/procel/pwae011 (PMC11259550; doi:10.1093/procel/pwae011)
Supplement: pwae011_suppl_Supplementary_Materials [file pwae011_suppl_supplementary_materials.zip › pwae011_suppl_supplementary_tables_s7.xlsx]

## Sheet: Model
The final models to build the DNAm-based aging clocks
Coefs	Variable	DNAm-based clock type
2.35192	Intercept	CompositeAge-DNAmAge
1.11189	cg16867657	CompositeAge-DNAmAge
0.205803	cg22454769	CompositeAge-DNAmAge
0.119993	cg07553761	CompositeAge-DNAmAge
1.30355	cg26921969	CompositeAge-DNAmAge
-1.11416	cg02669012	CompositeAge-DNAmAge
-0.135562	cg18933331	CompositeAge-DNAmAge
-0.807042	cg07323488	CompositeAge-DNAmAge
-0.00406872	cg16476710	CompositeAge-DNAmAge
-1.46239	cg11935615	CompositeAge-DNAmAge
-0.0919299	cg07184080	CompositeAge-DNAmAge
-0.210065	cg01499479	CompositeAge-DNAmAge
-0.164874	cg08553327	CompositeAge-DNAmAge
0.0268703	cg25427880	CompositeAge-DNAmAge
-0.598116	cg16540789	CompositeAge-DNAmAge
-0.154161	cg14200127	CompositeAge-DNAmAge
0.38553	cg08231710	CompositeAge-DNAmAge
-0.30631	cg09445550	CompositeAge-DNAmAge
-0.151566	cg13927769	CompositeAge-DNAmAge
0.275289	cg20665157	CompositeAge-DNAmAge
-0.1408	cg11025681	CompositeAge-DNAmAge
-0.327442	cg01034094	CompositeAge-DNAmAge
-0.254564	cg01720616	CompositeAge-DNAmAge
-0.25959	cg23754382	CompositeAge-DNAmAge
2.82424	Intercept	FacialAge-DNAmAge
0.81696	cg03032497	FacialAge-DNAmAge
-0.822064	cg22156456	FacialAge-DNAmAge
-0.0692809	cg21762610	FacialAge-DNAmAge
-0.109446	cg07323488	FacialAge-DNAmAge
-0.0870643	cg03473532	FacialAge-DNAmAge
-0.0270231	cg21548231	FacialAge-DNAmAge
0.455804	cg25410668	FacialAge-DNAmAge
-0.119485	cg13221458	FacialAge-DNAmAge
0.20625	cg12379720	FacialAge-DNAmAge
-0.105145	cg13416486	FacialAge-DNAmAge
-1.23307	cg21126595	FacialAge-DNAmAge
-0.149563	cg00792799	FacialAge-DNAmAge
-0.227155	cg10283268	FacialAge-DNAmAge
-0.527085	cg22206517	FacialAge-DNAmAge
-0.332384	cg02838877	FacialAge-DNAmAge
0.430508	cg23776628	FacialAge-DNAmAge
-0.232318	cg15110296	FacialAge-DNAmAge
1.09884	cg16969368	FacialAge-DNAmAge
-0.337264	cg09899215	FacialAge-DNAmAge
-0.0447193	cg07897508	FacialAge-DNAmAge
-0.229897	cg25584771	FacialAge-DNAmAge
0.241815	cg27517999	FacialAge-DNAmAge
-0.6368	cg24429836	FacialAge-DNAmAge
-0.111486	cg00698382	FacialAge-DNAmAge
-0.277247	cg24012925	FacialAge-DNAmAge
-0.157936	cg12650870	FacialAge-DNAmAge
-0.181268	cg11793423	FacialAge-DNAmAge
0.0633969	cg12754260	FacialAge-DNAmAge
-0.306923	cg12183225	FacialAge-DNAmAge
-0.167497	cg22720431	FacialAge-DNAmAge
-0.0179466	cg16440532	FacialAge-DNAmAge
-0.0329834	cg03621974	FacialAge-DNAmAge
0.235891	cg07895657	FacialAge-DNAmAge
-0.185892	cg23995459	FacialAge-DNAmAge
-0.0128206	cg12110659	FacialAge-DNAmAge
-0.254351	cg11463113	FacialAge-DNAmAge
0.0214577	cg19937979	FacialAge-DNAmAge
0.132713	cg00075507	FacialAge-DNAmAge
0.0478639	cg16322747	FacialAge-DNAmAge
0.0401414	cg16308533	FacialAge-DNAmAge
0.175246	cg18380497	FacialAge-DNAmAge
-0.00742054	cg08121845	FacialAge-DNAmAge
-0.20169	cg02968445	FacialAge-DNAmAge
-0.494449	cg18882457	FacialAge-DNAmAge
0.00833262	cg21283066	FacialAge-DNAmAge
-0.0111247	cg18622896	FacialAge-DNAmAge
-0.238122	cg09317508	FacialAge-DNAmAge
-0.114789	cg12008779	FacialAge-DNAmAge
0.0707489	cg04795774	FacialAge-DNAmAge
0.0825475	cg20983625	FacialAge-DNAmAge
-0.0125829	cg05758220	FacialAge-DNAmAge
-0.187913	cg25950625	FacialAge-DNAmAge
-0.095995	cg23754382	FacialAge-DNAmAge
-0.486864	cg15140557	FacialAge-DNAmAge
0.411025	cg06512316	FacialAge-DNAmAge
0.229818	cg04231094	FacialAge-DNAmAge
0.132566	cg05306173	FacialAge-DNAmAge
-0.888168	cg20060108	FacialAge-DNAmAge
0.230199	cg01718065	FacialAge-DNAmAge
0.0083206	cg15074709	FacialAge-DNAmAge
0.0510235	cg01409259	FacialAge-DNAmAge
0.0897182	cg16782161	FacialAge-DNAmAge
3.53139e-05	cg05852568	FacialAge-DNAmAge
-0.0881635	cg00442507	FacialAge-DNAmAge
0.454536	cg10929690	FacialAge-DNAmAge
0.0185536	cg27311590	FacialAge-DNAmAge
0.108573	cg17107388	FacialAge-DNAmAge
0.224947	cg12456927	FacialAge-DNAmAge
0.00119704	cg05615996	FacialAge-DNAmAge
-0.0159269	cg04265523	FacialAge-DNAmAge
2.40017	Intercept	HormoneAge-DNAmAge
1.19739	cg26921969	HormoneAge-DNAmAge
-0.083786	cg22943590	HormoneAge-DNAmAge
0.326798	cg05923226	HormoneAge-DNAmAge
-0.200468	cg11807280	HormoneAge-DNAmAge
-0.0415488	cg16323641	HormoneAge-DNAmAge
0.59709	cg09401099	HormoneAge-DNAmAge
-0.000319064	cg18057497	HormoneAge-DNAmAge
-0.333489	cg27192248	HormoneAge-DNAmAge
-0.177593	cg18635670	HormoneAge-DNAmAge
-0.243343	cg00740914	HormoneAge-DNAmAge
-0.449243	cg13039251	HormoneAge-DNAmAge
-0.74014	cg25336746	HormoneAge-DNAmAge
-0.133894	cg06413398	HormoneAge-DNAmAge
-0.000374738	cg23704995	HormoneAge-DNAmAge
-1.75776	cg03991512	HormoneAge-DNAmAge
-0.0320288	cg09082066	HormoneAge-DNAmAge
-0.239522	cg12919873	HormoneAge-DNAmAge
-0.253488	cg24012925	HormoneAge-DNAmAge
0.106751	cg25690897	HormoneAge-DNAmAge
-0.198276	cg02001279	HormoneAge-DNAmAge
-0.70093	cg12959488	HormoneAge-DNAmAge
0.170272	cg10804656	HormoneAge-DNAmAge
-0.152038	cg03566001	HormoneAge-DNAmAge
-0.29375	cg18598117	HormoneAge-DNAmAge
-0.264438	cg25799109	HormoneAge-DNAmAge
0.134672	cg24840300	HormoneAge-DNAmAge
0.0643915	cg21811021	HormoneAge-DNAmAge
-0.143704	cg08087275	HormoneAge-DNAmAge
0.892453	cg15627188	HormoneAge-DNAmAge
0.00723709	cg01052636	HormoneAge-DNAmAge
-0.0878558	cg23060047	HormoneAge-DNAmAge
-0.00129402	cg26964651	HormoneAge-DNAmAge
-0.0871374	cg23530239	HormoneAge-DNAmAge
-0.0103415	cg19479373	HormoneAge-DNAmAge
-0.80857	cg02191230	HormoneAge-DNAmAge
0.0360397	cg03534662	HormoneAge-DNAmAge
0.256213	cg25199254	HormoneAge-DNAmAge
0.0384144	cg08276645	HormoneAge-DNAmAge
1.35223	cg03770646	HormoneAge-DNAmAge
0.000980488	cg02495518	HormoneAge-DNAmAge
0.931711	cg02163378	HormoneAge-DNAmAge
0.163276	cg11347033	HormoneAge-DNAmAge
0.448471	cg11747462	HormoneAge-DNAmAge
-0.140224	cg00449347	HormoneAge-DNAmAge
-0.0226979	cg13943760	HormoneAge-DNAmAge
-0.693277	cg17906168	HormoneAge-DNAmAge
-0.316069	cg03486986	HormoneAge-DNAmAge
0.615999	cg06213635	HormoneAge-DNAmAge
-0.122013	cg11106156	HormoneAge-DNAmAge
0.758533	cg07518714	HormoneAge-DNAmAge
0.0808416	cg01394339	HormoneAge-DNAmAge
-0.140535	cg04028695	HormoneAge-DNAmAge
-0.141849	cg24428144	HormoneAge-DNAmAge
0.000316994	cg16101574	HormoneAge-DNAmAge
0.00208493	cg20016095	HormoneAge-DNAmAge
-0.0203319	cg15490784	HormoneAge-DNAmAge
-0.391912	cg24158931	HormoneAge-DNAmAge
-0.653953	cg07548283	HormoneAge-DNAmAge
4.36753	Intercept	ImmuneAge-DNAmAge
-0.334204	cg11298844	ImmuneAge-DNAmAge
-1.4856	cg15028525	ImmuneAge-DNAmAge
-0.390817	cg18675951	ImmuneAge-DNAmAge
-1.35109	cg13287296	ImmuneAge-DNAmAge
-0.140441	cg12211471	ImmuneAge-DNAmAge
-1.55313	cg07497042	ImmuneAge-DNAmAge
-0.163479	cg17373256	ImmuneAge-DNAmAge
-0.326737	cg24012925	ImmuneAge-DNAmAge
0.493615	cg00048759	ImmuneAge-DNAmAge
-0.472673	cg12650870	ImmuneAge-DNAmAge
-0.273067	cg06865772	ImmuneAge-DNAmAge
-0.207901	cg18045815	ImmuneAge-DNAmAge
0.131446	cg27162435	ImmuneAge-DNAmAge
1.0727	cg19439768	ImmuneAge-DNAmAge
-0.246967	cg25021026	ImmuneAge-DNAmAge
-0.700765	cg19545701	ImmuneAge-DNAmAge
0.00183254	cg19560781	ImmuneAge-DNAmAge
0.322875	cg23448505	ImmuneAge-DNAmAge
2.71691	Intercept	LipidAge-DNAmAge
-0.0222436	cg07024568	LipidAge-DNAmAge
-0.000268728	cg13108341	LipidAge-DNAmAge
-0.0828094	cg23565569	LipidAge-DNAmAge
-0.336792	cg25940196	LipidAge-DNAmAge
-0.130971	cg20816447	LipidAge-DNAmAge
-0.0884802	cg02669012	LipidAge-DNAmAge
-0.00856668	cg07975200	LipidAge-DNAmAge
-0.0564809	cg02597337	LipidAge-DNAmAge
-0.0835465	cg11215901	LipidAge-DNAmAge
-0.301451	cg04873577	LipidAge-DNAmAge
-0.0732622	cg16476710	LipidAge-DNAmAge
-0.0280494	cg07738234	LipidAge-DNAmAge
-0.164993	cg18902238	LipidAge-DNAmAge
0.0505035	cg25410668	LipidAge-DNAmAge
0.0148461	cg10665321	LipidAge-DNAmAge
-0.0376506	cg01499479	LipidAge-DNAmAge
-0.00954136	cg20249566	LipidAge-DNAmAge
-0.0249281	cg18091225	LipidAge-DNAmAge
-0.129663	cg16323641	LipidAge-DNAmAge
-0.0562735	cg19344626	LipidAge-DNAmAge
-0.0302261	cg08993878	LipidAge-DNAmAge
-0.0736765	cg19965693	LipidAge-DNAmAge
-0.00931816	cg15393702	LipidAge-DNAmAge
-0.116157	cg16540789	LipidAge-DNAmAge
-0.0706764	cg07582229	LipidAge-DNAmAge
-0.192542	cg05106770	LipidAge-DNAmAge
-0.0931892	cg19784428	LipidAge-DNAmAge
-0.0244283	cg08975875	LipidAge-DNAmAge
-0.065964	cg25212397	LipidAge-DNAmAge
-0.0358533	cg03018753	LipidAge-DNAmAge
-0.0825443	cg09199338	LipidAge-DNAmAge
-0.274302	cg14200127	LipidAge-DNAmAge
-0.0572674	cg05657694	LipidAge-DNAmAge
-0.0400461	cg01062621	LipidAge-DNAmAge
-0.00811192	cg05202858	LipidAge-DNAmAge
0.209481	cg07485775	LipidAge-DNAmAge
-0.0471676	cg25150953	LipidAge-DNAmAge
-0.00794704	cg23563656	LipidAge-DNAmAge
0.103293	cg08928145	LipidAge-DNAmAge
-0.171646	cg09445550	LipidAge-DNAmAge
0.00829895	cg18815647	LipidAge-DNAmAge
-0.11732	cg07320140	LipidAge-DNAmAge
-0.187844	cg13585080	LipidAge-DNAmAge
0.146321	cg25352836	LipidAge-DNAmAge
-0.234869	cg09899215	LipidAge-DNAmAge
-0.00838702	cg08790320	LipidAge-DNAmAge
-0.0774647	cg19878479	LipidAge-DNAmAge
-0.415007	cg04199077	LipidAge-DNAmAge
-0.142891	cg24429836	LipidAge-DNAmAge
0.175804	cg20665157	LipidAge-DNAmAge
-0.0852815	cg04189678	LipidAge-DNAmAge
-0.12984	cg14395060	LipidAge-DNAmAge
0.00800578	cg12754260	LipidAge-DNAmAge
-0.0498603	cg01901084	LipidAge-DNAmAge
0.328803	cg15726426	LipidAge-DNAmAge
-0.0308843	cg15846506	LipidAge-DNAmAge
0.0263291	cg14643892	LipidAge-DNAmAge
-0.00531546	cg05157098	LipidAge-DNAmAge
-0.396781	cg00537045	LipidAge-DNAmAge
0.0298998	cg15951188	LipidAge-DNAmAge
-0.0585429	cg14282632	LipidAge-DNAmAge
0.0439392	cg16308533	LipidAge-DNAmAge
0.00215654	cg07592361	LipidAge-DNAmAge
-0.230789	cg08867461	LipidAge-DNAmAge
0.134665	cg21184711	LipidAge-DNAmAge
-0.00150634	cg18882457	LipidAge-DNAmAge
0.0302421	cg00563824	LipidAge-DNAmAge
-0.0160375	cg12594502	LipidAge-DNAmAge
0.0655143	cg26910511	LipidAge-DNAmAge
-0.143939	cg01720616	LipidAge-DNAmAge
-0.0282629	cg25912474	LipidAge-DNAmAge
-0.136184	cg13138147	LipidAge-DNAmAge
-0.041805	cg08247321	LipidAge-DNAmAge
0.169114	cg00002033	LipidAge-DNAmAge
-0.0686815	cg21734651	LipidAge-DNAmAge
-0.0900177	cg22554913	LipidAge-DNAmAge
0.0473488	cg23669081	LipidAge-DNAmAge
-0.00245747	cg06306128	LipidAge-DNAmAge
0.153886	cg11126410	LipidAge-DNAmAge
-0.160629	cg04135377	LipidAge-DNAmAge
0.11925	cg05574272	LipidAge-DNAmAge
0.187767	cg03551561	LipidAge-DNAmAge
0.00873792	cg03294458	LipidAge-DNAmAge
-0.0456441	cg14944696	LipidAge-DNAmAge
0.0669792	cg16316394	LipidAge-DNAmAge
0.0205744	cg23928763	LipidAge-DNAmAge
0.058337	cg24690094	LipidAge-DNAmAge
-0.0943724	cg24969147	LipidAge-DNAmAge
-0.124153	cg06394621	LipidAge-DNAmAge
0.0135772	cg12456927	LipidAge-DNAmAge
-0.0975698	cg23574427	LipidAge-DNAmAge
-0.0407889	cg01471572	LipidAge-DNAmAge
-0.0403256	cg15500907	LipidAge-DNAmAge
0.0187047	cg11811828	LipidAge-DNAmAge
1.64785	Intercept	MetabAge-DNAmAge
0.328936	cg16867657	MetabAge-DNAmAge
0.164874	cg24724428	MetabAge-DNAmAge
0.196486	cg22454769	MetabAge-DNAmAge
0.189134	cg21572722	MetabAge-DNAmAge
0.102082	cg06639320	MetabAge-DNAmAge
0.0712003	cg00481951	MetabAge-DNAmAge
0.424888	cg17110586	MetabAge-DNAmAge
0.584065	cg08097417	MetabAge-DNAmAge
0.634969	cg03032497	MetabAge-DNAmAge
-0.0376278	cg19991948	MetabAge-DNAmAge
0.0131251	cg23500537	MetabAge-DNAmAge
-0.217231	cg02669012	MetabAge-DNAmAge
-0.0797205	cg01021271	MetabAge-DNAmAge
-0.00196779	cg11218872	MetabAge-DNAmAge
0.447755	cg19505546	MetabAge-DNAmAge
-0.127139	cg07191657	MetabAge-DNAmAge
-0.00121591	cg14829814	MetabAge-DNAmAge
-0.000393394	cg13221458	MetabAge-DNAmAge
-0.31326	cg15028525	MetabAge-DNAmAge
-0.132345	cg13001142	MetabAge-DNAmAge
-0.0329042	cg21020378	MetabAge-DNAmAge
0.0209643	cg25427880	MetabAge-DNAmAge
-0.0972433	cg08993878	MetabAge-DNAmAge
-0.168394	cg16540789	MetabAge-DNAmAge
0.186582	cg09401099	MetabAge-DNAmAge
-0.0315926	cg11415498	MetabAge-DNAmAge
0.144631	cg20692569	MetabAge-DNAmAge
-0.0169171	cg00305797	MetabAge-DNAmAge
-0.172103	cg19045573	MetabAge-DNAmAge
-0.131652	cg03763300	MetabAge-DNAmAge
-0.108531	cg22493216	MetabAge-DNAmAge
0.561235	cg23893806	MetabAge-DNAmAge
-0.11052	cg00740914	MetabAge-DNAmAge
0.146588	cg12990614	MetabAge-DNAmAge
0.170171	cg25693132	MetabAge-DNAmAge
-0.201765	cg03732728	MetabAge-DNAmAge
-0.0103291	cg13339563	MetabAge-DNAmAge
0.338361	cg08231710	MetabAge-DNAmAge
-0.148024	cg07320140	MetabAge-DNAmAge
-0.211785	cg09899215	MetabAge-DNAmAge
0.206734	cg05301470	MetabAge-DNAmAge
-0.0229503	cg09213502	MetabAge-DNAmAge
-0.0239596	cg09884851	MetabAge-DNAmAge
-0.100943	cg13518852	MetabAge-DNAmAge
-0.0803963	cg03743982	MetabAge-DNAmAge
-0.178007	cg17373256	MetabAge-DNAmAge
-0.303946	cg24429836	MetabAge-DNAmAge
0.202951	cg05863502	MetabAge-DNAmAge
-0.156118	cg21907521	MetabAge-DNAmAge
-0.222072	cg04826368	MetabAge-DNAmAge
-0.006475	cg02673352	MetabAge-DNAmAge
0.413882	cg15726426	MetabAge-DNAmAge
-0.0617969	cg25175009	MetabAge-DNAmAge
0.108426	cg14077898	MetabAge-DNAmAge
-0.0603037	cg07016145	MetabAge-DNAmAge
-0.314997	cg18045815	MetabAge-DNAmAge
-0.0767493	cg11463113	MetabAge-DNAmAge
0.118624	cg08946781	MetabAge-DNAmAge
0.0246478	cg00075507	MetabAge-DNAmAge
0.120122	cg15951188	MetabAge-DNAmAge
-0.00667226	cg05119200	MetabAge-DNAmAge
0.120708	cg10472919	MetabAge-DNAmAge
-0.00265812	cg18882457	MetabAge-DNAmAge
0.0328647	cg11651896	MetabAge-DNAmAge
-0.0336416	cg16655765	MetabAge-DNAmAge
-0.28706	cg13417066	MetabAge-DNAmAge
-0.215343	cg05758220	MetabAge-DNAmAge
0.230148	cg11126410	MetabAge-DNAmAge
0.0221971	cg08774009	MetabAge-DNAmAge
-0.163609	cg00442507	MetabAge-DNAmAge
0.0460506	cg08871495	MetabAge-DNAmAge
3.67857	Intercept	PhenoAge-DNAmAge
1.18411	cg16867657	PhenoAge-DNAmAge
0.185148	cg07553761	PhenoAge-DNAmAge
-0.637297	cg02669012	PhenoAge-DNAmAge
-0.501601	cg07323488	PhenoAge-DNAmAge
-0.459809	cg16476710	PhenoAge-DNAmAge
-0.567329	cg11935615	PhenoAge-DNAmAge
-0.878924	cg07184080	PhenoAge-DNAmAge
0.805249	cg05213896	PhenoAge-DNAmAge
-0.405617	cg11180750	PhenoAge-DNAmAge
-1.04229	cg16540789	PhenoAge-DNAmAge
-0.0620178	cg27321460	PhenoAge-DNAmAge
-0.248274	cg05380920	PhenoAge-DNAmAge
-0.0776081	cg01898573	PhenoAge-DNAmAge
-0.689006	cg14200127	PhenoAge-DNAmAge
-0.384303	cg09445550	PhenoAge-DNAmAge
-0.0667887	cg09082066	PhenoAge-DNAmAge
-0.637178	cg21907521	PhenoAge-DNAmAge
-0.717654	cg02673352	PhenoAge-DNAmAge
-0.190214	cg17200669	PhenoAge-DNAmAge
-0.103238	cg00907668	PhenoAge-DNAmAge
1.99277	Intercept	ProteinAge-DNAmAge
0.234949	cg16867657	ProteinAge-DNAmAge
0.0907597	cg24724428	ProteinAge-DNAmAge
0.0510179	cg17268658	ProteinAge-DNAmAge
0.156446	cg22454769	ProteinAge-DNAmAge
-0.19851	cg07024568	ProteinAge-DNAmAge
0.0309617	cg03032497	ProteinAge-DNAmAge
0.187691	cg07553761	ProteinAge-DNAmAge
0.317028	cg14692377	ProteinAge-DNAmAge
-0.0653637	cg11649376	ProteinAge-DNAmAge
-0.0952467	cg07082267	ProteinAge-DNAmAge
0.235832	cg26921969	ProteinAge-DNAmAge
-0.0173277	cg02669012	ProteinAge-DNAmAge
-0.0483073	cg18933331	ProteinAge-DNAmAge
-0.0636824	cg07323488	ProteinAge-DNAmAge
-0.0226731	cg03473532	ProteinAge-DNAmAge
-0.0166365	cg11218872	ProteinAge-DNAmAge
-0.137523	cg16476710	ProteinAge-DNAmAge
-0.0495297	cg22943590	ProteinAge-DNAmAge
-0.0177532	cg22083892	ProteinAge-DNAmAge
0.351402	cg13206721	ProteinAge-DNAmAge
-0.0870384	cg15894389	ProteinAge-DNAmAge
-0.00184479	cg21548231	ProteinAge-DNAmAge
0.136256	cg06737494	ProteinAge-DNAmAge
-0.294349	cg11935615	ProteinAge-DNAmAge
0.154567	cg05923226	ProteinAge-DNAmAge
-0.0435699	cg11807280	ProteinAge-DNAmAge
-0.231307	cg13221458	ProteinAge-DNAmAge
-0.39492	cg15028525	ProteinAge-DNAmAge
0.0770686	cg25078444	ProteinAge-DNAmAge
0.0193636	cg14556683	ProteinAge-DNAmAge
0.0405528	cg05213896	ProteinAge-DNAmAge
-0.106063	cg05823563	ProteinAge-DNAmAge
-0.11839	cg25129960	ProteinAge-DNAmAge
0.108759	cg25427880	ProteinAge-DNAmAge
-0.0439954	cg11180750	ProteinAge-DNAmAge
0.119969	cg07544187	ProteinAge-DNAmAge
0.0206703	cg04940570	ProteinAge-DNAmAge
-0.0456042	cg18230220	ProteinAge-DNAmAge
0.11043	cg03054277	ProteinAge-DNAmAge
0.0957735	cg09401099	ProteinAge-DNAmAge
-0.0380345	cg23395688	ProteinAge-DNAmAge
-0.0440892	cg05380920	ProteinAge-DNAmAge
0.00095823	cg20692569	ProteinAge-DNAmAge
-0.0765993	cg22320795	ProteinAge-DNAmAge
0.145499	cg10149600	ProteinAge-DNAmAge
-0.135817	cg08468401	ProteinAge-DNAmAge
-0.103134	cg03864443	ProteinAge-DNAmAge
0.0145034	cg14510445	ProteinAge-DNAmAge
-0.153091	cg03905236	ProteinAge-DNAmAge
0.0885225	cg06723863	ProteinAge-DNAmAge
-0.070472	cg06735626	ProteinAge-DNAmAge
-0.0683985	cg00740914	ProteinAge-DNAmAge
-0.013227	cg22554456	ProteinAge-DNAmAge
-0.218886	cg13523510	ProteinAge-DNAmAge
-0.0953313	cg13339563	ProteinAge-DNAmAge
0.169287	cg13949829	ProteinAge-DNAmAge
0.0948036	cg23776628	ProteinAge-DNAmAge
0.0759865	cg26059468	ProteinAge-DNAmAge
0.0390393	cg16969368	ProteinAge-DNAmAge
-0.234301	cg22652747	ProteinAge-DNAmAge
-0.113051	cg00498942	ProteinAge-DNAmAge
-0.00390362	cg10716444	ProteinAge-DNAmAge
-0.0390639	cg13518852	ProteinAge-DNAmAge
0.505275	cg17804348	ProteinAge-DNAmAge
0.108123	cg23538901	ProteinAge-DNAmAge
0.0662558	cg19536810	ProteinAge-DNAmAge
-0.0455407	cg03996822	ProteinAge-DNAmAge
0.0401413	cg19904058	ProteinAge-DNAmAge
-0.0641185	cg13719901	ProteinAge-DNAmAge
0.387821	cg01278873	ProteinAge-DNAmAge
-0.0467076	cg13356175	ProteinAge-DNAmAge
-0.287426	cg24706980	ProteinAge-DNAmAge
-0.109073	cg10097598	ProteinAge-DNAmAge
-0.129957	cg06752955	ProteinAge-DNAmAge
-0.0436257	cg10781276	ProteinAge-DNAmAge
0.0532357	cg07894352	ProteinAge-DNAmAge
0.0889702	cg06352730	ProteinAge-DNAmAge
-0.00899819	cg03825335	ProteinAge-DNAmAge
6.35216e-05	cg26316885	ProteinAge-DNAmAge
0.112819	cg17796960	ProteinAge-DNAmAge
-0.0996148	cg27048095	ProteinAge-DNAmAge
-0.0136462	cg12419863	ProteinAge-DNAmAge
0.021127	cg16547529	ProteinAge-DNAmAge
-0.304826	cg25274915	ProteinAge-DNAmAge
-0.0434157	cg00687714	ProteinAge-DNAmAge
-0.0274626	cg14282632	ProteinAge-DNAmAge
0.109984	cg04904561	ProteinAge-DNAmAge
-0.122319	cg25818583	ProteinAge-DNAmAge
-0.0463507	cg17200669	ProteinAge-DNAmAge
0.0897372	cg01735357	ProteinAge-DNAmAge
-0.0473074	cg24647428	ProteinAge-DNAmAge
-0.0568837	cg06119452	ProteinAge-DNAmAge
-0.0133523	cg09253736	ProteinAge-DNAmAge
-0.130405	cg26846030	ProteinAge-DNAmAge
0.0567048	cg24309739	ProteinAge-DNAmAge
0.0629518	cg04091563	ProteinAge-DNAmAge
-0.0310711	cg23754382	ProteinAge-DNAmAge
0.0226757	cg20768358	ProteinAge-DNAmAge
0.120717	cg20947470	ProteinAge-DNAmAge
0.00984212	cg22907979	ProteinAge-DNAmAge
0.17748	cg08389814	ProteinAge-DNAmAge
-0.0258408	cg17906168	ProteinAge-DNAmAge
0.0825677	cg23448505	ProteinAge-DNAmAge
-0.0816125	cg14339214	ProteinAge-DNAmAge
-0.101292	cg27211295	ProteinAge-DNAmAge
-0.117593	cg03251378	ProteinAge-DNAmAge
-0.03237	cg24428144	ProteinAge-DNAmAge
1.35693	Intercept	TransAge-DNAmAge
0.907988	cg03032497	TransAge-DNAmAge
0.0399366	cg07553761	TransAge-DNAmAge
-0.375823	cg25940196	TransAge-DNAmAge
0.45404	cg23500537	TransAge-DNAmAge
1.00065	cg26921969	TransAge-DNAmAge
-0.00394026	cg04873577	TransAge-DNAmAge
-0.407447	cg07503069	TransAge-DNAmAge
-0.646033	cg16008966	TransAge-DNAmAge
0.053299	cg05923226	TransAge-DNAmAge
0.00182744	cg21213853	TransAge-DNAmAge
-6.80206e-05	cg01949324	TransAge-DNAmAge
-0.472491	cg07582229	TransAge-DNAmAge
0.526747	cg14812628	TransAge-DNAmAge
-0.0315452	cg07497042	TransAge-DNAmAge
-0.0480303	cg08100129	TransAge-DNAmAge
-0.162225	cg13039251	TransAge-DNAmAge
0.0215651	cg17437939	TransAge-DNAmAge
-0.485096	cg11288218	TransAge-DNAmAge
-0.253934	cg16545019	TransAge-DNAmAge
-0.0696262	cg09878971	TransAge-DNAmAge
-0.507494	cg26882438	TransAge-DNAmAge
0.607883	cg20665157	TransAge-DNAmAge
0.677378	cg03994651	TransAge-DNAmAge
-0.641114	cg11503396	TransAge-DNAmAge
0.365689	cg25690897	TransAge-DNAmAge
0.613911	cg00048759	TransAge-DNAmAge
-0.164955	cg01828742	TransAge-DNAmAge
0.132713	cg09988805	TransAge-DNAmAge
0.3758	cg21288889	TransAge-DNAmAge
-0.520877	cg09822170	TransAge-DNAmAge
-0.459498	cg16686396	TransAge-DNAmAge
-0.107413	cg18598117	TransAge-DNAmAge
-0.144648	cg22455642	TransAge-DNAmAge
-0.124701	cg05412615	TransAge-DNAmAge
-0.0063174	cg01720616	TransAge-DNAmAge
-0.00632964	cg24647428	TransAge-DNAmAge
0.084742	cg23669081	TransAge-DNAmAge
-0.2107	cg19663246	TransAge-DNAmAge
0.00569884	cg07660627	TransAge-DNAmAge
-0.0222458	cg23754382	TransAge-DNAmAge
0.385088	cg06512316	TransAge-DNAmAge
0.0770043	cg11347033	TransAge-DNAmAge
0.194912	cg19683655	TransAge-DNAmAge
-0.149385	cg18225577	TransAge-DNAmAge
-0.158111	cg11586189	TransAge-DNAmAge
0.0495497	cg14370847	TransAge-DNAmAge
0.0109016	cg00464640	TransAge-DNAmAge
-0.129264	cg06041150	TransAge-DNAmAge
-0.527258	cg12542255	TransAge-DNAmAge
0.0356314	cg19603903	TransAge-DNAmAge
0.112784	cg21397540	TransAge-DNAmAge
0.00191915	cg18921954	TransAge-DNAmAge
-0.0281508	cg01966334	TransAge-DNAmAge
0.0966453	cg22545206	TransAge-DNAmAge
-0.0237241	cg16034541	TransAge-DNAmAge
-0.418854	cg23574427	TransAge-DNAmAge
0.547802	cg20016095	TransAge-DNAmAge
0.292216	cg23936410	TransAge-DNAmAge
-0.00572238	cg15052665	TransAge-DNAmAge
-0.0178443	cg01531605	TransAge-DNAmAge
1.98544	Intercept	iCAS-DNAmAge
1.3344	cg16867657	iCAS-DNAmAge
-0.372753	cg13552692	iCAS-DNAmAge
0.165045	cg17268658	iCAS-DNAmAge
0.35984	cg22454769	iCAS-DNAmAge
1.96689	cg08097417	iCAS-DNAmAge
0.190093	cg07553761	iCAS-DNAmAge
-1.18893	cg12642568	iCAS-DNAmAge
0.42557	cg23500537	iCAS-DNAmAge
-0.0404744	cg18933331	iCAS-DNAmAge
-0.266598	cg03473532	iCAS-DNAmAge
0.105634	cg21620282	iCAS-DNAmAge
-0.331054	cg15366841	iCAS-DNAmAge
0.0300941	cg18071806	iCAS-DNAmAge
0.18699	cg22736354	iCAS-DNAmAge
-0.319948	cg11693709	iCAS-DNAmAge
-0.0141598	cg00277334	iCAS-DNAmAge
-0.0152529	cg00143474	iCAS-DNAmAge
-0.118496	cg11298844	iCAS-DNAmAge
-0.148135	cg23078123	iCAS-DNAmAge
-0.0928233	cg09472506	iCAS-DNAmAge
-0.084441	cg16008966	iCAS-DNAmAge
-0.512963	cg01119503	iCAS-DNAmAge
0.174159	cg25427880	iCAS-DNAmAge
0.0497062	cg04453050	iCAS-DNAmAge
-0.463502	cg13585080	iCAS-DNAmAge
-0.0241324	cg03763997	iCAS-DNAmAge
-0.0315341	cg05727665	iCAS-DNAmAge
-0.075368	cg14933832	iCAS-DNAmAge
-0.217829	cg23737927	iCAS-DNAmAge
-0.0730638	cg10616795	iCAS-DNAmAge
0.00201855	cg17804348	iCAS-DNAmAge
0.267972	cg05213896	iCAS-DNAmAge
0.0156247	cg00303541	iCAS-DNAmAge
-0.0646396	cg27367526	iCAS-DNAmAge
-0.282348	cg07872519	iCAS-DNAmAge
0.641436	cg06279276	iCAS-DNAmAge
0.00656333	cg17508941	iCAS-DNAmAge
-0.515137	cg10092685	iCAS-DNAmAge
0.0284048	cg26343883	iCAS-DNAmAge
-0.0673414	cg19878479	iCAS-DNAmAge
-0.499329	cg06865772	iCAS-DNAmAge
-0.00698348	cg07433723	iCAS-DNAmAge
0.0235052	cg17471939	iCAS-DNAmAge
0.288221	cg10676327	iCAS-DNAmAge
0.44608	cg13949829	iCAS-DNAmAge
-0.259245	cg15773296	iCAS-DNAmAge
0.0647994	cg24393673	iCAS-DNAmAge
-0.0300419	cg11207143	iCAS-DNAmAge
0.175905	cg18329187	iCAS-DNAmAge
-0.638204	cg06862636	iCAS-DNAmAge
-0.105779	cg11415496	iCAS-DNAmAge
0.101101	cg03371609	iCAS-DNAmAge
-0.0218535	cg19271162	iCAS-DNAmAge
0.329347	cg25325636	iCAS-DNAmAge
0.0587114	cg26679004	iCAS-DNAmAge
-0.353655	cg25218220	iCAS-DNAmAge
0.263013	cg00074818	iCAS-DNAmAge
0.0730376	cg01517680	iCAS-DNAmAge
-0.0182328	cg11661000	iCAS-DNAmAge
0.0455323	cg06213635	iCAS-DNAmAge
0.0453256	cg23445321	iCAS-DNAmAge
-0.0756297	cg24083051	iCAS-DNAmAge
-0.0835592	cg15052665	iCAS-DNAmAge
0.215809	cg01124132	iCAS-DNAmAge
-0.0537081	cg13714644	iCAS-DNAmAge
0.946292	Intercept	5CpG-DNAmAge
1.94629	cg16867657	5CpG-DNAmAge
2.94629	cg22454769	5CpG-DNAmAge
3.94629	cg07553761	5CpG-DNAmAge
4.94629	cg08097417	5CpG-DNAmAge
5.94629	cg03473532	5CpG-DNAmAge
