# Supplementary material for: DNA methylation clocks for estimating biological age in Chinese cohorts
Source: Protein Cell. 2024 Mar 14;15(8):575–93. doi: 10.1093/procel/pwae011 (PMC11259550; doi:10.1093/procel/pwae011)
Supplement: pwae011_suppl_Supplementary_Materials [file pwae011_suppl_supplementary_materials.zip › pwae011_suppl_supplementary_tables_s8.xlsx]

## Sheet: Predicted age of Quzhou cohort
Predicted age of Quzhou cohort with previous clocks
Sample	Age	Hannum's clock	Horvath's clock	PhenoAge
8596	20	34.9024	28.9588	10.1778
8592	20	42.1946	29.3177	11.7912
8548	21	39.0892	36.9236	25.8025
1131	21	40.9234	37.5578	18.3726
8553	22	38.8797	33.0915	12.577
8522	22	35.1001	31.231	9.57368
6109	23	43.0807	36.8002	18.5078
8521	23	41.7613	39.3104	20.3237
8519	23	42.6578	36.4171	18.0169
2056	23	43.3913	34.6364	14.3276
2057	23	37.1719	32.6141	20.2936
8397	23	35.9232	34.4929	19.6328
1648	23	42.1961	29.4777	16.7299
8533	23	42.1473	38.7467	15.8099
2999	24	37.9406	38.4803	8.77102
8351	24	43.7698	40.1513	19.6485
8436	24	40.0599	39.8679	18.676
2997	24	37.5778	33.4549	20.6855
8468	24	38.7511	29.4184	12.9778
8517	25	41.7408	37.314	22.7392
1069	25	41.191	35.5223	18.8156
1093	26	42.3166	37.4632	18.5379
1094	26	43.4271	45.9566	26.9258
1070	27	40.8338	37.3682	18.5635
1084	27	44.8428	40.9527	25.7441
1092	27	40.3492	35.8664	18.8744
1098	27	43.1491	36.1886	19.0337
1005	27	44.3735	42.2945	20.9656
1130	27	48.6361	43.7881	29.826
1147	27	42.242	41.8141	24.8854
1158	27	44.1269	40.3084	18.3387
1125	28	45.1369	41.8171	21.0423
1127	28	44.029	42.8027	24.2375
2944	29	42.5406	40.2624	18.5709
1062	29	41.2911	44.9351	29.5978
1083	29	40.1982	38.9846	13.7092
1100	29	44.2906	40.6088	26.6153
1011	29	65.8534	68.7739	52.7409
8488	30	45.6088	42.636	30.3257
1521	30	47.6758	45.3787	30.5652
1549	30	50.037	47.356	30.9912
1126	30	44.3986	47.8679	32.5523
1750	31	47.9717	41.0106	27.7055
7831	31	40.8238	39.4097	17.811
1091	31	47.1776	44.202	30.2583
2778	32	39.5727	44.5362	21.2222
7310	32	45.1573	44.04	23.4829
1088	32	49.1377	52.0361	31.0316
1129	32	46.9042	46.675	31.9915
3608	33	44.4131	46.0111	24.6763
7490	33	50.7035	45.4967	25.3606
7347	33	48.7518	44.6152	25.2569
2710	33	43.3661	42.8746	28.253
1135	33	51.0982	46.0851	32.2858
1498	34	49.9725	45.4758	31.641
1061	34	51.044	48.3829	30.4286
1116	34	50.727	46.7938	28.1594
1117	34	47.3682	45.7291	24.749
1450	35	46.761	45.4654	30.2556
1067	35	46.7156	46.2826	23.2296
1112	35	52.8532	50.6585	30.502
1457	36	47.7411	49.5921	31.1547
1082	36	48.863	51.1187	34.377
1138	36	57.909	57.9571	37.5416
1145	36	50.5923	48.374	37.6723
1152	36	51.5372	48.8362	28.9058
2665	37	51.1393	52.9237	37.6755
2636	37	50.5597	49.4946	33.8652
1110	37	57.6583	54.2088	39.3816
2744	38	51.1005	55.6048	37.466
1090	38	56.7186	60.1503	38.5534
1111	38	52.7928	50.6444	29.6364
1150	38	53.0693	52.0037	29.4498
1089	39	52.3992	53.7794	29.7825
2584	40	56.1137	54.1329	33.0625
7481	40	52.6981	52.1265	34.1837
2645	40	54.8546	51.9157	33.4638
1096	40	53.2576	49.765	35.5107
1114	40	51.9751	55.0959	38.4007
1115	40	51.9767	49.1849	37.4028
1155	40	50.3862	55.778	33.8837
1471	41	55.1853	53.7234	37.8527
1459	41	60.7426	60.759	43.816
3971	41	63.5954	58.8571	45.8624
1595	41	50.6343	53.303	33.0205
3799	41	58.7929	55.6046	34.5195
1099	41	52.2816	51.4678	30.1595
2632	42	52.589	49.0683	33.0296
1009	42	46.6416	48.9927	26.5574
2543	42	54.4906	56.7514	36.6976
2350	42	52.2058	53.5248	32.9387
2525	42	57.4183	55.4569	36.6342
1132	42	56.3714	54.5629	43.7945
1134	42	53.6674	53.327	39.8661
2505	43	62.7307	61.3752	38.3925
20012	43	55.6208	60.9103	40.9681
20023	44	58.7206	51.9362	33.0123
1109	44	57.0007	59.5265	41.1658
1156	44	56.5947	54.9768	42.3839
1220	45	55.3602	49.9014	36.9616
1362	45	54.3505	50.5957	33.7308
1095	45	58.8207	57.7464	34.9929
1113	45	53.2799	53.9901	40.8143
1139	45	59.4453	58.1178	45.7088
1142	45	58.1689	54.5355	42.4564
20022	46	60.0475	60.0173	39.6184
1071	46	57.9621	59.7627	38.3282
1154	46	61.6921	63.5794	39.9635
20038	47	59.0174	58.3047	41.4401
1108	47	64.0426	61.0679	43.3003
1157	47	58.1672	52.7991	53.536
20021	48	60.5286	63.8038	47.1413
20047	48	58.4363	57.7095	37.816
20040	48	59.7558	55.8255	43.3042
20025	48	53.9504	57.8099	39.6936
2449	48	59.9565	57.1155	51.4556
1064	48	60.6116	58.4115	52.0095
1068	48	67.9417	66.4526	45.3878
1086	48	63.7285	55.044	49.0083
1107	48	59.357	61.4573	43.6391
1003	48	59.955	61.4065	44.4379
20049	49	63.2365	59.131	45.7078
20037	49	61.8727	61.0429	48.4787
20043	49	57.9468	63.2216	45.9404
20033	49	62.8844	60.5593	51.11
20002	49	59.6753	56.0515	43.972
1097	49	65.2784	63.7402	45.1241
20027	50	64.3887	60.8255	42.7397
20050	50	59.3321	56.881	49.3305
20041	50	60.4603	61.1295	49.3994
2458	50	60.9675	64.1833	42.9363
1148	50	63.0666	59.7295	44.9942
1210	50	66.6306	67.0187	47.0403
2401	50	53.6623	61.3484	35.4602
1153	50	66.8254	62.0064	42.7102
20053	51	61.4145	63.784	42.2602
2398	51	65.9502	67.3004	48.7344
1940	51	62.4844	62.2888	57.2709
2400	51	60.8177	60.3715	46.3593
2423	51	61.424	57.2929	49.253
1020	51	62.732	61.4394	47.3455
1022	51	63.2902	64.028	42.381
1150	52	62.8919	64.6606	43.4864
2373	52	60.848	58.6337	50.0696
3726	52	63.7611	61.59	43.6245
3662	52	63.5809	62.3906	54.2936
2421	52	62.4213	60.9702	45.7474
1143	52	58.5678	61.9313	46.7595
1144	52	65.4685	63.0531	43.1998
1146	52	64.5335	59.7438	48.6677
20046	53	63.0645	63.0319	48.6891
20051	53	70.1537	69.1426	50.3676
2364	53	63.4022	61.9544	45.1085
1063	53	66.5311	68.188	47.4892
2370	54	73.0061	71.2608	50.1685
1050	54	59.6485	61.0963	45.144
1080	54	63.5081	61.9464	48.2731
1014	54	62.8338	63.7915	50.6974
1018	54	65.878	65.8203	48.0049
10033	55	64.4661	61.0933	50.5376
1012	55	50.8171	50.0871	28.8095
20011	56	67.0112	66.4031	50.242
10000	56	65.5785	69.2458	47.1029
1010	56	65.3249	70.2684	52.1083
1017	56	65.0882	64.7546	47.6513
1058	57	62.6673	64.1585	51.9664
1078	57	68.0685	64.1766	50.4706
1016	57	66.8227	68.615	53.1756
10014	58	65.8959	67.1072	59.432
1060	58	75.5063	76.5805	57.5474
1073	58	67.3126	66.1062	47.8823
1074	58	62.7333	61.2553	44.56
1079	58	72.7875	72.7702	55.535
1136	58	63.2226	62.0291	42.8868
10027	59	64.122	71.0952	46.6667
10020	59	70.3559	69.108	57.8402
1035	59	66.7775	66.4022	49.6145
1036	59	69.4967	68.4822	58.1547
10015	60	68.8364	72.701	58.4515
10030	60	72.4714	69.0336	53.6444
10032	60	75.6766	82.3438	64.5643
10018	60	69.959	72.4188	60.8342
10008	60	70.3603	71.7268	52.7152
1059	60	65.3659	66.783	58.1143
1072	60	68.0078	76.0042	53.9372
1081	60	70.1723	68.6482	56.381
1024	60	67.8245	66.4588	51.0668
10005	61	69.5375	69.3107	58.0376
10021	61	67.4561	68.9832	54.6519
10029	62	77.5081	70.4027	59.9795
10019	62	71.4253	72.6504	60.8968
10002	62	70.4317	70.8638	52.7641
10003	62	66.8588	69.3115	53.6402
10024	62	70.6529	77.668	57.0907
1075	62	69.0755	67.6966	60.9009
1037	62	69.4754	69.4656	61.0074
10001	63	75.9272	80.2066	61.4648
10028	64	75.0473	74.5287	60.8535
10026	64	73.3859	74.423	56.5002
1049	64	74.4705	68.9799	55.4983
1057	64	71.6178	74.6969	59.6994
1076	64	68.8321	66.2932	49.7182
1006	64	71.4209	67.685	58.623
10031	65	70.2557	68.6712	54.2166
10017	65	74.3462	73.7966	54.8143
10012	66	79.2889	77.4443	58.9266
1008	66	74.4452	73.5254	53.6669
1009	66	72.8346	64.952	55.0879
1141	67	70.3658	72.7078	50.8984
1034	67	73.2966	75.5352	58.8064
1001	68	72.1351	77.4711	58.2286
1123	68	73.8517	74.2788	55.6457
1124	68	76.6035	75.1777	61.7957
1027	68	72.2417	77.0721	61.3292
1040	69	73.8923	75.9996	61.9966
1051	70	74.7941	76.7164	61.3375
1101	70	86.5894	82.0599	67.2854
1028	70	76.0139	75.0297	64.0543
1039	71	77.4696	83.0612	65.8912
1041	71	79.4166	79.2709	65.1648
1042	71	78.4192	79.3758	65.6281
1045	71	81.3074	75.134	62.4711
1013	71	63.5515	65.4641	46.2576
1029	71	73.0905	80.1854	56.5762
1032	71	76.327	74.7429	61.7362
1047	72	82.7962	81.2514	67.8257
1026	72	77.2992	75.9282	65.771
1030	72	80.1494	78.578	64.9461
1033	72	76.9635	74.6794	61.1243
1043	73	78.4378	85.4991	66.3362
1102	74	79.0347	80.3931	67.0065
1038	75	78.2288	75.1536	62.4755
1044	76	76.8473	76.2727	63.4342
1046	78	78.5663	83.3497	73.1421
1055	78	78.6449	77.429	64.093
1077	78	81.5425	79.5115	70.0326
1103	78	83.442	81.9057	71.2276
1054	79	80.515	80.0561	64.255
1056	79	84.7065	87.9642	67.1167
1104	79	79.667	81.3255	67.931
1105	79	81.2053	90.8583	77.327
1140	79	81.3904	81.3821	69.6448
1120	80	80.3324	85.411	67.2351
1121	80	78.374	80.326	72.8333
1052	82	86.8651	88.3767	69.7875
1053	82	82.3879	83.3375	66.744
1106	83	83.2384	83.0125	73.9748
1048	84	85.6923	89.1587	74.4672
1119	86	103.916	106.743	86.0578
1118	87	91.5925	89.7377	81.4715

## Sheet: Predicted age of CAS cohort
Predicted age of CAS cohort with previous clocks
Sample	Age	Hannum's clock	Horvath's clock	PhenoAge
RID:2011021538	22	36.2157	31.8171	5.66707
RID:2010090631	23	39.4466	37.5551	21.809
RID:2010090634	23	43.0999	40.4813	22.047
RID:2011021335	23	40.3078	36.3638	15.7986
RID:2011021536	23	40.7201	38.9304	23.3273
RID:2011021547	23	41.7187	33.9269	17.1264
RID:2011021548	23	43.8654	41.6206	18.2519
RID:2011022029	23	44.1531	39.1293	20.7434
RID:2008190563	24	36.2758	37.154	17.5186
RID:2008191050	24	41.3057	36.0186	19.1602
RID:2010267974	24	44.243	37.8287	20.0138
RID:2011020035	24	40.9635	38.1668	21.8668
RID:2011020114	24	43.4227	36.4781	23.5558
RID:2011022017	24	42.7853	37.8065	28.5846
RID:2008130385	25	38.276	32.1047	12.3633
RID:2008190566	25	41.1147	41.7055	21.5713
RID:2008190574	25	42.0503	39.3796	17.9721
RID:2008190576	25	44.8933	45.8054	19.3411
RID:2008190588	25	42.8812	39.3976	25.9128
RID:2008191055	25	40.6476	36.0799	23.7536
RID:2008191059	25	42.751	39.9657	22.9447
RID:2008210478	25	38.4302	36.1409	16.6778
RID:2010090615	25	44.479	43.8423	22.1328
RID:2010267948	25	44.855	39.6577	26.7135
RID:2011020077	25	41.4552	39.6779	24.7679
RID:2011021266	25	42.7299	41.412	17.403
RID:2011021301	25	48.0481	42.0328	25.5512
RID:2011021332	25	42.6335	41.8211	24.9243
RID:2011021337	25	49.5929	44.855	22.7426
RID:2011021486	25	38.4819	35.1294	10.6299
RID:2011021530	25	45.3725	34.7107	21.0416
RID:2011021562	25	49.5364	48.6021	35.7034
RID:2011022025	25	41.2965	33.0091	19.4943
RID:2011170175	25	42.1835	34.9957	15.5062
RID:2008190604	26	43.5972	35.1416	16.5945
RID:2008190605	26	46.6115	42.5742	25.9413
RID:2008190607	26	36.3254	37.6842	16.9326
RID:2008190608	26	44.9759	48.4352	27.1068
RID:2008190617	26	53.5516	48.9075	27.9754
RID:2008191073	26	33.1723	31.9952	9.2246
RID:2008191967	26	41.0249	35.669	20.4318
RID:2008250075	26	38.436	36.9463	11.9217
RID:2008250099	26	41.6192	38.599	20.1217
RID:2010090609	26	46.0808	37.7056	24.2663
RID:2010090614	26	42.2688	35.6872	20.4161
RID:2010090622	26	42.1605	39.9984	20.1088
RID:2010268068	26	46.1422	44.2493	22.4128
RID:2011021099	26	47.695	44.7477	27.2813
RID:2011021347	26	45.5635	37.4115	25.2533
RID:2011021407	26	43.405	45.575	23.0629
RID:2011021924	26	47.2976	40.8888	32.0985
RID:2011022038	26	42.4427	36.251	20.2273
RID:2011170149	26	35.1617	35.3346	4.59152
RID:2008130396	27	44.6133	42.3865	25.8379
RID:2008190625	27	37.7692	36.5524	16.0185
RID:2008190631	27	47.4976	46.0396	27.3719
RID:2008190635	27	41.3221	39.6504	16.2864
RID:2008191089	27	43.5036	34.0402	26.0762
RID:2008191090	27	39.2103	33.9377	25.4605
RID:2008191969	27	46.0866	40.6006	27.2348
RID:2008210419	27	36.1535	38.4273	17.0441
RID:2008210449	27	37.9627	36.3569	15.8121
RID:2008250080	27	38.8606	40.7406	18.4079
RID:2008250081	27	42.0418	40.2375	22.2154
RID:2009210025	27	38.9181	29.6682	17.3242
RID:2010090567	27	40.909	36.8697	17.7175
RID:2010090607	27	47.8869	44.2978	28.3189
RID:2010090613	27	41.7194	39.6286	21.136
RID:2010090623	27	40.9685	34.7775	16.7698
RID:2010090643	27	41.3434	38.7505	21.9729
RID:2010090648	27	41.8043	38.441	15.8253
RID:2010090882	27	47.2957	40.3313	26.9588
RID:2010267436	27	43.3869	38.6749	26.5945
RID:2011021203	27	45.1655	45.923	27.1641
RID:2011021334	27	50.4223	46.8009	20.1872
RID:2011021524	27	46.065	34.1302	18.9061
RID:2011021539	27	51.2815	47.8146	31.6507
RID:2011021961	27	47.9512	40.8198	27.2179
RID:2011022018	27	41.1128	37.1954	23.2367
RID:2008130397	28	42.9378	38.1274	27.1361
RID:2008190670	28	45.2661	45.6805	24.5842
RID:2008190674	28	50.742	50.265	31.5873
RID:2008190680	28	42.8967	41.0282	22.3692
RID:2008190682	28	42.5862	38.6778	19.8357
RID:2008190683	28	39.4836	39.6042	19.6153
RID:2008190684	28	41.3982	37.4597	12.1498
RID:2008191105	28	35.1989	34.1679	15.5108
RID:2008191106	28	47.1214	47.36	29.7922
RID:2008191974	28	42.0448	39.6561	22.1888
RID:2008210413	28	43.4133	36.7202	29.8117
RID:2008210448	28	45.7019	50.0421	26.6996
RID:2009210026	28	37.7819	31.9543	12.833
RID:2010090608	28	45.4942	42.2493	26.9689
RID:2010090914	28	41.389	44.0172	16.8594
RID:2010090960	28	43.6219	42.6914	26.2731
RID:2010130384	28	45.3749	39.2123	32.6387
RID:2010268063	28	42.6249	39.3637	24.0442
RID:2011020007	28	47.5711	48.4841	31.0491
RID:2011021140	28	42.9267	39.1587	24.2131
RID:2011021219	28	52.0117	47.121	31.749
RID:2011021268	28	46.1011	44.4686	27.5259
RID:2011021348	28	46.836	44.3255	28.9057
RID:2011021900	28	52.2225	49.5878	30.6982
RID:2011021916	28	47.2867	41.8607	26.3003
RID:2011021960	28	44.2468	44.6199	30.5873
RID:2011170073	28	40.9877	40.7672	14.7907
RID:2011170084	28	50.0219	46.7948	30.7905
RID:2011170110	28	41.322	40.3017	21.3914
RID:2011170138	28	41.6363	36.6828	12.8512
RID:2008130403	29	42.205	42.1598	17.9806
RID:2008130407	29	44.5855	39.2927	19.3739
RID:2008190698	29	59.9109	60.2254	47.3496
RID:2008190700	29	42.8293	36.0036	17.8606
RID:2008190715	29	46.4343	43.7662	28.2577
RID:2008191115	29	45.1272	40.3739	23.9648
RID:2008191979	29	42.5895	40.0512	23.2119
RID:2008191984	29	43.5034	38.934	23.0776
RID:2008210447	29	47.138	43.7601	28.3051
RID:2008210507	29	44.0108	43.9086	22.8099
RID:2008250096	29	38.7222	34.7082	20.6285
RID:2010090590	29	47.0494	47.1159	29.3849
RID:2010090639	29	46.3102	45.0426	27.4369
RID:2010120343	29	41.8229	41.2871	22.5361
RID:2011020014	29	46.7356	40.9611	24.7188
RID:2011020091	29	51.6126	46.1927	28.7666
RID:2011021392	29	45.344	45.0922	30.0227
RID:2011021792	29	49.6561	46.9892	23.0525
RID:2011021871	29	46.569	45.2134	23.5871
RID:2011021876	29	44.8005	45.4695	27.586
RID:2011021909	29	47.2091	44.1628	27.7758
RID:2011021955	29	48.1058	42.4228	24.833
RID:2011170170	29	48.089	42.0779	24.1609
RID:2011170176	29	39.9226	33.8921	22.7072
RID:2011210008	29	48.9227	47.7174	26.5825
RID:2008130414	30	41.6489	42.8635	24.3495
RID:2008130417	30	44.9091	42.9764	27.8898
RID:2008190729	30	45.1183	50.2239	29.1791
RID:2008190737	30	41.9335	43.3579	21.9865
RID:2008190746	30	52.0359	50.1667	22.2225
RID:2008190749	30	47.011	41.0691	23.5853
RID:2008191118	30	41.2818	33.9573	18.643
RID:2008191125	30	49.0579	47.651	25.6299
RID:2008191126	30	41.4646	37.8906	26.0077
RID:2008191990	30	41.1045	39.7954	21.9895
RID:2008191995	30	44.7498	41.2946	23.861
RID:2008191996	30	48.9242	45.6977	32.1017
RID:2008192001	30	50.6183	43.9149	27.7003
RID:2008210442	30	44.9275	42.5238	28.9215
RID:2008210464	30	45.1886	47.0905	25.2449
RID:2008210468	30	39.9941	39.2735	21.6555
RID:2009111588	30	41.4354	43.0704	22.9322
RID:20091218	30	47.9077	41.1695	35.3166
RID:2009210178	30	53.1271	50.9618	32.1592
RID:2010090646	30	40.8306	36.4688	21.2453
RID:2010090894	30	44.415	45.819	29.3076
RID:2010090952	30	49.2602	43.4122	27.4724
RID:2010090958	30	41.3424	40.6477	23.2324
RID:2010090967	30	41.6503	38.0194	23.2699
RID:2010090971	30	47.1747	38.3638	25.4987
RID:2010267730	30	46.9845	50.4843	25.9311
RID:2010267918	30	48.6887	46.2727	20.8359
RID:2011020020	30	45.1845	36.4509	21.08
RID:2011020085	30	46.7966	44.8724	31.235
RID:2011020099	30	42.8004	41.3772	19.5989
RID:2011020123	30	51.1917	46.2201	33.5429
RID:2011021240	30	53.8709	49.2436	29.436
RID:2011021409	30	48.9029	43.7943	30.8349
RID:2011021512	30	50.9304	51.7217	38.4576
RID:2011170020	30	40.6168	43.4661	17.6669
RID:2011170022	30	43.195	42.5258	25.3891
RID:2011170023	30	44.6866	38.3743	18.1562
RID:2011170040	30	43.2847	46.4544	22.485
RID:2011170059	30	57.2076	53.2241	35.6993
RID:2011170100	30	43.1727	42.2265	26.3517
RID:2011170108	30	42.9124	39.6008	26.0897
RID:2011170125	30	40.006	39.8352	22.783
RID:2011170139	30	45.5805	34.9456	31.0604
RID:2011170178	30	44.4565	38.7257	24.957
RID:2008130421	31	42.6696	40.7854	30.9048
RID:2008140294	31	38.6056	40.8686	19.8558
RID:2008190757	31	43.9567	40.8091	18.0225
RID:2008190758	31	47.1592	46.2798	31.4925
RID:2008190759	31	39.0613	35.4963	15.2662
RID:2008190761	31	52.6698	48.0273	31.2883
RID:2008190769	31	45.5383	42.9017	21.814
RID:2008190771	31	48.5759	46.7292	25.4961
RID:2008190780	31	43.0058	39.054	22.8963
RID:2008190782	31	42.2367	41.396	18.9641
RID:2008190783	31	43.7643	49.1393	22.6926
RID:2008190790	31	45.2977	47.8882	24.3019
RID:2008190792	31	49.8657	50.9449	28.5233
RID:2008190793	31	43.0141	47.1475	24.0816
RID:2008190794	31	46.6244	46.6891	26.4908
RID:2008191128	31	51.8084	48.1928	37.6895
RID:2008192010	31	45.3665	43.5912	29.1368
RID:2008210441	31	48.767	45.1994	23.5985
RID:2008250093	31	37.7793	37.0208	20.6009
RID:2008250098	31	46.1686	39.126	33.2154
RID:2008250100	31	47.1887	42.2399	21.4307
RID:2009110825	31	41.7129	44.826	27.1659
RID:2009110826	31	43.1052	45.333	18.6594
RID:2009110827	31	40.6499	44.7309	25.4395
RID:2009170443	31	49.3571	53.2061	31.7316
RID:2009250162	31	46.9752	46.0791	31.6251
RID:2010090611	31	47.5329	50.585	31.3032
RID:2010090884	31	47.6891	43.1129	24.4104
RID:2010090904	31	44.6686	41.4627	26.616
RID:2010090907	31	39.4942	45.8865	21.148
RID:2010090909	31	45.3671	43.1036	30.0883
RID:2010090915	31	46.3081	43.6978	36.2436
RID:2010090917	31	47.3366	46.2152	27.4465
RID:2010090926	31	40.578	33.7833	18.51
RID:2010090965	31	48.3165	47.6912	30.1797
RID:2010268464	31	46.3258	46.3026	29.9135
RID:2010268640	31	44.924	34.1496	20.6061
RID:2011020089	31	51.1998	46.1569	32.101
RID:2011021402	31	47.024	45.3723	31.6856
RID:2011021737	31	38.9205	39.3275	22.8297
RID:2011021754	31	49.2611	47.3311	34.2913
RID:2011170036	31	46.973	45.9607	31.1009
RID:2011170072	31	48.5542	46.2641	22.9239
RID:2011170082	31	46.5763	42.3475	32.0558
RID:2011170128	31	41.5628	44.7994	33.1575
RID:2008190805	32	52.0977	46.6515	37.8589
RID:2008190808	32	49.0903	46.1893	29.1238
RID:2008190813	32	49.5573	49.0017	28.2446
RID:2008190815	32	52.6199	48.7596	29.5107
RID:2008190817	32	46.1669	40.857	23.8813
RID:2008190820	32	48.6276	41.5438	27.5388
RID:2008190824	32	47.2493	51.8473	29.6928
RID:2008190825	32	41.173	38.6982	19.9413
RID:2008190826	32	48.2934	47.463	28.8882
RID:2008192015	32	51.5156	49.0039	32.7877
RID:2008192016	32	51.3195	51.9889	30.3028
RID:2008210461	32	47.3983	40.9332	24.0363
RID:2008210497	32	48.8057	40.3187	32.1328
RID:2008250095	32	47.5974	46.6959	29.1592
RID:2009110830	32	43.8622	50.046	21.9187
RID:2009111602	32	49.0471	47.1334	35.5038
RID:2009160160	32	43.2918	36.33	16.1304
RID:2010090644	32	46.2311	42.6263	27.4339
RID:2010090651	32	48.0792	47.403	30.2304
RID:2010090897	32	46.7533	44.9958	32.6945
RID:2010090968	32	44.1767	40.4357	28.2172
RID:2010267840	32	46.1785	47.0598	24.1791
RID:2011020118	32	43.3213	46.9483	24.4284
RID:2011021034	32	46.1921	45.3395	25.9814
RID:2011021085	32	50.0878	49.5957	30.171
RID:2011021560	32	51.7609	47.8381	34.8536
RID:2011021708	32	45.1824	47.1295	31.2801
RID:2011170037	32	51.2927	47.7925	33.5091
RID:2011170086	32	47.9633	49.8216	27.3634
RID:2011170127	32	41.5662	44.4046	21.3315
RID:2011170132	32	43.9418	34.1795	20.9567
RID:2008130457	33	46.0946	40.3067	27.6986
RID:2008130470	33	50.3602	50.3846	29.4988
RID:2008190832	33	54.4791	51.6656	32.6632
RID:2008190841	33	53.7768	57.6982	36.9051
RID:2008190844	33	43.7485	39.9711	21.7212
RID:2008190845	33	53.3282	54.4948	27.0645
RID:2008190853	33	48.9934	45.2543	29.616
RID:2008192030	33	44.2567	45.8755	26.584
RID:2008192038	33	39.8475	37.9191	19.0523
RID:2008210460	33	44.2381	41.7907	30.5978
RID:2009110832	33	42.7552	44.4638	25.0998
RID:2009110836	33	49.9335	41.7632	28.6198
RID:2009110838	33	40.3537	39.3515	20.1003
RID:2009110839	33	45.424	39.424	26.1202
RID:2009111394	33	38.3706	43.1058	20.8022
RID:20091201	33	47.7373	51.7591	22.9038
RID:2009250171	33	47.5511	44.4661	30.3377
RID:2010090950	33	49.7186	48.4262	26.7205
RID:2010090981	33	50.4177	49.6803	32.7588
RID:2010268503	33	46.9088	47.9335	24.6636
RID:2010268549	33	46.124	45.4317	36.449
RID:2011021753	33	50.037	48.783	35.6855
RID:2011170039	33	44.6522	46.7445	24.1647
RID:2011170049	33	50.3101	55.24	28.7795
RID:2011170067	33	49.3984	44.9256	31.5041
RID:2008130472	34	49.2233	48.0523	30.7544
RID:2008190864	34	51.1758	56.4888	33.5938
RID:2008190867	34	52.2453	50.5385	30.2925
RID:2008190870	34	48.3091	43.5566	25.748
RID:2008192049	34	50.0311	47.5958	32.5685
RID:2008192053	34	49.1459	46.9784	32.5605
RID:2008192054	34	54.1471	51.2736	32.763
RID:2009110840	34	46.0095	47.1383	29.4471
RID:2009110843	34	51.0531	46.5211	39.1204
RID:2009110844	34	48.5166	44.885	28.3393
RID:2009110845	34	45.5549	43.312	30.2788
RID:2009110846	34	51.1814	49.5355	31.283
RID:2009110850	34	46.8441	47.9123	26.449
RID:2009240422	34	48.6473	46.1359	38.5762
RID:2010090629	34	49.7316	46.6393	23.061
RID:2010090883	34	45.5828	41.3249	33.7339
RID:2010090901	34	48.8904	43.4753	29.8846
RID:2010090923	34	51.3452	43.9032	31.043
RID:2010090979	34	45.3953	44.453	30.5211
RID:2010090984	34	45.9233	44.7148	22.2698
RID:2010268302	34	48.6844	52.8607	36.8503
RID:2011021697	34	56.4102	56.1978	41.5278
RID:2011170014	34	50.9082	43.8439	33.2319
RID:2011170041	34	51.7509	45.9015	28.6715
RID:2011170076	34	45.2424	41.2107	30.7686
RID:2011170136	34	45.3574	40.5983	31.6413
RID:2011170140	34	50.5873	43.5906	32.8442
RID:2008140350	35	53.4376	43.2662	26.1166
RID:2008140351	35	44.2035	42.0035	24.3306
RID:2008140354	35	48.5959	40.0285	21.9452
RID:2008190877	35	45.1714	39.0136	31.6391
RID:2008190885	35	49.2319	49.6088	31.1041
RID:2008192058	35	47.5379	40.1069	24.2092
RID:2008192060	35	50.3113	45.9252	29.2452
RID:2009110852	35	53.5989	52.5005	29.8233
RID:2009110853	35	43.341	39.2443	21.6582
RID:2009110854	35	44.0842	45.5868	20.779
RID:2009110855	35	48.0837	52.293	27.3141
RID:2009110856	35	45.737	43.4205	35.4035
RID:2009110857	35	42.4672	38.1553	19.1325
RID:2009111396	35	45.7276	41.9124	30.0864
RID:2009111608	35	42.9144	45.9852	30.7934
RID:20091202	35	44.2722	43.8721	33.4982
RID:2009250157	35	48.547	51.6043	33.907
RID:2010090582	35	45.1001	46.0047	27.3764
RID:2010090592	35	46.8944	49.926	25.6875
RID:2010090598	35	51.0331	47.1622	27.9534
RID:2010090916	35	45.0821	40.8391	32.6565
RID:2010090938	35	47.5301	43.5309	27.996
RID:2010090986	35	51.436	48.2595	36.0317
RID:2010268604	35	49.1881	47.0375	37.1101
RID:2011020997	35	54.377	53.6666	32.0922
RID:2011021651	35	48.697	44.9189	30.848
RID:2011170068	35	50.4152	50.8523	27.5453
RID:2011170171	35	49.4959	40.7034	29.8911
RID:2008190904	36	57.0545	57.4898	39.539
RID:2008190908	36	53.6732	55.212	33.66
RID:2008190914	36	50.5723	46.4715	30.2487
RID:2008190919	36	49.7642	53.8513	34.5687
RID:2008210491	36	54.6458	53.7111	37.0894
RID:2009110861	36	52.4918	47.8444	35.3889
RID:2009110864	36	43.9186	40.135	27.7444
RID:2009110867	36	44.3474	40.3492	25.5687
RID:2009110868	36	46.2063	40.692	25.9794
RID:2009110870	36	44.2356	42.5381	20.031
RID:2009110871	36	51.3952	52.8026	32.7114
RID:2009110873	36	47.5686	48.057	22.3908
RID:2009240294	36	51.2856	49.5781	28.7418
RID:2009250159	36	51.0236	51.2107	36.8194
RID:2009250161	36	41.6995	43.5021	30.9526
RID:2010090568	36	48.6646	49.8749	28.2703
RID:2010090936	36	47.9996	43.6873	31.2106
RID:2010090974	36	54.3624	47.4227	35.1742
RID:2010268196	36	48.3154	46.9673	31.3102
RID:2011020875	36	52.1409	49.8536	27.1802
RID:2011170113	36	51.3356	49.8475	36.4852
RID:2011170147	36	53.4015	50.367	39.2385
RID:2008130545	37	48.0244	47.8967	35.0198
RID:2008130558	37	53.2551	52.2617	32.7152
RID:2008190931	37	53.2004	49.2368	34.3265
RID:2008190935	37	45.6892	46.1621	33.3464
RID:2008190936	37	49.1549	52.9104	34.2211
RID:2008190943	37	47.2193	46.4861	26.7421
RID:2008190944	37	51.8735	52.3701	35.2708
RID:2008191134	37	47.3329	39.8548	25.1014
RID:2008192080	37	58.4355	52.8027	33.7833
RID:2008192081	37	48.5039	40.2209	26.6054
RID:2008192082	37	47.9076	54.5373	36.9411
RID:2008192084	37	53.1761	45.2873	31.8948
RID:2008192085	37	54.3826	55.3105	44.0923
RID:2008192087	37	49.4234	43.8095	30.9288
RID:2008192088	37	51.4033	48.8062	36.5142
RID:2008192091	37	52.9333	52.0583	36.137
RID:2009070132	37	52.8987	51.9579	26.1226
RID:2009110881	37	52.3379	48.8448	34.3582
RID:2009110882	37	49.5061	41.6663	14.5185
RID:2009110884	37	48.3497	43.6389	22.9436
RID:2009110885	37	50.1476	45.8894	27.4723
RID:2009110886	37	45.8922	40.2549	24.787
RID:2009110887	37	53.8728	49.1522	31.8121
RID:2009110892	37	54.4718	45.7286	31.7687
RID:2009110896	37	48.8156	48.4445	30.1997
RID:2009111402	37	47.6535	49.1283	25.6855
RID:2009111404	37	45.6311	47.4668	28.0293
RID:2009111405	37	42.4323	42.1767	29.4248
RID:2009111407	37	43.772	45.0956	25.8466
RID:2009240290	37	50.8646	47.4399	24.2093
RID:2010090571	37	40.8537	43.3878	23.1538
RID:2010090576	37	50.7939	51.7623	31.132
RID:2010090597	37	47.3364	50.3585	31.9295
RID:2010090889	37	42.6461	43.9394	31.6181
RID:2010090946	37	49.9735	43.753	38.7491
RID:2011020315	37	53.6205	52.3981	35.2437
RID:2011021609	37	52.4888	51.5856	27.8562
RID:2011170070	37	50.627	47.3955	27.3942
RID:2011170077	37	52.7447	51.4294	30.4006
RID:2011170085	37	50.7998	53.4871	33.8721
RID:2011170153	37	44.8281	43.433	28.2896
RID:2008130564	38	50.7978	49.0521	32.2254
RID:2008130567	38	50.9065	47.4724	29.3132
RID:2008130574	38	57.1478	47.249	32.5578
RID:2008130575	38	44.6959	44.4593	33.8434
RID:2008140412	38	52.5116	53.6016	31.6495
RID:2008140418	38	45.9433	46.6497	30.5172
RID:2008190961	38	49.3373	47.0989	34.2025
RID:2008190963	38	51.4953	50.2671	38.1418
RID:2008190964	38	51.1531	52.1965	30.8552
RID:2008192092	38	48.9367	48.589	29.4406
RID:2008192093	38	50.7599	46.7565	31.1369
RID:2008192102	38	43.7523	39.0594	30.0015
RID:2009110877	38	47.3415	41.4969	23.378
RID:2009110893	38	50.1622	48.3585	28.2997
RID:2009110897	38	51.28	52.4144	33.9697
RID:2009110898	38	52.693	49.3675	29.4567
RID:2009110902	38	49.6503	52.8692	28.0151
RID:2009110906	38	50.0208	47.6263	28.8246
RID:2009110907	38	57.9043	52.2965	28.6651
RID:2009110910	38	45.7868	44.1927	28.408
RID:2009110911	38	47.9863	44.9676	34.3839
RID:2009110912	38	50.1995	49.2817	27.1771
RID:2009110918	38	52.2454	48.9494	33.8998
RID:2009110920	38	47.4672	44.148	18.714
RID:2009110921	38	44.7184	45.7154	26.5927
RID:2009110922	38	49.804	44.6389	30.4396
RID:2009110923	38	53.2732	47.6952	27.9109
RID:2009110924	38	47.2147	40.8291	27.2836
RID:2009110925	38	51.5756	48.423	31.4144
RID:2009110934	38	53.1795	50.4832	32.3873
RID:2009110939	38	49.682	48.5959	32.6784
RID:2009111413	38	54.3689	56.2341	39.5034
RID:2009140052	38	46.5608	49.8314	28.1307
RID:2009180411	38	49.2703	44.9103	31.0231
RID:2009240376	38	47.1407	47.4601	30.8239
RID:2009250165	38	60.2023	52.7287	39.215
RID:2009270003	38	45.6897	41.2429	29.5229
RID:2009300007	38	44.6788	45.7567	29.9237
RID:2010090583	38	51.2768	49.9359	39.2768
RID:2010090908	38	50.8483	49.137	23.4046
RID:2010090935	38	49.3719	47.7937	27.6868
RID:2010090947	38	50.5247	50.5348	29.4733
RID:2010090983	38	46.9679	45.1297	32.2486
RID:2010090996	38	46.863	47.2374	35.9777
RID:2010090999	38	49.3998	43.6489	25.6382
RID:2010150154	38	52.1068	52.1284	34.5054
RID:2010268010	38	47.4504	47.4666	33.1173
RID:2010268088	38	52.2256	53.1682	32.2897
RID:2010268188	38	51.3924	47.4947	32.1419
RID:2010310815	38	53.2417	53.8508	34.8117
RID:2011170046	38	57.645	57.4542	33.8074
RID:2011170057	38	52.131	53.3256	30.4488
RID:2011170097	38	55.4149	55.4718	33.9709
RID:2011170123	38	55.0031	53.2301	39.2168
RID:2011170154	38	57.0317	51.9268	36.2226
RID:2008130591	39	47.579	47.3803	32.8301
RID:2008190973	39	48.8378	47.0731	30.188
RID:2008192107	39	50.5799	49.0721	34.7974
RID:2008192115	39	57.334	51.9671	37.2228
RID:2008192116	39	50.3331	48.2291	33.149
RID:2008210429	39	53.2316	45.3494	41.0353
RID:2009110901	39	47.213	45.1631	23.5597
RID:2009110948	39	51.3507	50.3037	25.8577
RID:2009110950	39	50.2414	47.0947	31.9745
RID:2009110951	39	49.0056	50.6106	31.7341
RID:2009110952	39	45.2087	39.0606	27.5701
RID:2009110954	39	47.8859	44.1423	26.1327
RID:2009110955	39	47.7728	46.6919	24.3979
RID:2009110956	39	50.8639	42.5363	30.5516
RID:2009110958	39	50.8239	51.7412	26.4098
RID:2009110962	39	50.1554	40.9761	29.3063
RID:2009110963	39	55.2728	55.0007	35.57
RID:2009110964	39	47.8875	47.2776	28.2807
RID:2009110967	39	51.5992	49.0437	36.6186
RID:2009110969	39	51.5914	48.1653	27.2862
RID:2009111415	39	47.0319	46.4882	35.4951
RID:2009111417	39	47.8173	43.7764	31.3334
RID:2009111418	39	46.2844	45.9222	33.3804
RID:2009111420	39	48.7593	46.1657	39.652
RID:2009160024	39	51.9779	52.5575	38.8321
RID:2009180412	39	45.9928	45.2695	18.9178
RID:2009180421	39	48.9095	47.6369	30.6113
RID:2009220060	39	49.1748	45.2527	30.2156
RID:2009250009	39	48.7601	46.2454	23.3855
RID:2009250102	39	46.0807	46.635	27.8061
RID:2009250147	39	47.6663	45.4928	31.6151
RID:2009250174	39	43.6516	38.8619	21.4938
RID:2010090579	39	54.0865	50.5874	34.2842
RID:2010090588	39	57.0927	52.4797	36.222
RID:2010090933	39	52.6191	52.165	30.4592
RID:2010130381	39	54.3862	54.7471	38.3009
RID:2010140427	39	51.2446	48.5236	30.0962
RID:2010140472	39	56.2885	55.1336	36.732
RID:2010267393	39	55.7171	55.8438	38.7981
RID:2010268384	39	50.1146	43.4034	32.7192
RID:2010268487	39	52.3405	52.158	30.3514
RID:2011020093	39	55.5277	60.2733	32.6623
RID:2011021007	39	49.5057	49.8685	28.392
RID:2011021660	39	54.9096	53.4542	32.111
RID:2011170018	39	55.7477	52.8744	41.4457
RID:2011170066	39	54.262	54.5417	37.1113
RID:2011170091	39	54.17	53.9826	38.1316
RID:2011170169	39	54.2695	52.4738	38.19
RID:ZKY1038	39	49.5672	44.2395	29.4369
RID:2008192119	40	54.9677	49.116	41.4202
RID:2008192125	40	56.8265	54.808	45.807
RID:2008210423	40	51.9179	49.9729	30.3333
RID:2008210424	40	47.5071	48.8179	29.583
RID:2009110974	40	50.1014	52.102	28.898
RID:2009110977	40	56.1626	50.3529	35.3201
RID:2009110982	40	47.4611	49.3388	30.0857
RID:2009110983	40	49.7855	46.1484	31.6926
RID:2009110984	40	50.4118	52.4345	32.5711
RID:2009110986	40	50.9496	48.6408	29.2616
RID:2009110990	40	56.0225	57.9519	31.078
RID:2009110993	40	43.9364	43.4746	25.2559
RID:2009110994	40	47.9444	49.7407	31.4072
RID:2009111002	40	49.0148	48.0235	31.6898
RID:2009111006	40	50.4438	46.7686	30.5062
RID:2009111426	40	43.9737	38.9719	24.5491
RID:2009111428	40	44.2341	45.2863	26.398
RID:2009111430	40	57.8546	55.9775	40.8723
RID:2009111434	40	48.9595	47.6316	30.6496
RID:2009111436	40	40.5269	40.3377	27.5518
RID:2009180401	40	45.5649	44.8915	30.0559
RID:2009240292	40	48.1568	42.5276	36.7434
RID:2009240344	40	45.6428	42.5962	30.6562
RID:2009250169	40	50.5747	47.6636	29.4429
RID:2009250175	40	53.7532	54.2848	37.0948
RID:2010090670	40	51.0776	52.1434	37.9684
RID:2010090722	40	50.34	48.4413	34.0599
RID:2010090730	40	52.9621	55.1119	40.701
RID:2010090788	40	49.8353	49.9278	37.2589
RID:2010090789	40	53.8968	55.4719	32.2408
RID:2010090855	40	53.8429	52.2144	39.1596
RID:2010090862	40	54.076	48.2231	32.8415
RID:2010090864	40	55.0345	52.9039	45.4716
RID:2010090868	40	51.7468	55.0381	38.5679
RID:2010266743	40	50.7303	51.3764	31.2705
RID:2010268184	40	45.4531	42.8956	22.1011
RID:2011170019	40	49.2693	55.3005	32.1729
RID:2011170047	40	53.4186	49.8405	36.4365
RID:2011170121	40	58.8802	53.5992	39.8068
RID:ZKY1059	40	42.3142	38.6404	22.6391
RID:2008191000	41	44.2379	45.8478	32.0024
RID:2008191011	41	61.9608	63.545	51.1767
RID:2008192131	41	54.0763	55.2818	33.6138
RID:2008192132	41	58.4993	60.2155	43.1035
RID:2008192134	41	51.9251	56.9558	41.4822
RID:2008192135	41	52.2983	48.6118	34.6593
RID:2009110975	41	43.9536	44.9153	24.128
RID:2009111011	41	52.1276	47.4671	35.7706
RID:2009111012	41	49.5477	47.8944	32.822
RID:2009111019	41	49.6813	54.466	32.9296
RID:2009111022	41	58.0851	51.7034	31.1094
RID:2009111024	41	53.9987	51.7022	33.6055
RID:2009111026	41	56.1297	46.1752	28.7662
RID:2009111028	41	52.4721	44.6884	24.5628
RID:2009111029	41	49.1176	53.9297	29.2716
RID:2009111030	41	45.7159	46.6347	28.7304
RID:2009111031	41	52.5393	52.6084	38.515
RID:2009111038	41	51.9689	50.5424	30.5772
RID:2009111041	41	51.7177	43.2084	27.7136
RID:2009111043	41	58.3787	57.136	36.7062
RID:2009111047	41	50.3747	48.6759	29.9936
RID:2009111049	41	51.0612	46.1343	27.8795
RID:2009111052	41	45.2346	46.6652	22.3567
RID:2009111053	41	51.8702	49.8344	39.5482
RID:2009111054	41	54.0473	52.3109	39.7774
RID:2009111055	41	43.5449	44.3734	27.5981
RID:2009111059	41	44.8043	43.8023	27.2652
RID:2009111060	41	45.6085	39.7344	27.0557
RID:2009111439	41	58.5305	54.0396	40.1612
RID:2009111440	41	51.0931	54.1881	41.1892
RID:2009111442	41	48.2681	45.4929	28.6307
RID:2009111443	41	52.225	47.0798	33.4418
RID:2009111445	41	53.6088	58.9864	43.727
RID:2009160027	41	58.8136	61.7061	43.7957
RID:2009180419	41	46.3894	48.2742	32.0679
RID:2009240383	41	47.3452	44.9434	25.9138
RID:2009250173	41	55.6187	54.3966	40.4174
RID:2010090697	41	50.4907	44.4821	30.8046
RID:2010090828	41	52.0225	50.1794	32.4239
RID:2010090848	41	53.2524	54.9348	34.2538
RID:2011170135	41	53.7114	50.3137	42.8561
RID:2008130307	42	55.9434	51.0577	45.0107
RID:2008130309	42	54.992	53.8807	30.6551
RID:2009111062	42	56.7501	56.3493	42.5905
RID:2009111064	42	50.7084	52.9143	29.2711
RID:2009111067	42	59.3201	54.4784	37.1834
RID:2009111068	42	49.9025	47.496	28.1637
RID:2009111069	42	53.1597	46.3129	35.7478
RID:2009111070	42	46.4165	49.0203	27.0111
RID:2009111071	42	49.472	47.5341	24.8228
RID:2009111072	42	45.8937	45.4581	32.0213
RID:2009111073	42	50.0482	53.01	31.8391
RID:2009111074	42	56.9861	54.1438	35.7576
RID:2009111076	42	49.3494	43.2932	29.0257
RID:2009111078	42	53.23	51.6916	38.325
RID:2009111079	42	54.9332	55.821	38.7311
RID:2009111081	42	46.9892	45.0385	22.5623
RID:2009111085	42	55.0859	50.8291	38.9012
RID:2009111087	42	42.3276	46.461	30.4425
RID:2009111088	42	52.5945	53.2122	32.0235
RID:2009111090	42	51.753	51.6919	29.1712
RID:2009111091	42	57.7996	51.4845	39.7868
RID:2009111092	42	54.7993	51.6272	41.0388
RID:2009111096	42	56.5943	61.5141	34.2058
RID:2009111097	42	49.3114	47.0648	28.1098
RID:2009111098	42	47.3335	40.1898	33.1796
RID:2009111099	42	56.6015	49.3678	42.1163
RID:2009111100	42	47.1593	45.7417	27.1084
RID:2009111101	42	47.0756	51.3963	30.0657
RID:2009111450	42	57.991	57.1811	36.8325
RID:2009111451	42	57.6722	52.2214	39.2387
RID:2009111453	42	48.0901	44.6655	35.535
RID:2009111454	42	55.3701	45.5511	42.9587
RID:2009111456	42	57.9754	55.7465	41.2365
RID:2009160028	42	57.1995	54.7527	34.6677
RID:2009180416	42	54.6574	50.307	40.2621
RID:2009180418	42	47.9359	37.0711	23.8066
RID:2009240291	42	55.3454	46.3611	34.2298
RID:2009250007	42	45.4699	46.5839	28.7176
RID:2009250172	42	49.1438	49.0037	25.9263
RID:2009250186	42	55.5912	58.1114	43.1054
RID:2010090714	42	50.0821	48.8888	34.3887
RID:2010090725	42	55.1543	50.7562	37.4071
RID:2010090810	42	52.7431	47.9713	29.9353
RID:2010268627	42	53.6013	54.4539	39.0416
RID:2010310832	42	59.8287	59.2915	51.3854
RID:2008140499	43	55.2861	54.086	37.1129
RID:2008191029	43	57.1533	54.1322	35.4973
RID:2008192144	43	56.9993	52.5909	38.1319
RID:2008192146	43	57.7559	58.217	39.1781
RID:2009111105	43	54.2526	52.6126	31.1914
RID:2009111106	43	49.0952	45.5474	32.3008
RID:2009111112	43	51.0338	46.4689	35.6333
RID:2009111116	43	56.3058	55.336	34.3297
RID:2009111118	43	52.6074	50.7182	43.5246
RID:2009111121	43	52.2018	51.7996	36.4974
RID:2009111122	43	50.2438	51.3302	28.5372
RID:2009111127	43	51.0751	49.0962	28.9828
RID:2009111128	43	53.2425	48.673	27.3792
RID:2009111129	43	48.4366	49.4241	35.6763
RID:2009111132	43	54.9586	54.3647	38.361
RID:2009111137	43	54.6944	47.168	33.5481
RID:2009111141	43	58.7764	57.8329	44.6818
RID:2009111142	43	55.7034	50.1344	35.4534
RID:2009111148	43	57.8772	53.0597	39.1085
RID:2009111457	43	57.8841	53.3785	30.8743
RID:2009111458	43	53.4629	50.9971	26.8026
RID:2009111459	43	54.8467	49.3945	26.7903
RID:2009111464	43	49.3766	46.9821	25.8754
RID:2009111465	43	50.729	48.0578	31.7614
RID:2009111467	43	50.0894	48.1987	29.7219
RID:2009111468	43	48.9133	46.5412	30.0908
RID:2009111470	43	45.626	47.7851	30.3258
RID:2009111520	43	56.288	54.3988	31.7025
RID:2009111537	43	54.5027	49.3858	34.4527
RID:2009210173	43	59.5079	51.698	36.5706
RID:2009240361	43	52.8086	46.2481	39.5908
RID:2009240457	43	52.9248	50.2281	36.1536
RID:2010090523	43	52.9587	61.5559	37.0654
RID:2010268231	43	56.1477	58.5542	42.6704
RID:2011170088	43	53.3273	49.4301	35.3137
RID:2011200001	43	55.6992	58.3856	40.6899
RID:ZKY1048	43	47.2979	47.2197	34.6408
RID:2008130322	44	47.6345	47.5302	37.0222
RID:2008192149	44	60.0402	60.672	46.2423
RID:2008192151	44	59.5056	56.3021	45.0374
RID:2009111150	44	52.5574	51.8319	34.7016
RID:2009111151	44	53.7503	55.3608	37.3187
RID:2009111152	44	60.4474	55.7031	39.1569
RID:2009111162	44	60.2027	60.2363	40.4253
RID:2009111163	44	55.2595	57.3292	45.6204
RID:2009111165	44	52.0394	51.2381	33.2771
RID:2009111168	44	50.6366	47.2959	28.8866
RID:2009111174	44	49.5377	46.3547	29.132
RID:2009111175	44	57.0372	52.216	29.7197
RID:2009111179	44	47.6465	49.8567	28.6161
RID:2009111180	44	48.4461	45.3248	32.82
RID:2009111182	44	54.6798	53.0406	32.9033
RID:2009111188	44	50.5734	44.8575	35.3401
RID:2009111189	44	50.3671	49.9479	36.7201
RID:2009111190	44	53.9083	54.3258	32.6692
RID:2009111471	44	58.7483	56.0552	43.2937
RID:2009111477	44	56.5614	57.2784	44.305
RID:2009111478	44	53.6328	56.1228	40.3524
RID:2009250152	44	59.6427	59.4774	35.9277
RID:2009250164	44	56.7898	55.2453	41.6889
RID:2009290013	44	47.5255	47.167	28.2152
RID:2010090488	44	59.0532	56.3028	38.2352
RID:2010090512	44	48.8545	45.5826	33.6368
RID:2010090527	44	55.1429	54.3996	43.9341
RID:2010090616	44	60.1814	58.5874	43.3575
RID:2010090716	44	54.0157	49.3198	38.5289
RID:2010090723	44	53.7316	48.9463	42.6987
RID:2010090727	44	50.2968	48.0261	32.2486
RID:2010090732	44	56.2598	52.0135	40.0836
RID:2010090777	44	53.7255	46.4794	33.9925
RID:2010090811	44	51.232	48.0248	31.2149
RID:2010130378	44	59.3949	56.4824	41.4357
RID:2010130383	44	63.2121	62.144	44.9528
RID:ZKY1018	44	47.5383	49.235	37.5116
RID:2008190399	45	53.9205	56.8084	35.1599
RID:2008190400	45	48.0968	48.2678	30.0297
RID:2008190459	45	56.9637	53.8275	36.2061
RID:2008190461	45	56.3489	55.0848	41.8898
RID:2009110185	45	58.7205	62.6187	38.1855
RID:2009110190	45	53.4252	50.678	37.275
RID:2009110193	45	53.9239	50.6414	40.6784
RID:2009110198	45	58.57	50.2774	38.8111
RID:2009110199	45	52.9454	52.5762	34.7923
RID:2009110204	45	52.7944	52.3343	35.7612
RID:2009110207	45	52.0474	50.3383	35.6239
RID:2009110219	45	57.9635	54.3816	45.3473
RID:2009111194	45	50.4952	45.7464	29.828
RID:2009160044	45	55.4167	52.9477	38.7802
RID:2009210004	45	51.8471	52.8231	31.8371
RID:2009240238	45	54.0147	56.0354	36.3909
RID:2009240387	45	58.1681	60.7866	35.3212
RID:2010090508	45	61.5881	61.4091	40.8676
RID:2010090525	45	57.9747	58.1459	35.8763
RID:2010090706	45	50.1318	49.6832	32.993
RID:2008190402	46	48.2753	52.1408	33.2
RID:2008210122	46	55.6195	56.9234	32.4678
RID:2009110206	46	51.7877	48.3345	34.6726
RID:2009110222	46	48.3956	48.0464	32.8805
RID:2009110226	46	53.5377	50.1356	33.8844
RID:2009110229	46	54.8285	57.615	44.1902
RID:2009110231	46	54.2049	50.2017	36.4322
RID:2009110237	46	51.3784	50.5457	26.3774
RID:2009110240	46	58.0659	55.7972	40.635
RID:2009110242	46	51.0082	52.4851	32.0069
RID:2009110243	46	63.8402	65.5669	42.3687
RID:2009110247	46	56.7576	55.4025	45.4384
RID:2009110250	46	52.5388	56.012	36.6225
RID:2009110254	46	51.3059	52.898	40.1457
RID:2009110256	46	58.329	60.0064	40.5807
RID:2009110257	46	50.0243	40.9669	32.5717
RID:2009110264	46	52.1342	53.0576	31.0332
RID:2009110265	46	50.3718	53.1305	30.9363
RID:2009110268	46	52.8991	50.9621	32.7263
RID:2009110269	46	53.0188	49.3607	33.646
RID:2009111204	46	55.2692	52.0816	31.7236
RID:2009111205	46	49.0557	46.4703	37.6671
RID:2009111207	46	48.3326	47.0979	30.992
RID:2009111208	46	56.6678	55.7473	42.7812
RID:2009111209	46	57.6626	57.66	43.6622
RID:2009111220	46	49.6886	44.4817	28.5836
RID:2009160033	46	56.9419	56.2654	38.4791
RID:2009160045	46	43.7978	51.7753	29.4011
RID:2009240007	46	50.9422	51.822	29.0948
RID:2010090824	46	59.4087	59.2259	40.6338
RID:2010120478	46	52.312	48.8103	28.9071
RID:2010266608	46	53.8618	55.3857	41.8148
RID:2010310820	46	53.8163	54.4069	40.0366
RID:2008130346	47	48.9441	50.795	32.5999
RID:2008130350	47	61.9295	60.1754	48.2494
RID:2008140166	47	54.3876	53.689	38.3582
RID:2009110271	47	55.6464	59.202	42.9084
RID:2009110272	47	54.3187	48.4633	34.8735
RID:2009110274	47	56.5117	53.7955	45.9482
RID:2009110275	47	59.6004	61.7321	38.1125
RID:2009110279	47	59.9501	55.5224	39.6788
RID:2009110286	47	52.1184	47.1205	38.1835
RID:2009110292	47	60.9665	59.241	37.5293
RID:2009110296	47	56.1962	53.883	29.6482
RID:2009110297	47	56.71	48.848	41.2938
RID:2009110298	47	55.595	51.7666	35.2384
RID:2009110303	47	52.504	51.8793	32.1729
RID:2009110308	47	57.3235	55.2554	39.7304
RID:2009110309	47	52.2581	56.7709	33.5914
RID:2009110310	47	57.6013	52.96	41.761
RID:2009110312	47	55.7472	54.1423	43.9196
RID:2009110315	47	57.7685	54.5791	35.211
RID:2009110316	47	47.7794	52.0835	34.1459
RID:2009110320	47	55.0787	55.6738	38.3619
RID:2009110323	47	53.3674	55.103	44.9799
RID:2009111222	47	54.2195	54.7949	36.4371
RID:2009111224	47	52.5762	48.3853	38.9293
RID:2009111226	47	45.6603	46.7113	32.0057
RID:2009111229	47	44.1614	45.3401	29.6396
RID:2009111232	47	56.4585	50.3329	33.6954
RID:2009111233	47	49.529	46.8271	32.9133
RID:2009111235	47	53.1631	49.1837	37.846
RID:2009111237	47	52.9867	56.8038	39.4486
RID:2009111243	47	50.2485	48.5457	31.0896
RID:2009111484	47	55.3454	53.0714	45.3709
RID:2009180406	47	53.5171	52.8968	32.4935
RID:2009250138	47	62.7623	54.8997	48.054
RID:2009250140	47	57.4614	55.581	44.8673
RID:2009290003	47	53.604	51.6744	32.7085
RID:2010090528	47	58.8304	55.8454	41.2954
RID:2010090744	47	57.1082	53.2592	39.6838
RID:2010090780	47	61.577	58.0582	51.019
RID:2010090825	47	56.2279	53.2271	44.2063
RID:2010090847	47	58.0038	57.115	45.1862
RID:2010130360	47	56.6977	55.6149	40.1024
RID:2010268180	47	57.789	53.448	44.0385
RID:2011170144	47	60.3622	57.6285	44.4407
RID:ZKY1162	47	58.7483	61.2264	48.4697
RID:2008130355	48	58.5236	54.225	40.8033
RID:2008190468	48	58.4336	54.4855	50.6516
RID:2009110332	48	60.4741	58.6283	41.8082
RID:2009110340	48	55.4057	56.6829	41.1827
RID:2009110342	48	57.6464	53.6378	34.858
RID:2009110346	48	49.5222	43.0626	37.4389
RID:2009110352	48	56.0322	54.2893	40.0389
RID:2009110356	48	54.1634	51.0413	40.0594
RID:2009111246	48	55.9862	56.8216	42.2745
RID:2009111248	48	51.4724	53.0594	38.1885
RID:2009111249	48	50.7752	54.9131	31.3219
RID:2009111626	48	54.1419	60.2182	44.3177
RID:2009111632	48	57.7799	57.8995	43.8662
RID:2009180405	48	51.177	51.8867	38.0027
RID:2009230111	48	61.1348	57.2798	40.1026
RID:2009240211	48	52.7244	47.2102	37.7592
RID:2009240271	48	52.829	56.6243	39.4518
RID:2009240275	48	56.6436	49.4262	35.2208
RID:2009240325	48	56.2251	54.7715	37.7553
RID:2009280008	48	54.7224	49.5705	34.2241
RID:2010090485	48	61.7089	61.4594	44.0239
RID:2010090693	48	61.213	53.7522	42.3167
RID:2010090728	48	55.4324	57.4398	34.0091
RID:2010090742	48	57.2127	55.121	34.9481
RID:2010090776	48	55.43	52.7438	40.3971
RID:2010090821	48	63.3019	60.3149	43.9326
RID:2008190421	49	56.5629	59.0889	37.9795
RID:2008190472	49	57.211	57.0047	40.9975
RID:2008310362	49	56.8986	60.9408	38.1599
RID:2009070156	49	63.5891	60.4613	38.5677
RID:2009110360	49	56.5807	55.8414	39.2791
RID:2009110363	49	58.6626	56.2467	41.6857
RID:2009110365	49	57.4952	53.0088	35.8016
RID:2009110371	49	52.3595	50.5913	33.6769
RID:2009110372	49	53.6249	54.4391	38.4481
RID:2009110373	49	55.4813	52.4482	42.6507
RID:2009110376	49	57.1196	46.5058	38.2468
RID:2009110379	49	55.9153	55.4381	38.4762
RID:2009110380	49	55.1364	53.8814	30.875
RID:2009110383	49	54.0948	52.6059	40.6518
RID:2009110384	49	53.2354	48.6381	36.866
RID:2009110385	49	59.6302	59.2722	38.5768
RID:2009110386	49	49.8135	48.1103	37.2241
RID:2009110393	49	57.7593	64.7891	45.875
RID:2009110400	49	56.892	54.2989	35.0658
RID:2009110407	49	55.8546	53.7294	34.3571
RID:2009110408	49	49.3933	46.167	33.4154
RID:2009111256	49	57.0543	56.7235	41.3354
RID:2009111257	49	56.0232	56.2597	37.6094
RID:2009111260	49	56.9736	57.4014	45.5486
RID:2009111262	49	56.6747	54.9194	39.8775
RID:2009111264	49	60.0784	59.6456	40.1571
RID:2009111265	49	46.8594	40.3456	30.7439
RID:2009240237	49	58.0639	55.9544	41.5232
RID:2009240309	49	53.1029	53.0757	30.0542
RID:2010090675	49	63.2423	63.3317	45.1978
RID:2010090682	49	55.2663	54.5512	40.6094
RID:2010090827	49	58.8277	60.2422	42.8857
RID:2010268607	49	55.121	54.6495	37.1377
RID:2011020896	49	68.1403	68.7988	59.4916
RID:ZKY1040	49	56.1556	43.8555	29.6229
RID:2009110412	50	60.7718	63.574	43.8747
RID:2009110415	50	58.9876	55.8915	41.2587
RID:2009110416	50	62.437	58.7528	39.1947
RID:2009110420	50	63.4642	57.9219	37.444
RID:2009110422	50	53.9852	53.2434	37.1208
RID:2009110427	50	50.6751	50.0298	34.3784
RID:2009110432	50	57.654	58.7225	35.6607
RID:2009110434	50	62.9804	63.9181	47.007
RID:2009110437	50	53.9974	56.112	35.7135
RID:2009111268	50	53.3014	57.6263	33.8552
RID:2009111274	50	50.7807	54.3565	35.2535
RID:2009111277	50	59.4556	59.5829	47.4552
RID:2009180420	50	51.6003	50.1939	33.2505
RID:2009240249	50	58.5961	56.2211	33.368
RID:2009250126	50	66.4874	59.1105	38.716
RID:2010090534	50	61.967	56.4561	38.3071
RID:2010090665	50	62.7368	59.0327	50.4534
RID:2010090719	50	55.6151	61.2849	41.8169
RID:2010090733	50	55.7838	52.9258	34.8522
RID:2011170134	50	58.1946	59.5157	46.7239
RID:ZKY1069	50	54.267	50.9591	38.8213
RID:2009110447	51	55.8072	57.2156	41.4088
RID:2009110448	51	52.9576	48.0208	34.4535
RID:2009110454	51	59.5055	64.1988	40.2643
RID:2009110455	51	51.7527	48.8624	35.7671
RID:2009110460	51	60.2249	57.3524	42.3093
RID:2009110465	51	60.0111	62.596	46.547
RID:2009110470	51	57.9841	50.188	34.6249
RID:2009110471	51	57.4793	55.6009	39.0035
RID:2009110472	51	56.9099	55.2518	32.749
RID:2009110477	51	55.4969	50.4431	36.7427
RID:2009110478	51	64.7805	67.5217	51.0993
RID:2009110479	51	55.2101	56.0445	36.8958
RID:2009111283	51	62.6584	57.8864	38.1888
RID:2009111291	51	60.8699	58.5552	43.3375
RID:2009111293	51	50.4575	52.0753	32.4344
RID:2009111294	51	54.0708	49.7089	30.0478
RID:2009111295	51	55.8002	62.2709	45
RID:2009111297	51	57.2142	58.383	44.8713
RID:2009230119	51	57.1646	54.6388	38.0049
RID:2009250176	51	52.7699	52.3051	39.2746
RID:2010090499	51	61.1228	56.6992	49.3276
RID:2010090661	51	57.4712	53.7537	41.339
RID:2010090759	51	58.7674	56.8576	41.4269
RID:2010130371	51	53.1988	45.8495	38.9048
RID:2010130376	51	62.0019	56.8255	46.8563
RID:2010130392	51	56.5832	56.8129	43.6326
RID:ZKY1068	51	54.0829	61.0581	37.7987
RID:ZKY1176	51	62.1016	64.3169	53.9195
RID:2009110481	52	56.0228	56.373	39.0278
RID:2009110485	52	52.4117	50.4326	35.7267
RID:2009110487	52	51.2954	46.64	29.3673
RID:2009110490	52	57.1141	53.4145	37.5198
RID:2009110496	52	58.0695	60.9956	46.2717
RID:2009110501	52	60.1916	53.346	41.7178
RID:2009110502	52	56.2442	53.0164	43.2648
RID:2009110509	52	51.903	56.5078	39.348
RID:2009110511	52	56.8902	48.2862	35.2096
RID:2009111298	52	51.5075	48.8857	36.1929
RID:2009111301	52	54.2169	50.9052	41.4994
RID:2009111302	52	58.0332	57.3145	40.9766
RID:2009111311	52	51.8308	51.8085	30.5463
RID:2009160037	52	60.2245	58.68	41.3782
RID:2009240307	52	52.3282	49.9527	42.5394
RID:2010090686	52	62.8575	65.1052	44.9418
RID:2010100038	52	58.6766	56.305	41.1684
RID:2009110518	53	59.7667	64.503	43.2716
RID:2009110521	53	56.5583	55.8934	36.2788
RID:2009110531	53	57.8315	56.9877	38.1544
RID:2009110537	53	61.8732	56.8656	45.8249
RID:2009110538	53	55.5916	60.8007	42.5988
RID:2009110545	53	57.6472	53.6705	37.7986
RID:2009111306	53	55.8108	53.5628	42.0405
RID:2009111313	53	61.0504	56.1346	42.9233
RID:2009111316	53	60.6792	58.8536	43.4959
RID:2009111317	53	56.9965	53.16	37.1965
RID:2009111320	53	64.9101	64.6939	42.4226
RID:2009111321	53	54.003	48.6433	32.5891
RID:2009240250	53	64.7271	61.5414	49.7535
RID:2009240310	53	59.0569	58.8247	37.6501
RID:2009240320	53	61.2646	56.0469	40.8462
RID:2009250020	53	59.8929	61.5535	40.104
RID:2010090753	53	61.5102	65.6582	47.5746
RID:2010090817	53	59.0531	52.2503	44.1947
RID:2008190482	54	59.0382	59.8365	40.9782
RID:2008190485	54	58.9433	62.7434	48.8168
RID:2009110552	54	62.3502	59.7764	41.2094
RID:2009110553	54	60.3727	59.8497	42.7785
RID:2009110563	54	57.9643	57.5127	39.308
RID:2009110564	54	60.3435	61.016	39.8893
RID:2009110566	54	58.7823	62.2402	32.8692
RID:2009110571	54	65.3137	67.6598	50.7104
RID:2009110573	54	58.2297	54.5116	39.924
RID:2009110574	54	55.3152	53.4551	33.077
RID:2009110576	54	61.7459	59.3657	43.1612
RID:2009110579	54	59.7317	62.2712	39.7528
RID:2009110583	54	59.907	57.1163	39.8691
RID:2009110584	54	64.2533	55.976	44.2871
RID:2009110588	54	60.9793	60.708	46.1952
RID:2009110589	54	63.2407	59.8014	40.155
RID:2009110597	54	61.6751	57.9824	41.7078
RID:2009110599	54	59.0982	61.2326	47.5718
RID:2009111322	54	55.7246	53.4621	43.298
RID:2009111329	54	58.1375	53.8102	37.7834
RID:2009240267	54	57.037	59.5962	42.0231
RID:2009240315	54	55.4612	58.7119	40.3105
RID:2009240316	54	55.1744	56.6975	32.7464
RID:2009240319	54	57.0739	59.118	44.9452
RID:2009250145	54	66.2167	65.2121	42.2072
RID:2010090797	54	63.2289	60.1958	44.6273
RID:2010090832	54	61.0404	60.6905	46.9571
RID:2009110607	55	56.5733	52.8021	38.426
RID:2009110612	55	64.6424	63.3648	36.9022
RID:2009110615	55	61.7449	60.5695	47.8854
RID:2009110626	55	56.3352	50.2791	40.4188
RID:2009110628	55	57.0678	54.0089	46.4201
RID:2009110641	55	64.5878	70.9372	55.4265
RID:2009110644	55	55.1928	56.3637	33.0558
RID:2009111334	55	63.6783	57.8747	44.2992
RID:2009111339	55	54.3677	53.2767	49.9249
RID:2009111341	55	52.4042	52.9662	43.1943
RID:2009111345	55	58.2093	54.0853	42.3983
RID:2009111348	55	59.473	56.1766	44.3699
RID:2009111628	55	64.5244	61.117	42.3075
RID:2009160043	55	61.7556	61.5391	45.6745
RID:2009210010	55	56.1226	51.2306	43.1284
RID:2009240235	55	60.2944	61.2087	40.5601
RID:2009240245	55	54.5866	54.9436	36.0766
RID:2009240274	55	60.0848	57.3685	45.0982
RID:2009240324	55	54.1771	57.661	41.1913
RID:2009250002	55	56.9048	55.1952	40.8644
RID:2009250123	55	61.0205	65.0157	46.3304
RID:2009110656	56	64.6865	60.3545	50.787
RID:2009110657	56	57.3231	56.5588	39.9223
RID:2009110662	56	58.0095	53.8319	41.9369
RID:2009110663	56	64.5337	66.2458	56.3935
RID:2009110669	56	60.4147	56.0713	48.1156
RID:2009110670	56	58.3686	53.508	39.057
RID:2009110678	56	56.594	52.6656	45.2637
RID:2009110682	56	57.7399	55.1415	37.6347
RID:2009110687	56	57.7626	58.7405	42.4786
RID:2009110688	56	59.2516	53.5803	42.9707
RID:2009111352	56	53.4764	56.7122	42.7053
RID:2009111361	56	60.5808	60.8412	40.5483
RID:2009111363	56	52.0394	55.1509	36.7621
RID:2009150021	56	57.1589	64.3052	42.7717
RID:2009250181	56	56.3762	55.4886	42.6311
RID:2010090543	56	60.7257	69.6951	51.8719
RID:2011030201	56	59.456	53.58	39.7936
RID:ZKY1028	56	58.2523	57.9511	40.6356
RID:2009110700	57	62.0211	63.1395	53.3834
RID:2009110701	57	55.9986	57.061	40.5851
RID:2009110707	57	68.8585	71.429	54.8654
RID:2009110718	57	70.747	68.1424	57.0417
RID:2009110729	57	62.4343	57.2297	39.7625
RID:2009110730	57	64.4675	62.642	47.1331
RID:2009110731	57	61.2233	58.7165	36.6365
RID:2009110741	57	62.497	57.6388	41.8596
RID:2009111369	57	52.8479	57.2726	37.0392
RID:2009111371	57	55.0592	53.8666	36.6636
RID:2009111373	57	61.6969	60.4364	45.3638
RID:2009111485	57	66.909	63.9748	39.0486
RID:2009180404	57	68.7009	69.0291	56.8035
RID:2009210019	57	64.4923	59.7014	48.0195
RID:2009240213	57	54.6628	51.436	38.3041
RID:2009240260	57	63.9987	52.6433	44.4936
RID:2009250129	57	68.0689	61.9754	46.4687
RID:2009290004	57	57.4361	58.058	42.3102
RID:2009300011	57	61.3793	52.0717	44.9264
RID:2010090802	57	66.0552	60.4543	49.7712
RID:ZKY1026	57	59.985	62.594	45.3528
RID:2009110746	58	59.7219	57.1618	41.473
RID:2009110750	58	69.6663	67.6331	52.5269
RID:2009110752	58	57.62	59.8091	40.7866
RID:2009110753	58	63.2188	62.9742	46.6993
RID:2009110754	58	66.7265	68.2252	54.3928
RID:2009110756	58	63.725	59.3907	41.8826
RID:2009110758	58	59.9629	58.7766	45.6176
RID:2009110761	58	61.7715	66.9808	54.0354
RID:2009110764	58	57.8463	60.6613	49.8413
RID:2009110765	58	60.5891	64.1081	49.4683
RID:2009110771	58	60.3899	60.0045	47.0455
RID:2009111378	58	62.7878	62.3241	43.6811
RID:2009240212	58	69.9438	64.778	49.1777
RID:2009250182	58	65.0977	62.0963	45.7396
RID:2010090752	58	63.704	65.1012	55.0086
RID:2009110773	59	72.5106	64.8922	54.0817
RID:2009110787	59	60.6846	53.0602	37.5541
RID:2009210020	59	63.5926	61.5793	48.8395
RID:2009240247	59	60.1635	57.7995	46.1673
RID:2009260002	59	59.8873	60.839	40.4435
RID:ZKY1043	59	62.95	58.8635	44.5575
RID:2009110792	60	61.2712	60.1413	51.3357
RID:2009110795	60	58.9714	65.8053	40.5511
RID:2009240265	60	63.6573	59.413	46.6806
RID:2009110799	61	63.0688	58.7369	55.6751
RID:2009111386	61	62.5497	63.2863	50.2164
RID:2009240246	61	60.1769	62.1919	42.1101
RID:2009110802	62	64.9283	59.8926	46.168
RID:2009110805	62	71.6375	67.4769	58.3381
RID:2009110806	62	55.6954	58.016	31.8905
RID:2009110807	62	66.0017	66.3828	48.3716
RID:2009110808	62	63.732	65.779	46.3842
RID:2009110809	62	65.0406	64.2669	50.617
RID:2009110811	62	53.814	63.07	43.4147
RID:2009111387	62	64.3363	65.2001	47.2364
RID:2009110815	63	64.1536	63.6259	52.9994
RID:2009111389	63	63.4798	59.8528	55.4553
RID:2009110818	64	66.5713	69.7655	52.0693
RID:2009240009	64	67.4991	67.6137	43.349
