# Supplementary material for: DNA methylation clocks for estimating biological age in Chinese cohorts
Source: Protein Cell. 2024 Mar 14;15(8):575–93. doi: 10.1093/procel/pwae011 (PMC11259550; doi:10.1093/procel/pwae011)
Supplement: pwae011_suppl_Supplementary_Materials [file pwae011_suppl_supplementary_materials.zip › pwae011_suppl_supplementary_tables_s9.xlsx]

## Sheet: Quzhou cohort
DNAm-based multi-model age of Quzhou cohort
Sample	Age	iCAS-DNAmAge	CompositeAge-DNAmAge	FacialAge-DNAmAge	HormoneAge-DNAmAge	ImmuneAge-DNAmAge	LipidAge-DNAmAge	MetabAge-DNAmAge	PhenoAge-DNAmAge	ProteinAge-DNAmAge	TransAge-DNAmAge
8596	20	15.5553	21.1986	NA	20.5623	31.8875	28.7977	26.9285	21.2739	24.2973	27.8532
8592	20	21.0934	27.6517	27.0402	NA	31.9931	33.3553	31.2572	27.8008	32.5321	28.0891
8548	21	22.1356	33.0422	25.7638	29.1238	34.552	39.796	30.3491	31.4225	33.1238	38.5478
8553	22	23.588	27.347	NA	28.748	30.8951	35.2875	29.954	27.6965	33.7355	29.6674
2056	23	31.3624	26.7711	23.5909	26.7425	31.3884	33.766	32.2614	26.1576	34.3786	32.3475
8397	23	21.8025	NA	22.8565	NA	NA	NA	30.7497	29.9868	31.7052	NA
8533	23	26.659	27.7636	30.9691	34.6945	37.1449	36.7021	34.2388	31.2398	32.5262	33.8785
2999	24	26.9624	27.1805	17.237	25.7862	31.6652	35.4272	31.7367	25.8594	31.3002	34.2513
8351	24	24.3712	29.0729	22.2092	34.0394	30.0541	NA	30.668	29.3057	29.9725	30.8861
8488	30	27.4228	31.8204	34.2687	30.7518	34.9489	43.0068	35.8789	33.7106	33.5989	35.2089
1521	30	29.535	31.363	NA	37.2704	38.1868	41.1182	35.8712	33.3544	36.5652	39.4702
1549	30	34.0822	35.9274	33.7376	36.3298	42.4126	43.7347	39.4705	43.7836	40.0163	38.4708
7831	31	28.4191	28.5971	25.89	28.4631	32.1477	36.5777	31.2533	29.6663	27.9779	30.8026
3608	33	39.9468	NA	31.9011	35.7446	37.1151	41.8104	36.9114	NA	39.0003	33.6806
1498	34	28.3778	36.0316	34.558	34.1834	32.0465	34.234	35.4332	39.7629	36.4065	33.4747
2665	37	37.0623	43.4833	NA	44.2355	40.4416	46.0743	40.1263	43.9491	43.6512	44.1391
2636	37	38.6273	32.2879	32.8094	37.6814	38.4777	40.835	35.0008	35.893	40.1721	39.5006
2584	40	43.5036	36.8972	40.1729	42.0433	45.4025	39.5846	42.3034	39.0961	46.0572	37.5311
7481	40	44.6428	41.1588	35.2146	43.3521	42.4229	42.2853	39.6424	42.765	43.4228	42.4896
3971	41	43.1573	45.5699	44.0945	45.5552	44.0475	49.9478	50.1301	43.946	44.948	49.8396
2543	42	50.4538	42.6308	42.9065	46.1987	44.0016	45.9464	46.2725	44.9475	50.3162	36.6529
2350	42	41.6646	42.2909	NA	43.9613	NA	48.4714	40.5012	41.2771	42.4752	43.2796
2505	43	48.6621	43.0438	43.2917	49.7071	44.208	48.6447	48.8758	43.7817	48.3101	40.9351
20023	44	45.8779	41.8081	40.7011	44.5965	51.1909	46.9618	42.5838	44.7717	44.9312	44.2213
1220	45	42.7654	40.7438	38.3744	42.9441	40.9567	42.1966	41.3957	42.1236	43.9733	41.4608
1362	45	42.4646	43.014	38.9651	43.2066	42.6528	42.3199	42.6678	41.1739	43.7893	44.371
20038	47	45.3445	47.8127	45.9045	43.1698	48.8233	47.2094	49.3672	47.6492	47.9555	43.4613
20047	48	46.6722	46.1729	45.4318	52.2692	48.5241	48.3996	45.7444	45.7527	48.1076	47.1236
2449	48	47.2998	50.3417	43.7052	49.4489	50.8495	47.1193	47.9528	50.6372	48.4228	50.7066
20043	49	46.5709	46.8355	48.1119	52.5025	42.8397	45.3635	47.7121	48.7753	48.8073	49.2202
20033	49	50.2249	52.1319	48.287	50.6836	48.4961	55.0292	49.5689	50.2286	53.4484	56.8236
2458	50	53.0193	45.8037	47.6306	51.0386	44.7939	51.5681	46.6458	47.7536	47.2245	45.9999
1148	50	49.9374	46.8149	NA	48.4713	47.9667	46.7213	47.3614	47.7971	48.5839	45.9204
2398	51	55.8037	NA	47.5366	49.7665	46.1152	51.7243	52.6863	49.3297	51.4708	47.7542
1940	51	53.2824	50.7966	48.445	48.0662	48.2314	51.6407	49.6562	50.8337	47.7868	49.1221
2400	51	50.6644	48.4458	52.5755	53.205	50.2908	51.4902	54.6732	52.145	50.1164	48.0824
2423	51	47.1574	49.3873	45.1392	52.6669	43.8398	49.5068	49.1121	50.004	49.1141	48.194
2373	52	47.6134	49.4762	45.6173	53.7963	44.8923	52.0687	49.0335	49.8087	49.6208	51.0706
3726	52	50.8902	50.7656	50.5207	50.6586	46.655	48.4079	49.5036	51.3881	48.8082	46.6636
3662	52	50.5775	45.0918	50.2577	50.0914	NA	50.5537	48.8026	46.2903	49.3609	51.3133
2421	52	50.5252	46.9444	51.3273	47.4638	47.4311	46.8804	48.6569	47.1919	46.3807	46.4714
2364	53	51.9622	51.5031	44.4951	50.4731	46.1494	50.5197	49.4882	52.7203	50.6342	52.8946
2370	54	54.2195	48.0927	51.2	53.0097	48.2095	49.9927	48.3707	50.3201	49.9535	49.0332
10033	55	53.6435	53.6887	53.1947	56.2842	51.6286	51.9119	53.4551	53.2983	54.5817	53.1894
10000	56	53.4121	46.6142	50.5942	49.1268	47.9962	52.133	50.3407	48.5521	51.7551	48.2341
10014	58	56.5105	52.1824	51.5409	59.0194	50.9115	55.3843	51.6263	52.9664	51.0882	57.4898
10027	59	54.6116	50.3012	46.78	58.4373	48.4262	51.8233	50.8823	49.0718	50.1592	55.2668
10020	59	53.3743	52.8424	49.8206	60.2469	47.926	53.2838	50.7969	57.7185	51.16	52.4906
10015	60	60.6443	57.3885	55.3133	60.6453	49.2926	55.5692	55.8162	57.4089	56.9367	61.4488
10030	60	59.4169	51.6847	50.3932	57.7803	51.6232	52.848	53.6946	53.7798	54.4809	50.5469
10018	60	55.2433	58.4724	51.0465	60.0689	51.5144	53.4864	53.911	57.9885	56.208	57.9356
10008	60	58.9487	53.8942	53.2734	57.4805	50.6534	53.5871	56.8664	49.4184	54.8928	57.4048
10021	61	58.4605	54.8779	51.8594	60.5486	53.0868	52.1568	52.6068	56.2074	53.0938	58.2468
10029	62	65.5771	55.5974	49.6271	57.6957	50.6639	51.0617	51.0065	53.4125	57.2377	58.4823
10002	62	57.4194	53.3393	50.8619	NA	53.1661	52.7973	52.9284	53.5771	54.3168	52.8363
10003	62	64.2316	52.8337	NA	57.4253	56.6189	59.0549	56.3865	55.3426	55.2804	56.4994
1131	21	22.9131	NA	NA	NA	NA	NA	NA	NA	NA	NA
1094	26	30.2696	NA	NA	NA	NA	NA	NA	NA	NA	NA
1005	27	32.2887	NA	NA	NA	NA	NA	NA	NA	NA	NA
1147	27	31.3625	NA	NA	NA	NA	NA	NA	NA	NA	NA
1127	28	34.6633	NA	NA	NA	NA	NA	NA	NA	NA	NA
1126	30	36.3559	NA	NA	NA	NA	NA	NA	NA	NA	NA
1091	31	29.9397	NA	NA	NA	NA	NA	NA	NA	NA	NA
1088	32	36.9225	NA	NA	NA	NA	NA	NA	NA	NA	NA
1129	32	28.4023	NA	NA	NA	NA	NA	NA	NA	NA	NA
1138	36	43.8111	NA	NA	NA	NA	NA	NA	NA	NA	NA
1110	37	31.6372	NA	NA	NA	NA	NA	NA	NA	NA	NA
1090	38	48.4904	NA	NA	NA	NA	NA	NA	NA	NA	NA
1150	38	40.2748	NA	NA	NA	NA	NA	NA	NA	NA	NA
1089	39	38.3755	NA	NA	NA	NA	NA	NA	NA	NA	NA
1096	40	38.0173	NA	NA	NA	NA	NA	NA	NA	NA	NA
1115	40	45.2375	NA	NA	NA	NA	NA	NA	NA	NA	NA
1099	41	41.0943	NA	NA	NA	NA	NA	NA	NA	NA	NA
1156	44	39.6943	NA	NA	NA	NA	NA	NA	NA	NA	NA
1154	46	50.0169	NA	NA	NA	NA	NA	NA	NA	NA	NA
1108	47	43.625	NA	NA	NA	NA	NA	NA	NA	NA	NA
1157	47	50.3196	NA	NA	NA	NA	NA	NA	NA	NA	NA
1064	48	49.4719	NA	NA	NA	NA	NA	NA	NA	NA	NA
1086	48	50.9912	NA	NA	NA	NA	NA	NA	NA	NA	NA
1107	48	48.4047	NA	NA	NA	NA	NA	NA	NA	NA	NA
1097	49	49.4829	NA	NA	NA	NA	NA	NA	NA	NA	NA
1143	52	47.5194	NA	NA	NA	NA	NA	NA	NA	NA	NA
1144	52	52.0637	NA	NA	NA	NA	NA	NA	NA	NA	NA
1063	53	52.7853	NA	NA	NA	NA	NA	NA	NA	NA	NA
1014	54	54.7854	NA	NA	NA	NA	NA	NA	NA	NA	NA
1010	56	59.8027	NA	NA	NA	NA	NA	NA	NA	NA	NA
1058	57	55.7278	NA	NA	NA	NA	NA	NA	NA	NA	NA
1016	57	58.4296	NA	NA	NA	NA	NA	NA	NA	NA	NA
1060	58	55.3823	NA	NA	NA	NA	NA	NA	NA	NA	NA
1074	58	55.9989	NA	NA	NA	NA	NA	NA	NA	NA	NA
1079	58	58.6229	NA	NA	NA	NA	NA	NA	NA	NA	NA
1136	58	52.6091	NA	NA	NA	NA	NA	NA	NA	NA	NA
1035	59	55.7109	NA	NA	NA	NA	NA	NA	NA	NA	NA
1036	59	58.4037	NA	NA	NA	NA	NA	NA	NA	NA	NA
1024	60	52.8867	NA	NA	NA	NA	NA	NA	NA	NA	NA
1075	62	61.432	NA	NA	NA	NA	NA	NA	NA	NA	NA
1057	64	65.3271	NA	NA	NA	NA	NA	NA	NA	NA	NA
1076	64	57.396	NA	NA	NA	NA	NA	NA	NA	NA	NA
1006	64	58.2312	NA	NA	NA	NA	NA	NA	NA	NA	NA
1008	66	60.0108	NA	NA	NA	NA	NA	NA	NA	NA	NA
1009	66	63.063	NA	NA	NA	NA	NA	NA	NA	NA	NA
1001	68	60.3925	NA	NA	NA	NA	NA	NA	NA	NA	NA
1040	69	67.6979	NA	NA	NA	NA	NA	NA	NA	NA	NA
1051	70	71.3195	NA	NA	NA	NA	NA	NA	NA	NA	NA
1028	70	68.2422	NA	NA	NA	NA	NA	NA	NA	NA	NA
1041	71	66.9322	NA	NA	NA	NA	NA	NA	NA	NA	NA
1042	71	70.1728	NA	NA	NA	NA	NA	NA	NA	NA	NA
1045	71	72.0546	NA	NA	NA	NA	NA	NA	NA	NA	NA
1013	71	52.3346	NA	NA	NA	NA	NA	NA	NA	NA	NA
1032	71	70.2122	NA	NA	NA	NA	NA	NA	NA	NA	NA
1047	72	66.3163	NA	NA	NA	NA	NA	NA	NA	NA	NA
1026	72	67.6671	NA	NA	NA	NA	NA	NA	NA	NA	NA
1033	72	64.3554	NA	NA	NA	NA	NA	NA	NA	NA	NA
1043	73	66.3952	NA	NA	NA	NA	NA	NA	NA	NA	NA
1102	74	68.4903	NA	NA	NA	NA	NA	NA	NA	NA	NA
1038	75	68.92	NA	NA	NA	NA	NA	NA	NA	NA	NA
1055	78	68.7037	NA	NA	NA	NA	NA	NA	NA	NA	NA
1077	78	73.5326	NA	NA	NA	NA	NA	NA	NA	NA	NA
1054	79	70.9159	NA	NA	NA	NA	NA	NA	NA	NA	NA
1056	79	77.3732	NA	NA	NA	NA	NA	NA	NA	NA	NA
1104	79	75.7298	NA	NA	NA	NA	NA	NA	NA	NA	NA
1120	80	67.5449	NA	NA	NA	NA	NA	NA	NA	NA	NA
1121	80	75.2619	NA	NA	NA	NA	NA	NA	NA	NA	NA
1053	82	72.2848	NA	NA	NA	NA	NA	NA	NA	NA	NA
1048	84	75.6232	NA	NA	NA	NA	NA	NA	NA	NA	NA

## Sheet: CAS cohort
DNAm-based multi-model age of CAS cohort
Sample	Age	iCAS-DNAmAge	CompositeAge-DNAmAge	FacialAge-DNAmAge	HormoneAge-DNAmAge	ImmuneAge-DNAmAge	LipidAge-DNAmAge	MetabAge-DNAmAge	PhenoAge-DNAmAge	ProteinAge-DNAmAge	TransAge-DNAmAge
RID:2011021538	22	24.017	31.0165	27.3605	25.8654	31.6641	35.8233	31.9376	32.6309	34.4912	30.2625
RID:2010090631	23	32.0511	33.0244	31.5348	34.1136	37.7312	40.3367	34.6817	33.1061	39.1293	33.2818
RID:2010090634	23	29.107	34.9649	30.704	35.9118	34.2319	38.6316	33.9585	33.9769	38.748	36.355
RID:2011021335	23	27.2485	34.044	33.1793	41.5299	32.4183	39.485	35.8064	32.5918	38.3886	39.454
RID:2011021536	23	29.6189	31.6042	29.7761	30.3436	36.8593	36.9826	34.1653	30.6947	37.3533	34.2318
RID:2011021547	23	25.7038	34.0915	27.5757	36.3695	36.1598	40.9812	39.2966	33.3647	36.8685	33.4576
RID:2011021548	23	30.9428	33.3712	27.5041	36.5512	35.1255	38.1113	34.9626	36.2509	38.8916	33.5462
RID:2011022029	23	30.3778	32.7681	33.0479	32.7407	32.7314	40.6049	37.1309	32.7632	37.8484	34.2125
RID:2008190563	24	31.9522	31.0305	28.3078	34.2636	34.0021	36.5222	33.5809	31.847	36.2174	34.1144
RID:2008191050	24	32.6665	32.707	33.4778	31.8236	40.2533	38.3049	35.965	32.2578	38.3357	40.1534
RID:2010267974	24	31.5472	35.465	30.7723	38.4439	36.1042	37.8213	33.8918	35.2922	39.8491	37.4326
RID:2011020035	24	30.4914	37.1056	36.5654	49.4862	37.6277	42.5674	42.9668	37.1472	38.9121	42.0957
RID:2011020114	24	31.6517	34.4629	29.865	38.1399	32.6392	38.5916	36.0069	35.9987	36.5186	33.9123
RID:2011022017	24	27.8465	32.3287	28.1243	29.4806	35.0397	36.3417	34.4973	27.7409	35.0918	38.4193
RID:2008130385	25	26.9022	31.332	21.3059	32.4307	34.0658	34.6788	32.2357	27.3261	33.1591	33.1115
RID:2008190566	25	29.7894	33.7119	35.2511	38.0795	37.0291	39.1801	36.0254	37.0569	36.3985	34.2166
RID:2008190574	25	30.7336	34.0472	32.7813	34.0184	36.7302	38.7511	37.3619	37.7169	38.7366	34.6106
RID:2008190576	25	29.1073	34.5503	33.4831	39.5898	42.4136	37.2754	35.2805	37.1667	37.0103	36.8636
RID:2008190588	25	27.6956	34.5917	32.5087	42.4994	33.9562	37.6049	33.962	33.0376	37.6256	40.708
RID:2008191055	25	28.7894	34.8149	29.9462	38.4891	37.9	42.4623	37.7253	32.7209	38.0923	35.5429
RID:2008191059	25	28.9329	36.2509	34.6117	40.422	37.7145	40.3619	35.3611	38.1263	38.1655	36.2057
RID:2008210478	25	30.4955	32.5183	31.9201	35.2959	30.2208	40.5288	35.2578	34.0666	36.3825	37.2819
RID:2010090615	25	31.196	33.7501	33.323	38.0572	36.7672	38.9397	39.8287	35.5243	37.0791	36.8581
RID:2010267948	25	30.8312	34.5819	32.8625	37.7618	35.9205	37.6497	35.5803	36.7878	37.973	36.0475
RID:2011020077	25	32.3723	31.9448	28.8582	34.486	38.1743	37.816	38.1446	32.1029	37.0394	32.991
RID:2011021266	25	30.4218	38.0609	34.4286	40.0603	36.5338	39.4296	37.6974	37.6188	37.8242	36.1298
RID:2011021301	25	33.9261	39.5293	36.5957	40.9304	36.5602	39.0554	39.8803	35.0067	38.1184	39.5714
RID:2011021332	25	35.2643	37.2253	36.5673	44.6923	36.4644	43.5829	38.0968	37.4819	39.9864	39.1374
RID:2011021337	25	35.0699	36.0106	36.7209	43.4617	37.8123	38.7723	39.7818	38.0801	39.0038	40.0419
RID:2011021486	25	28.2132	30.4788	31.8093	34.964	32.7171	37.1477	35.1572	31.0357	33.8562	27.5525
RID:2011021530	25	32.6713	36.7435	31.6417	42.679	36.0372	40.3643	41.575	36.6724	39.7715	38.0387
RID:2011021562	25	38.7238	38.8623	34.975	41.7058	48.1142	42.3816	40.4133	38.3353	39.6397	37.1495
RID:2011022025	25	28.4169	35.1777	31.2851	41.8361	34.7165	39.1161	35.7379	35.0875	37.4806	39.4332
RID:2011170175	25	28.1203	29.7747	30.979	38.5075	35.0293	38.7194	36.4352	28.0204	38.6007	38.0825
RID:2008190604	26	27.5817	33.2589	29.3002	36.6898	37.7828	37.2413	33.1942	32.3402	36.8208	33.5923
RID:2008190605	26	27.7202	32.9725	29.3944	32.5226	38.2576	40.6189	35.9951	36.1367	36.5319	34.6783
RID:2008190607	26	26.9361	35.1179	25.407	28.2976	31.6352	36.0091	30.6618	35.6807	35.6109	34.0412
RID:2008190608	26	38.0918	41.01	38.5398	41.6628	43.8491	41.945	40.5464	40.2537	41.8044	43.6736
RID:2008190617	26	34.1537	36.8412	38.472	42.1249	42.5923	41.8135	41.5898	35.9957	41.9147	43.1268
RID:2008191073	26	19.7392	29.2461	21.9883	23.0888	26.1956	34.4656	30.9709	27.0355	30.5191	32.8341
RID:2008191967	26	26.0686	31.9901	29.7615	35.9711	36.3017	39.1503	34.2236	31.6624	36.723	38.9233
RID:2008250075	26	27.639	31.434	29.8333	39.1061	35.1674	36.1322	33.3833	29.8447	36.2491	38.3976
RID:2008250099	26	27.8132	34.7467	34.0814	37.6087	38.0198	38.586	36.7652	33.1152	37.2374	39.6997
RID:2010090609	26	28.6413	37.7804	27.8078	36.1841	35.9645	38.7721	36.4089	38.514	38.6143	38.9377
RID:2010090614	26	25.4896	35.1041	28.861	33.3687	40.0382	37.9797	35.8203	34.5755	33.978	42.8302
RID:2010090622	26	31.8898	36.1783	30.8858	26.4232	41.0253	39.8477	35.6431	36.811	39.4552	35.0392
RID:2010268068	26	34.6597	37.6495	37.4168	43.6037	38.3721	39.8654	38.8575	37.8077	41.448	37.1296
RID:2011021099	26	33.4681	35.7708	35.3874	38.9107	41.4106	39.9539	39.7633	34.0599	37.8684	42.0848
RID:2011021347	26	28.6128	37.274	31.518	39.3487	37.7369	39.8684	38.0118	39.1879	39.3166	39.8869
RID:2011021407	26	31.379	40.0085	34.9027	34.8958	38.9803	43.8849	40.2656	43.5065	40.0822	39.5054
RID:2011021924	26	37.4032	37.918	35.8697	34.8996	35.7427	42.4719	39.1372	39.3466	41.2576	42.3498
RID:2011022038	26	29.3351	32.2313	25.9742	29.546	36.48	39.111	35.5972	34.2589	35.9608	37.6619
RID:2011170149	26	25.6467	27.1075	22.3288	28.5707	27.6001	34.4975	32.01	28.1889	33.9885	30.1724
RID:2008130396	27	35.914	37.0959	37.6835	36.0209	38.8493	43.2722	37.4779	35.5388	37.4667	44.3193
RID:2008190625	27	30.4167	31.4556	27.4154	39.7452	33.1085	34.6756	34.1187	30.3597	36.7104	34.4044
RID:2008190631	27	35.8738	42.0391	38.5601	44.4557	39.6477	43.3867	40.6138	40.698	42.0071	41.9363
RID:2008190635	27	29.8581	34.7246	28.1945	39.4598	36.4563	39.2683	37.3088	35.1475	37.2686	35.1476
RID:2008191089	27	32.1953	33.3778	29.6772	29.2394	38.5849	39.8316	39.2194	31.8413	39.4227	38.3149
RID:2008191090	27	28.4537	34.0741	25.9613	31.7916	38.161	39.1992	35.7818	33.6353	35.6942	37.8159
RID:2008191969	27	35.4157	34.4672	31.0551	42.0017	36.3607	39.503	38.55	35.575	40.1975	42.4435
RID:2008210419	27	26.5874	33.0322	28.7811	35.0694	33.8993	39.8309	31.334	35.5818	36.5332	37.5241
RID:2008210449	27	22.4645	33.2156	30.341	34.1273	33.4658	37.3646	31.8359	33.3466	33.0018	35.1507
RID:2008250080	27	28.8749	33.0033	35.0737	32.828	36.6039	39.4198	34.9722	32.8831	34.7795	34.0017
RID:2008250081	27	27.4782	30.5979	31.4974	41.9817	36.9218	36.0882	37.239	31.2109	35.1618	35.9858
RID:2009210025	27	19.8211	32.4906	29.1054	33.3472	30.3706	37.6428	31.2872	32.1426	32.9255	33.6292
RID:2010090567	27	27.1207	34.4017	33.8435	27.6135	37.7817	38.7371	36.7906	34.4103	35.7794	37.6984
RID:2010090607	27	35.1939	40.0663	37.0539	44.0673	39.5903	45.7822	39.9216	41.4768	39.3826	43.3142
RID:2010090613	27	27.4786	32.6381	29.508	33.0675	31.0504	37.6385	34.9804	31.0656	33.8938	36.799
RID:2010090623	27	32.1449	38.0671	29.6405	41.3174	35.7144	41.8546	39.4905	37.6216	36.5925	35.3646
RID:2010090643	27	36.5641	35.2888	28.5748	38.9735	40.3315	40.9615	37.8771	36.9884	40.1257	41.3158
RID:2010090648	27	27.4377	33.4572	33.0668	37.192	40.0105	39.7585	37.6704	32.6813	37.8746	32.3297
RID:2010090882	27	30.8812	38.4778	35.1709	44.1895	40.1682	39.7826	37.3048	36.992	38.4952	34.4729
RID:2010267436	27	27.4237	32.5223	29.624	32.6284	36.2726	37.2914	34.9182	34.6442	37.2119	38.0399
RID:2011021203	27	35.2711	34.4914	30.4262	39.4005	36.0333	40.1185	39.2545	36.4163	39.4475	38.2457
RID:2011021334	27	34.0252	38.2879	32.4202	40.625	40.3543	42.4177	40.5711	40.7645	40.3124	39.8183
RID:2011021524	27	34.4149	37.5061	32.3655	35.8543	37.7886	38.0022	37.3289	32.0793	39.7413	35.5707
RID:2011021539	27	38.9839	42.7941	37.236	44.1238	39.8142	42.429	39.4447	41.1629	45.6452	44.1109
RID:2011021961	27	29.6056	37.9532	37.3554	35.8219	42.1115	40.1726	42.4421	37.5321	40.9535	43.8258
RID:2011022018	27	30.9641	37.0473	32.4232	41.3292	38.4624	40.0537	37.4974	37.1121	38.5503	34.9157
RID:2008130397	28	26.007	36.2781	34.5082	34.9479	44.8266	38.1397	39.2471	36.4813	38.8162	40.5207
RID:2008190670	28	31.3935	35.1883	26.6246	29.8685	35.1852	36.5987	33.8008	32.1254	38.9673	35.8823
RID:2008190674	28	33.4691	38.873	36.1449	40.7277	39.941	41.2223	43.0185	38.8046	40.8351	43.2755
RID:2008190680	28	28.8426	36.3938	29.0029	31.4683	37.233	37.13	32.7359	35.0809	39.2174	39.0599
RID:2008190682	28	27.7663	31.7084	34.0459	32.7032	34.5714	35.5592	36.3558	33.2283	35.734	33.8593
RID:2008190683	28	29.8006	32.2217	32.2067	36.722	37.9966	38.5	35.244	36.1395	38.5101	33.7879
RID:2008190684	28	31.8276	36.3067	29.0143	33.792	35.2111	38.935	33.3034	37.4659	36.3916	34.8191
RID:2008191105	28	26.3116	32.805	21.195	28.1131	32.9144	36.8065	34.4788	32.6291	34.3607	37.1425
RID:2008191106	28	38.1378	38.0518	40.7851	42.8157	39.2264	42.5298	39.3117	42.164	42.9308	40.0977
RID:2008191974	28	28.5111	33.4462	29.9338	32.3183	34.5466	40.361	37.9786	33.8657	37.8385	40.297
RID:2008210413	28	29.9978	34.3618	34.2366	42.0189	38.2598	42.6072	36.8222	35.7579	37.512	45.3411
RID:2008210448	28	32.2793	34.997	36.6898	41.585	38.426	40.0376	37.8326	33.8339	38.3413	39.7031
RID:2009210026	28	23.3753	30.8641	30.4816	32.5472	35.0681	37.6003	33.4655	32.6033	33.7553	37.615
RID:2010090608	28	38.6594	39.8056	36.7516	47.7033	40.1282	45.2597	41.5298	38.3679	43.0236	40.5804
RID:2010090914	28	28.2346	35.2722	33.7247	36.1427	37.5039	41.4171	36.7474	35.1318	37.8165	37.1719
RID:2010090960	28	33.0591	36.7536	29.1685	31.2836	38.2067	38.4795	39.1102	35.6284	38.0431	38.6261
RID:2010130384	28	36.622	40.5918	31.558	42.2745	35.9955	41.9206	36.9521	37.5472	41.3162	43.4367
RID:2010268063	28	30.9589	36.9709	30.3628	37.6369	35.3171	39.3325	38.0531	41.9178	37.6873	38.8411
RID:2011020007	28	36.9251	39.7209	36.3562	39.4795	39.9172	41.7679	39.6703	37.8874	42.2611	45.3256
RID:2011021140	28	36.4318	35.7195	26.309	38.5613	36.7905	35.8693	34.45	30.3267	38.2523	39.5545
RID:2011021219	28	35.4296	38.0591	32.1092	41.437	42.857	40.1279	41.6103	39.1382	40.0629	37.6559
RID:2011021268	28	29.5263	37.4085	32.3314	31.0424	39.0926	38.9317	34.3464	39.1957	38.9261	32.7797
RID:2011021348	28	32.2459	41.3642	39.9259	42.0601	39.2812	43.862	42.5189	43.3309	40.6073	36.9978
RID:2011021900	28	38.1779	40.8523	40.6843	45.4038	45.3417	43.9026	40.5886	40.2068	42.6377	39.8521
RID:2011021916	28	32.4811	36.5383	29.5547	35.3661	38.5716	40.3682	38.7936	37.0857	39.0102	40.5022
RID:2011021960	28	30.6978	40.005	34.8118	37.6855	38.1205	41.5666	36.1274	40.0348	38.3486	42.9583
RID:2011170073	28	31.5546	33.8574	30.2973	30.2148	37.9804	38.973	36.677	36.143	39.4532	36.2781
RID:2011170084	28	36.4542	39.885	36.7212	38.1814	46.5692	41.0893	42.2465	39.5717	42.0111	42.4373
RID:2011170110	28	37.8774	31.907	31.5778	38.2322	36.856	41.229	38.1502	33.855	41.2663	37.3426
RID:2011170138	28	28.0783	34.3916	27.4	31.5656	34.4127	40.0851	34.221	33.9115	36.7297	34.3022
RID:2008130403	29	27.8715	33.9399	32.8372	30.2924	35.3972	38.2494	38.8389	36.574	37.9953	36.5056
RID:2008130407	29	30.4762	33.4327	31.2986	35.7149	34.3189	39.4445	37.2436	31.941	36.3269	32.8163
RID:2008190698	29	52.4124	46.993	45.8213	48.3115	45.6504	47.2486	48.198	49.4459	50.3847	45.3165
RID:2008190700	29	30.2647	33.6561	33.0882	38.8012	35.5711	40.5328	33.9664	31.4476	38.691	34.5877
RID:2008190715	29	32.1487	38.3331	33.7498	41.3617	39.3572	39.0338	33.5749	40.0965	37.5097	35.2706
RID:2008191115	29	34.093	37.307	30.0648	31.9511	35.8481	38.6401	37.084	36.91	40.2576	34.42
RID:2008191979	29	31.9925	34.394	34.7716	33.0372	35.5259	38.3979	34.3721	33.9361	37.9854	36.7985
RID:2008191984	29	29.5762	35.7408	32.7128	37.8166	35.0695	41.045	38.4807	35.4814	40.0988	35.2573
RID:2008210447	29	34.7983	36.379	34.0913	40.8615	42.6553	43.1016	41.9385	37.9245	40.1346	40.3934
RID:2008210507	29	31.8745	33.908	27.6961	34.9356	34.4303	39.8369	34.9384	35.9574	38.6888	29.1896
RID:2008250096	29	31.2865	34.382	28.3691	34.9609	32.2032	39.388	37.0668	33.7494	35.5195	38.4276
RID:2010090590	29	35.2427	35.5955	32.7919	38.4859	37.3688	40.3319	39.0933	35.7124	42.642	36.9869
RID:2010090639	29	40.18	39.1144	36.1961	44.3889	37.8331	44.12	40.6179	37.349	42.1	38.8389
RID:2010120343	29	31.5061	37.0931	34.8869	42.9547	39.6316	41.2616	38.9173	35.6762	39.6755	37.0187
RID:2011020014	29	30.2007	37.3408	34.1654	29.8744	40.4312	41.8276	37.309	38.4034	40.6899	36.8977
RID:2011020091	29	30.9132	41.6784	37.4715	36.9558	38.6698	42.4906	44.4243	38.2221	40.9161	43.386
RID:2011021392	29	30.4323	38.4378	33.9568	43.1149	36.41	40.7377	41.6115	40.6455	44.1241	38.8561
RID:2011021792	29	34.3708	36.587	38.6235	42.5353	37.1064	41.8121	39.5217	34.8546	40.2866	38.7381
RID:2011021871	29	35.3162	39.8606	39.7104	43.6712	40.8178	43.9395	45.3983	40.7884	40.4768	38.7274
RID:2011021876	29	41.6553	36.2836	36.5453	40.9716	43.3315	46.1565	41.3882	36.7773	44.1159	42.5508
RID:2011021909	29	34.0005	36.7272	32.0377	40.3037	36.4609	42.4052	39.3691	34.5708	41.2191	40.545
RID:2011021955	29	32.4484	34.7747	35.056	37.2024	37.6271	41.106	39.1379	36.4207	38.7962	39.6505
RID:2011170170	29	31.4869	42.7634	38.5329	39.0892	40.9621	40.7395	40.5405	41.459	40.2248	39.4298
RID:2011170176	29	26.2688	31.0502	30.8431	36.0289	33.4642	40.4746	37.1868	32.5796	35.6201	34.4516
RID:2011210008	29	42.3712	37.2939	38.1308	40.9369	35.8044	41.745	41.575	41.3403	43.7787	42.5969
RID:2008130414	30	31.8966	32.4514	31.8526	38.3508	34.475	39.2315	34.3918	36.6789	35.2871	35.7502
RID:2008130417	30	31.6206	40.7522	36.106	37.6188	37.3489	42.859	40.3476	42.921	38.5018	38.7141
RID:2008190729	30	32.9693	36.0957	38.0563	42.2247	41.1532	42.2366	42.3307	34.4432	41.3614	39.17
RID:2008190737	30	30.7624	34.5952	30.9062	29.8599	37.9979	38.7653	34.5876	37.3153	37.0343	35.3687
RID:2008190746	30	34.6867	35.0754	34.9708	38.0394	40.9639	40.461	38.7774	37.5428	42.1888	39.2437
RID:2008190749	30	35.1249	38.0692	29.1865	35.7735	37.4241	40.382	38.3425	35.689	38.9986	37.384
RID:2008191118	30	33.1374	34.3002	29.5503	35.1691	33.5531	36.2634	34.8574	29.407	35.4415	33.5499
RID:2008191125	30	34.9948	38.1809	35.6661	40.7409	41.7295	42.3165	41.2316	36.7341	41.9481	42.9482
RID:2008191126	30	32.5348	34.6719	36.7708	35.2264	37.2361	41.4364	38.4747	34.7152	38.8781	38.9472
RID:2008191990	30	32.381	37.0083	34.3956	36.34	36.7601	41.6932	36.8412	37.3475	38.3543	39.3574
RID:2008191995	30	33.1974	39.735	37.3349	42.1155	41.8321	43.8251	41.2105	40.9027	39.933	37.5505
RID:2008191996	30	38.2703	38.7962	33.885	45.3223	40.7173	40.9948	38.3197	36.4454	43.3803	43.1704
RID:2008192001	30	43.8421	40.2066	37.2621	41.6068	43.6801	44.8593	43.845	42.0251	44.1511	42.2622
RID:2008210442	30	36.3215	39.1023	37.951	41.1945	38.6885	43.3241	42.3374	42.8939	41.2598	41.0119
RID:2008210464	30	29.7529	35.4296	30.6514	38.5956	36.3662	38.6381	37.0733	32.0352	39.2832	39.5815
RID:2008210468	30	29.2321	34.5682	27.2876	32.6931	38.0173	37.8534	36.7219	32.3176	38.4123	32.4703
RID:2009111588	30	27.985	35.3486	36.3651	40.3191	38.5096	41.7358	36.2486	36.0669	41.3163	36.5719
RID:20091218	30	35.7425	38.4054	40.9382	50.1558	45.3293	46.1299	43.3582	41.1403	46.7978	48.0091
RID:2009210178	30	39.2543	39.8482	37.2398	40.4227	41.4083	40.8599	45.7873	37.9337	44.7101	44.0447
RID:2010090646	30	30.3283	38.6375	33.9445	46.0551	41.1533	43.6424	40.1842	37.5085	41.5492	35.3576
RID:2010090894	30	35.1563	36.3183	34.3145	35.906	36.7054	41.5737	37.5752	35.8567	39.3566	42.2842
RID:2010090952	30	37.7311	43.1478	38.1195	43.0656	42.931	42.7046	42.1236	41.5816	42.5044	40.7243
RID:2010090958	30	29.9267	34.2659	31.0851	34.921	37.9428	41.0187	35.3458	34.7239	38.8143	41.8179
RID:2010090967	30	31.8046	37.038	32.1792	34.1487	35.5432	41.1262	36.9375	35.0397	38.4549	37.3372
RID:2010090971	30	36.2765	35.5437	35.6098	44.7053	35.0951	40.4424	40.0181	39.4519	40.4218	44.3708
RID:2010267730	30	32.8465	34.1526	41.0388	41.8203	37.3227	43.5466	41.0261	37.409	38.3577	42.9897
RID:2010267918	30	36.7274	39.6742	40.1573	43.995	44.0719	40.4034	35.8152	39.4291	43.4345	34.0114
RID:2011020020	30	30.9127	33.8901	27.0616	31.0788	31.3859	36.8786	34.0605	32.6317	36.5032	33.8756
RID:2011020085	30	33.7862	40.4662	35.3522	39.214	38.8621	41.7637	40.0851	37.494	40.5593	46.6482
RID:2011020099	30	33.6137	32.1438	29.3642	32.8407	39.7279	36.7341	32.6696	33.3876	37.392	33.4829
RID:2011020123	30	40.3091	43.8156	42.2834	50.0282	41.8063	45.3433	42.2837	45.8994	45.1934	43.0443
RID:2011021240	30	41.3283	43.0516	40.3589	45.7388	44.5472	41.6562	41.1515	43.5378	41.968	44.3701
RID:2011021409	30	39.0356	42.8261	38.3639	38.164	42.9811	42.9591	44.3768	41.3047	40.6261	41.0172
RID:2011021512	30	39.5616	42.3585	41.263	45.1432	44.9939	45.5484	44.5914	40.0257	44.5064	45.3233
RID:2011170020	30	32.7909	37.8364	29.5442	35.3302	36.0162	41.8008	36.7786	36.7973	39.2535	32.9081
RID:2011170022	30	33.3464	33.3123	34.663	36.9322	37.5821	39.0045	37.1841	33.6712	36.8704	38.6071
RID:2011170023	30	34.7644	34.7229	34.3983	38.1638	37.7081	39.9899	35.5203	35.4055	39.2824	39.8203
RID:2011170040	30	34.4288	38.0863	32.7981	43.2546	35.7599	42.4968	37.4367	40.3279	41.106	38.0128
RID:2011170059	30	44.2492	43.087	41.8726	48.1569	43.9055	45.2331	48.3122	46.5449	44.2995	45.2678
RID:2011170100	30	36.0053	38.1094	30.3414	38.78	35.7933	38.3562	33.6758	33.7322	38.3591	37.3754
RID:2011170108	30	29.9888	34.291	30.3871	35.2739	34.5109	38.8866	37.093	33.3617	38.0617	41.6054
RID:2011170125	30	32.5505	31.6745	28.8775	39.3787	37.8781	39.3306	34.2086	33.6403	37.2634	39.4785
RID:2011170139	30	32.6581	39.7356	30.8276	38.4934	37.4607	41.1316	39.89	36.669	38.8112	49.0272
RID:2011170178	30	41.1332	39.3594	32.8404	38.0161	42.7342	43.1142	39.3454	36.8932	40.092	38.2735
RID:2008130421	31	30.5266	35.5224	31.1945	38.3843	33.2811	41.6624	41.8444	35.6984	38.5481	39.7943
RID:2008140294	31	28.3292	31.8691	26.4146	32.7481	37.6581	36.5003	33.8839	32.6125	35.712	34.1031
RID:2008190757	31	33.5698	32.6557	35.8367	38.9852	36.7444	37.3229	38.301	33.8134	39.0684	37.0108
RID:2008190758	31	38.4183	39.5588	37.1737	39.9571	46.3148	41.0904	41.71	39.6293	41.9779	33.9815
RID:2008190759	31	26.4974	31.5949	31.2605	33.6358	36.4168	38.6295	34.0743	34.4777	37.6594	38.609
RID:2008190761	31	44.7257	45.0371	42.6195	39.7626	42.9601	44.451	48.093	45.9317	46.3736	39.4243
RID:2008190769	31	41.9296	41.4687	40.4607	44.752	40.1337	44.1801	40.4082	39.7875	42.6993	42.559
RID:2008190771	31	35.7759	39.6067	29.7079	38.9466	39.9928	40.0628	41.0165	35.6929	40.1062	37.26
RID:2008190780	31	27.8642	37.4572	31.1385	30.7469	38.0536	38.7842	36.9366	37.1746	36.6685	35.9522
RID:2008190782	31	32.0161	33.7461	34.8583	39.7095	35.5324	40.1178	34.8694	34.7156	39.1199	39.3145
RID:2008190783	31	34.0768	41.9697	29.3952	39.4465	37.5724	38.0028	39.0626	38.348	42.7732	39.8145
RID:2008190790	31	36.6477	34.7525	32.4302	38.5799	32.555	40.624	38.1004	34.0635	41.0317	36.0997
RID:2008190792	31	35.1762	41.8186	38.4918	42.0015	36.188	41.105	39.4066	41.0693	40.8866	46.7541
RID:2008190793	31	35.3891	36.0049	32.567	36.0128	38.8628	43.987	38.5002	34.4757	37.9121	38.9684
RID:2008190794	31	38.209	36.2784	36.8068	38.2158	38.325	40.5873	40.456	37.1352	40.2505	39.3883
RID:2008191128	31	41.0308	43.6183	40.543	42.3949	40.929	45.7637	40.4218	42.1506	46.0603	45.6366
RID:2008192010	31	32.7377	42.6412	33.918	40.5366	40.198	44.864	44.3401	40.9082	41.9975	42.3863
RID:2008210441	31	35.297	39.827	32.1203	41.1321	39.2112	40.2408	38.8476	36.804	42.7893	40.244
RID:2008250093	31	30.5504	32.0979	31.9092	31.3012	32.5641	42.1745	36.2126	31.937	38.0342	41.1812
RID:2008250098	31	30.6231	38.2307	31.0195	37.9541	35.8569	40.4924	35.6149	36.3791	38.3604	36.1558
RID:2008250100	31	34.9769	36.9952	35.965	42.5264	33.2869	43.1124	40.6835	34.8751	38.8727	39.1613
RID:2009110825	31	34.0934	35.6379	28.2688	38.9241	35.6449	37.4413	35.54	38.2614	39.092	37.7763
RID:2009110826	31	28.2095	36.0468	29.4641	36.713	37.6074	38.4705	35.1879	34.5356	36.4478	37.8577
RID:2009110827	31	37.6514	36.3812	33.5162	37.531	37.082	40.8139	36.9418	38.002	41.191	34.0215
RID:2009170443	31	38.1759	45.9868	42.2979	43.3276	41.4644	43.2889	45.2009	45.0838	41.8254	43.7603
RID:2009250162	31	37.0583	41.509	37.1545	40.6579	40.8457	41.9225	42.0559	41.1408	43.0865	41.0897
RID:2010090611	31	37.0759	39.2982	38.4668	37.0955	42.1128	43.8874	44.9581	39.2028	43.981	42.38
RID:2010090884	31	35.9525	34.0531	30.1064	38.0554	39.5878	39.2589	36.4234	34.1189	42.3608	41.2881
RID:2010090904	31	30.3682	34.2004	34.082	42.7603	35.4036	42.0856	38.99	34.9882	39.1854	41.8305
RID:2010090907	31	31.087	35.8446	30.394	37.2249	39.1705	37.9349	33.8563	32.5165	40.3546	36.1523
RID:2010090909	31	28.3744	43.3302	34.5746	40.738	43.5231	42.3012	41.342	41.1481	41.2609	42.1724
RID:2010090915	31	37.1699	45.4398	36.5232	44.3072	43.0956	47.2565	40.468	43.112	41.187	39.9586
RID:2010090917	31	33.0127	37.1623	33.4209	39.0843	36.439	39.3524	41.0416	34.2962	40.2173	43.1649
RID:2010090926	31	28.5132	31.6535	32.1096	30.1532	32.8013	38.6511	38.912	33.3019	35.5353	37.3587
RID:2010090965	31	36.2071	40.378	36.0056	33.4189	42.0103	42.4519	36.6488	40.6784	41.0322	39.8839
RID:2010268464	31	35.2747	36.7117	31.0913	39.5874	35.0954	41.2881	38.5185	37.7459	40.3628	43.188
RID:2010268640	31	23.9086	36.5566	27.5585	35.8123	38.1864	34.9794	36.6492	33.7133	36.3492	35.6885
RID:2011020089	31	41.1777	40.9296	39.5992	49.3839	44.2438	45.8283	45.3591	42.1503	47.64	42.8212
RID:2011021402	31	36.292	38.5186	35.442	41.24	40.4034	39.0896	42.4619	37.3786	41.111	43.42
RID:2011021737	31	30.4341	37.284	27.179	38.531	33.7232	39.0939	35.1438	36.7652	39.8489	34.6343
RID:2011021754	31	35.3831	43.9443	40.7497	42.0569	41.0316	42.723	42.4649	40.9824	43.4247	47.7473
RID:2011170036	31	35.9937	38.006	36.0417	35.5468	40.554	41.2401	40.263	40.0004	41.539	42.3111
RID:2011170072	31	34.2593	34.8366	36.5386	40.5885	37.3942	38.3641	39.8084	36.6272	39.6766	35.7087
RID:2011170082	31	34.3685	37.9869	33.7993	36.0176	37.7716	42.698	39.537	38.3644	39.3695	39.9719
RID:2011170128	31	31.1495	40.2064	36.8486	34.8048	37.6098	43.9297	40.7803	36.2414	40.1288	42.9789
RID:2008190805	32	35.8905	41.2232	34.2223	37.8123	42.0385	41.8292	38.7599	37.2176	42.3937	40.4078
RID:2008190808	32	36.02	39.684	37.0011	44.7001	37.8585	43.7567	39.1277	42.1649	43.6954	36.3982
RID:2008190813	32	35.6405	37.7069	36.5232	43.684	42.1107	40.7989	44.7379	37.6946	42.432	40.689
RID:2008190815	32	42.8187	43.123	39.493	39.9662	40.856	43.8128	43.5882	40.5439	43.4543	45.4275
RID:2008190817	32	29.0331	35.9866	32.8095	38.0062	36.8386	38.0133	36.6457	33.2896	37.9317	32.7673
RID:2008190820	32	29.6436	37.0468	28.0657	33.794	33.3055	37.7094	35.5584	30.4609	38.6509	42.3798
RID:2008190824	32	40.5911	43.2074	35.8488	38.8409	46.5924	44.2523	41.4947	44.6998	42.5669	43.844
RID:2008190825	32	29.0411	33.0922	32.0879	33.2934	37.1264	37.2952	35.3325	33.955	34.7279	34.3756
RID:2008190826	32	40.622	37.7984	41.9194	51.1012	42.6976	43.6296	42.1149	39.6355	43.2112	45.4806
RID:2008192015	32	38.0312	45.1285	40.4983	46.2815	37.71	46.0538	47.9442	43.4916	45.1783	43.8757
RID:2008192016	32	37.4956	39.3978	39.5008	44.2908	42.3054	43.7127	41.2028	39.6358	42.5037	42.8139
RID:2008210461	32	31.1519	39.2088	32.3064	33.0413	40.8294	38.2746	35.8629	36.6282	40.0596	39.9353
RID:2008210497	32	35.9125	41.9477	35.467	43.5012	37.0967	42.5915	38.7513	40.3027	42.2557	42.7119
RID:2008250095	32	36.8415	42.1553	37.73	47.0463	42.4669	43.6938	38.8407	42.1904	42.1685	39.4529
RID:2009110830	32	36.185	38.1059	37.9127	43.3569	40.5752	39.9324	37.6692	40.8607	39.3431	36.4482
RID:2009111602	32	36.1242	43.6922	40.1762	46.1478	39.7834	43.2908	44.2739	42.3127	42.3067	41.7869
RID:2009160160	32	30.0954	33.9491	29.992	34.4003	33.7933	38.624	35.8848	34.3404	37.7783	34.6267
RID:2010090644	32	36.6123	42.1761	36.4983	40.9973	40.1316	43.5354	43.8131	41.6832	41.4609	37.6215
RID:2010090651	32	37.4773	35.3065	31.1689	42.7441	37.2937	39.3355	41.4281	33.7829	39.8155	43.162
RID:2010090897	32	37.1797	41.9137	38.3832	41.0343	41.4062	45.5994	41.5332	44.2397	42.7507	48.802
RID:2010090968	32	28.1111	41.3881	33.7876	41.8276	38.8933	42.7141	39.7769	39.5646	37.7589	41.6711
RID:2010267840	32	36.0443	35.0658	37.8645	38.7786	40.9922	39.0138	39.0719	37.3794	42.0319	35.1778
RID:2011020118	32	30.3659	39.4028	29.1739	33.5044	38.2972	37.3286	37.7001	37.921	37.5737	42.5108
RID:2011021034	32	34.1918	39.3559	38.3249	28.1346	36.5752	41.2473	42.0137	36.8139	42.2279	39.8125
RID:2011021085	32	36.9376	43.0442	37.1654	41.7481	44.4353	42.7714	44.8383	39.3462	42.8803	46.7517
RID:2011021560	32	43.6697	43.5483	34.532	50.3114	45.8041	44.6279	46.3995	42.6527	45.0119	39.8371
RID:2011021708	32	43.2511	42.3225	35.0763	46.1033	39.6413	43.3061	43.8261	40.0038	43.207	43.7453
RID:2011170037	32	40.5189	41.1064	41.4953	41.0293	39.7159	44.7433	44.892	44.6665	43.6237	41.4744
RID:2011170086	32	37.3539	40.1981	36.8405	34.2836	40.9437	41.6027	42.1044	40.2843	43.2825	42.0852
RID:2011170127	32	35.1805	35.4075	35.4402	38.0781	38.179	40.4626	37.2981	34.3984	41.6599	35.6969
RID:2011170132	32	30.2967	37.4079	27.7058	34.2867	36.6633	38.6586	37.7714	36.6885	36.3712	41.6963
RID:2008130457	33	36.5457	39.4371	36.5084	39.9026	43.1659	42.4906	38.7556	34.8217	44.4986	40.1613
RID:2008130470	33	37.1491	39.5055	35.6577	47.4802	42.8429	42.2187	37.6384	37.4065	43.2614	39.331
RID:2008190832	33	38.8943	38.7583	33.5484	44.6231	42.2568	43.8726	41.1814	40.302	45.0294	40.8733
RID:2008190841	33	48.8406	43.9759	40.0307	50.1936	40.3712	43.4094	49.1935	40.6716	48.4995	45.5689
RID:2008190844	33	33.0132	36.5332	31.2549	34.6314	43.6483	40.4112	36.6147	35.2009	39.8365	37.4952
RID:2008190845	33	51.0675	42.3516	42.0996	49.6504	47.5184	42.1234	43.2886	44.491	47.2919	43.6041
RID:2008190853	33	34.5174	40.3691	29.0443	36.1918	32.6964	40.1278	39.0946	36.2535	38.9125	39.5686
RID:2008192030	33	35.2652	36.2166	32.3831	46.8189	41.8188	44.6905	39.3104	40.0108	39.8097	47.1399
RID:2008192038	33	28.8744	34.2233	30.4506	39.2219	36.1786	40.3797	34.3875	37.0851	37.479	36.4962
RID:2008210460	33	32.4519	35.1776	34.5475	40.3013	33.9843	37.4089	37.9061	32.5734	36.7891	37.2161
RID:2009110832	33	30.48	38.298	41.4155	39.4124	36.4848	39.7585	37.666	38.2436	38.804	36.8766
RID:2009110836	33	39.5289	44.0346	41.7737	50.8188	40.2875	44.3068	44.4777	44.7027	42.1457	45.5988
RID:2009110838	33	33.527	34.4054	30.218	43.2832	36.6744	40.3329	36.8175	34.4646	35.7227	36.6873
RID:2009110839	33	34.3429	29.3447	28.7453	33.6169	35.2297	37.5451	40.9389	28.3735	42.8068	34.3098
RID:2009111394	33	29.955	35.1843	34.6967	36.3171	36.3367	40.3577	36.7657	38.8682	35.8539	32.9179
RID:20091201	33	36.4778	39.8783	40.0163	42.3337	39.8118	44.4356	44.7627	40.8534	42.8507	39.7625
RID:2009250171	33	37.6967	38.1356	38.0338	40.6433	40.2447	40.943	37.7256	36.5034	40.4416	35.6144
RID:2010090950	33	30.09	35.811	36.084	36.6135	38.3586	39.9111	39.237	32.1592	40.1258	41.3903
RID:2010090981	33	36.0847	40.5181	32.0362	41.494	34.6533	41.9682	45.2187	38.7324	43.4797	42.0301
RID:2010268503	33	33.4318	36.197	34.5032	39.9651	40.7939	45.0762	41.7964	41.8088	41.5076	40.6009
RID:2010268549	33	34.0927	34.4404	29.5684	34.6276	36.3259	40.2241	41.0695	33.0554	41.6004	45.9774
RID:2011021753	33	40.8563	42.7706	40.0152	38.7677	44.6477	44.9101	46.3053	44.6606	44.4901	47.3213
RID:2011170039	33	35.1357	39.599	31.9204	38.0618	46.0672	40.082	37.8988	36.1713	38.7523	36.0429
RID:2011170049	33	40.6482	44.7888	42.9119	46.5618	46.2779	43.9336	44.8342	44.3508	45.3386	45.7555
RID:2011170067	33	39.5811	46.3292	37.2653	41.1562	40.6574	44.7104	41.8414	45.0043	42.9348	43.7369
RID:2008130472	34	38.8338	39.3535	35.8387	37.2131	39.3498	43.4759	42.1439	40.5079	44.4416	43.7396
RID:2008190864	34	45.095	38.9163	42.441	51.3647	47.1909	45.5666	45.7263	42.4251	47.1277	43.2313
RID:2008190867	34	36.498	38.6015	38.6357	42.9375	42.3208	37.9654	40.8368	36.7451	39.2153	39.3515
RID:2008190870	34	37.9149	40.0875	30.9219	36.512	39.7627	39.3355	37.0134	39.0629	39.3611	37.5855
RID:2008192049	34	31.3472	40.0583	38.0556	43.8543	43.1173	43.0554	39.7301	40.6842	39.8683	45.7635
RID:2008192053	34	35.1735	39.8895	39.2305	42.9024	42.1935	44.3816	41.9735	40.1697	40.3817	44.0156
RID:2008192054	34	42.4013	41.0015	38.9248	50.3614	44.2548	44.1532	42.1368	41.6377	45.4047	48.3763
RID:2009110840	34	33.7974	42.5528	37.3371	40.8427	42.1434	42.9874	41.645	42.5209	42.3871	39.7378
RID:2009110843	34	38.9172	40.9613	39.0742	38.2042	38.2282	43.5124	41.843	41.4443	44.7118	45.3346
RID:2009110844	34	30.5218	34.9875	32.3526	34.4141	42.5202	38.6709	39.2946	35.5078	41.6008	37.4215
RID:2009110845	34	29.7988	35.865	34.2428	39.9631	36.4545	40.6678	39.7536	36.3248	38.4731	41.793
RID:2009110846	34	38.7602	37.7709	41.6865	43.7798	37.8747	43.4027	41.687	38.8499	41.7978	41.8711
RID:2009110850	34	38.5963	39.7672	43.9249	46.7055	42.2202	44.6521	41.8493	41.5137	42.8578	39.2067
RID:2009240422	34	33.6852	42.5895	37.2969	36.9673	43.806	44.1612	44.9731	46.0984	41.6355	42.3057
RID:2010090629	34	43.242	35.9628	37.158	48.5754	42.2542	41.8073	42.5284	39.6644	45.4213	36.5649
RID:2010090883	34	31.3166	41.7667	38.1256	43.0146	41.0224	42.0569	42.3047	43.1758	39.0815	44.1886
RID:2010090901	34	35.1734	41.8461	38.2014	41.4703	45.838	45.1689	39.8561	43.9461	43.3799	43.7984
RID:2010090923	34	37.0628	42.9017	34.6031	43.4862	40.6942	43.8697	39.1491	42.9537	40.3945	47.0933
RID:2010090979	34	36.7271	32.6097	36.9433	41.9189	39.9585	40.4114	39.6104	34.364	41.3096	38.3565
RID:2010090984	34	30.2866	36.7016	33.0771	34.998	38.5354	40.8983	36.9564	38.2986	38.396	37.6711
RID:2010268302	34	48.7602	42.4403	41.6046	47.0556	44.1895	46.4085	42.4342	42.9712	45.9771	49.1393
RID:2011021697	34	40.9789	47.1351	39.7251	46.6495	51.5786	47.1233	47.9101	48.8573	46.4024	47.3182
RID:2011170014	34	42.525	37.2135	41.3616	46.5464	41.5835	42.6863	40.4302	39.5467	42.2258	41.0034
RID:2011170041	34	43.6331	41.8071	38.3697	45.8291	39.4716	40.651	44.3186	40.0041	43.5347	44.531
RID:2011170076	34	33.9008	38.3582	31.6808	41.3737	39.7119	41.3826	43.7524	37.4976	40.8801	43.9416
RID:2011170136	34	31.003	38.3087	36.0076	36.5761	37.6046	42.8039	38.149	39.7477	41.7877	38.7056
RID:2011170140	34	38.0082	42.0848	35.213	34.6404	45.1044	41.0255	39.9175	38.0617	43.3113	43.1073
RID:2008140350	35	39.686	39.9385	37.1766	33.0827	38.9468	41.5107	39.8412	42.3109	44.5937	33.4861
RID:2008140351	35	37.0609	36.008	35.6402	36.6628	41.1605	40.7761	39.1875	37.0044	40.8466	42.2388
RID:2008140354	35	33.5773	40.4429	39.4396	48.4025	39.723	41.8075	41.7489	41.2681	40.0173	39.5645
RID:2008190877	35	30.95	35.8941	32.707	45.9062	41.632	37.4951	36.7447	36.0708	39.6993	37.783
RID:2008190885	35	42.0613	40.6498	39.9299	44.9175	43.7873	42.7163	43.6192	42.7937	44.4644	36.0841
RID:2008192058	35	29.4909	35.0762	32.7166	39.4644	38.8149	41.7346	40.001	36.3375	38.1383	35.1127
RID:2008192060	35	41.4547	39.9333	29.0501	41.9731	36.3142	42.9212	40.9462	40.5198	41.9293	45.7657
RID:2009110852	35	37.6561	42.9857	37.6197	44.5135	39.0018	41.6367	40.6545	40.8327	41.824	45.5439
RID:2009110853	35	33.1194	38.4238	35.507	42.8709	35.4236	44.5943	39.2445	45.4904	39.1699	39.2697
RID:2009110854	35	30.181	34.9156	33.0477	40.6187	37.864	40.9332	39.6496	35.6791	37.7562	42.8994
RID:2009110855	35	38.0836	40.0692	41.7856	51.4198	41.5171	41.3061	42.0587	38.4298	45.6945	38.7447
RID:2009110856	35	41.6084	40.9379	36.7653	39.56	42.2364	43.7102	42.971	42.9122	42.9427	43.9732
RID:2009110857	35	30.4069	32.1632	31.5659	33.1262	31.4223	35.3192	37.1511	28.7382	33.8477	38.1649
RID:2009111396	35	36.0077	40.196	31.98	41.1233	39.647	42.857	40.482	35.5051	40.9014	39.6114
RID:2009111608	35	33.1722	35.8023	34.0036	47.5597	35.9365	39.5119	41.8395	35.6742	41.1219	40.1743
RID:20091202	35	36.2745	41.6661	30.6346	43.9454	37.1394	41.4136	36.3956	39.315	39.9009	40.1089
RID:2009250157	35	41.722	40.556	43.2264	44.2011	41.4513	44.4659	41.8606	40.7256	45.9517	40.0454
RID:2010090582	35	39.8474	41.1779	36.5361	46.0057	40.8763	44.836	38.9265	42.5537	41.3046	35.6368
RID:2010090592	35	35.693	40.8258	38.8324	42.2073	40.1344	42.8724	40.5709	42.756	43.6099	38.2909
RID:2010090598	35	37.8916	37.1417	38.6915	42.196	39.0699	40.0064	41.9279	34.2321	40.7594	42.3373
RID:2010090916	35	38.6075	44.5275	45.1812	48.9698	43.1235	46.0579	42.7134	45.1538	42.0968	45.6215
RID:2010090938	35	38.3667	39.8036	35.0357	44.8109	39.2718	43.9798	40.6742	40.332	45.3272	40.5773
RID:2010090986	35	33.906	44.0551	38.5755	40.947	42.2134	42.9936	44.3967	39.8264	42.1438	43.8714
RID:2010268604	35	36.9457	39.8243	35.6175	43.7376	36.9627	43.1367	42.4225	41.7382	41.1259	42.803
RID:2011020997	35	40.9547	41.6946	37.779	43.3634	38.7767	38.7237	38.109	39.0036	44.2025	43.4164
RID:2011021651	35	37.4716	38.8125	41.3052	38.2492	42.9502	44.278	44.9971	37.4716	43.6367	45.4176
RID:2011170068	35	38.7518	42.7586	35.1807	44.7184	42.0743	42.2602	38.2846	40.0334	40.4244	40.8222
RID:2011170171	35	34.0215	42.3862	33.3586	40.0983	38.372	44.1126	40.6319	41.455	40.8258	41.8121
RID:2008190904	36	49.5724	50.9883	47.0974	54.1512	49.878	49.7333	43.5802	48.045	48.931	46.5589
RID:2008190908	36	43.6012	41.3195	47.5126	54.0617	44.5809	43.1265	45.5799	43.0175	45.0333	42.4411
RID:2008190914	36	35.8196	40.8426	37.4385	44.8052	44.3052	41.5459	40.6933	40.6274	43.2387	35.898
RID:2008190919	36	39.3119	41.9795	43.7722	47.1722	43.0856	42.4078	39.9356	42.434	40.1018	43.3677
RID:2008210491	36	42.4791	43.4083	41.2303	45.3143	42.5553	45.3543	47.4982	42.5408	46.1625	46.7448
RID:2009110861	36	40.6243	41.6646	32.9711	38.7638	41.9987	41.08	39.2444	39.979	44.5804	43.5585
RID:2009110864	36	29.9328	33.9062	32.2597	33.3762	35.3025	39.4886	36.3276	35.5577	37.4739	32.8523
RID:2009110867	36	35.7414	39.6278	36.9294	46.9726	37.0551	42.7475	40.3301	41.6304	41.5746	39.2535
RID:2009110868	36	30.0984	35.1117	28.9269	33.6052	36.8285	36.7017	34.779	32.1204	40.9415	37.6823
RID:2009110870	36	30.9028	33.4207	30.9545	39.981	41.9833	39.428	37.314	36.3417	37.377	37.7045
RID:2009110871	36	42.2481	38.3386	34.8445	38.8325	41.6047	39.8274	40.892	38.243	42.3069	43.1317
RID:2009110873	36	32.9392	36.1154	36.7987	35.8999	36.4507	38.6711	39.491	34.011	38.5966	38.0864
RID:2009240294	36	35.7177	38.2476	35.2134	41.9041	40.0926	39.419	38.7296	37.32	41.191	41.628
RID:2009250159	36	37.2128	41.7412	36.469	43.696	38.6654	37.9323	40.0733	38.5244	43.8062	42.7307
RID:2009250161	36	34.419	36.7003	36.0348	48.0122	38.007	42.2571	40.0974	38.6978	36.6675	36.8505
RID:2010090568	36	42.1188	40.2777	41.5778	41.4948	41.5323	41.9079	41.0768	38.7095	42.5752	39.5818
RID:2010090936	36	33.3944	40.1648	36.9677	38.6101	42.4627	43.778	40.4336	39.8677	42.8747	44.9188
RID:2010090974	36	39.9142	44.1355	41.6343	48.5263	44.7559	45.7327	46.4557	42.6998	46.1456	43.6485
RID:2010268196	36	39.657	38.2808	43.559	47.2529	39.8878	47.4982	43.6661	40.7966	42.867	43.8976
RID:2011020875	36	43.1502	35.8329	35.9356	32.438	43.6247	39.2304	42.1689	36.375	43.287	42.528
RID:2011170113	36	43.9467	40.6122	36.7064	42.1882	43.646	43.5104	46.1044	41.1309	46.1628	47.7857
RID:2011170147	36	38.1613	46.1566	37.945	39.7902	43.453	45.8707	44.0599	43.0775	43.308	51.0439
RID:2008130545	37	45.6229	43.7511	41.1649	49.7193	43.0669	49.2248	45.5182	43.2225	46.1536	45.9391
RID:2008130558	37	43.6799	44.1479	41.9113	51.3493	44.5738	49.4708	43.2493	43.4905	46.7725	42.817
RID:2008190931	37	38.5356	43.1903	36.9653	39.0865	42.1063	41.2429	41.1222	42.3828	44.0131	43.2328
RID:2008190935	37	35.2936	41.4262	36.2391	40.5089	42.4903	41.0095	39.9248	41.2151	44.4023	36.5942
RID:2008190936	37	39.0595	46.7766	39.5111	48.6837	41.6364	47.2952	42.8741	45.7448	43.3415	48.0226
RID:2008190943	37	39.6198	40.4279	31.743	45.1866	39.1064	44.7028	40.5043	43.4583	40.0251	40.2251
RID:2008190944	37	43.984	44.4862	40.3723	56.314	45.1908	42.794	42.9644	45.8897	44.3479	42.8373
RID:2008191134	37	37.223	38.653	36.0172	39.8128	36.195	42.9808	43.0902	39.5442	41.0265	42.4001
RID:2008192080	37	42.4489	44.8147	38.516	38.5328	41.7556	42.9137	44.4583	42.8709	47.551	45.2068
RID:2008192081	37	40.9756	37.6085	37.5123	42.58	42.7412	42.8606	39.9255	37.425	42.6903	44.186
RID:2008192082	37	40.0429	43.3594	39.0495	48.4691	44.4514	49.4886	43.0703	41.9561	45.6599	46.6433
RID:2008192084	37	38.1747	45.0395	35.071	42.5688	42.3077	46.3004	47.9847	42.0442	43.9292	45.4446
RID:2008192085	37	46.04	50.9983	44.7171	52.5177	49.157	49.833	47.08	49.4676	49.6805	50.3458
RID:2008192087	37	39.2753	43.8734	34.9403	45.8131	42.7536	46.6812	40.9892	40.5395	44.0387	45.1824
RID:2008192088	37	42.3061	45.2865	36.6692	46.995	44.7401	44.1269	41.2235	40.459	44.9022	46.4141
RID:2008192091	37	41.9328	43.6434	38.9043	47.5957	42.9728	46.135	44.0971	45.148	45.3701	45.811
RID:2009070132	37	34.1178	39.1744	37.7046	41.699	39.9275	41.8661	40.0446	37.8366	42.2507	41.7712
RID:2009110881	37	42.3365	45.1438	47.3253	50.8478	45.3005	47.4607	46.4358	46.1306	45.0114	43.8436
RID:2009110882	37	32.2988	36.4545	30.1607	32.0095	35.3784	35.187	38.7691	35.1021	38.7636	40.487
RID:2009110884	37	36.0625	36.7863	32.2902	36.323	38.2074	39.5247	37.4217	38.0003	38.9843	38.4988
RID:2009110885	37	34.4873	40.9031	38.8552	36.7259	44.3291	42.9002	39.2551	39.1881	43.3515	43.1436
RID:2009110886	37	29.0133	35.8093	35.6394	36.4141	33.5537	39.0362	33.9362	33.9109	40.0658	38.0297
RID:2009110887	37	39.3839	43.8784	42.1452	47.6603	43.483	45.8302	42.2335	41.4991	43.588	48.4069
RID:2009110892	37	43.0973	40.661	37.2099	44.9021	46.3693	42.011	42.2816	41.0579	45.6753	41.5772
RID:2009110896	37	34.3034	40.1286	36.8228	39.9089	40.4726	40.661	39.8941	39.8605	41.0649	38.0901
RID:2009111402	37	40.4381	40.738	36.2017	44.8641	36.723	45.4894	46.1455	44.9623	43.1993	42.089
RID:2009111404	37	37.1071	42.3417	39.368	41.0866	41.2174	44.4679	42.7967	42.5532	42.4368	39.91
RID:2009111405	37	34.3258	39.9657	35.7315	30.8189	36.5835	43.2887	39.4313	37.5517	39.3007	40.074
RID:2009111407	37	37.1299	39.4474	35.069	39.0166	36.7162	42.7736	42.8208	39.7382	42.2267	40.8055
RID:2009240290	37	35.7911	42.0818	36.3061	46.4074	37.1631	42.2316	35.9785	40.6999	40.9166	41.7214
RID:2010090571	37	34.15	37.6767	30.3619	36.477	35.2355	40.0945	36.0556	36.1652	40.9329	41.6513
RID:2010090576	37	37.4496	43.7334	37.5314	38.6076	38.7486	42.527	42.8268	41.994	43.1217	46.4119
RID:2010090597	37	39.6934	37.8461	38.9714	34.3532	39.3861	40.695	39.2281	35.7935	43.1685	39.3801
RID:2010090889	37	34.6724	40.8833	39.0774	50.3235	38.4616	42.0078	39.3666	40.0805	42.1778	37.8021
RID:2010090946	37	36.4876	44.0693	35.8882	43.622	41.4525	42.627	43.6487	39.7138	41.7703	45.9847
RID:2011020315	37	43.1607	43.9196	46.3623	53.5339	39.9004	46.9239	44.3619	44.6083	46.7199	48.2061
RID:2011021609	37	40.2636	42.742	38.2408	42.7571	42.5484	42.1129	42.28	41.2508	42.2685	46.4444
RID:2011170070	37	37.9058	39.9553	34.5407	37.5814	41.6195	40.9937	40.6868	39.2692	42.8938	40.1389
RID:2011170077	37	34.8043	44.1842	39.3052	41.802	41.1988	44.3369	44.2291	42.0591	41.0144	45.2245
RID:2011170085	37	40.5426	39.2362	37.8424	45.7064	42.8435	43.54	41.0389	37.0185	43.0385	41.623
RID:2011170153	37	37.3358	38.2931	32.6663	37.428	39.2807	43.7098	38.867	37.0628	40.0267	36.6592
RID:2008130564	38	47.3132	41.9297	49.1233	49.1853	42.9207	48.8053	47.1827	46.9291	46.741	47.928
RID:2008130567	38	44.0814	44.0944	37.8245	43.8716	45.2247	44.3414	42.7994	44.1656	47.0166	45.169
RID:2008130574	38	42.2445	42.5896	47.7747	50.8568	45.3274	48.6012	43.8196	45.7153	46.3035	42.5624
RID:2008130575	38	32.825	31.4117	32.4483	39.7033	38.517	39.9645	38.9946	30.4756	40.7686	36.3888
RID:2008140412	38	43.0062	45.1947	35.6408	52.7125	42.9495	42.2284	44.0126	42.5557	46.3183	43.9829
RID:2008140418	38	38.9878	41.5483	39.0663	44.2034	40.4684	46.4889	41.9044	40.7978	44.0952	38.9774
RID:2008190961	38	39.9019	40.2976	37.5629	40.0322	38.939	41.1007	42.8407	40.5868	44.6777	43.0398
RID:2008190963	38	40.3068	39.3093	35.7869	36.6589	40.3027	37.3746	42.2945	39.3308	40.5329	39.5419
RID:2008190964	38	39.0277	41.7308	34.6514	42.753	40.4905	43.265	41.0446	36.5418	41.6931	41.1158
RID:2008192092	38	38.5708	41.156	35.9147	43.3892	41.3552	45.6567	42.4911	41.3262	46.0404	43.1911
RID:2008192093	38	38.2522	37.0176	36.1275	38.8885	38.9851	42.3752	44.516	36.6884	41.3443	41.46
RID:2008192102	38	35.122	36.8791	38.1938	35.8205	38.4811	42.6648	41.8612	36.3602	40.4813	39.1528
RID:2009110877	38	37.3403	36.6189	38.2609	46.0832	36.7555	38.8142	41.1154	37.584	38.0798	35.5907
RID:2009110893	38	34.54	40.0548	37.5655	37.1685	34.9955	41.0017	39.692	36.2432	40.7745	42.4042
RID:2009110897	38	43.6291	42.4482	37.5617	45.8291	40.6155	45.3677	41.8641	43.6855	40.9356	37.0939
RID:2009110898	38	41.6422	40.8384	41.2685	46.3371	41.2868	41.5157	44.108	40.1508	43.7487	43.3164
RID:2009110902	38	40.0775	38.5357	37.9132	41.5694	40.0823	40.4516	42.8548	37.171	42.4353	39.4726
RID:2009110906	38	38.5328	40.491	43.0901	46.4287	43.5448	46.5241	42.8408	42.8749	44.3634	42.2029
RID:2009110907	38	36.8314	43.4743	47.3919	48.715	49.8918	44.4611	40.6443	37.3572	46.57	44.5256
RID:2009110910	38	36.3025	38.7752	34.5031	41.7978	39.8672	42.2332	39.0638	41.4113	41.5079	36.884
RID:2009110911	38	37.8332	42.2922	31.2492	34.9515	40.0982	38.0946	41.9644	39.6516	41.6568	36.3845
RID:2009110912	38	36.2698	39.4139	39.1494	38.7437	44.5231	42.3745	40.3151	40.2956	41.5358	45.9421
RID:2009110918	38	39.4	38.3744	38.7743	40.1739	39.2456	42.523	43.8246	34.4503	45.4177	43.5626
RID:2009110920	38	33.206	38.9358	35.9569	35.5677	32.9081	37.9388	37.5587	36.4185	39.1032	36.8966
RID:2009110921	38	35.4946	39.1489	37.3791	43.821	46.1349	41.7558	38.0309	40.4039	42.1965	43.396
RID:2009110922	38	37.8599	36.3256	39.676	43.273	38.7742	44.2316	41.332	34.9916	44.6324	45.3482
RID:2009110923	38	38.951	37.7418	36.3383	38.7759	38.2757	38.0129	43.1861	39.4389	41.6725	44.6198
RID:2009110924	38	32.3006	36.9835	33.562	37.829	41.835	40.073	40.7572	37.5392	40.4663	39.5211
RID:2009110925	38	34.2982	42.7908	38.7886	45.6767	40.5493	46.6518	42.8429	41.6489	40.7964	41.849
RID:2009110934	38	40.1965	40.4068	43.3316	46.0629	46.4125	44.7913	44.4537	41.2159	46.1912	47.3394
RID:2009110939	38	43.7593	40.6656	33.6399	31.3442	39.0884	38.9989	42.2276	37.2504	41.2645	42.5362
RID:2009111413	38	49.5169	41.1216	42.3412	52.4374	43.3213	50.4685	50.2516	42.7256	48.5123	46.5743
RID:2009140052	38	34.4202	41.2418	39.9899	41.759	43.4557	42.6215	39.8934	41.4361	41.5777	43.4094
RID:2009180411	38	34.019	40.1603	36.3491	39.3286	38.5859	41.2358	39.62	40.8565	39.7532	45.5455
RID:2009240376	38	35.7349	39.6431	35.7428	45.4927	39.9311	43.5171	41.3328	42.859	40.7116	38.4789
RID:2009250165	38	44.8695	40.8602	37.5634	44.2725	41.4485	39.4836	41.49	36.1646	42.9135	43.6122
RID:2009270003	38	38.8372	37.9106	31.2607	37.8525	37.305	40.4888	38.6332	35.3697	41.6405	42.8376
RID:2009300007	38	34.1193	38.4594	35.8614	40.9962	37.5576	40.7147	42.9303	41.3923	42.1239	38.2569
RID:2010090583	38	43.7197	46.5112	43.8075	39.6672	46.1808	45.2622	43.7762	44.7398	44.9302	49.4698
RID:2010090908	38	41.6346	38.8799	37.7313	40.0151	47.044	45.4359	45.3318	43.1845	43.5652	41.6684
RID:2010090935	38	37.0115	39.3821	32.8691	42.0179	44.0563	43.054	44.025	41.2339	42.5846	42.7318
RID:2010090947	38	43.641	40.2574	32.1833	39.3264	38.5576	40.8811	43.2397	38.5309	45.5265	47.3801
RID:2010090983	38	38.9805	41.8347	37.3753	41.1019	44.0799	44.3891	42.6887	40.9119	42.6313	41.8174
RID:2010090996	38	40.6442	39.3062	39.134	47.4483	45.3069	46.2502	42.5229	42.3836	43.5476	42.9949
RID:2010090999	38	28.7432	42.3561	35.1018	39.7169	42.3194	42.0274	40.0264	40.3909	44.0199	44.6796
RID:2010150154	38	42.0417	43.9158	51.0086	48.4471	49.4046	45.8534	43.7423	44.5494	46.0814	38.2057
RID:2010268010	38	32.4138	37.1319	43.3559	50.9145	37.6787	41.3196	41.2212	37.5564	41.3094	39.5529
RID:2010268088	38	43.5478	38.573	39.1081	48.1502	45.4013	41.4985	40.1879	39.3801	44.9636	41.498
RID:2010268188	38	45.6026	41.2703	44.2587	49.9347	40.7381	46.1104	43.9222	39.3234	45.7004	46.0897
RID:2010310815	38	48.7774	46.2912	50.5654	45.9337	49.8515	46.7749	44.8249	46.4957	47.0113	46.3154
RID:2011170046	38	43.5174	40.6844	42.7403	49.9852	44.1162	43.3878	47.9183	40.0904	45.4147	48.4146
RID:2011170057	38	43.6472	41.0016	39.3124	46.0433	45.9455	43.2524	42.182	45.2024	43.87	45.4334
RID:2011170097	38	42.7304	42.9898	40.9517	54.585	46.4067	43.1629	43.905	43.978	46.7554	42.5291
RID:2011170123	38	41.9278	39.3702	38.9649	44.1543	38.9386	43.0378	44.5005	36.132	42.3022	40.7438
RID:2011170154	38	42.0195	45.0248	38.5318	39.9535	41.3338	45.1545	43.4411	44.6024	44.684	43.1899
RID:2008130591	39	36.0898	39.5031	35.5434	39.5687	44.8764	41.5324	41.9108	36.5746	43.0765	46.3393
RID:2008190973	39	40.5303	41.7896	38.751	49.6326	46.723	44.9825	44.5827	42.0437	45.2193	43.4541
RID:2008192107	39	37.3423	40.1549	35.5478	38.7891	41.6272	43.5501	42.4954	41.207	42.4641	40.1661
RID:2008192115	39	41.237	44.2631	40.2396	48.2736	44.7454	45.3599	47.3498	42.1993	45.7056	46.7853
RID:2008192116	39	38.6833	42.2802	38.6206	45.82	40.2289	45.5602	44.3531	42.1008	42.4588	47.8025
RID:2008210429	39	40.5954	45.5676	40.8775	42.178	36.8356	45.687	41.783	45.6506	44.8893	47.6777
RID:2009110901	39	34.1743	35.8957	38.3005	37.8764	38.8629	38.8971	39.3927	34.7307	37.9707	41.4203
RID:2009110948	39	37.5442	39.1429	36.4913	44.424	41.6176	39.4489	41.1123	38.4552	43.6487	39.3618
RID:2009110950	39	39.2444	38.0317	32.6843	44.3383	38.0711	43.2164	42.3935	37.0481	40.4214	40.7695
RID:2009110951	39	36.6529	42.2463	39.1862	47.7048	44.4507	44.8308	44.4271	43.658	41.635	44.289
RID:2009110952	39	37.8088	38.2315	32.816	29.9668	41.8133	41.9591	38.8825	36.8727	42.2256	39.3063
RID:2009110954	39	38.6756	38.3521	36.3756	45.2255	41.7446	41.0168	39.8612	39.7435	39.6936	39.3277
RID:2009110955	39	35.6527	39.4999	31.7781	35.8848	37.63	38.8699	40.0523	37.0861	40.5039	40.0292
RID:2009110956	39	34.1647	38.2042	36.8884	35.3824	37.7871	37.4936	40.3852	34.7775	41.6216	40.9345
RID:2009110958	39	42.3627	42.3118	37.3448	44.2383	39.7578	45.4149	44.7563	42.7521	47.1722	45.486
RID:2009110962	39	40.2682	39.4639	42.0458	45.6327	44.4118	41.7321	41.6382	36.8925	43.7125	42.6234
RID:2009110963	39	39.7648	44.7482	35.2691	40.462	40.7286	40.5395	43.8673	42.2946	44.7385	42.9897
RID:2009110964	39	36.907	40.5148	35.3206	38.4793	39.817	41.4311	41.8249	38.7392	43.4752	38.3438
RID:2009110967	39	40.3139	40.4883	39.4304	36.9146	38.7608	41.4847	43.2203	40.2779	43.206	39.7724
RID:2009110969	39	39.8954	44.8114	40.8732	45.9771	48.7588	42.1083	42.0731	45.6948	42.6029	43.7769
RID:2009111415	39	38.7966	43.2302	42.9772	46.4736	41.9956	44.3885	45.734	43.3516	44.9518	43.359
RID:2009111417	39	41.6155	43.0607	33.3298	43.1677	36.3763	43.0094	39.9438	40.6379	44.0455	45.2272
RID:2009111418	39	36.3583	35.1911	36.1904	36.9452	38.3574	43.8084	40.9602	33.6287	41.042	41.3477
RID:2009111420	39	38.0605	41.5749	36.0261	41.707	37.2734	44.3235	40.9252	40.7902	39.8085	45.1146
RID:2009160024	39	43.103	45.7618	42.1604	52.5306	46.0956	46.535	45.1838	44.621	46.1177	45.678
RID:2009180412	39	37.6019	38.8742	32.1347	43.0388	39.0774	39.8812	37.5375	36.0326	40.7392	39.9515
RID:2009180421	39	38.0127	38.7294	34.719	36.0098	40.9042	40.7252	39.3013	37.2072	41.1412	42.5539
RID:2009220060	39	34.7462	39.2506	34.8458	41.0856	40.2098	41.4953	38.2979	37.1268	38.8015	44.3707
RID:2009250009	39	35.2431	42.2668	35.3399	42.9587	38.9756	41.0593	41.8967	38.739	40.9498	40.6788
RID:2009250102	39	37.324	35.2925	35.0624	44.6753	40.3456	41.7977	39.4065	37.3937	42.0246	33.1096
RID:2009250147	39	37.6421	34.8993	37.6999	43.8507	45.6464	41.9657	42.5011	37.0176	42.1918	36.2882
RID:2009250174	39	32.4528	35.5945	27.6678	32.7016	34.9354	39.8936	34.7362	37.2299	37.2419	38.8935
RID:2010090579	39	42.3062	43.8415	34.2756	41.0717	39.4095	38.0692	42.9385	41.3042	43.3675	40.0275
RID:2010090588	39	46.8605	43.3044	41.9615	40.6897	46.058	41.9209	40.9291	42.6368	44.7977	42.8015
RID:2010090933	39	42.396	40.4561	39.527	43.3017	43.9405	43.3172	45.4105	38.0423	44.6302	46.3213
RID:2010130381	39	45.5046	40.5074	48.1654	43.3735	43.5985	41.885	44.8331	39.0097	47.1028	42.4361
RID:2010140427	39	36.9172	42.3021	35.4212	35.0481	40.5359	41.2429	43.381	39.3685	40.4788	41.1199
RID:2010140472	39	42.1111	41.8053	39.6345	45.5377	40.3108	43.4564	45.6807	38.4858	45.3425	48.1587
RID:2010267393	39	48.0306	46.1897	42.0744	48.9384	38.8004	44.6876	46.0043	43.0881	46.1188	47.7715
RID:2010268384	39	40.128	35.7934	34.7118	47.8928	40.2679	44.4895	41.9983	40.5572	42.1872	42.2988
RID:2010268487	39	47.0048	42.9717	38.8034	44.2453	42.5022	42.2602	40.1418	44.2031	46.3133	41.7422
RID:2011020093	39	46.935	43.0665	45.6152	47.4124	41.5894	44.187	44.5443	41.1018	43.197	50.4167
RID:2011021007	39	37.5075	43.2452	40.5034	42.7053	40.5052	44.9104	41.8109	42.2015	42.4755	42.0099
RID:2011021660	39	44.1665	45.1482	46.2196	47.4052	44.1031	46.409	44.8871	42.7131	44.8693	44.9624
RID:2011170018	39	45.2729	46.2399	42.9897	45.9655	41.9832	43.3204	46.3093	44.155	48.198	45.2572
RID:2011170066	39	41.1628	44.9675	36.3228	49.8249	45.0456	41.9066	43.5638	41.2032	44.6962	47.2337
RID:2011170091	39	45.9384	45.9667	41.6336	47.6001	43.6813	44.5834	46.6869	43.2041	46.6824	48.9824
RID:2011170169	39	44.1498	43.165	36.0038	44.324	42.5129	42.7241	44.8484	42.0636	47.3396	45.4887
RID:ZKY1038	39	41.7964	39.2538	38.7721	44.0849	43.0955	42.6417	39.6442	38.064	43.4268	45.1469
RID:2008192119	40	40.5911	42.5059	37.5555	44.2481	44.4274	44.3418	44.0645	40.9665	45.6591	46.5758
RID:2008192125	40	46.8387	45.7066	39.9255	44.5853	45.8358	46.0851	45.5376	50.9284	45.4009	42.5973
RID:2008210423	40	42.4544	41.78	36.524	48.0738	40.2434	40.1026	42.5363	39.3431	43.3339	44.8568
RID:2008210424	40	42.3569	43.6542	31.759	44.654	39.5723	39.6396	39.0436	38.2043	40.9733	44.3261
RID:2009110974	40	44.2851	42.9874	36.9506	39.8074	42.7435	45.5336	43.9098	39.8526	47.2436	47.6173
RID:2009110977	40	43.4953	39.962	39.4202	38.4848	44.8916	44.1649	43.3126	37.9713	43.3681	40.6105
RID:2009110982	40	41.6161	40.5448	37.5602	43.1513	37.9615	42.7716	43.5299	36.6269	43.463	43.3495
RID:2009110983	40	35.5392	38.5826	38.2004	38.8687	38.9152	41.6732	40.1039	40.0398	41.1849	42.6063
RID:2009110984	40	40.7359	40.4101	37.3039	51.2177	40.1473	42.6876	42.2014	39.3897	43.0078	43.2313
RID:2009110986	40	37.9674	41.3739	42.9485	45.5624	43.8586	45.2085	41.7634	41.8268	45.1576	40.7755
RID:2009110990	40	43.3942	44.0283	41.6008	41.783	44.0056	43.5535	43.4198	44.1599	46.0387	42.2295
RID:2009110993	40	35.0008	35.6369	31.8112	27.3425	39.2812	39.8438	36.1943	36.2568	40.1785	37.1634
RID:2009110994	40	41.1862	43.8101	41.3625	43.8331	48.6507	42.5379	42.7536	44.5674	44.4578	40.2735
RID:2009111002	40	34.1299	42.1748	37.7771	43.4498	45.8521	42.798	41.5382	41.4865	41.5394	45.0547
RID:2009111006	40	38.324	45.0607	40.9877	45.6718	39.9962	41.7012	41.0053	40.8846	43.6804	42.007
RID:2009111426	40	33.174	37.2068	30.0937	36.4882	38.5221	42.3702	39.876	37.7711	39.9325	41.2899
RID:2009111428	40	32.5762	38.9172	38.2976	42.4468	41.7504	46.362	41.3065	38.817	41.1605	41.8867
RID:2009111430	40	48.2448	46.4279	42.3742	49.1086	46.7741	45.4515	50.0993	46.8735	49.6774	50.3833
RID:2009111434	40	36.6126	40.0498	39.6758	42.7844	40.9941	43.6623	45.409	40.8607	42.1431	40.9897
RID:2009111436	40	31.4862	40.2291	41.026	42.917	36.1867	47.0444	42.3653	42.8404	40.0498	40.1134
RID:2009180401	40	32.7093	42.0533	27.0929	34.6257	30.2684	38.4382	40.125	37.9944	40.215	37.6469
RID:2009240292	40	33.2624	43.6241	37.9101	48.8689	42.635	42.0457	43.1903	41.3493	42.5254	42.8886
RID:2009240344	40	40.0245	38.8916	32.8933	36.0662	39.963	44.7235	39.8804	39.6137	40.3434	38.1642
RID:2009250169	40	36.8912	41.075	35.0462	38.2991	41.248	38.5126	39.3952	37.4258	43.2827	42.109
RID:2009250175	40	45.9283	41.5801	41.2024	43.5798	41.7789	45.4623	47.5798	44.1512	46.4569	40.6122
RID:2010090670	40	41.5219	44.6442	44.861	48.6745	40.7516	45.4375	44.6622	45.4152	43.841	44.704
RID:2010090722	40	43.6035	43.0714	38.1948	43.3328	45.6777	48.0986	46.5194	41.1659	46.6618	46.0978
RID:2010090730	40	41.8886	41.3661	39.9769	43.3517	44.6856	42.5197	43.3267	38.2671	43.4955	44.1701
RID:2010090788	40	38.6933	41.7242	39.7379	38.5384	38.7023	45.0935	44.7333	45.2515	41.6953	42.9496
RID:2010090789	40	43.3945	45.292	42.7596	37.675	45.8996	43.4084	46.4729	45.2656	45.9675	46.2715
RID:2010090855	40	39.3543	38.7699	35.1973	46.3299	36.151	44.5166	43.6354	37.7159	42.5444	43.3961
RID:2010090862	40	42.4802	44.0115	40.5353	43.2072	43.2926	46.2494	41.7	44.9408	42.333	44.3321
RID:2010090864	40	42.6625	47.063	39.3432	46.2053	44.2299	45.7514	44.7202	48.6977	44.472	48.7001
RID:2010090868	40	50.0557	44.3845	39.4756	47.354	42.9241	46.807	45.1055	46.2672	47.2553	47.2792
RID:2010266743	40	36.4736	42.0127	38.158	40.3401	42.6361	41.6438	40.8261	39.9403	42.2556	42.8167
RID:2010268184	40	35.3842	38.313	35.329	35.6681	39.4731	43.0635	39.2061	36.702	41.498	42.7352
RID:2011170019	40	44.6998	44.4175	45.4537	55.1214	45.471	46.8024	46.2821	42.3674	46.6893	43.7843
RID:2011170047	40	41.5804	44.4058	39.9666	48.2817	39.974	42.5863	42.5996	46.1973	44.5865	37.3801
RID:2011170121	40	46.4566	49.4582	44.225	50.4634	43.8011	47.6257	49.1206	46.4875	48.886	45.6544
RID:ZKY1059	40	33.3913	34.6267	31.8234	43.4907	30.178	43.051	35.8968	34.2787	40.6275	41.4642
RID:2008191000	41	38.4429	40.6505	35.5797	38.3181	40.1532	41.8141	37.7506	41.5006	39.968	44.705
RID:2008191011	41	50.2596	50.246	48.5602	56.2377	50.1589	48.1588	53.6795	50.4773	50.4377	49.0619
RID:2008192131	41	49.5609	44.9136	42.3018	48.8392	44.2913	45.1724	43.282	46.2342	49.622	44.5294
RID:2008192132	41	51.2695	51.9398	49.064	52.9206	51.1002	52.5693	49.3027	50.8646	50.6753	51.1893
RID:2008192134	41	37.9293	46.1337	40.1005	38.9636	45.5843	46.9087	43.2551	44.7511	43.3671	50.6102
RID:2008192135	41	43.104	46.8246	37.6326	43.6752	45.3157	44.8204	41.6584	42.9382	48.2769	46.0984
RID:2009110975	41	39.8744	41.9168	40.1556	40.0639	39.4912	43.1585	38.925	41.2981	41.3028	39.9197
RID:2009111011	41	45.2424	48.1317	45.4062	54.054	46.4111	48.5813	48.328	49.0778	44.7512	47.0081
RID:2009111012	41	36.6157	41.9701	40.4572	39.8488	41.6258	42.5253	41.0981	41.4561	43.7329	42.4894
RID:2009111019	41	39.3729	42.3638	36.7843	40.6286	39.6948	41.6301	40.73	39.6867	44.592	40.1851
RID:2009111022	41	44.2405	45.4545	37.6991	46.691	40.9958	46.3943	44.4309	46.2901	45.007	43.8385
RID:2009111024	41	39.1796	40.7331	35.8807	43.5956	42.5125	43.4363	42.9808	41.6393	41.2527	42.299
RID:2009111026	41	41.6387	41.3344	44.5749	41.7287	39.9676	44.6739	51.2532	42.2689	44.4366	46.0462
RID:2009111028	41	44.6235	40.0225	37.646	46.5876	43.4362	42.0489	39.092	39.6967	44.6696	40.928
RID:2009111029	41	40.8239	38.231	36.1387	42.4925	31.7166	38.895	39.0556	33.1717	40.5247	39.7044
RID:2009111030	41	32.6088	40.1205	35.8303	40.396	38.7783	41.075	40.5244	38.3802	39.6868	43.2709
RID:2009111031	41	45.0037	42.2524	40.4415	49.356	46.4817	43.501	42.8779	41.4407	44.8902	43.8952
RID:2009111038	41	44.0454	39.4973	39.7893	44.89	41.1581	43.1889	45.0891	42.6856	45.3663	40.2424
RID:2009111041	41	42.2404	42.2999	33.2767	42.2787	38.7863	39.8126	39.4432	42.2127	41.218	41.2375
RID:2009111043	41	49.3171	45.88	41.7324	41.6507	44.5976	46.4905	45.3446	46.7676	47.0182	45.7059
RID:2009111047	41	39.5348	38.5496	35.6855	41.8367	34.8937	40.9465	39.9824	38.3919	40.4626	38.8426
RID:2009111049	41	37.4116	37.6688	38.1732	40.8199	43.1842	39.0048	42.4109	35.6293	40.8548	39.6239
RID:2009111052	41	35.0128	36.367	36.2325	46.1953	39.738	39.7199	39.9665	34.0823	38.4989	36.7631
RID:2009111053	41	43.84	44.4226	42.3515	46.0572	51.3071	46.9256	44.1915	44.3165	45.7748	46.6382
RID:2009111054	41	40.1936	45.9389	41.7273	48.3048	41.8491	43.3927	43.5134	43.7257	47.0605	49.4437
RID:2009111055	41	39.4123	41.4459	37.5481	45.7418	44.6658	43.9393	43.4602	45.4987	43.6984	44.206
RID:2009111059	41	39.8154	39.9294	32.538	42.63	41.7453	40.9963	40.1854	38.8468	41.5035	41.2606
RID:2009111060	41	35.2792	34.9583	38.7235	47.9497	38.2798	41.1683	39.5276	37.7813	40.6751	37.6965
RID:2009111439	41	48.5371	43.9209	42.272	44.7535	44.0451	47.4654	45.3599	43.5054	45.929	47.8895
RID:2009111440	41	41.8814	45.2302	43.3472	44.7741	42.6882	45.8169	45.754	47.7931	48.6495	43.0553
RID:2009111442	41	36.5943	42.4667	32.6476	32.2128	45.308	43.9442	42.5204	42.1758	42.6225	38.5993
RID:2009111443	41	38.7433	41.8261	42.3486	47.3641	46.1456	46.0081	44.8349	39.5969	44.4176	47.5658
RID:2009111445	41	42.3161	40.1469	46.4082	44.8268	52.1021	47.2626	45.4834	41.0293	46.5513	49.149
RID:2009160027	41	44.0938	47.1831	48.2693	50.4646	43.1699	47.2586	47.1001	47.3215	48.5478	51.1808
RID:2009180419	41	38.4069	45.4428	38.1098	42.2477	40.3023	44.8232	41.6498	44.3582	46.1936	44.5169
RID:2009240383	41	38.2152	41.1958	39.9177	43.0673	40.2821	44.9835	45.1774	40.2116	40.9086	40.2533
RID:2009250173	41	46.9329	43.281	47.557	48.0186	47.0237	46.0079	45.159	45.7612	49.7738	46.6654
RID:2010090697	41	34.1054	33.7543	36.0131	54.5142	36.5413	39.4412	42.226	34.7031	41.1331	45.1776
RID:2010090828	41	39.4627	43.3924	40.5388	43.8946	48.349	45.7721	42.3422	43.7551	46.0297	46.6295
RID:2010090848	41	44.1812	43.167	40.8456	51.5188	39.1234	45.7444	46.0884	41.7464	45.3064	45.2714
RID:2011170135	41	39.5695	50.3514	43.1528	53.7734	49.1232	49.1686	46.9625	49.9188	47.3423	53.4603
RID:2008130307	42	40.2159	47.5517	47.3969	55.845	47.1356	48.2835	48.8175	49.6685	47.0051	47.0583
RID:2008130309	42	44.5708	44.1295	42.2107	42.4554	44.0096	46.8236	46.0718	44.5755	48.5313	42.2016
RID:2009111062	42	47.807	41.4593	43.9061	49.3373	47.4407	44.5845	48.9407	41.4085	47.5273	48.0484
RID:2009111064	42	41.4174	41.7888	40.8895	42.6416	41.6892	42.188	40.7114	42.8952	45.8104	44.6494
RID:2009111067	42	49.7044	46.4549	44.5045	50.5558	47.8577	47.6942	45.7896	49.7251	46.9761	48.1427
RID:2009111068	42	39.8457	45.2863	30.7645	40.6324	41.7187	43.3532	39.5907	41.748	42.2824	41.542
RID:2009111069	42	44.3571	41.9248	45.8291	42.0539	44.331	45.1741	44.6849	43.784	44.3041	43.2948
RID:2009111070	42	35.3905	39.1858	35.2396	39.7688	41.9363	44.4589	40.1975	38.8701	41.9125	43.1481
RID:2009111071	42	42.4795	40.6251	36.2656	43.5623	37.0477	40.8067	39.9664	40.9855	41.6649	39.775
RID:2009111072	42	32.9667	40.9589	35.4363	40.449	41.9407	41.619	42.8485	40.0092	40.1492	39.2958
RID:2009111073	42	47.7065	37.0508	39.6978	45.6684	41.4959	42.9889	41.3166	35.1442	46.5685	40.8018
RID:2009111074	42	46.593	47.6297	44.6492	49.5952	42.9551	43.0218	43.977	46.8661	46.4685	48.8853
RID:2009111076	42	31.804	41.9387	38.3165	41.0356	40.884	40.3198	40.3945	42.9123	42.0397	43.684
RID:2009111078	42	43.0238	45.7148	40.8383	40.5298	47.1151	44.3396	45.3835	46.1146	45.7133	42.5843
RID:2009111079	42	42.2585	44.1796	40.4434	49.7127	48.0929	44.1355	40.5021	40.4835	44.1192	50.3337
RID:2009111081	42	35.8865	35.5244	32.5643	37.4491	39.2016	38.0835	35.3091	37.2402	39.4661	40.8197
RID:2009111085	42	44.8689	43.0873	38.4081	41.0186	43.1593	42.3829	45.5817	41.4432	44.4596	43.2999
RID:2009111087	42	37.7671	37.6989	34.7153	38.7238	44.1046	40.8388	38.1654	36.7354	40.0685	39.3066
RID:2009111088	42	34.7186	41.1592	35.0297	41.3396	37.5311	41.3759	42.255	39.3524	42.8723	43.747
RID:2009111090	42	44.9188	44.5301	44.6544	50.1992	49.4656	44.2964	45.3313	43.8889	46.3171	46.1186
RID:2009111091	42	43.4222	47.6301	43.295	51.1821	46.6459	43.7581	41.9639	44.9672	45.8502	50.4987
RID:2009111092	42	40.9129	45.0387	41.3502	47.2046	42.6779	45.1463	44.5971	45.5357	44.0626	44.3622
RID:2009111096	42	44.8768	42.5689	47.1899	50.3921	41.298	44.3352	46.3847	42.3153	44.8745	42.9017
RID:2009111097	42	39.3553	42.5086	33.6143	43.1562	38.2993	41.8718	37.0817	42.4553	41.8353	37.8326
RID:2009111098	42	38.2723	40.1939	34.5878	39.2173	41.6255	41.2823	40.2833	39.917	44.6583	40.9407
RID:2009111099	42	38.7151	46.8314	38.4425	44.138	45.1737	45.1105	45.5591	45.8715	45.3311	49.6679
RID:2009111100	42	33.7449	45.0047	40.2261	46.6755	39.5443	43.5711	42.3671	44.3813	38.9211	36.3027
RID:2009111101	42	37.3767	42.8904	36.7901	47.8677	47.1474	44.1249	42.8931	45.8695	41.0285	41.6958
RID:2009111450	42	47.541	49.1681	47.2	52.5308	47.9555	46.7624	51.4764	48.1496	49.2572	46.5901
RID:2009111451	42	41.354	46.4135	39.2571	47.5511	40.0849	44.7366	45.1341	47.1938	47.1213	46.5514
RID:2009111453	42	34.2142	39.7992	34.4273	39.5566	43.5333	43.2427	39.8731	39.463	42.7172	46.7239
RID:2009111454	42	46.0434	48.5191	37.9237	50.7085	45.0886	49.0518	46.6499	45.4441	49.3617	48.4318
RID:2009111456	42	43.6252	45.7354	41.7169	42.2105	47.1978	48.4143	48.385	46.7941	48.4205	48.0944
RID:2009160028	42	45.1829	47.6908	40.5076	44.8795	46.9283	45.4524	50.4863	46.7517	47.297	45.634
RID:2009180416	42	44.5563	44.2667	39.743	41.9976	41.7241	48.4773	46.6367	41.833	47.0911	47.626
RID:2009180418	42	39.1683	37.0987	30.6464	43.6516	41.3765	40.3785	42.3596	38.4648	40.447	37.8338
RID:2009240291	42	37.7599	36.5947	40.4159	40.5136	36.7678	41.4596	43.5918	36.9257	42.0662	40.8225
RID:2009250007	42	37.6546	38.8603	36.2601	42.0244	39.3134	42.0283	40.2553	39.1892	42.084	38.9912
RID:2009250172	42	32.2324	35.8538	36.0652	41.5242	40.9586	41.932	41.0437	36.837	39.6385	42.9473
RID:2009250186	42	45.5478	42.737	46.6519	53.8524	47.9965	47.8007	45.4229	44.1585	48.0257	48.4574
RID:2010090714	42	40.7508	44.0024	29.6869	43.1457	43.4658	37.4274	39.3146	37.7354	41.3313	43.447
RID:2010090725	42	43.9065	40.2777	34.2067	44.5239	42.2031	42.7486	43.9686	42.5135	46.3555	46.4685
RID:2010090810	42	37.6059	40.9127	35.7977	41.0573	48.5217	44.1752	42.114	41.0513	44.4242	45.8426
RID:2010268627	42	42.9094	46.8428	45.0214	45.6823	45.3801	46.9446	48.7563	44.5452	47.2804	44.7707
RID:2010310832	42	49.3431	47.1458	43.8729	49.583	46.3443	47.289	48.6022	45.8055	47.543	46.1358
RID:2008140499	43	50.4124	45.1245	43.5023	47.3592	51.6809	48.0198	45.8018	43.8081	49.4532	46.515
RID:2008191029	43	43.6138	43.5854	43.151	53.0538	50.1567	44.3963	47.3767	41.7779	46.3647	46.9848
RID:2008192144	43	50.2955	45.1544	42.0048	54.5022	48.2901	48.947	48.2703	43.3651	48.6794	45.5993
RID:2008192146	43	40.5737	38.4325	41.4442	41.6101	38.8985	43.7486	45.1237	38.4292	43.1771	47.0624
RID:2009111105	43	45.8239	44.2564	43.647	54.5585	45.24	45.2166	46.7631	44.9296	48.1113	46.5866
RID:2009111106	43	42.3618	42.7553	34.3313	48.3108	42.5418	42.8425	44.7944	38.6868	43.0225	42.7818
RID:2009111112	43	37.7272	39.3275	38.398	46.051	37.6295	43.673	46.1628	39.3268	43.7991	44.417
RID:2009111116	43	42.2558	44.8267	43.3712	42.2184	44.9031	44.7923	45.8712	41.6656	45.5099	47.0991
RID:2009111118	43	44.2361	41.1954	40.9288	42.9571	48.722	45.0596	43.1642	41.6826	42.9699	47.0817
RID:2009111121	43	39.7665	38.4891	35.6088	39.4982	39.4992	38.6378	45.141	36.5597	43.2703	42.4942
RID:2009111122	43	42.242	40.2991	36.1257	45.1744	40.5089	45.4338	44.2138	44.3341	45.21	46.5081
RID:2009111127	43	37.5065	39.6318	34.2748	40.4983	41.0478	41.2368	39.149	41.7793	42.6043	38.4337
RID:2009111128	43	43.3483	40.8859	39.2994	49.8993	47.2516	44.0865	42.4887	41.8928	47.6392	42.7597
RID:2009111129	43	37.4327	43.0766	29.8049	37.8731	40.1666	39.5274	39.7335	38.1626	41.2914	47.1171
RID:2009111132	43	46.2213	42.6141	37.4961	46.4204	43.5123	43.775	46.0474	42.9374	47.2835	47.4471
RID:2009111137	43	43.5472	42.0277	43.3247	39.2013	47.3824	46.5463	45.4662	46.2717	46.9781	45.8678
RID:2009111141	43	48.9179	46.1558	48.7079	48.5255	51.7586	47.2883	46.4991	46.785	48.4526	46.8617
RID:2009111142	43	41.759	46.3065	37.4553	49.0578	45.1547	43.5432	45.786	43.4404	45.8459	49.8475
RID:2009111148	43	40.5224	44.6083	37.7402	42.8628	42.185	40.4247	44.4017	40.558	47.0954	46.5222
RID:2009111457	43	49.4128	40.5309	36.467	45.3027	39.9117	40.8424	44.5178	40.9081	47.9456	39.5028
RID:2009111458	43	42.9519	44.5456	39.4129	41.4447	41.9185	44.5889	44.831	42.5998	46.08	42.6548
RID:2009111459	43	44.5874	39.2663	39.8151	44.2215	38.6923	41.3833	41.1012	40.7777	43.7755	47.661
RID:2009111464	43	37.7653	42.5929	37.8517	47.2756	40.4532	42.0093	47.9461	41.1964	45.7169	44.2544
RID:2009111465	43	40.6524	41.4646	37.7149	40.6292	44.409	43.9916	40.8215	39.2909	42.8395	42.5742
RID:2009111467	43	38.4721	39.1199	44.1399	43.7274	38.2916	45.0966	44.284	40.2605	43.3541	44.8986
RID:2009111468	43	36.4592	36.8003	35.5804	46.5667	42.2566	44.9292	40.3148	38.2897	42.5721	40.773
RID:2009111470	43	33.8238	39.7461	33.4259	36.5429	40.2038	43.3953	41.1516	37.9697	42.9048	45.2901
RID:2009111520	43	41.7341	44.2118	39.1513	41.0092	46.4784	41.481	42.9042	41.6287	41.8129	42.0041
RID:2009111537	43	41.6824	40.9583	36.0213	39.3957	41.0466	41.1555	42.6971	40.1682	44.3387	47.8161
RID:2009210173	43	49.8895	48.0203	41.277	39.4901	43.3051	42.9871	45.1714	48.1641	46.0342	45.3253
RID:2009240361	43	41.1606	46.1043	37.8919	47.6234	42.425	47.7402	44.0498	45.3959	44.3212	45.1983
RID:2009240457	43	48.1641	47.4167	41.3629	51.363	46.0501	51.2775	49.3675	48.4028	48.3183	45.8518
RID:2010090523	43	47.8578	43.0402	39.8047	49.1331	43.4902	41.2891	42.3315	39.6044	45.5339	42.7967
RID:2010268231	43	46.8623	44.0922	46.6668	55.766	46.6562	47.1935	46.3768	42.6159	48.9554	48.4778
RID:2011170088	43	40.4091	41.0579	38.1382	45.1741	40.4941	43.0371	43.2697	41.0039	42.6566	45.2747
RID:2011200001	43	46.7962	48.4064	46.1063	55.4261	48.6949	46.8531	50.0953	47.4917	50.0037	47.3551
RID:ZKY1048	43	35.8083	37.355	32.6506	44.3868	44.5398	41.3116	41.4014	35.8854	42.3101	40.5422
RID:2008130322	44	43.443	41.2428	33.7086	43.0737	43.1112	45.6247	45.6796	40.3846	43.9048	45.163
RID:2008192149	44	50.1884	49.4345	48.1052	60.1424	45.6379	53.3075	54.4196	51.7297	51.5869	49.4934
RID:2008192151	44	46.0978	46.2628	43.463	42.563	46.402	44.6689	46.842	45.8313	46.0762	49.3561
RID:2009111150	44	43.2197	46.7894	45.7804	52.5059	44.7131	47.0423	46.5012	47.7571	47.2423	45.0114
RID:2009111151	44	43.9991	40.6945	39.204	46.7751	41.408	44.5948	41.4045	41.4378	44.244	46.2729
RID:2009111152	44	45.0831	44.6462	38.5144	41.8898	38.7935	44.0658	43.8272	43.9094	47.3148	43.0935
RID:2009111162	44	45.8574	44.1187	45.2884	45.4224	45.7488	46.9224	48.0089	46.4179	47.2525	41.4219
RID:2009111163	44	45.0929	48.4491	45.9964	45.2001	46.5017	44.9797	45.0115	49.5962	47.0045	43.654
RID:2009111165	44	41.5953	45.8535	42.683	48.5232	42.5243	46.7873	46.3114	45.8938	45.2714	46.4772
RID:2009111168	44	33.2192	40.9222	38.5932	37.7028	35.5298	40.6038	41.9162	41.3076	39.0845	41.6236
RID:2009111174	44	38.585	37.8493	33.322	42.5976	38.9917	42.0449	37.0013	37.9401	43.3343	39.2244
RID:2009111175	44	40.577	42.1918	43.034	44.813	44.4108	43.0225	47.2402	42.6193	45.2932	45.1662
RID:2009111179	44	35.4197	40.6991	38.5417	43.7484	41.2992	41.4045	42.5625	40.6766	44.6484	41.0419
RID:2009111180	44	40.3585	39.4613	31.9964	38.1542	38.491	40.0779	37.9327	34.9073	37.4088	38.4663
RID:2009111182	44	39.5097	38.9964	37.6691	42.1187	46.8305	41.8864	42.5238	39.1089	43.291	41.9039
RID:2009111188	44	39.4661	48.1656	40.7781	45.8975	44.4744	45.6407	44.3433	48.0594	45.6211	40.5757
RID:2009111189	44	42.3223	45.339	42.2672	43.086	44.2108	45.0368	39.5018	44.6221	46.2885	40.4971
RID:2009111190	44	39.8839	45.1377	41.3126	41.117	41.4734	44.1822	39.2059	41.6767	44.7403	42.1784
RID:2009111471	44	45.6175	46.1704	38.4544	43.8659	45.4279	44.9435	45.0178	39.7287	48.539	46.4909
RID:2009111477	44	47.6883	45.8492	48.3534	55.6349	43.8125	49.2493	49.2171	46.3023	50.1904	51.0753
RID:2009111478	44	40.2691	45.3824	44.6699	41.064	44.714	44.5677	44.8388	43.1236	45.6201	46.622
RID:2009250152	44	46.9552	46.817	43.3432	49.1318	40.9825	43.3311	46.522	40.4561	46.8703	43.6522
RID:2009250164	44	42.675	43.0283	44.8048	51.0717	43.5115	46.2577	45.8478	45.6899	44.6179	49.0953
RID:2009290013	44	36.6707	40.0454	36.8059	42.6919	39.8707	43.6281	43.6133	44.0762	44.8519	45.6385
RID:2010090488	44	44.4104	43.4409	41.642	49.6434	42.52	45.0971	45.5738	46.1206	47.612	46.3128
RID:2010090512	44	41.5631	45.2494	40.7385	37.4174	41.2628	43.3547	42.5202	43.7881	43.2334	44.1629
RID:2010090527	44	45.1857	48.1705	43.3146	50.9108	54.2083	45.4749	43.5603	45.2346	47.0386	46.0097
RID:2010090616	44	47.1405	45.6368	42.1113	45.373	45.5122	47.9783	47.8457	44.7013	47.0584	47.0445
RID:2010090716	44	40.1877	45.8045	39.193	45.8633	42.9043	46.7219	43.479	45.9333	41.9841	46.4005
RID:2010090723	44	41.8814	48.5858	42.4344	47.1259	48.0259	47.4066	46.4106	47.1454	44.9151	49.8673
RID:2010090727	44	38.1773	41.7483	36.1046	40.3541	37.5545	42.8179	43.8003	43.1652	39.7637	43.7557
RID:2010090732	44	42.7835	47.2652	46.0297	51.4727	48.9089	44.9922	45.2463	50.8779	45.3192	48.3863
RID:2010090777	44	34.8175	42.4894	32.9518	36.2618	38.8196	38.098	39.361	37.0458	42.6739	44.2136
RID:2010090811	44	40.5922	43.4027	37.5498	40.643	44.8181	44.1268	43.2122	43.1435	43.5606	42.4838
RID:2010130378	44	44.904	46.2016	43.0309	49.2965	49.2785	48.1628	46.9542	47.1401	48.3778	46.3587
RID:2010130383	44	47.9217	46.4658	40.6337	51.947	48.5159	44.268	46.8522	46.3488	48.4156	47.7104
RID:ZKY1018	44	34.6931	40.966	32.7078	41.9814	43.6527	39.5033	42.2705	42.7748	43.1141	37.9707
RID:2008190399	45	45.1983	44.7296	40.2809	51.6975	42.7867	44.8641	42.8858	43.0385	46.8123	42.3029
RID:2008190400	45	43.018	41.4687	36.5635	38.0638	40.8943	42.348	43.0457	38.4612	45.7459	43.4092
RID:2008190459	45	46.5066	49.3509	41.9643	44.8072	43.7064	49.442	44.6433	51.925	42.971	50.2459
RID:2008190461	45	49.5897	46.7609	47.8917	47.9277	42.011	48.8725	49.8883	51.2514	48.5765	50.4299
RID:2009110185	45	46.472	41.3168	47.1577	40.6731	42.0602	43.5702	43.7758	46.3789	48.2861	44.4621
RID:2009110190	45	39.3375	42.3081	39.3909	45.9694	42.3255	44.3607	44.1081	43.7227	42.7323	47.1005
RID:2009110193	45	36.0809	45.1726	39.3351	45.7441	44.1855	43.6264	43.6045	41.8798	44.9316	46.7276
RID:2009110198	45	43.1777	45.5377	45.9345	58.9691	46.7808	46.554	46.2168	47.4843	47.3789	43.8788
RID:2009110199	45	43.005	47.5973	42.0593	50.7501	42.9171	45.4952	48.309	48.4607	43.5952	46.2382
RID:2009110204	45	42.6731	45.2446	34.4451	41.67	44.7909	44.689	45.4275	44.6971	44.1667	44.7076
RID:2009110207	45	37.8376	44.0171	41.303	47.9642	41.0479	44.8364	44.5193	44.1437	44.3427	41.9283
RID:2009110219	45	42.057	45.374	42.4594	44.2825	43.4404	44.9332	45.9619	42.7059	47.5968	51.2236
RID:2009111194	45	39.7386	39.6837	34.7048	37.4188	39.1905	41.1123	45.4858	38.1356	45.0425	39.4865
RID:2009160044	45	47.7967	47.6159	44.329	51.2109	45.9446	46.1133	46.0926	47.471	47.0756	46.0094
RID:2009210004	45	41.9931	45.4087	37.0585	44.7552	41.5669	42.9859	40.9963	43.6485	43.9617	37.9879
RID:2009240238	45	41.9611	40.9753	39.175	40.9481	42.8446	42.5966	41.5232	35.9631	44.5306	41.4674
RID:2009240387	45	45.9702	44.4646	44.4058	45.7993	43.6925	44.2051	48.9634	46.8007	47.5395	43.6078
RID:2010090508	45	50.4512	46.7728	46.1049	49.8601	48.1258	48.6538	48.877	44.8132	50.9858	49.6024
RID:2010090525	45	47.2581	41.4616	44.8269	44.0165	43.7054	43.5013	45.2421	42.5998	45.7487	42.1952
RID:2010090706	45	42.5681	37.4606	38.5776	41.5661	37.8252	40.9382	43.8081	37.6023	42.5003	39.804
RID:2008190402	46	43.2281	45.7508	39.7523	49.2517	43.0897	44.469	42.1951	43.8241	43.2239	44.4274
RID:2008210122	46	47.5559	42.45	38.308	43.1463	43.3248	42.1118	44.1033	41.8949	45.5868	43.6805
RID:2009110206	46	37.5702	42.2734	32.0991	37.4292	36.5363	37.2039	39.8901	36.3884	41.1812	45.1402
RID:2009110222	46	47.7868	40.6869	38.5309	47.5285	45.231	45.5996	41.4153	39.5035	46.1687	42.1068
RID:2009110226	46	48.6823	42.2135	39.1821	46.6184	43.8384	42.4526	42.9061	45.2632	44.8475	47.6373
RID:2009110229	46	45.004	49.2403	45.0388	49.1082	46.0546	48.3835	46.2031	45.6062	47.4133	50.7413
RID:2009110231	46	40.8036	40.6747	46.2184	47.4719	44.6234	46.6446	46.9076	43.5987	45.5112	45.4012
RID:2009110237	46	42.0975	42.1907	38.2177	44.0796	43.4415	42.4776	45.5947	39.5629	43.5169	43.946
RID:2009110240	46	45.0796	43.1915	45.4356	51.4969	46.1613	44.2954	46.1039	44.0558	47.8846	51.048
RID:2009110242	46	43.1621	41.8666	33.1287	43.1622	42.1031	40.5898	40.6889	39.7595	43.5549	41.9178
RID:2009110243	46	48.2579	45.6212	47.6735	54.4419	48.9682	47.0119	49.916	48.2312	49.3294	47.569
RID:2009110247	46	46.417	42.9403	44.5151	45.1965	45.7939	44.7192	44.0807	42.5266	47.8219	44.1234
RID:2009110250	46	46.1177	43.7766	44.8787	47.8658	43.5334	44.362	42.7452	43.1792	44.1586	43.4964
RID:2009110254	46	41.349	44.0367	39.8335	45.1882	41.8541	43.5325	43.1405	41.5322	46.4238	41.3566
RID:2009110256	46	45.7418	45.0752	45.5849	46.1039	45.7239	47.558	48.0383	45.8584	48.1721	48.7453
RID:2009110257	46	42.101	39.1905	37.6714	48.7501	34.6333	39.9153	41.4893	40.5365	42.6194	43.5154
RID:2009110264	46	44.6824	42.3778	43.6444	41.6933	48.8899	43.1688	41.7329	45.1624	47.7019	44.4086
RID:2009110265	46	39.9604	38.7167	37.4379	45.5145	38.2925	41.0842	36.9364	39.3386	43.8585	39.0735
RID:2009110268	46	42.3631	40.5172	35.8844	42.1088	39.8505	43.2291	44.009	40.3669	42.9398	46.2225
RID:2009110269	46	40.5464	43.5476	41.1182	52.1732	44.7196	43.3498	46.7312	44.0007	45.2896	48.4473
RID:2009111204	46	45.7389	41.7682	41.8784	39.3593	40.9616	46.3874	44.9353	40.897	46.2747	42.4444
RID:2009111205	46	39.4373	43.8433	38.5025	45.4758	46.5138	44.1542	43.4135	46.111	46.8321	39.9282
RID:2009111207	46	41.3081	39.4428	36.2906	46.831	41.3446	42.9885	41.1066	42.1707	44.1065	45.7744
RID:2009111208	46	46.6252	49.067	48.3621	48.3678	48.7059	51.4521	51.0371	49.25	47.984	49.1794
RID:2009111209	46	50.9676	47.6771	41.2498	49.5583	41.6363	48.69	48.9441	48.1554	50.1839	49.6557
RID:2009111220	46	37.7239	40.6189	36.4618	47.2915	35.7747	42.9773	45.3033	40.8932	42.3917	41.9897
RID:2009160033	46	46.1635	45.9215	44.9171	47.929	44.9609	45.7724	47.8688	48.4106	49.2918	46.0859
RID:2009160045	46	36.189	37.587	35.9223	44.5042	40.4217	41.1934	39.5634	38.0235	41.5096	39.9905
RID:2009240007	46	43.435	39.2441	35.4158	37.0955	41.0663	42.3097	41.3447	38.8027	44.9865	38.0578
RID:2010090824	46	49.8401	42.7152	44.7839	39.9473	44.2376	46.478	47.5206	41.1992	49.7837	46.8771
RID:2010120478	46	39.4445	40.5034	38.9211	45.9397	36.3755	41.0625	37.7797	37.9565	44.0314	41.1485
RID:2010266608	46	39.2912	43.845	38.8307	39.0767	41.4479	41.4591	45.1628	42.8543	41.8225	44.0287
RID:2010310820	46	40.7994	45.7938	32.9585	44.4568	43.4556	43.9694	46.5526	43.9536	44.922	47.3212
RID:2008130346	47	46.7534	46.9715	37.7044	38.1212	44.9688	46.0745	42.1175	49.0616	46.8093	48.1538
RID:2008130350	47	49.2297	46.1549	42.2652	48.8718	51.4112	47.2607	47.6625	47.4822	52.3099	52.9106
RID:2008140166	47	42.5659	47.4254	41.1335	51.2888	43.129	45.4548	46.9201	44.3036	48.7635	43.3507
RID:2009110271	47	46.8015	46.155	44.6162	48.1553	55.3277	48.4619	46.6145	45.6368	48.1067	49.7534
RID:2009110272	47	41.7264	44.609	36.7079	46.3698	43.4736	42.5741	41.7873	42.8779	43.1984	48.9107
RID:2009110274	47	47.5884	45.9383	44.0157	49.3814	46.521	46.2978	50.2071	42.7658	48.1327	49.7316
RID:2009110275	47	47.6111	48.3437	41.5481	51.2963	44.889	45.866	47.0593	46.4397	47.7144	46.8222
RID:2009110279	47	43.6582	49.262	42.0856	46.1603	44.5426	47.1699	46.1448	45.3022	48.4691	48.7021
RID:2009110286	47	41.445	42.3969	37.9318	48.8388	42.2366	42.7987	40.7279	42.6043	45.8812	40.0005
RID:2009110292	47	44.4523	42.8371	38.4781	48.6886	42.5868	43.5153	45.3423	42.6931	45.8378	48.821
RID:2009110296	47	42.2058	41.0575	42.2174	44.992	44.9882	43.4684	44.9142	39.3959	46.1825	45.4924
RID:2009110297	47	48.7635	44.9567	37.4973	42.7144	43.6353	44.6025	47.7782	41.9465	46.847	48.1968
RID:2009110298	47	46.8797	44.0177	41.9127	43.7812	44.4901	43.6985	44.6211	45.0762	47.5782	41.5876
RID:2009110303	47	47.652	46.7937	40.4542	49.9365	44.9764	43.7866	42.9196	46.7375	45.2181	49.8475
RID:2009110308	47	45.7236	46.6615	43.9652	47.8083	45.3063	46.5968	49.0126	47.1174	47.5855	48.6717
RID:2009110309	47	43.8618	47.8583	38.0409	45.5345	40.3427	45.1903	43.7285	45.8853	44.0745	46.2324
RID:2009110310	47	45.209	39.5128	37.4545	42.0005	45.0099	39.7625	48.0364	39.3653	43.8532	44.2312
RID:2009110312	47	44.4414	44.1485	46.2118	55.424	44.3548	44.6243	45.0642	41.7412	47.2002	42.5222
RID:2009110315	47	45.1063	38.8587	40.2211	46.604	45.2092	41.7076	42.7416	38.9994	44.8794	42.0089
RID:2009110316	47	40.7372	41.9172	39.6564	51.5355	42.7632	41.5653	40.4224	42.4471	44.806	42.7151
RID:2009110320	47	49.5786	49.0249	45.196	47.2645	49.9032	48.1129	47.3186	46.4154	47.6558	41.8475
RID:2009110323	47	43.4474	42.0986	43.355	49.3157	45.7446	44.6855	42.5915	36.6954	49.1549	45.9652
RID:2009111222	47	48.7874	47.5534	47.3738	49.5247	45.0408	47.3094	48.905	49.0786	48.6137	46.5318
RID:2009111224	47	41.8074	43.3578	37.072	44.573	41.0516	45.3309	42.8068	44.223	47.1575	47.4359
RID:2009111226	47	36.6786	44.3643	32.1126	30.7947	38.1156	43.3853	40.4535	42.1112	42.3049	43.6836
RID:2009111229	47	36.4458	39.8703	33.3679	42.3753	37.9188	42.8141	40.3727	40.9872	41.914	43.6408
RID:2009111232	47	45.9414	45.4906	40.2082	53.6112	40.3292	46.8162	42.6201	42.3638	46.3573	46.0881
RID:2009111233	47	41.0163	40.0926	34.3748	46.4807	38.234	43.7103	39.6446	39.6668	42.0342	45.8146
RID:2009111235	47	40.9725	44.6291	40.0152	44.3325	45.8969	45.0624	44.49	46.3893	45.4278	44.3129
RID:2009111237	47	45.4276	41.6468	43.9787	52.3635	49.194	47.9624	48.7989	44.6722	46.1215	44.0088
RID:2009111243	47	46.999	44.1061	37.0598	50.9762	42.8057	45.8981	44.9197	41.1772	48.0316	39.428
RID:2009111484	47	43.0317	43.024	45.9353	46.1072	45.3081	48.8265	49.5202	47.4441	46.3804	42.7674
RID:2009180406	47	42.3707	43.9601	41.4477	46.8666	42.1486	41.6582	43.2742	41.5167	45.0507	46.7496
RID:2009250138	47	47.7808	44.6932	45.7855	50.2376	43.1544	46.6097	48.1288	43.2889	49.7748	45.8851
RID:2009250140	47	52.3753	49.7808	43.7021	48.3415	46.8516	48.9248	48.5667	50.6207	49.3204	49.0983
RID:2009290003	47	43.8432	43.69	36.9169	46.8004	41.973	43.8242	43.9552	46.2802	44.1871	44.2744
RID:2010090528	47	48.9791	43.8844	43.4809	44.6997	47.2724	45.391	48.5856	45.928	48.9351	47.764
RID:2010090744	47	47.1108	46.4917	45.6381	52.8512	43.9975	47.2606	49.0803	47.8944	50.2811	44.6367
RID:2010090780	47	49.4084	46.715	38.7841	48.8814	45.9178	45.2224	49.0022	44.1225	48.2648	46.5533
RID:2010090825	47	50.3077	47.3594	37.9746	47.189	50.4864	46.6143	43.2791	45.6453	50.3932	44.7182
RID:2010090847	47	50.4962	47.2354	41.8979	44.6356	47.02	47.8853	45.9418	45.9893	49.4031	52.3043
RID:2010130360	47	48.759	42.6108	36.9085	44.8047	45.332	43.8954	48.4738	39.6061	47.7046	50.3823
RID:2010268180	47	49.3817	48.8718	39.3796	51.8116	48.9514	47.7198	46.3154	48.0115	47.7444	52.0881
RID:2011170144	47	44.0762	46.4668	46.6573	48.9904	38.9879	44.9162	48.9981	46.5947	45.9292	45.8575
RID:ZKY1162	47	52.6491	48.7223	48.2579	52.8455	48.2055	49.1659	48.8367	50.9811	51.2625	51.3475
RID:2008130355	48	42.0167	44.8387	43.1056	47.7746	43.7279	48.0978	47.7097	46.0001	47.5647	43.6992
RID:2008190468	48	48.0937	48.8338	48.6795	56.9207	52.9615	51.8009	49.2137	48.4424	50.9349	54.5035
RID:2009110332	48	49.6557	43.784	38.9328	44.7066	52.2694	45.5012	49.3894	43.985	50.1479	48.9449
RID:2009110340	48	47.1325	43.4063	37.1528	44.3432	50.4883	45.2353	45.9337	44.9856	49.7874	45.6979
RID:2009110342	48	41.515	49.0688	38.7703	41.6059	46.1021	44.4383	42.8371	46.3157	45.9655	40.5138
RID:2009110346	48	37.2985	46.556	40.3403	51.7628	44.0768	45.7925	43.44	46.6485	47.0025	42.1532
RID:2009110352	48	43.4956	48.0091	39.0655	46.7963	42.2475	45.1302	43.5882	46.5057	44.4434	48.273
RID:2009110356	48	41.3658	46.0214	41.562	37.6133	41.6243	45.28	46.2978	44.2262	45.0419	43.8778
RID:2009111246	48	49.2409	47.1084	41.8677	58.4371	45.5875	47.1558	47.7711	46.8184	49.3771	49.493
RID:2009111248	48	44.3377	44.9155	39.1903	51.0306	39.7981	48.9785	44.6275	49.4368	47.3849	45.0776
RID:2009111249	48	39.6211	42.8659	43.3142	36.2184	44.2073	43.4604	43.7681	41.2171	44.0994	45.2869
RID:2009111626	48	48.8794	46.0862	45.2757	58.3144	47.7278	46.1686	46.5175	43.7859	49.8251	49.7004
RID:2009111632	48	43.4232	48.1364	47.1244	48.453	47.533	46.8886	47.9271	47.9959	51.26	49.2735
RID:2009180405	48	39.369	41.9816	39.4063	45.8397	40.1217	41.5762	42.3151	39.9403	42.2055	46.2159
RID:2009230111	48	48.7128	45.391	39.5242	53.8532	42.2441	44.1691	47.217	43.7895	47.2148	45.0632
RID:2009240211	48	43.4758	47.0096	39.4265	44.2155	42.6318	44.8702	43.1933	46.8724	45.8624	43.0524
RID:2009240271	48	44.9861	44.3519	43.7446	44.6868	43.0514	42.6499	43.2478	46.2449	44.6286	44.2525
RID:2009240275	48	42.3043	40.8731	41.0744	43.0707	43.497	44.2076	46.3738	42.5798	44.6425	42.1289
RID:2009240325	48	43.9343	44.5789	45.4825	45.0855	46.2851	46.5158	47.935	43.1941	46.822	47.5469
RID:2009280008	48	43.9806	45.1603	38.2716	47.0797	45.7846	44.3858	46.387	45.5517	47.7565	45.968
RID:2010090485	48	46.0769	47.18	44.7557	44.9541	45.3001	44.1295	48.137	47.4588	47.5138	44.9233
RID:2010090693	48	50.4712	47.1547	45.3779	46.8996	47.4391	49.3587	49.8764	49.1234	52.7916	45.4718
RID:2010090728	48	45.5666	44.9893	39.0383	43.9105	43.1327	42.6617	44.453	43.4751	48.4492	37.9677
RID:2010090742	48	46.3746	46.3478	37.6196	46.8715	44.4494	45.0576	48.5449	41.767	47.3091	42.7727
RID:2010090776	48	42.655	41.8428	35.7643	43.9786	39.7697	42.8199	47.068	40.1483	44.7165	45.885
RID:2010090821	48	47.3385	46.1658	49.9141	62.3636	46.9196	46.0231	47.9371	49.7206	46.3069	56.1327
RID:2008190421	49	51.2203	46.8898	41.0305	51.9307	47.0967	48.9676	43.1179	47.2149	50.0559	44.1365
RID:2008190472	49	43.602	49.8251	41.8037	48.6121	41.0807	45.5948	45.0201	46.7619	46.2076	45.4932
RID:2008310362	49	47.57	48.4877	41.4169	49.7654	43.089	45.7457	48.983	48.8563	49.1115	44.7292
RID:2009070156	49	45.4135	45.8327	45.5641	51.1007	46.0221	44.0874	48.2015	41.7767	47.9433	49.3359
RID:2009110360	49	46.0963	45.547	42.3737	51.083	45.2426	46.1563	46.175	46.1882	47.2474	43.7402
RID:2009110363	49	44.5035	47.3143	43.7986	49.4796	41.0756	43.7932	45.9113	44.5656	47.4731	48.5422
RID:2009110365	49	43.0155	43.6229	40.3107	48.2561	44.5648	43.4992	46.6275	43.8336	44.873	46.3644
RID:2009110371	49	43.6787	43.2753	39.4704	37.2523	39.896	44.3416	43.0677	41.6695	42.3488	41.2784
RID:2009110372	49	45.7846	47.8225	47.4856	48.4898	45.8797	47.4483	45.5665	50.8559	42.7447	43.5671
RID:2009110373	49	42.7326	40.5682	38.8526	45.3258	43.9691	42.1423	42.511	37.0763	45.1916	45.9893
RID:2009110376	49	42.5484	48.8537	41.1668	53.5894	43.943	47.7476	47.1943	45.9895	47.3972	49.4255
RID:2009110379	49	45.1231	42.7892	39.5494	44.688	42.9783	41.7701	45.7192	40.9333	46.7026	41.3664
RID:2009110380	49	42.1997	42.6311	42.8754	45.7926	39.8778	41.7323	43.5635	42.3313	44.0112	43.6733
RID:2009110383	49	46.8173	49.1641	41.1786	43.7343	42.1065	44.0886	46.9156	44.3564	46.9037	45.0209
RID:2009110384	49	39.6937	40.367	33.3778	41.9475	40.4209	38.4201	40.478	37.0621	41.3971	40.1904
RID:2009110385	49	50.3819	42.938	43.6631	47.3756	48.8189	48.8507	46.0355	42.0802	47.7612	50.6963
RID:2009110386	49	43.1722	46.4368	45.5188	49.2623	45.5396	48.4646	46.9875	43.5369	47.5447	45.4185
RID:2009110393	49	46.7635	47.7499	39.5152	49.9607	46.8971	44.7165	48.7615	45.0857	47.4406	49.8447
RID:2009110400	49	45.895	43.0425	37.6926	42.9287	39.0846	44.0267	44.5025	43.1358	46.4886	46.5384
RID:2009110407	49	40.1363	39.2605	35.1812	41.1461	39.906	42.8138	41.3574	39.3327	44.8102	39.5322
RID:2009110408	49	36.2197	45.3223	35.9989	45.8476	39.5932	42.1288	39.7651	44.0378	42.6552	40.7499
RID:2009111256	49	44.8954	50.5455	48.874	58.6031	46.0442	47.8114	47.2024	52.4895	47.1847	49.4965
RID:2009111257	49	49.8753	45.3853	47.599	49.6018	46.4678	48.505	44.3099	46.7337	47.8138	47.2463
RID:2009111260	49	43.055	45.2626	40.5963	53.7015	43.951	46.0545	44.9548	45.7752	47.1465	47.0456
RID:2009111262	49	47.3224	46.7713	46.5977	51.3125	47.498	45.7122	44.4761	45.0539	45.9609	46.9637
RID:2009111264	49	39.3648	45.6341	35.2785	43.1489	37.4371	42.3191	41.9326	47.3995	44.5354	42.2658
RID:2009111265	49	29.948	37.388	39.4207	40.629	39.6362	41.7824	41.501	38.8316	39.9978	42.07
RID:2009240237	49	46.4033	40.3778	40.4414	43.6318	43.3496	42.1556	46.6258	40.0175	46.026	43.1696
RID:2009240309	49	39.7738	43.1314	35.4245	37.8306	41.6356	42.0941	43.1812	40.1566	43.2025	42.1251
RID:2010090675	49	53.7216	52.2074	52.557	54.3157	53.9461	49.4884	55.1499	51.8695	52.212	50.5533
RID:2010090682	49	44.8057	43.3574	37.7138	46.739	48.0412	47.6757	40.9686	43.9512	46.8333	49.3124
RID:2010090827	49	48.8012	49.2807	50.9322	58.0062	48.2517	49.28	48.3048	52.1022	50.8336	47.08
RID:2010268607	49	41.955	45.1729	37.08	43.5534	40.8199	43.8726	41.1493	45.4081	45.274	42.9327
RID:2011020896	49	54.3867	52.8378	50.7032	52.2668	49.8739	48.6887	56.2953	50.7617	53.0686	56.664
RID:ZKY1040	49	37.2802	39.3084	39.0594	37.0851	33.6595	39.3447	44.3598	38.7152	38.8796	40.5032
RID:2009110412	50	49.7955	48.4389	45.9779	46.1055	44.5633	47.1523	48.5002	48.2289	50.684	45.6803
RID:2009110415	50	49.8822	46.1214	49.7248	58.3806	41.383	48.091	50.3207	49.0256	48.6333	48.8822
RID:2009110416	50	49.4662	44.9475	42.2061	58.987	50.3646	44.0981	46.5152	45.8669	47.5752	50.8289
RID:2009110420	50	48.1479	43.6705	48.0095	47.6553	44.5842	45.7025	51.8415	41.5801	48.4363	52.5563
RID:2009110422	50	47.5028	45.5234	41.4155	45.1165	42.4413	44.6424	42.6482	43.5329	47.1823	42.6801
RID:2009110427	50	42.7424	43.0266	42.0036	45.5652	36.5122	43.974	44.6912	42.7271	43.0914	42.9459
RID:2009110432	50	45.4056	44.546	38.7812	53.5756	45.3828	45.0141	45.8174	41.7373	50.0726	46.1516
RID:2009110434	50	56.2351	50.8897	49.3318	56.0975	45.2411	48.2253	54.8815	47.0415	51.1522	52.8798
RID:2009110437	50	44.9966	47.4801	34.302	45.8907	44.0362	43.7739	41.5689	40.3133	44.5169	49.1818
RID:2009111268	50	42.4723	45.6073	42.5289	45.8411	45.0093	46.7292	47.017	45.4922	47.2486	40.9333
RID:2009111274	50	43.0354	41.1291	35.1309	34.8174	43.3096	43.1921	41.5394	40.3169	43.4369	42.7398
RID:2009111277	50	46.6443	50.0848	39.7043	45.3869	47.4694	44.0584	43.9016	45.1783	49.224	50.0706
RID:2009180420	50	39.7619	46.5434	33.1747	34.5442	42.8064	44.7781	39.0905	45.7734	43.588	43.1815
RID:2009240249	50	42.348	46.373	41.9137	46.6818	40.2017	46.6671	47.639	46.8376	45.8139	42.3085
RID:2009250126	50	48.9335	49.4974	47.0311	41.2496	46.7857	44.9245	50.9464	50.648	51.1841	53.9689
RID:2010090534	50	47.6746	45.6731	37.7326	48.5278	40.765	42.7466	44.904	44.2545	48.4196	44.1108
RID:2010090665	50	53.4033	49.1903	39.4904	50.6926	45.4029	45.5555	50.2981	50.257	51.6963	49.7726
RID:2010090719	50	49.5309	47.5579	41.7079	43.5676	44.6903	48.3912	47.9229	46.5093	48.2522	51.1478
RID:2010090733	50	44.3101	41.356	41.817	47.0455	44.3075	45.2673	43.6877	41.9028	47.4877	43.2424
RID:2011170134	50	47.1813	47.3755	39.0531	47.874	45.6979	44.2769	47.3994	45.7228	49.0506	48.3111
RID:ZKY1069	50	37.7611	45.0426	41.5805	47.9635	39.9963	44.4986	46.1956	44.118	46.2887	47.9717
RID:2009110447	51	44.8034	47.5851	39.2556	46.4479	42.7157	44.6674	44.263	49.7978	47.5607	49.5199
RID:2009110448	51	45.8583	41.2529	39.7136	39.5616	41.0489	41.7606	44.0769	40.1833	45.7391	41.7022
RID:2009110454	51	44.1812	46.6493	41.8805	43.9171	49.8636	45.4007	45.4885	43.5702	48.5291	44.3316
RID:2009110455	51	40.0657	40.4028	39.4801	44.8036	42.2862	41.1242	40.3491	38.582	44.1453	45.4263
RID:2009110460	51	48.1652	49.6039	43.0641	47.5474	48.473	47.9178	48.8102	49.9844	48.7435	49.2304
RID:2009110465	51	49.432	46.8645	48.761	54.3057	50.2571	48.1874	49.3149	47.7576	50.0003	51.0591
RID:2009110470	51	42.3586	41.0677	38.0811	40.7393	42.9498	45.0239	44.4656	40.3714	45.3333	44.8194
RID:2009110471	51	44.6886	45.0463	42.9733	44.6809	45.6937	47.2419	45.0371	46.0622	45.609	45.3106
RID:2009110472	51	45.4764	42.2452	43.5345	47.4201	44.1424	45.6551	45.9894	45.7709	47.064	44.5311
RID:2009110477	51	38.6721	43.2685	37.2214	38.3184	40.1173	44.0882	47.3077	41.8562	44.9659	48.0855
RID:2009110478	51	48.7036	49.1057	48.1452	49.1376	46.5042	47.5826	48.5324	44.9433	51.1288	45.9332
RID:2009110479	51	46.11	42.9547	46.5343	44.7583	39.749	45.4629	43.8188	44.2506	46.2961	44.4277
RID:2009111283	51	51.9116	48.4611	49.5515	51.0072	44.2413	50.9828	50.9009	49.6841	50.5572	45.3007
RID:2009111291	51	45.9119	42.4222	43.5621	49.0685	40.0991	42.8502	49.9425	42.1247	47.2407	43.8544
RID:2009111293	51	38.6394	44.7349	39.2802	45.7872	40.708	44.3768	43.136	46.5375	42.9617	40.5778
RID:2009111294	51	41.7474	43.2964	36.1173	42.0465	43.2096	44.4662	41.4964	45.7865	44.4575	44.3906
RID:2009111295	51	48.421	43.9217	45.5747	49.8939	45.2519	47.3413	49.4654	44.5182	49.8682	52.4989
RID:2009111297	51	45.6929	48.6881	47.8049	51.262	45.4868	49.2874	49.0008	49.0684	48.4871	51.824
RID:2009230119	51	46.0992	50.1786	45.5715	47.8059	45.8835	47.9975	49.0595	52.807	48.5315	42.4281
RID:2009250176	51	42.9303	47.0189	42.6892	45.5111	42.0914	46.5466	46.1872	46.9548	46.8999	46.7872
RID:2010090499	51	51.0009	51.2068	45.8084	56.6057	47.3547	52.065	54.252	53.9761	54.3346	48.828
RID:2010090661	51	47.6505	48.8892	47.4926	42.6622	51.4316	46.5463	47.8117	49.5533	47.4571	45.2857
RID:2010090759	51	49.6158	47.1283	45.4104	49.7822	44.7161	49.6232	51.8305	49.9914	49.6319	45.7407
RID:2010130371	51	45.057	45.0211	39.9315	50.9443	48.6266	43.8987	42.2983	39.6533	44.1401	40.0161
RID:2010130376	51	44.8428	46.0451	48.0568	52.7981	45.5957	45.9096	49.3816	47.7441	49.3887	49.4465
RID:2010130392	51	44.3464	44.4078	47.2901	40.8492	38.6173	46.0235	46.7458	46.3454	47.4941	46.384
RID:ZKY1068	51	42.8825	41.3302	36.5589	47.0541	40.3327	43.5809	41.2051	41.0502	49.0743	42.0134
RID:ZKY1176	51	51.4391	50.0765	42.8815	50.8226	45.9293	47.3396	49.7858	49.5727	49.835	52.9383
RID:2009110481	52	50.0805	48.7077	42.1268	51.4293	46.5726	47.7347	47.4951	50.3459	48.9087	51.3689
RID:2009110485	52	41.969	42.2989	39.4427	46.5374	41.202	45.661	42.0023	41.0404	47.0952	43.6049
RID:2009110487	52	37.2638	39.6019	39.1543	39.9192	41.2565	40.931	40.8905	39.5333	42.4592	41.542
RID:2009110490	52	44.7081	48.2042	46.2809	41.3395	43.4254	46.3353	49.2007	46.4062	48.141	42.5762
RID:2009110496	52	48.3385	49.0652	44.4607	52.8273	46.0233	46.8873	50.6646	47.1601	48.5859	46.5448
RID:2009110501	52	46.5085	47.7455	43.3298	47.5592	45.7487	45.5706	47.0069	47.8835	46.2433	52.7714
RID:2009110502	52	44.5037	43.4447	41.7942	50.6307	45.9677	44.7381	47.5232	43.675	45.2128	44.1693
RID:2009110509	52	46.7594	46.4464	43.5648	51.2017	45.989	48.1326	47.403	44.4625	48.0703	46.7015
RID:2009110511	52	44.3959	42.2269	38.0913	51.7573	43.9125	43.8722	43.8128	41.3463	46.1216	50.1027
RID:2009111298	52	39.7594	41.1519	38.0733	40.4859	40.1207	45.5803	42.5431	42.2822	44.6102	41.4577
RID:2009111301	52	42.438	45.851	37.5141	41.9112	40.8004	45.6648	45.7846	41.9763	48.2771	51.9133
RID:2009111302	52	51.2563	48.6723	42.0124	48.3585	45.4328	47.3394	46.395	44.9361	49.7245	46.4947
RID:2009111311	52	49.9937	43.448	41.6536	45.2957	42.9197	47.4888	47.5091	48.1877	47.6531	45.4206
RID:2009160037	52	44.4245	47.5549	49.716	54.1312	46.4727	49.3342	51.0765	49.7587	47.7553	49.2595
RID:2009240307	52	43.3003	49.075	36.0228	49.1437	45.1468	47.5534	44.1835	47.4671	47.1869	46.0282
RID:2010090686	52	46.292	44.4379	46.8917	51.0432	40.567	43.2609	50.4809	42.6413	49.0044	49.3937
RID:2010100038	52	47.5323	45.8135	37.6728	43.0554	45.7288	47.9391	48.2477	48.8838	47.1867	40.9305
RID:2009110518	53	51.8535	49.38	45.7788	57.5941	48.3173	44.0063	46.1477	50.5502	52.334	47.5256
RID:2009110521	53	45.7739	48.3517	36.1814	48.8908	43.246	43.7424	44.7137	45.6883	43.5846	41.5518
RID:2009110531	53	50.3612	46.9611	44.6132	41.3983	43.9599	46.03	45.7058	48.7594	49.1859	46.0071
RID:2009110537	53	47.9608	48.7983	39.9353	49.6026	47.3167	44.6533	47.9651	48.0309	45.831	51.1875
RID:2009110538	53	48.0543	48.41	44.8933	54.1918	44.2885	44.1071	47.1913	45.6439	49.5083	42.9839
RID:2009110545	53	42.3647	42.2481	47.3041	55.6837	44.8112	44.4672	42.2323	44.5392	46.5784	48.9209
RID:2009111306	53	46.1604	46.5785	41.5033	43.0732	43.1855	46.0783	46.7816	46.5886	48.5904	46.4304
RID:2009111313	53	48.2219	44.8306	42.2175	51.2325	42.8457	45.9596	52.5034	44.3884	47.7484	47.2051
RID:2009111316	53	52.1894	48.9643	47.1046	55.2672	46.4829	51.5811	51.2371	49.4648	51.7832	45.2897
RID:2009111317	53	49.4534	46.1648	42.1771	55.1299	44.1541	47.9875	49.6214	47.8857	47.8083	48.0989
RID:2009111320	53	46.6803	45.892	45.6763	51.6153	45.8518	46.88	51.5991	44.0131	47.3004	50.4996
RID:2009111321	53	43.4514	41.4378	44.0104	46.366	43.5042	47.3325	44.4726	41.6924	46.7235	48.8829
RID:2009240250	53	51.183	48.3806	48.2572	54.784	46.848	46.6509	50.5906	49.7949	49.7794	51.7864
RID:2009240310	53	44.5451	48.806	43.262	53.2835	42.1405	47.7593	45.8694	47.9953	48.2045	49.6901
RID:2009240320	53	40.32	46.9169	44.2144	51.227	42.9344	47.4132	44.3223	45.6261	44.9032	47.2306
RID:2009250020	53	46.2829	49.9363	46.4223	53.3085	44.5506	50.0396	53.3181	48.9137	51.2108	49.333
RID:2010090753	53	55.1742	53.8792	51.4829	57.061	51.3323	53.2729	53.7505	57.1897	52.9773	49.172
RID:2010090817	53	45.9459	46.1189	45.0822	47.5941	45.0447	45.9329	43.7584	45.9304	47.1558	44.7145
RID:2008190482	54	47.3264	43.5699	40.1198	48.2079	44.0437	44.3357	45.208	46.5834	45.5026	45.9469
RID:2008190485	54	49.2024	46.41	46.2379	49.7731	48.8151	48.6204	48.7667	48.0545	52.1765	48.639
RID:2009110552	54	47.1487	46.2891	41.3078	44.96	43.4156	42.8146	44.665	47.5085	48.9083	50.7942
RID:2009110553	54	52.6061	48.013	42.4712	44.891	44.8159	47.1585	48.33	50.0919	48.9069	48.3015
RID:2009110563	54	50.2807	48.3407	44.3242	50.762	42.3133	47.7105	47.2591	50.1496	48.4286	47.4781
RID:2009110564	54	46.2389	46.7786	45.2205	47.4434	43.6202	43.4861	51.8772	45.0115	47.5464	45.8766
RID:2009110566	54	52.0595	47.4391	45.548	46.5512	44.7879	45.0386	44.6802	44.4269	48.8624	44.1599
RID:2009110571	54	54.9582	52.0498	44.6568	53.0365	48.232	50.1355	51.1051	54.1675	49.3085	52.8103
RID:2009110573	54	45.6732	41.4948	43.297	51.2197	49.127	44.3503	49.548	40.7	46.7423	43.7402
RID:2009110574	54	44.3239	39.6161	41.0448	41.356	40.7821	42.0226	44.5615	38.0614	44.4207	45.0754
RID:2009110576	54	48.9171	50.0832	42.4032	49.8845	44.0062	47.9459	48.8924	49.3327	48.1039	46.7124
RID:2009110579	54	50.0967	51.4748	47.5928	52.4933	48.2945	50.2638	48.8839	51.5154	50.1044	48.1075
RID:2009110583	54	45.8371	47.7519	40.3109	49.7959	41.0929	46.9936	48.891	49.2981	47.0114	48.101
RID:2009110584	54	45.3225	47.9492	49.1512	53.4882	44.9467	47.9875	51.4663	45.5271	51.0272	53.1667
RID:2009110588	54	53.9572	52.4036	42.0174	54.2776	47.6501	49.9348	48.0175	49.183	49.1097	52.2687
RID:2009110589	54	47.7118	45.3348	45.702	49.1991	47.4505	47.1101	48.3628	49.2471	47.9399	44.9544
RID:2009110597	54	48.6519	44.6071	40.1689	46.2591	46.017	44.0629	48.5153	47.1247	44.9799	46.9608
RID:2009110599	54	49.9137	48.9032	44.007	42.5324	43.989	45.6256	48.8691	48.6461	49.2675	47.4637
RID:2009111322	54	43.5171	44.0995	41.7637	49.7807	46.8652	47.1624	46.7764	42.91	46.0938	48.2647
RID:2009111329	54	45.8938	44.3855	41.1392	49.9357	46.4684	45.0538	49.2792	47.0271	46.5633	49.8096
RID:2009240267	54	52.8173	49.1787	44.089	51.3787	52.4774	45.0943	47.0682	47.1945	49.8988	44.7888
RID:2009240315	54	51.6453	40.5231	43.8899	52.4942	44.3775	51.4412	50.4933	47.0198	44.5739	53.9993
RID:2009240316	54	46.7639	43.5426	39.7915	41.2942	44.3042	45.3094	45.489	45.9238	46.8084	46.4235
RID:2009240319	54	49.236	45.4514	43.001	51.8784	45.5166	47.7444	49.3477	47.2754	49.926	45.8089
RID:2009250145	54	51.7204	43.8206	47.4105	43.5746	46.2448	41.0684	47.071	43.63	51.93	45.026
RID:2010090797	54	51.7239	49.645	40.4892	50.9579	46.2082	46.7249	49.9097	47.5486	50.276	43.843
RID:2010090832	54	59.3876	53.3484	47.1909	57.1614	51.1377	52.0062	51.4396	54.3082	54.9162	51.2249
RID:2009110607	55	47.5549	48.5649	43.0953	46.1338	46.0494	49.1245	47.4499	48.7137	51.1314	48.7163
RID:2009110612	55	53.2316	50.4329	46.3577	54.823	48.3835	45.7053	50.601	48.7916	52.259	48.9885
RID:2009110615	55	46.8867	52.423	51.721	63.8663	50.0692	47.704	48.3319	53.9153	48.3247	49.8804
RID:2009110626	55	45.558	44.6084	36.1221	36.1113	43.2988	41.3391	45.0962	42.7239	47.2811	43.4046
RID:2009110628	55	46.9718	44.4333	46.277	49.8304	47.9745	47.1456	47.56	49.6326	48.5565	46.6955
RID:2009110641	55	56.3623	51.2511	50.1987	60.9078	50.0085	50.538	52.9269	49.0803	54.0411	53.355
RID:2009110644	55	46.508	45.7205	41.919	47.2229	48.8836	46.2724	48.0922	46.8545	48.2149	43.2884
RID:2009111334	55	53.0238	50.6782	44.4245	56.0455	51.3562	50.4045	55.1772	50.9286	51.2288	52.9777
RID:2009111339	55	45.9146	48.0427	44.1554	54.1958	45.5018	48.1078	49.9208	46.5278	46.7536	46.9078
RID:2009111341	55	45.6401	45.3476	38.5669	42.787	42.5463	46.0853	44.7192	48.3052	45.2193	48.4311
RID:2009111345	55	44.932	48.3822	46.4518	50.4621	45.0319	48.0134	47.2162	49.7482	46.4416	44.2228
RID:2009111348	55	45.8485	48.5548	41.0243	49.3644	43.7113	47.0762	44.1787	45.8857	49.6039	47.4802
RID:2009111628	55	46.653	46.3512	44.5617	53.8932	44.8363	44.5458	49.3976	46.2823	46.0367	46.1993
RID:2009160043	55	48.3445	52.3515	50.9962	56.2527	48.696	49.7441	51.2849	50.1008	51.2976	46.0766
RID:2009210010	55	37.8675	46.2005	41.1996	53.1513	40.7821	46.3384	47.9452	46.1884	46.6916	45.1292
RID:2009240235	55	50.6363	49.7782	42.6616	44.2537	45.4209	47.5027	47.9813	51.3099	49.4081	41.8157
RID:2009240245	55	48.3383	42.4043	45.6266	49.632	43.8804	46.4071	42.7537	40.3082	47.1589	47.0135
RID:2009240274	55	47.6661	52.6964	46.399	52.1798	40.5279	48.2594	48.0282	48.4207	48.817	54.1888
RID:2009240324	55	53.8258	48.3634	47.746	54.156	48.4023	51.4464	49.4675	46.3484	51.2302	49.5127
RID:2009250002	55	46.8863	41.4418	37.8485	43.1732	40.8075	42.8725	42.8702	42.8782	45.9758	45.1638
RID:2009250123	55	56.8563	46.097	46.58	52.4093	47.8908	48.8855	52.8796	48.6209	52.1794	50.4093
RID:2009110656	56	45.0004	47.0087	50.9639	58.6187	47.3867	46.8606	46.8029	44.6794	45.6622	45.9673
RID:2009110657	56	46.8394	50.0716	40.3666	38.9966	46.6424	44.3065	46.1612	48.2128	49.9311	43.9717
RID:2009110662	56	49.069	48.2669	41.6482	50.5854	51.0438	47.7013	47.4731	50.0969	48.429	47.0169
RID:2009110663	56	57.151	53.3191	49.0076	61.4054	50.0504	52.4677	51.7857	54.6931	54.1413	51.5036
RID:2009110669	56	49.8847	48.0439	41.7887	43.025	45.0767	44.4574	44.4984	46.8643	49.3313	47.6909
RID:2009110670	56	47.2091	48.9875	46.7507	48.1259	46.8549	46.911	45.731	48.2319	47.1414	50.2875
RID:2009110678	56	46.8079	44.784	48.4995	45.6592	47.6307	45.5159	45.9527	44.2212	47.2865	47.9897
RID:2009110682	56	42.7919	49.8866	43.8748	47.1501	45.1373	46.9419	48.9117	48.1558	44.6429	43.0571
RID:2009110687	56	50.4412	44.8868	44.1822	46.9749	42.9559	47.8467	48.0153	48.2725	47.9573	48.6815
RID:2009110688	56	41.596	48.5657	45.8351	40.1318	42.8541	47.6646	44.6437	50.4437	43.6948	48.86
RID:2009111352	56	41.9075	48.9542	39.3751	47.6573	39.9684	46.1359	43.3839	46.4823	48.4241	47.7015
RID:2009111361	56	52.9217	50.8178	53.5234	58.2324	46.2004	51.6161	53.1151	48.8958	53.2861	54.7352
RID:2009111363	56	45.7588	45.0323	42.9053	43.1341	42.1093	46.1921	46.2764	47.5502	46.3182	44.3484
RID:2009150021	56	54.2091	48.4211	42.2268	52.3976	48.5115	47.3298	47.283	48.7881	53.2796	46.3911
RID:2009250181	56	44.1258	47.5813	44.5446	54.8486	39.7113	48.4737	50.635	46.8374	47.0937	43.655
RID:2010090543	56	57.9037	48.4776	53.5928	68.4329	52.654	52.6004	51.6322	53.2507	55.6005	55.0606
RID:2011030201	56	48.8619	39.8628	38.3339	56.3856	47.3972	45.9025	47.2546	44.9652	47.5579	44.3139
RID:ZKY1028	56	51.9611	49.6942	45.8875	46.0293	41.3576	47.4348	47.0948	46.7174	50.2031	47.9607
RID:2009110700	57	51.3846	54.2165	47.5824	51.8173	57.0921	50.358	51.7953	55.5899	52.7287	55.7453
RID:2009110701	57	43.4812	45.9439	42.6174	37.2905	45.904	44.5704	44.3135	46.0769	44.8996	44.8413
RID:2009110707	57	56.2733	54.8114	48.8887	53.663	49.4545	47.1807	46.0961	54.684	52.494	53.4792
RID:2009110718	57	58.8219	54.5907	54.976	61.0876	52.1502	49.4536	54.792	54.4433	55.2876	57.869
RID:2009110729	57	52.2819	47.1851	47.9787	52.2697	47.1848	44.6881	52.0095	43.0871	46.2916	52.6785
RID:2009110730	57	52.1997	48.8084	48.1587	52.893	51.2724	44.896	49.1487	46.5995	52.1996	52.2586
RID:2009110731	57	50.0018	49.343	42.6073	45.0073	46.3756	48.9081	45.9822	48.1721	46.8747	51.4071
RID:2009110741	57	50.9708	48.8202	42.4957	47.6483	48.5957	43.5478	49.1198	45.1749	49.1066	50.2685
RID:2009111369	57	46.8854	45.0135	36.8126	42.265	45.5105	44.9915	44.9432	41.8388	46.6749	46.3576
RID:2009111371	57	43.9055	43.2211	44.3033	52.7404	42.5998	46.0595	46.8981	45.4334	42.6501	44.0388
RID:2009111373	57	46.955	51.2042	41.7708	51.125	41.9606	46.2861	51.5852	47.5208	49.8868	52.0089
RID:2009111485	57	52.4277	49.4487	51.515	52.8709	43.5916	47.0032	52.8415	47.2916	51.7299	49.5536
RID:2009180404	57	58.6783	55.0826	49.8103	55.1002	56.9105	50.2634	50.5739	56.7499	51.9272	53.8815
RID:2009210019	57	48.4728	48.9985	35.9294	42.5312	44.6352	46.3412	49.6757	47.2984	47.4256	46.1333
RID:2009240213	57	41.0214	43.6642	39.7823	45.951	44.6382	44.7629	41.3963	41.0627	44.9878	42.4405
RID:2009240260	57	58.1581	49.3805	41.0742	57.131	47.6317	48.5803	43.2564	50.2972	51.9201	47.2194
RID:2009250129	57	56.1071	47.8603	45.8634	50.8101	43.5756	43.7581	48.3211	51.127	49.3581	50.1747
RID:2009290004	57	49.2714	46.5921	38.1248	45.1163	41.8734	44.3129	48.0525	48.4449	47.1853	46.7894
RID:2009300011	57	51.5567	46.2419	36.8127	43.8342	46.8591	45.2868	43.8526	47.1753	49.7271	50.4025
RID:2010090802	57	52.8299	53.1292	50.7122	53.7423	49.3602	50.6535	52.8575	53.7243	50.8189	53.9122
RID:ZKY1026	57	46.5454	43.7696	42.653	45.9597	44.5988	42.6351	47.6299	41.9392	46.8934	46.5246
RID:2009110746	58	51.6691	48.8856	46.2514	51.8018	50.2491	47.2443	49.1629	50.4631	52.2027	47.864
RID:2009110750	58	54.2313	55.4636	50.9208	59.3321	50.9574	50.9532	51.0557	53.519	51.4688	57.2776
RID:2009110752	58	49.9302	50.9392	44.0205	51.2038	49.7083	49.6092	46.362	51.5082	51.5113	47.9897
RID:2009110753	58	52.1113	50.3397	47.8381	46.7065	48.675	47.2418	51.0205	48.5135	52.0601	49.1081
RID:2009110754	58	53.4782	50.0325	49.3815	50.8876	48.134	50.1498	52.8259	51.4876	52.9203	47.8394
RID:2009110756	58	52.0018	49.5582	45.5376	51.5683	50.8361	48.0132	51.8888	53.0722	49.8483	52.0105
RID:2009110758	58	53.1168	50.5287	47.6099	44.9696	49.0622	46.4734	45.229	49.7349	48.9362	45.4893
RID:2009110761	58	56.9202	54.966	55.3797	57.0969	53.8801	53.3263	53.4635	55.1315	54.1802	55.5402
RID:2009110764	58	51.5008	49.9645	46.2156	50.404	46.1828	46.6444	49.4197	49.3087	50.5041	50.413
RID:2009110765	58	49.61	45.7117	42.7	41.1125	39.5337	43.9937	48.3222	42.7509	48.6634	46.4712
RID:2009110771	58	50.587	49.4919	49.455	47.6733	51.0233	46.529	48.3169	50.083	51.174	47.6611
RID:2009111378	58	50.1708	47.6339	40.153	47.0126	47.4742	46.6093	50.3372	43.7688	50.4756	45.1263
RID:2009240212	58	52.4245	49.2108	49.3893	54.028	49.449	46.7434	50.6094	48.9002	49.6748	47.6253
RID:2009250182	58	53.5856	49.6375	45.0882	48.547	44.6315	49.4371	49.2394	48.6948	51.3079	52.6166
RID:2010090752	58	54.9831	53.1962	42.556	51.3875	46.6316	47.5578	51.8195	50.4774	50.8513	53.4478
RID:2009110773	59	58.2249	54.3408	49.593	54.2595	50.5115	51.6991	54.9782	57.7903	54.5808	54.486
RID:2009110787	59	49.3016	45.4945	40.8673	48.8638	43.0025	45.0831	47.6544	41.4706	48.5427	44.2152
RID:2009210020	59	51.2319	49.2318	49.8337	46.8242	48.0533	49.1133	52.0416	50.9483	50.6828	50.5083
RID:2009240247	59	50.1204	49.1606	44.3144	52.2374	45.368	46.8232	48.2453	51.0664	47.7429	49.8356
RID:2009260002	59	47.0756	44.2964	46.12	50.7607	45.5347	45.9984	51.96	44.3105	49.9102	50.9
RID:ZKY1043	59	49.901	48.5073	44.3645	45.1461	52.8835	48.2077	50.4457	53.4884	47.8357	50.4862
RID:2009110792	60	52.3301	54.1453	48.8091	62.8092	37.4294	46.9746	57.0533	58.012	46.0274	50.5097
RID:2009110795	60	55.3619	49.6303	48.7878	55.6021	48.9216	48.5013	50.368	50.3859	50.4513	47.9136
RID:2009240265	60	54.1161	52.9474	44.8459	53.188	51.909	48.4243	46.8981	51.7095	49.8263	53.841
RID:2009110799	61	50.1032	52.443	44.5799	38.9641	44.2956	46.9785	50.0556	49.7712	53.7387	47.0286
RID:2009111386	61	50.4243	50.524	45.4634	51.9713	45.5045	46.3601	46.8962	51.752	49.7874	51.5751
RID:2009240246	61	50.9753	47.7119	47.6158	50.6063	47.7785	46.3755	50.8806	47.418	50.2673	48.0708
RID:2009110802	62	48.4312	46.4632	40.3886	50.288	44.3784	46.3544	49.2231	51.7839	47.5308	48.397
RID:2009110805	62	56.5763	53.5287	53.2544	58.3467	51.4622	49.9485	56.402	54.0969	53.4569	54.5748
RID:2009110806	62	45.8933	44.4199	42.0284	40.0462	42.9945	44.5306	43.1666	46.8097	44.5711	45.7393
RID:2009110807	62	55.5127	52.1562	45.6165	54.6674	53.4123	48.723	52.2684	48.9295	52.6229	49.511
RID:2009110808	62	50.8531	49.2423	44.4192	51.9549	42.9483	48.0733	52.2186	45.1404	48.9148	48.7557
RID:2009110809	62	50.8935	51.5361	52.8531	56.5672	51.0495	49.2118	52.5061	50.5266	54.0374	53.5441
RID:2009110811	62	50.6723	43.4264	39.6883	47.1899	46.4984	46.2496	44.7599	43.2095	46.9411	43.7048
RID:2009111387	62	47.4756	52.5022	49.0399	60.5795	49.7917	50.7112	54.3967	50.0194	49.5937	49.0141
RID:2009110815	63	49.2434	50.2093	48.8797	51.6588	46.5196	47.4786	52.7467	48.6876	52.4756	47.9495
RID:2009111389	63	53.7157	54.9314	49.0802	56.8021	47.077	49.0343	53.2525	54.9536	52.3336	55.5624
RID:2009110818	64	59.2641	52.306	54.2459	57.8068	53.9962	50.9543	52.6142	52.0053	55.9465	54.6379
RID:2009240009	64	52.5595	50.622	46.6934	50.0372	42.9748	45.3935	50.7526	47.5577	50.384	45.5779
