# Supplementary material for: DNA methylation clocks for estimating biological age in Chinese cohorts
Source: Protein Cell. 2024 Mar 14;15(8):575–93. doi: 10.1093/procel/pwae011 (PMC11259550; doi:10.1093/procel/pwae011)
Supplement: pwae011_suppl_Supplementary_Materials [file pwae011_suppl_supplementary_materials.zip › pwae011_suppl_supplementary_tables_s10.xlsx]

## Sheet: Quzhou cohort
Predicted age of 5 CpGs clock in CAS cohort
Sample	Age	DNAmAge
8596	20	23.0921
8592	20	27.7504
8548	21	21.0838
1131	21	17.3181
8553	22	27.7631
2056	23	35.0193
8397	23	20.8813
8533	23	27.3224
2999	24	23.4235
8351	24	31.6644
1094	26	18.2079
1005	27	32.2581
1147	27	26.7833
1127	28	32.4367
8488	30	26.3311
1521	30	30.1431
1549	30	33.6855
1126	30	25.8177
7831	31	30.6851
1091	31	35.1954
1088	32	37.5516
1129	32	39.7968
3608	33	36.1538
1498	34	31.1
1138	36	45.1215
2665	37	33.0451
2636	37	28.6819
1110	37	34.5807
1090	38	45.1142
1150	38	39.1162
1089	39	32.8745
2584	40	44.7271
7481	40	45.3468
1096	40	40.761
1115	40	41.4867
3971	41	44.6514
1099	41	39.1579
2543	42	46.4723
2350	42	37.0764
2505	43	54.57
20023	44	35.8199
1156	44	46.3025
1220	45	46.31
1362	45	42.7872
1154	46	51.7069
20038	47	40.6144
1108	47	48.5013
1157	47	43.7522
20047	48	51.8923
2449	48	44.7033
1064	48	47.6805
1086	48	45.023
1107	48	47.959
20043	49	50.2614
20033	49	45.6352
1097	49	48.0088
2458	50	48.4225
1148	50	50.153
2398	51	55.7027
1940	51	52.8331
2400	51	48.9218
2423	51	53.0434
2373	52	56.3918
3726	52	55.4122
3662	52	50.3497
2421	52	56.5123
1143	52	46.0275
1144	52	65.4449
2364	53	53.3485
1063	53	53.0211
2370	54	58.619
1014	54	51.144
10033	55	55.9652
10000	56	55.6141
1010	56	58.5309
1058	57	54.1957
1016	57	59.8012
10014	58	48.2998
1060	58	64.9425
1074	58	52.9583
1079	58	58.8623
1136	58	57.7837
10027	59	52.0633
10020	59	53.2113
1035	59	59.7355
1036	59	59.2906
10015	60	60.779
10030	60	68.2176
10018	60	60.1167
10008	60	62.9301
1024	60	58.3778
10021	61	56.9345
10029	62	69.2427
10002	62	58.027
10003	62	59.847
1075	62	62.7059
1057	64	64.5765
1076	64	60.3228
1006	64	63.2071
1008	66	62.8415
1009	66	55.906
1001	68	59.9845
1040	69	64.1643
1051	70	69.6951
1028	70	70.5599
1041	71	71.6539
1042	71	70.6299
1045	71	79.6991
1013	71	58.4276
1032	71	59.3528
1047	72	69.4648
1026	72	69.6049
1033	72	69.6586
1043	73	72.5151
1102	74	71.2452
1038	75	66.611
1055	78	72.2779
1077	78	78.5594
1054	79	72.587
1056	79	76.1318
1104	79	73.9805
1120	80	73.48
1121	80	74.7014
1053	82	77.3474
1048	84	73.6018

## Sheet: CAS cohort
Predicted age of 5 CpGs clock in CAS cohort
Sample	Age	DNAmAge
RID:2011021538	22	34.717
RID:2011022029	23	36.8707
RID:2011021548	23	33.4993
RID:2011021547	23	35.432
RID:2011021536	23	33.9868
RID:2011021335	23	36.1611
RID:2010090634	23	35.4129
RID:2010090631	23	37.9767
RID:2011022017	24	37.89
RID:2011020114	24	40.9083
RID:2011020035	24	40.7623
RID:2010267974	24	36.5232
RID:2008191050	24	37.5305
RID:2008190563	24	38.0351
RID:2011170175	25	34.2816
RID:2011022025	25	35.7596
RID:2011021562	25	39.6959
RID:2011021530	25	37.4597
RID:2011021486	25	41.1713
RID:2011021337	25	34.9131
RID:2011021332	25	36.7848
RID:2011021301	25	35.696
RID:2011021266	25	41.5341
RID:2011020077	25	39.4204
RID:2010267948	25	37.9868
RID:2010090615	25	39.6141
RID:2008210478	25	40.9093
RID:2008191059	25	37.65
RID:2008191055	25	46.5724
RID:2008190588	25	34.0593
RID:2008190576	25	41.4241
RID:2008190574	25	36.1953
RID:2008190566	25	41.3955
RID:2008130385	25	36.3309
RID:2011170149	26	31.5952
RID:2011022038	26	36.2889
RID:2011021924	26	33.9631
RID:2011021407	26	39.3841
RID:2011021347	26	41.6183
RID:2011021099	26	30.5875
RID:2010268068	26	34.5655
RID:2010090622	26	34.9424
RID:2010090614	26	32.866
RID:2010090609	26	41.4401
RID:2008250099	26	36.695
RID:2008250075	26	41.7361
RID:2008191967	26	47.3235
RID:2008191073	26	41.0636
RID:2008190617	26	34.9357
RID:2008190608	26	39.5304
RID:2008190607	26	42.8674
RID:2008190605	26	39.1818
RID:2008190604	26	32.7356
RID:2011022018	27	42.8022
RID:2011021961	27	33.9894
RID:2011021539	27	48.9421
RID:2011021524	27	39.767
RID:2011021334	27	38.7164
RID:2011021203	27	33.9414
RID:2010267436	27	46.0655
RID:2010090882	27	32.5671
RID:2010090648	27	27.753
RID:2010090643	27	33.6129
RID:2010090623	27	34.7282
RID:2010090613	27	32.7716
RID:2010090607	27	39.5141
RID:2010090567	27	37.5476
RID:2009210025	27	35.7343
RID:2008250081	27	38.2398
RID:2008250080	27	39.1529
RID:2008210449	27	36.2643
RID:2008210419	27	35.4252
RID:2008191969	27	36.3993
RID:2008191090	27	38.4231
RID:2008191089	27	43.3601
RID:2008190635	27	40.5968
RID:2008190631	27	41.3538
RID:2008190625	27	40.8698
RID:2008130396	27	40.7965
RID:2011170138	28	37.9413
RID:2011170110	28	40.0557
RID:2011170084	28	37.6226
RID:2011170073	28	35.6949
RID:2011021960	28	46.5206
RID:2011021916	28	35.2884
RID:2011021900	28	39.3241
RID:2011021348	28	35.7443
RID:2011021268	28	44.2917
RID:2011021219	28	36.2079
RID:2011021140	28	37.2469
RID:2011020007	28	39.0198
RID:2010268063	28	34.0741
RID:2010130384	28	41.6229
RID:2010090960	28	37.0268
RID:2010090914	28	43.43
RID:2010090608	28	42.7173
RID:2009210026	28	37.4586
RID:2008210448	28	44.4964
RID:2008210413	28	42.2041
RID:2008191974	28	50.3913
RID:2008191106	28	42.5194
RID:2008191105	28	34.7222
RID:2008190684	28	43.4919
RID:2008190683	28	40.5919
RID:2008190682	28	44.3547
RID:2008190680	28	38.0162
RID:2008190674	28	41.9709
RID:2008190670	28	43.32
RID:2008130397	28	39.3107
RID:2011210008	29	41.7101
RID:2011170176	29	40.6026
RID:2011170170	29	59.853
RID:2011021955	29	31.7177
RID:2011021909	29	36.6163
RID:2011021876	29	42.075
RID:2011021871	29	38.6369
RID:2011021792	29	40.0881
RID:2011021392	29	42.5166
RID:2011020091	29	34.8843
RID:2011020014	29	37.6666
RID:2010120343	29	44.2569
RID:2010090639	29	38.5189
RID:2010090590	29	38.7232
RID:2008250096	29	42.11
RID:2008210507	29	47.1654
RID:2008210447	29	41.7133
RID:2008191984	29	42.5552
RID:2008191979	29	43.4456
RID:2008191115	29	43.4492
RID:2008190715	29	38.2642
RID:2008190700	29	43.2804
RID:2008190698	29	41.1465
RID:2008130407	29	34.1547
RID:2008130403	29	48.4607
RID:2011170178	30	37.8011
RID:2011170139	30	39.7856
RID:2011170125	30	34.8543
RID:2011170108	30	41.5879
RID:2011170100	30	44.246
RID:2011170059	30	39.2642
RID:2011170040	30	36.9698
RID:2011170023	30	46.6894
RID:2011170022	30	32.8525
RID:2011170020	30	36.2572
RID:2011021512	30	39.2336
RID:2011021409	30	47.3271
RID:2011021240	30	48.3066
RID:2011020123	30	46.1088
RID:2011020099	30	39.7891
RID:2011020085	30	40.3639
RID:2011020020	30	30.0825
RID:2010267918	30	41.9471
RID:2010267730	30	50.1687
RID:2010090971	30	39.2061
RID:2010090967	30	36.3143
RID:2010090958	30	41.8208
RID:2010090952	30	36.0046
RID:2010090894	30	42.8551
RID:2010090646	30	42.9411
RID:2009210178	30	46.1422
RID:20091218	30	38.6988
RID:2009111588	30	41.7429
RID:2008210468	30	43.7339
RID:2008210464	30	39.6892
RID:2008210442	30	45.2483
RID:2008192001	30	45.372
RID:2008191996	30	42.7435
RID:2008191995	30	49.1854
RID:2008191990	30	36.4441
RID:2008191126	30	35.6141
RID:2008191125	30	36.6285
RID:2008191118	30	39.8718
RID:2008190749	30	49.6439
RID:2008190746	30	40.1762
RID:2008190737	30	40.9248
RID:2008190729	30	39.4595
RID:2008130417	30	40.5402
RID:2008130414	30	45.858
RID:2011170128	31	40.7255
RID:2011170082	31	39.4126
RID:2011170072	31	43.5343
RID:2011170036	31	40.083
RID:2011021754	31	35.2066
RID:2011021737	31	52.127
RID:2011021402	31	45.8601
RID:2011020089	31	43.6361
RID:2010268640	31	37.8692
RID:2010268464	31	37.0954
RID:2010090965	31	42.949
RID:2010090926	31	44.2674
RID:2010090917	31	44.0054
RID:2010090915	31	43.6577
RID:2010090909	31	42.5085
RID:2010090907	31	41.6439
RID:2010090904	31	41.0237
RID:2010090884	31	45.5153
RID:2010090611	31	38.5454
RID:2009250162	31	39.7543
RID:2009170443	31	39.6029
RID:2009110827	31	37.6128
RID:2009110826	31	31.2104
RID:2009110825	31	37.8245
RID:2008250100	31	48.8933
RID:2008250098	31	40.0115
RID:2008250093	31	46.283
RID:2008210441	31	46.1067
RID:2008192010	31	36.5867
RID:2008191128	31	36.8707
RID:2008190794	31	39.9126
RID:2008190793	31	40.2684
RID:2008190792	31	44.2706
RID:2008190790	31	39.4675
RID:2008190783	31	40.419
RID:2008190782	31	40.5288
RID:2008190780	31	35.724
RID:2008190771	31	49.2936
RID:2008190769	31	44.2169
RID:2008190761	31	36.7713
RID:2008190759	31	50.8879
RID:2008190758	31	42.6217
RID:2008190757	31	48.5893
RID:2008140294	31	43.879
RID:2008130421	31	38.803
RID:2011170132	32	44.8073
RID:2011170127	32	41.676
RID:2011170086	32	41.1165
RID:2011170037	32	49.5834
RID:2011021708	32	36.1604
RID:2011021560	32	41.5878
RID:2011021085	32	42.0118
RID:2011021034	32	39.9767
RID:2011020118	32	44.4749
RID:2010267840	32	49.0861
RID:2010090968	32	41.1306
RID:2010090897	32	39.5663
RID:2010090651	32	49.587
RID:2010090644	32	40.4469
RID:2009160160	32	37.0514
RID:2009111602	32	44.1927
RID:2009110830	32	39.4606
RID:2008250095	32	45.9087
RID:2008210497	32	43.0474
RID:2008210461	32	40.6767
RID:2008192016	32	34.2055
RID:2008192015	32	41.1024
RID:2008190826	32	38.9917
RID:2008190825	32	46.6561
RID:2008190824	32	46.4903
RID:2008190820	32	42.6646
RID:2008190817	32	52.2185
RID:2008190815	32	44.6961
RID:2008190813	32	42.3888
RID:2008190808	32	39.7424
RID:2008190805	32	44.71
RID:2011170067	33	44.3654
RID:2011170049	33	44.2057
RID:2011170039	33	48.1907
RID:2011021753	33	63.8609
RID:2010268549	33	38.8187
RID:2010268503	33	53.2006
RID:2010090981	33	47.9033
RID:2010090950	33	37.2511
RID:2009250171	33	34.0368
RID:20091201	33	41.4503
RID:2009111394	33	38.3342
RID:2009110839	33	48.6767
RID:2009110838	33	37.2608
RID:2009110836	33	45.0773
RID:2009110832	33	37.3694
RID:2008210460	33	48.8429
RID:2008192038	33	48.6076
RID:2008192030	33	42.4438
RID:2008190853	33	49.3583
RID:2008190845	33	42.8966
RID:2008190844	33	41.3555
RID:2008190841	33	51.637
RID:2008190832	33	40.7133
RID:2008130470	33	48.2027
RID:2008130457	33	52.0935
RID:2011170140	34	50.1689
RID:2011170136	34	50.3178
RID:2011170076	34	45.3591
RID:2011170041	34	46.5631
RID:2011170014	34	41.5264
RID:2011021697	34	41.7235
RID:2010268302	34	51.6101
RID:2010090984	34	41.5954
RID:2010090979	34	45.0758
RID:2010090923	34	45.3489
RID:2010090901	34	41.9941
RID:2010090883	34	50.7204
RID:2010090629	34	44.5343
RID:2009240422	34	42.0715
RID:2009110850	34	50.9939
RID:2009110846	34	41.3918
RID:2009110845	34	38.7188
RID:2009110844	34	45.883
RID:2009110843	34	47.6264
RID:2009110840	34	35.0571
RID:2008192054	34	46.3422
RID:2008192053	34	51.5902
RID:2008192049	34	51.6849
RID:2008190870	34	49.5197
RID:2008190867	34	41.0639
RID:2008190864	34	38.6561
RID:2008130472	34	47.9507
RID:2011170171	35	47.7568
RID:2011170068	35	40.4318
RID:2011021651	35	42.9981
RID:2011020997	35	36.3491
RID:2010268604	35	43.8387
RID:2010090986	35	41.9892
RID:2010090938	35	46.3366
RID:2010090916	35	48.2696
RID:2010090598	35	36.4895
RID:2010090592	35	37.4057
RID:2010090582	35	48.1264
RID:2009250157	35	40.7357
RID:20091202	35	37.079
RID:2009111608	35	39.8784
RID:2009111396	35	44.4515
RID:2009110857	35	41.7331
RID:2009110856	35	43.7583
RID:2009110855	35	43.2565
RID:2009110854	35	44.8739
RID:2009110853	35	48.2026
RID:2009110852	35	42.3859
RID:2008192060	35	42.0726
RID:2008192058	35	41.631
RID:2008190885	35	45.5422
RID:2008190877	35	51.8968
RID:2008140354	35	45.3722
RID:2008140351	35	47.6837
RID:2008140350	35	41.6936
RID:2011170147	36	48.4683
RID:2011170113	36	49.4158
RID:2011020875	36	44.4617
RID:2010268196	36	42.3342
RID:2010090974	36	48.1996
RID:2010090936	36	44.6227
RID:2010090568	36	34.0162
RID:2009250161	36	38.5015
RID:2009250159	36	43.884
RID:2009240294	36	42.0158
RID:2009110873	36	49.5531
RID:2009110871	36	44.6526
RID:2009110870	36	47.3005
RID:2009110868	36	49.0494
RID:2009110867	36	37.2646
RID:2009110864	36	48.7893
RID:2009110861	36	39.9185
RID:2008210491	36	47.4803
RID:2008190919	36	46.4158
RID:2008190914	36	49.7986
RID:2008190908	36	48.8929
RID:2008190904	36	49.598
RID:2011170153	37	48.897
RID:2011170085	37	48.5363
RID:2011170077	37	51.6052
RID:2011170070	37	42.9131
RID:2011021609	37	45.7365
RID:2011020315	37	44.6697
RID:2010090946	37	49.9191
RID:2010090889	37	46.202
RID:2010090597	37	58.5556
RID:2010090576	37	46.5779
RID:2010090571	37	43.5603
RID:2009240290	37	49.5507
RID:2009111407	37	48.8812
RID:2009111405	37	43.2599
RID:2009111404	37	45.2899
RID:2009111402	37	45.9613
RID:2009110896	37	43.726
RID:2009110892	37	43.9531
RID:2009110887	37	45.1064
RID:2009110886	37	42.0212
RID:2009110885	37	44.7861
RID:2009110884	37	41.1386
RID:2009110882	37	45.9983
RID:2009110881	37	53.1928
RID:2009070132	37	43.4304
RID:2008192091	37	46.3849
RID:2008192088	37	46.2265
RID:2008192087	37	37.2116
RID:2008192085	37	48.5346
RID:2008192084	37	41.5789
RID:2008192082	37	43.3102
RID:2008192081	37	47.4194
RID:2008192080	37	38.96
RID:2008191134	37	41.5442
RID:2008190944	37	46.8766
RID:2008190943	37	41.7828
RID:2008190936	37	53.7471
RID:2008190935	37	45.2796
RID:2008190931	37	47.6292
RID:2008130558	37	51.1803
RID:2008130545	37	41.8459
RID:2011170154	38	50.9201
RID:2011170123	38	47.2495
RID:2011170097	38	47.5771
RID:2011170057	38	39.3051
RID:2011170046	38	46.7736
RID:2010310815	38	44.1062
RID:2010268188	38	47.6872
RID:2010268088	38	59.6919
RID:2010268010	38	46.0139
RID:2010150154	38	47.8744
RID:2010090999	38	44.3753
RID:2010090996	38	43.9774
RID:2010090983	38	46.2809
RID:2010090947	38	39.2962
RID:2010090935	38	43.8833
RID:2010090908	38	51.4609
RID:2010090583	38	49.6549
RID:2009300007	38	42.965
RID:2009270003	38	43.5741
RID:2009250165	38	47.9343
RID:2009240376	38	46.5316
RID:2009180411	38	46.6384
RID:2009140052	38	48.0097
RID:2009111413	38	46.9582
RID:2009110939	38	41.1367
RID:2009110934	38	44.3524
RID:2009110925	38	51.0431
RID:2009110924	38	44.1718
RID:2009110923	38	43.783
RID:2009110922	38	44.3893
RID:2009110921	38	54.508
RID:2009110920	38	52.7491
RID:2009110918	38	42.68
RID:2009110912	38	43.9242
RID:2009110911	38	46.5514
RID:2009110910	38	54.0579
RID:2009110907	38	44.9754
RID:2009110906	38	45.3734
RID:2009110902	38	51.6965
RID:2009110898	38	44.2243
RID:2009110897	38	46.2723
RID:2009110893	38	47.4058
RID:2009110877	38	47.9666
RID:2008192102	38	42.1906
RID:2008192093	38	36.582
RID:2008192092	38	50.4457
RID:2008190964	38	45.4304
RID:2008190963	38	47.2532
RID:2008190961	38	47.4174
RID:2008140418	38	50.0988
RID:2008140412	38	54.7492
RID:2008130575	38	49.5533
RID:2008130574	38	55.6108
RID:2008130567	38	50.6618
RID:2008130564	38	48.1448
RID:ZKY1038	39	47.4194
RID:2011170169	39	41.0848
RID:2011170091	39	48.6563
RID:2011170066	39	53.9219
RID:2011170018	39	51.2523
RID:2011021660	39	49.8121
RID:2011021007	39	43.6759
RID:2011020093	39	51.3749
RID:2010268487	39	46.7493
RID:2010268384	39	43.5529
RID:2010267393	39	42.8448
RID:2010140472	39	44.3185
RID:2010140427	39	48.4111
RID:2010130381	39	46.5291
RID:2010090933	39	48.7944
RID:2010090588	39	53.6004
RID:2010090579	39	49.5281
RID:2009250174	39	38.1676
RID:2009250147	39	46.059
RID:2009250102	39	51.4841
RID:2009250009	39	50.5245
RID:2009220060	39	49.9036
RID:2009180421	39	45.3146
RID:2009180412	39	45.0886
RID:2009160024	39	52.4493
RID:2009111420	39	43.0909
RID:2009111418	39	46.7914
RID:2009111417	39	37.2498
RID:2009111415	39	42.6081
RID:2009110969	39	40.2381
RID:2009110967	39	46.4545
RID:2009110964	39	40.8266
RID:2009110963	39	51.8834
RID:2009110962	39	51.0937
RID:2009110958	39	49.4059
RID:2009110956	39	51.3918
RID:2009110955	39	49.6479
RID:2009110954	39	54.2208
RID:2009110952	39	52.7551
RID:2009110951	39	50.2002
RID:2009110950	39	48.0489
RID:2009110948	39	51.8144
RID:2009110901	39	48.5842
RID:2008210429	39	51.8218
RID:2008192116	39	57.4664
RID:2008192115	39	50.9685
RID:2008192107	39	53.0967
RID:2008190973	39	47.0537
RID:2008130591	39	48.4701
RID:ZKY1059	40	54.8009
RID:2011170121	40	63.1191
RID:2011170047	40	52.7448
RID:2011170019	40	48.5751
RID:2010268184	40	46.3567
RID:2010266743	40	53.2259
RID:2010090868	40	48.2156
RID:2010090864	40	46.5415
RID:2010090862	40	45.0894
RID:2010090855	40	43.9267
RID:2010090789	40	52.2758
RID:2010090788	40	41.7693
RID:2010090730	40	44.5965
RID:2010090722	40	45.2922
RID:2010090670	40	43.4495
RID:2009250175	40	40.5622
RID:2009250169	40	37.1049
RID:2009240344	40	54.4052
RID:2009240292	40	47.1053
RID:2009180401	40	39.3897
RID:2009111436	40	44.5462
RID:2009111434	40	44.9862
RID:2009111430	40	43.5875
RID:2009111428	40	46.6087
RID:2009111426	40	56.2537
RID:2009111006	40	46.1502
RID:2009111002	40	45.2693
RID:2009110994	40	45.3517
RID:2009110993	40	45.7686
RID:2009110990	40	55.9208
RID:2009110986	40	52.1391
RID:2009110984	40	46.1558
RID:2009110983	40	51.4317
RID:2009110982	40	52.3577
RID:2009110977	40	45.9301
RID:2009110974	40	43.2227
RID:2008210424	40	49.8584
RID:2008210423	40	47.0341
RID:2008192125	40	54.4013
RID:2008192119	40	37.9595
RID:2011170135	41	47.5001
RID:2010090848	41	61.922
RID:2010090828	41	47.1724
RID:2010090697	41	48.699
RID:2009250173	41	53.1412
RID:2009240383	41	48.5139
RID:2009180419	41	44.3993
RID:2009160027	41	53.9794
RID:2009111445	41	40.4234
RID:2009111443	41	47.6091
RID:2009111442	41	53.1168
RID:2009111440	41	49.5278
RID:2009111439	41	55.5594
RID:2009111060	41	54.4131
RID:2009111059	41	50.9266
RID:2009111055	41	42.9879
RID:2009111054	41	51.3869
RID:2009111053	41	54.7242
RID:2009111052	41	49.0692
RID:2009111049	41	59.2154
RID:2009111047	41	50.3851
RID:2009111043	41	42.8937
RID:2009111041	41	49.717
RID:2009111038	41	48.5059
RID:2009111031	41	52.0258
RID:2009111030	41	45.3581
RID:2009111029	41	42.6971
RID:2009111028	41	42.54
RID:2009111026	41	54.0031
RID:2009111024	41	49.291
RID:2009111022	41	48.116
RID:2009111019	41	42.3588
RID:2009111012	41	49.6386
RID:2009111011	41	54.6355
RID:2009110975	41	49.2515
RID:2008192135	41	41.3167
RID:2008192134	41	55.3594
RID:2008192132	41	53.7138
RID:2008192131	41	41.9834
RID:2008191011	41	57.543
RID:2008191000	41	46.2216
RID:2010310832	42	55.3316
RID:2010268627	42	46.473
RID:2010090810	42	51.9307
RID:2010090725	42	44.8772
RID:2010090714	42	53.1494
RID:2009250186	42	44.4682
RID:2009250172	42	53.0917
RID:2009250007	42	48.2623
RID:2009240291	42	48.2626
RID:2009180418	42	44.9897
RID:2009180416	42	50.8204
RID:2009160028	42	60.0393
RID:2009111456	42	42.8929
RID:2009111454	42	45.377
RID:2009111453	42	42.0887
RID:2009111451	42	43.1915
RID:2009111450	42	53.2827
RID:2009111101	42	41.7804
RID:2009111100	42	47.4563
RID:2009111099	42	48.0993
RID:2009111098	42	57.3351
RID:2009111097	42	48.8722
RID:2009111096	42	55.1617
RID:2009111092	42	44.848
RID:2009111091	42	40.6154
RID:2009111090	42	47.7777
RID:2009111088	42	45.9947
RID:2009111087	42	44.5567
RID:2009111085	42	53.4364
RID:2009111081	42	47.8718
RID:2009111079	42	39.9607
RID:2009111078	42	52.8284
RID:2009111076	42	54.749
RID:2009111074	42	50.7792
RID:2009111073	42	53.0771
RID:2009111072	42	45.3261
RID:2009111071	42	50.184
RID:2009111070	42	45.4664
RID:2009111069	42	38.687
RID:2009111068	42	47.9054
RID:2009111067	42	51.3803
RID:2009111064	42	51.9144
RID:2009111062	42	43.412
RID:2008130309	42	51.1801
RID:2008130307	42	56.3763
RID:ZKY1048	43	47.511
RID:2011200001	43	53.9945
RID:2011170088	43	52.848
RID:2010268231	43	49.6317
RID:2010090523	43	55.5229
RID:2009240457	43	51.961
RID:2009240361	43	48.3487
RID:2009210173	43	48.142
RID:2009111537	43	49.4564
RID:2009111520	43	47.4196
RID:2009111470	43	50.3509
RID:2009111468	43	48.7135
RID:2009111467	43	54.0516
RID:2009111465	43	44.2883
RID:2009111464	43	51.9771
RID:2009111459	43	48.8601
RID:2009111458	43	51.3031
RID:2009111457	43	54.2709
RID:2009111148	43	50.3842
RID:2009111142	43	58.2574
RID:2009111141	43	48.5516
RID:2009111137	43	52.5398
RID:2009111132	43	53.9011
RID:2009111129	43	49.2199
RID:2009111128	43	49.7495
RID:2009111127	43	43.9697
RID:2009111122	43	39.216
RID:2009111121	43	47.8736
RID:2009111118	43	53.7361
RID:2009111116	43	53.5567
RID:2009111112	43	46.9038
RID:2009111106	43	53.7567
RID:2009111105	43	51.0847
RID:2008192146	43	51.5752
RID:2008192144	43	48.2785
RID:2008191029	43	51.1894
RID:2008140499	43	45.0089
RID:ZKY1018	44	42.8667
RID:2010130383	44	61.3729
RID:2010130378	44	52.3551
RID:2010090811	44	49.5735
RID:2010090777	44	51.8853
RID:2010090732	44	54.9528
RID:2010090727	44	52.5157
RID:2010090723	44	54.8641
RID:2010090716	44	49.6189
RID:2010090616	44	48.0986
RID:2010090527	44	44.0034
RID:2010090512	44	57.288
RID:2010090488	44	44.2344
RID:2009290013	44	48.796
RID:2009250164	44	43.9845
RID:2009250152	44	52.2439
RID:2009111478	44	47.8093
RID:2009111477	44	47.7947
RID:2009111471	44	58.0166
RID:2009111190	44	54.1036
RID:2009111189	44	47.9807
RID:2009111188	44	57.8563
RID:2009111182	44	50.6122
RID:2009111180	44	39.7244
RID:2009111179	44	51.2018
RID:2009111175	44	47.369
RID:2009111174	44	51.1389
RID:2009111168	44	56.2752
RID:2009111165	44	53.0534
RID:2009111163	44	49.6691
RID:2009111162	44	54.4387
RID:2009111152	44	52.8558
RID:2009111151	44	48.8932
RID:2009111150	44	48.757
RID:2008192151	44	56.8028
RID:2008192149	44	59.7908
RID:2008130322	44	50.1481
RID:2010090706	45	50.4161
RID:2010090525	45	45.7606
RID:2010090508	45	59.0473
RID:2009240387	45	57.0837
RID:2009240238	45	52.1309
RID:2009210004	45	49.3193
RID:2009160044	45	44.3136
RID:2009111194	45	54.2554
RID:2009110219	45	52.885
RID:2009110207	45	47.0854
RID:2009110204	45	43.444
RID:2009110199	45	50.3021
RID:2009110198	45	52.9122
RID:2009110193	45	54.098
RID:2009110190	45	46.2988
RID:2009110185	45	49.9074
RID:2008190461	45	57.7051
RID:2008190459	45	57.1436
RID:2008190400	45	53.8635
RID:2008190399	45	48.3487
RID:2010310820	46	48.2806
RID:2010266608	46	59.765
RID:2010120478	46	52.1634
RID:2010090824	46	47.1034
RID:2009240007	46	59.5148
RID:2009160045	46	47.5362
RID:2009160033	46	49.7782
RID:2009111220	46	56.6111
RID:2009111209	46	53.3927
RID:2009111208	46	49.6057
RID:2009111207	46	59.8785
RID:2009111205	46	50.1484
RID:2009111204	46	56.5267
RID:2009110269	46	50.4873
RID:2009110268	46	54.4604
RID:2009110265	46	50.9947
RID:2009110264	46	48.9324
RID:2009110257	46	46.1591
RID:2009110256	46	45.2936
RID:2009110254	46	48.965
RID:2009110250	46	49.8899
RID:2009110247	46	46.2783
RID:2009110243	46	46.0483
RID:2009110242	46	51.377
RID:2009110240	46	58.8882
RID:2009110237	46	47.8395
RID:2009110231	46	54.3236
RID:2009110229	46	44.8117
RID:2009110226	46	54.5644
RID:2009110222	46	58.0142
RID:2009110206	46	50.5721
RID:2008210122	46	48.4128
RID:2008190402	46	56.0068
RID:ZKY1162	47	53.7182
RID:2011170144	47	54.2085
RID:2010268180	47	54.4619
RID:2010130360	47	46.1847
RID:2010090847	47	47.7219
RID:2010090825	47	56.0488
RID:2010090780	47	55.2995
RID:2010090744	47	55.1129
RID:2010090528	47	47.4859
RID:2009290003	47	61.1982
RID:2009250140	47	55.3502
RID:2009250138	47	56.4649
RID:2009180406	47	54.4134
RID:2009111484	47	50.7743
RID:2009111243	47	59.6572
RID:2009111237	47	47.3403
RID:2009111235	47	61.5661
RID:2009111233	47	56.2443
RID:2009111232	47	51.4247
RID:2009111229	47	45.3228
RID:2009111226	47	52.708
RID:2009111224	47	56.8368
RID:2009111222	47	54.1415
RID:2009110323	47	47.3129
RID:2009110320	47	50.1303
RID:2009110316	47	46.7658
RID:2009110315	47	52.4066
RID:2009110312	47	49.9228
RID:2009110310	47	50.6579
RID:2009110309	47	51.4933
RID:2009110308	47	55.0857
RID:2009110303	47	54.5942
RID:2009110298	47	51.4472
RID:2009110297	47	61.2091
RID:2009110296	47	59.05
RID:2009110292	47	52.2506
RID:2009110286	47	59.4204
RID:2009110279	47	56.2513
RID:2009110275	47	56.5059
RID:2009110274	47	54.0568
RID:2009110272	47	59.3018
RID:2009110271	47	54.2655
RID:2008140166	47	53.3531
RID:2008130350	47	57.9528
RID:2008130346	47	55.1345
RID:2010090821	48	52.5519
RID:2010090776	48	50.8299
RID:2010090742	48	62.3918
RID:2010090728	48	52.5212
RID:2010090693	48	54.2394
RID:2010090485	48	52.8126
RID:2009280008	48	54.5561
RID:2009240325	48	52.2936
RID:2009240275	48	56.0546
RID:2009240271	48	53.2619
RID:2009240211	48	49.8812
RID:2009230111	48	49.8963
RID:2009180405	48	51.6834
RID:2009111632	48	47.8103
RID:2009111626	48	62.3157
RID:2009111249	48	52.4416
RID:2009111248	48	53.7244
RID:2009111246	48	57.741
RID:2009110356	48	55.9427
RID:2009110352	48	51.7389
RID:2009110346	48	57.8592
RID:2009110342	48	56.7284
RID:2009110340	48	61.5475
RID:2009110332	48	58.8267
RID:2008190468	48	55.8837
RID:2008130355	48	53.3136
RID:ZKY1040	49	45.9677
RID:2011020896	49	54.3075
RID:2010268607	49	54.1872
RID:2010090827	49	58.694
RID:2010090682	49	57.3161
RID:2010090675	49	58.8211
RID:2009240309	49	54.1691
RID:2009240237	49	45.1704
RID:2009111265	49	53.9992
RID:2009111264	49	48.9749
RID:2009111262	49	55.873
RID:2009111260	49	56.6358
RID:2009111257	49	55.6665
RID:2009111256	49	58.6693
RID:2009110408	49	49.5395
RID:2009110407	49	47.3501
RID:2009110400	49	46.2151
RID:2009110393	49	53.6467
RID:2009110386	49	53.6583
RID:2009110385	49	47.1789
RID:2009110384	49	47.4196
RID:2009110383	49	56.3412
RID:2009110380	49	54.366
RID:2009110379	49	52.2991
RID:2009110376	49	57.1995
RID:2009110373	49	56.1883
RID:2009110372	49	40.1326
RID:2009110371	49	54.1569
RID:2009110365	49	56.0675
RID:2009110363	49	59.8789
RID:2009110360	49	52.5967
RID:2009070156	49	50.8491
RID:2008310362	49	50.8983
RID:2008190472	49	62.5422
RID:2008190421	49	46.9186
RID:ZKY1069	50	50.4995
RID:2011170134	50	60.1913
RID:2010090733	50	58.6401
RID:2010090719	50	61.9407
RID:2010090665	50	50.1464
RID:2010090534	50	49.086
RID:2009250126	50	60.0052
RID:2009240249	50	63.3443
RID:2009180420	50	58.629
RID:2009111277	50	55.2124
RID:2009111274	50	52.3455
RID:2009111268	50	58.786
RID:2009110437	50	44.3941
RID:2009110434	50	55.7646
RID:2009110432	50	63.6944
RID:2009110427	50	57.2378
RID:2009110422	50	60.3882
RID:2009110420	50	54.2449
RID:2009110416	50	50.5
RID:2009110415	50	56.0472
RID:2009110412	50	52.0161
RID:ZKY1176	51	57.4718
RID:ZKY1068	51	54.446
RID:2010130392	51	54.9598
RID:2010130376	51	51.1889
RID:2010130371	51	56.6723
RID:2010090759	51	55.5087
RID:2010090661	51	50.6792
RID:2010090499	51	46.7103
RID:2009250176	51	53.857
RID:2009230119	51	48.2272
RID:2009111297	51	64.0157
RID:2009111295	51	57.5331
RID:2009111294	51	58.0446
RID:2009111293	51	67.1902
RID:2009111291	51	47.6118
RID:2009111283	51	47.6026
RID:2009110479	51	58.4973
RID:2009110478	51	52.3611
RID:2009110477	51	57.872
RID:2009110472	51	53.4425
RID:2009110471	51	63.9437
RID:2009110470	51	64.0807
RID:2009110465	51	57.0927
RID:2009110460	51	54.4937
RID:2009110455	51	58.8825
RID:2009110454	51	54.7468
RID:2009110448	51	49.877
RID:2009110447	51	59.3563
RID:2010100038	52	52.8146
RID:2010090686	52	51.7379
RID:2009240307	52	49.4986
RID:2009160037	52	57.073
RID:2009111311	52	61.5067
RID:2009111302	52	55.5648
RID:2009111301	52	51.1225
RID:2009111298	52	52.4967
RID:2009110511	52	53.2521
RID:2009110509	52	48.7293
RID:2009110502	52	52.993
RID:2009110501	52	56.823
RID:2009110496	52	58.4275
RID:2009110490	52	52.9732
RID:2009110487	52	51.9048
RID:2009110485	52	60.0459
RID:2009110481	52	57.7035
RID:2010090817	53	63.6631
RID:2010090753	53	60.7654
RID:2009250020	53	61.1912
RID:2009240320	53	56.1448
RID:2009240310	53	61.3649
RID:2009240250	53	51.0095
RID:2009111321	53	53.7823
RID:2009111320	53	59.8281
RID:2009111317	53	59.3067
RID:2009111316	53	51.9252
RID:2009111313	53	60.9236
RID:2009111306	53	53.2266
RID:2009110545	53	56.0572
RID:2009110538	53	56.6685
RID:2009110537	53	52.3364
RID:2009110531	53	60.3421
RID:2009110521	53	62.455
RID:2009110518	53	56.211
RID:2010090832	54	60.7236
RID:2010090797	54	56.9206
RID:2009250145	54	55.0806
RID:2009240319	54	57.5362
RID:2009240316	54	55.4986
RID:2009240315	54	58.2826
RID:2009240267	54	56.9914
RID:2009111329	54	63.2472
RID:2009111322	54	58.8892
RID:2009110599	54	55.9145
RID:2009110597	54	55.135
RID:2009110589	54	63.1614
RID:2009110588	54	54.5961
RID:2009110584	54	55.3273
RID:2009110583	54	59.9094
RID:2009110579	54	56.3388
RID:2009110576	54	57.7143
RID:2009110574	54	60.9775
RID:2009110573	54	56.215
RID:2009110571	54	58.7186
RID:2009110566	54	54.1919
RID:2009110564	54	52.8933
RID:2009110563	54	49.3225
RID:2009110553	54	59.8666
RID:2009110552	54	58.631
RID:2008190485	54	58.3409
RID:2008190482	54	59.1051
RID:2009250123	55	59.9714
RID:2009250002	55	66.7145
RID:2009240324	55	57.1991
RID:2009240274	55	59.1676
RID:2009240245	55	47.5948
RID:2009240235	55	64.5461
RID:2009210010	55	50.8745
RID:2009160043	55	64.4407
RID:2009111628	55	52.7543
RID:2009111348	55	52.194
RID:2009111345	55	56.3839
RID:2009111341	55	54.933
RID:2009111339	55	64.1602
RID:2009111334	55	61.1766
RID:2009110644	55	54.9279
RID:2009110641	55	57.2805
RID:2009110628	55	52.9923
RID:2009110626	55	59.4084
RID:2009110615	55	52.4598
RID:2009110612	55	56.1213
RID:2009110607	55	58.5105
RID:ZKY1028	56	66.7465
RID:2011030201	56	57.7341
RID:2010090543	56	54.6483
RID:2009250181	56	63.2764
RID:2009150021	56	57.8466
RID:2009111363	56	54.5175
RID:2009111361	56	51.2428
RID:2009111352	56	58.5471
RID:2009110688	56	57.7921
RID:2009110687	56	52.7636
RID:2009110682	56	48.0832
RID:2009110678	56	62.7488
RID:2009110670	56	56.2153
RID:2009110669	56	56.5402
RID:2009110663	56	58.828
RID:2009110662	56	59.7612
RID:2009110657	56	55.4923
RID:2009110656	56	54.5719
RID:ZKY1026	57	57.9264
RID:2010090802	57	52.0812
RID:2009300011	57	62.3759
RID:2009290004	57	71.7491
RID:2009250129	57	61.0963
RID:2009240260	57	62.7881
RID:2009240213	57	58.0276
RID:2009210019	57	61.2195
RID:2009180404	57	57.9853
RID:2009111485	57	49.7034
RID:2009111373	57	57.4217
RID:2009111371	57	62.7248
RID:2009111369	57	62.9957
RID:2009110741	57	58.9812
RID:2009110731	57	51.1486
RID:2009110730	57	60.9206
RID:2009110729	57	65.863
RID:2009110718	57	52.9265
RID:2009110707	57	61.8975
RID:2009110701	57	64.1815
RID:2009110700	57	63.0516
RID:2010090752	58	57.9568
RID:2009250182	58	67.3658
RID:2009240212	58	57.2088
RID:2009111378	58	63.4887
RID:2009110771	58	65.7583
RID:2009110765	58	59.2764
RID:2009110764	58	53.7897
RID:2009110761	58	66.9062
RID:2009110758	58	56.3981
RID:2009110756	58	61.8534
RID:2009110754	58	58.5158
RID:2009110753	58	57.3294
RID:2009110752	58	65.1781
RID:2009110750	58	60.4571
RID:2009110746	58	69.2792
RID:ZKY1043	59	70.2177
RID:2009260002	59	60.9677
RID:2009240247	59	58.4169
RID:2009210020	59	60.647
RID:2009110787	59	56.7555
RID:2009110773	59	61.1791
RID:2009240265	60	68.4184
RID:2009110795	60	64.1546
RID:2009110792	60	52.9864
RID:2009240246	61	61.0521
RID:2009111386	61	56.0205
RID:2009110799	61	64.273
RID:2009111387	62	61.7657
RID:2009110811	62	69.808
RID:2009110809	62	55.1775
RID:2009110808	62	64.6435
RID:2009110807	62	61.2453
RID:2009110806	62	60.1951
RID:2009110805	62	57.567
RID:2009110802	62	64.0362
RID:2009111389	63	63.213
RID:2009110815	63	62.0736
RID:2009240009	64	61.821
RID:2009110818	64	68.8926
