# Supplementary material for: DNA methylation clocks for estimating biological age in Chinese cohorts
Source: Protein Cell. 2024 Mar 14;15(8):575–93. doi: 10.1093/procel/pwae011 (PMC11259550; doi:10.1093/procel/pwae011)
Supplement: pwae011_suppl_Supplementary_Materials [file pwae011_suppl_supplementary_materials.zip › pwae011_suppl_supplementary_tables_s11.xlsx]

## Sheet: Sheet1
DNAm-based multi model age pace related metabolites (age-accelerators vs age-decelerators)
ID	Name	Foldchange	Log2.FC	P.value	Log10.p	Type	Clock	HMDB	Cas	Pubchem	KEGG	KEGG.Pathway	Biospecimen	Species	Class1	Class2	Class3
neg2848NEG_FT12141	Lithocholic acid	0.642467	-0.63833	0.049677	1.3038	down	CompositeAge-DNAmAge	HMDB0000761	434-13-9	9903	C03990	Lipid metabolism
neg305NEG_FT01247	2,3-dimethylbenzoic acid	0.269447	-1.8919	0.0019784	2.7037	down	CompositeAge-DNAmAge		603-79-2	11782					Benzenoids	Benzene and substituted derivatives	Benzoic acids and derivatives
neg3064NEG_FT13341	Trandolaprilat	0.515437	-0.95613	0.038998	1.409	down	CompositeAge-DNAmAge	HMDB0060583	87679-71-8	5464097			urine		Organic acids and derivatives	Carboxylic acids and derivatives	Amino acids, peptides, and analogues
neg3278NEG_FT14720	Lithocholylglycine	0.366435	-1.4484	0.042338	1.3733	down	CompositeAge-DNAmAge	HMDB0000698	474-74-8	115245	C15557		serum		Lipids and lipid-like molecules	Steroids and steroid derivatives	Bile acids, alcohols and derivatives
neg32NEG_FT00178	Phenol	0.418515	-1.2567	0.031376	1.5034	down	CompositeAge-DNAmAge	HMDB0000228	108-95-2	996	C00146	Amino acid metabolism	urine	Homo sapiens (Urine);Angelica sinensis;Bupleurum chinense;Artemisia capillaris;Dipsacus asperoides;Elsholtzia nipponica;Perovskia angustifolia;Vitex trifolia;Gossypium hirsutum;Gossypium mexicanum;Melia azadirach;Morus spp.;Morus spp.;Paeonia albiflora;Posidonia oceanica;Paederia chinensis;Populus tremuloides	Benzenoids	Phenols	1-hydroxy-4-unsubstituted benzenoids
neg4740NEG_FT24627	2-oleoyl-1-stearoyl-sn-glycero-3-phosphoserine	0.628259	-0.6706	0.045656	1.3405	down	CompositeAge-DNAmAge	HMDB0010163	124262-93-7	9547087			serum		Lipids and lipid-like molecules	Glycerophospholipids	Glycerophosphoserines
neg5171NEG_FT29638	1-stearoyl-2-arachidonoyl-sn-glycero-3-phosphoserine	0.640902	-0.64185	0.039897	1.3991	down	CompositeAge-DNAmAge	HMDB0012383	132014-80-3	NA			serum		Lipids and lipid-like molecules	Glycerophospholipids	Glycerophosphoserines
neg66NEG_FT00357	O-benzyl-l-serine	0.563984	-0.82629	0.04209	1.3758	down	CompositeAge-DNAmAge		4726-96-9	78457					Organic acids and derivatives	Carboxylic acids and derivatives	Amino acids, peptides, and analogues
neg838NEG_FT03342	Indoxyl sulfate	0.562873	-0.8291	0.0024506	2.6107	down	CompositeAge-DNAmAge	HMDB0000682	487-94-5	10258			urine		Organic acids and derivatives	Organic sulfuric acids and derivatives	Arylsulfates
pos2638POS_FT08135	Hexanoyl-l-carnitine	0.673582	-0.57011	0.026726	1.5731	down	CompositeAge-DNAmAge	HMDB0000756	22671-29-0	3246938			urine		Lipids and lipid-like molecules	Fatty Acyls	Fatty acid esters
pos3151POS_FT09846	Octanoylcarnitine	0.609868	-0.71343	0.020751	1.683	down	CompositeAge-DNAmAge	HMDB0000791	25243-95-2	11953814	C02838		urine		Lipids and lipid-like molecules	Fatty Acyls	Fatty acid esters
pos3232POS_FT10055	Penbutolol	1.56126	0.6427	0.040751	1.3899	up	CompositeAge-DNAmAge	HMDB0015447	38363-40-5	162302	C07416
pos3656POS_FT11535	Decanoyl-l-carnitine	0.550055	-0.86239	0.042711	1.3695	down	CompositeAge-DNAmAge	HMDB0062631	3992-45-8	11953821					Lipids and lipid-like molecules	Fatty Acyls	Fatty acid esters
pos5749POS_FT18927	Tomatidin	0.576901	-0.79356	0.019435	1.7114	down	CompositeAge-DNAmAge	HMDB0034731	77-59-8	65576	C10826				Lipids and lipid-like molecules	Steroids and steroid derivatives	Steroidal alkaloids
pos6642POS_FT22546	1-myristoyl-sn-glycero-3-phosphocholine	1.44573	0.5318	0.021707	1.6634	up	CompositeAge-DNAmAge	HMDB0010379	20559-16-4	460604			serum		Lipids and lipid-like molecules	Glycerophospholipids	Glycerophosphocholines
pos6829POS_FT23272	1,4-bis[(p-hydroxyphenethyl)amino]anthraquinone	1.52008	0.60415	0.0037526	2.4257	up	CompositeAge-DNAmAge		96969-83-4	2817242					Benzenoids	Anthracenes	Anthraquinones
pos7809POS_FT27715	Leptomycin b	1.46218	0.54811	0.0067803	2.1687	up	CompositeAge-DNAmAge		87081-35-4	435143					Lipids and lipid-like molecules	Fatty Acyls	Fatty acids and conjugates
pos8176POS_FT29438	1h-indole-5-sulfonamide, n-(3-chlorophenyl)-3-[[3,5-dimethyl-4-[(4-methyl-1-piperazinyl)carbonyl]-1h-pyrrol-2-yl]methylene]-2,3-dihydro-n-methyl-2-oxo-, (3z)-	0.598337	-0.74095	0.042839	1.3682	down	CompositeAge-DNAmAge		658084-23-2	9549297					Benzenoids	Benzene and substituted derivatives	Sulfanilides
pos9556POS_FT36747	Cilostamide	1.44605	0.53211	0.025804	1.5883	up	CompositeAge-DNAmAge		68550-75-4	2753					Organoheterocyclic compounds	Quinolines and derivatives	Quinolones and derivatives
neg3064NEG_FT13341	Trandolaprilat	0.565036	-0.8236	0.0057843	2.2378	down	FacialAge-DNAmAge	HMDB0060583	87679-71-8	5464097			urine		Organic acids and derivatives	Carboxylic acids and derivatives	Amino acids, peptides, and analogues
neg886NEG_FT03519	Isoevernic acid	1.9305	0.94898	0.049294	1.3072	up	FacialAge-DNAmAge			12310988					Benzenoids	Benzene and substituted derivatives	Benzoic acids and derivatives
pos10549POS_FT42044	3-(1h-indol-3-ylmethyl)-6,18-dimethyl-12-(1-phenylethyl)-9,15-di(propan-2-yl)-1,4,7,10,13,16,19-heptazacyclotricosane-2,5,8,11,14,17,20-heptone	0.362792	-1.4628	0.032079	1.4938	down	FacialAge-DNAmAge			NA					Organic acids and derivatives	Peptidomimetics	Hybrid peptides
pos574POS_FT01845	Stachydrine	0.563349	-0.82786	0.038139	1.4186	down	FacialAge-DNAmAge	HMDB0004827	471-87-4	554	C10172				Organic acids and derivatives	Carboxylic acids and derivatives	Amino acids, peptides, and analogues
pos5890POS_FT19400	Losartan	0.541243	-0.88566	0.027901	1.5544	down	FacialAge-DNAmAge	HMDB0014816	114798-26-4	3961	C07072		urine		Benzenoids	Benzene and substituted derivatives	Biphenyls and derivatives
pos703POS_FT02225	N-acetylhistamine	1.47011	0.55593	0.025525	1.593	up	FacialAge-DNAmAge	HMDB0013253	673-49-4	69602	C05135	Amino acid metabolism	proteins		Organic acids and derivatives	Carboxylic acids and derivatives	Carboxylic acid derivatives
pos9184POS_FT34539	N-lauroyl-d-erythro-sphingosylphosphorylcholine	1.98432	0.98865	0.0021462	2.6683	up	FacialAge-DNAmAge	HMDB0012096	474923-21-2	NA			proteins		Lipids and lipid-like molecules	Sphingolipids	Phosphosphingolipids
neg1771NEG_FT06945	Taurolithocholic acid sulfate	0.538561	-0.89285	0.042713	1.3694	down	HormoneAge-DNAmAge	HMDB0002580	15324-65-9	440071	C03642	Digestive system	proteins		Lipids and lipid-like molecules	Steroids and steroid derivatives	Bile acids, alcohols and derivatives
neg4412NEG_FT21566	Buprenorphine glucuronide	1.43316	0.5192	0.042987	1.3667	up	HormoneAge-DNAmAge	HMDB0060928	101224-22-0	6426800					Organic oxygen compounds	Organooxygen compounds	Carbohydrates and carbohydrate conjugates
pos1551POS_FT04754	4-hydroxy-1-(2-hydroxyethyl)-2,2,6,6-tetramethylpiperidine	1.49984	0.58481	0.0022162	2.6544	up	HormoneAge-DNAmAge			104301
pos2098POS_FT06397	Isobutyryl-l-carnitine	0.67838	-0.55984	0.04753	1.323	down	HormoneAge-DNAmAge	HMDB0000736	25518-49-4	168379			urine		Lipids and lipid-like molecules	Fatty Acyls	Fatty acid esters
pos7986POS_FT28470	.beta.-cryptoxanthin	0.626292	-0.67509	0.0026544	2.576	down	HormoneAge-DNAmAge		472-70-8	5281235	C08591	Metabolism of terpenoids and polyketides			Lipids and lipid-like molecules	Prenol lipids	Tetraterpenoids
neg32NEG_FT00178	Phenol	0.61459	-0.70234	0.030251	1.5193	down	ImmuneAge-DNAmAge	HMDB0000228	108-95-2	996	C00146	Amino acid metabolism	urine	Homo sapiens (Urine);Angelica sinensis;Bupleurum chinense;Artemisia capillaris;Dipsacus asperoides;Elsholtzia nipponica;Perovskia angustifolia;Vitex trifolia;Gossypium hirsutum;Gossypium mexicanum;Melia azadirach;Morus spp.;Morus spp.;Paeonia albiflora;Posidonia oceanica;Paederia chinensis;Populus tremuloides	Benzenoids	Phenols	1-hydroxy-4-unsubstituted benzenoids
pos10549POS_FT42044	3-(1h-indol-3-ylmethyl)-6,18-dimethyl-12-(1-phenylethyl)-9,15-di(propan-2-yl)-1,4,7,10,13,16,19-heptazacyclotricosane-2,5,8,11,14,17,20-heptone	0.435768	-1.1984	0.045439	1.3426	down	ImmuneAge-DNAmAge			NA					Organic acids and derivatives	Peptidomimetics	Hybrid peptides
pos13214POS_FT58838	Proscillaridin a	0.671141	-0.57531	0.004351	2.3614	down	ImmuneAge-DNAmAge		466-06-8	5284613	C12816				Lipids and lipid-like molecules	Steroids and steroid derivatives	Steroid lactones
pos3193POS_FT09958	Adipoyl-l-carnitine	0.591191	-0.75826	0.0016573	2.7806	down	ImmuneAge-DNAmAge		102636-83-9	NA					Lipids and lipid-like molecules	Fatty Acyls	Fatty acid esters
pos3565POS_FT11209	Sulfadimethoxine	1.79045	0.84031	0.01609	1.7934	up	ImmuneAge-DNAmAge	HMDB0015621	122-11-2	5323			urine		Benzenoids	Benzene and substituted derivatives	Benzenesulfonamides
pos3572POS_FT11226	Tetranorprostaglandin j2	0.703977	-0.5064	0.025937	1.5861	down	ImmuneAge-DNAmAge		1352751-83-7	NA					Organic acids and derivatives	Keto acids and derivatives	Medium-chain keto acids and derivatives
pos3656POS_FT11535	Decanoyl-l-carnitine	0.666622	-0.58506	0.025708	1.5899	down	ImmuneAge-DNAmAge	HMDB0062631	3992-45-8	11953821					Lipids and lipid-like molecules	Fatty Acyls	Fatty acid esters
pos4249POS_FT13516	Lauroyl-l-carnitine	0.654836	-0.61083	0.020419	1.69	down	ImmuneAge-DNAmAge	HMDB0002250	25518-54-1	168381			urine		Lipids and lipid-like molecules	Fatty Acyls	Fatty acid esters
pos474POS_FT01535	Siduron	0.600132	-0.73661	0.048498	1.3143	down	ImmuneAge-DNAmAge		1982-49-6	16116	C18435				Benzenoids	Benzene and substituted derivatives	N-phenylureas
pos5112POS_FT16492	Myriocin	0.68686	-0.54188	0.0071833	2.1437	down	ImmuneAge-DNAmAge		35891-70-4	121989	C19914				Lipids and lipid-like molecules	Fatty Acyls	Fatty acids and conjugates
pos574POS_FT01845	Stachydrine	0.426439	-1.2296	0.046446	1.3331	down	ImmuneAge-DNAmAge	HMDB0004827	471-87-4	554	C10172				Organic acids and derivatives	Carboxylic acids and derivatives	Amino acids, peptides, and analogues
pos609POS_FT01922	Dl-.beta.-homoleucine	0.583771	-0.77654	0.0098392	2.007	down	ImmuneAge-DNAmAge		3653-34-7	2733735					Organic acids and derivatives	Carboxylic acids and derivatives	Amino acids, peptides, and analogues
pos803POS_FT02547	3-dehydrocarnitine	0.470256	-1.0885	0.019092	1.7191	down	ImmuneAge-DNAmAge	HMDB0012154	10457-99-5	NA	C02636		urine		Organic acids and derivatives	Keto acids and derivatives	Short-chain keto acids and derivatives
pos8386POS_FT30380	[1,1'-biphenyl]-2-carboxylic acid, 4'-[[5-[[[(1s)-1-(4-bromophenyl)ethyl]amino]carbonyl]-2,3-dimethyl-1h-indol-1-yl]methyl]-	1.56964	0.65042	0.020904	1.6798	up	ImmuneAge-DNAmAge		1338259-06-5	NA					Organoheterocyclic compounds	Indoles and derivatives	Indolecarboxylic acids and derivatives
neg3295NEG_FT14827	Irisxanthone	4.22922	2.0804	0.0064885	2.1879	up	LipidAge-DNAmAge			5281637	C10067				Organoheterocyclic compounds	Benzopyrans	1-benzopyrans
neg3389NEG_FT15279	Naringenin-4'-o-.beta.-d-glucuronide	1.75586	0.81218	0.0071049	2.1484	up	LipidAge-DNAmAge		158196-35-1	NA					Phenylpropanoids and polyketides	Flavonoids	Flavonoid glycosides
pos134POS_FT00506	5-aminovaleric acid	0.422833	-1.2418	0.026286	1.5803	down	LipidAge-DNAmAge	HMDB0003355	660-88-8	138	C00431	Amino acid metabolism	urine		Organic acids and derivatives	Carboxylic acids and derivatives	Amino acids, peptides, and analogues
neg1990NEG_FT07863	Hydrochlorothiazide	1.55984	0.64141	0.036647	1.436	up	MetabAge-DNAmAge	HMDB0001928	58-93-5	3639	C07041		urine		Organoheterocyclic compounds	Thiadiazines	Benzothiadiazines
neg3823NEG_FT17675	1-oleoyl-2-hydroxy-sn-glycero-3-phospho-(1'-rac-glycerol)	1.50396	0.58877	0.027722	1.5572	up	MetabAge-DNAmAge		401810-51-3	9547132					Lipids and lipid-like molecules	Glycerophospholipids	Glycerophosphoglycerols
neg4412NEG_FT21566	Buprenorphine glucuronide	0.510204	-0.97082	0.046337	1.3341	down	MetabAge-DNAmAge	HMDB0060928	101224-22-0	6426800					Organic oxygen compounds	Organooxygen compounds	Carbohydrates and carbohydrate conjugates
pos10549POS_FT42044	3-(1h-indol-3-ylmethyl)-6,18-dimethyl-12-(1-phenylethyl)-9,15-di(propan-2-yl)-1,4,7,10,13,16,19-heptazacyclotricosane-2,5,8,11,14,17,20-heptone	0.630955	-0.66437	0.021491	1.6677	down	MetabAge-DNAmAge			NA					Organic acids and derivatives	Peptidomimetics	Hybrid peptides
pos1312POS_FT04064	L-ng-monomethylarginine	1.43978	0.52584	0.0066614	2.1764	up	MetabAge-DNAmAge	HMDB0029416	17035-90-4	132862					Organic acids and derivatives	Carboxylic acids and derivatives	Amino acids, peptides, and analogues
pos1532POS_FT04716	5-androstene-3.beta.,17.beta.-diol	0.639386	-0.64523	0.047562	1.3227	down	MetabAge-DNAmAge	HMDB0003818	521-17-5	10634	C04295	Lipid metabolism	proteins		Lipids and lipid-like molecules	Steroids and steroid derivatives	Androstane steroids
pos6050POS_FT20070	Glycoursodeoxycholic acid	0.473642	-1.0782	0.038717	1.4121	down	MetabAge-DNAmAge	HMDB0000708	64480-66-6	12310288			urine		Lipids and lipid-like molecules	Steroids and steroid derivatives	Bile acids, alcohols and derivatives
pos6985POS_FT23885	Glycohyodeoxycholic acid	0.498529	-1.0043	0.049204	1.308	down	MetabAge-DNAmAge			114611					Lipids and lipid-like molecules	Steroids and steroid derivatives	Bile acids, alcohols and derivatives
neg1449NEG_FT05695	Tetradecanedioic acid	0.688042	-0.53947	0.0030125	2.5211	down	PhenoAge-DNAmAge	HMDB0000872	821-38-5	13185	C11002		serum		Lipids and lipid-like molecules	Fatty Acyls	Fatty acids and conjugates
neg1771NEG_FT06945	Taurolithocholic acid sulfate	0.599664	-0.73776	0.047545	1.3229	down	PhenoAge-DNAmAge	HMDB0002580	15324-65-9	440071	C03642	Digestive system	proteins		Lipids and lipid-like molecules	Steroids and steroid derivatives	Bile acids, alcohols and derivatives
neg258NEG_FT01080	Indoleacrylic acid	0.466636	-1.0996	0.02721	1.5653	down	PhenoAge-DNAmAge	HMDB0000734	1204-06-4	5375048					Organoheterocyclic compounds	Indoles and derivatives	Indoles
neg2848NEG_FT12141	Lithocholic acid	0.566829	-0.81901	0.0023866	2.6222	down	PhenoAge-DNAmAge	HMDB0000761	434-13-9	9903	C03990	Lipid metabolism
neg539NEG_FT02153	Hippuric acid	0.584112	-0.77571	0.049125	1.3087	down	PhenoAge-DNAmAge	HMDB0000714	495-69-2	464	C01586	Amino acid metabolism	urine		Benzenoids	Benzene and substituted derivatives	Benzoic acids and derivatives
neg66NEG_FT00357	O-benzyl-l-serine	0.489476	-1.0307	0.02877	1.5411	down	PhenoAge-DNAmAge		4726-96-9	78457					Organic acids and derivatives	Carboxylic acids and derivatives	Amino acids, peptides, and analogues
neg838NEG_FT03342	Indoxyl sulfate	0.642013	-0.63934	0.029376	1.532	down	PhenoAge-DNAmAge	HMDB0000682	487-94-5	10258			urine		Organic acids and derivatives	Organic sulfuric acids and derivatives	Arylsulfates
pos1326POS_FT04107	1h-indole-3-propanoic acid	0.256285	-1.9642	0.025475	1.5939	down	PhenoAge-DNAmAge	HMDB0002302	830-96-6	3744			serum	Cucurbita pepo;Pisum sativum	Organoheterocyclic compounds	Indoles and derivatives	Indolyl carboxylic acids and derivatives
pos1776POS_FT05422	Tetradecylamine	0.471921	-1.0834	0.0077096	2.113	down	PhenoAge-DNAmAge		2016-42-4	16217					Organic nitrogen compounds	Organonitrogen compounds	Amines
pos3151POS_FT09846	Octanoylcarnitine	0.63004	-0.66653	0.047137	1.3266	down	PhenoAge-DNAmAge	HMDB0000791	25243-95-2	11953814	C02838		urine		Lipids and lipid-like molecules	Fatty Acyls	Fatty acid esters
pos6921POS_FT23625	Perifosine	0.540541	-0.88754	0.019486	1.7103	down	PhenoAge-DNAmAge		157716-52-4	148177					Organic acids and derivatives	Organic phosphoric acids and derivatives	Phosphate esters
neg2848NEG_FT12141	Lithocholic acid	0.638855	-0.64645	0.026182	1.582	down	ProteinAge-DNAmAge	HMDB0000761	434-13-9	9903	C03990	Lipid metabolism
neg3576NEG_FT16326	1-o-octyl-2-o-(n-methylcarbamoyl)-sn-glyceryl-3-phosphorylcholine	0.615309	-0.7006	0.0075699	2.1209	down	ProteinAge-DNAmAge			NA					Lipids and lipid-like molecules	Glycerophospholipids	Glycerophosphocholines
pos2794POS_FT08614	Heptadecasphing-4-enine	1.41947	0.50535	0.0057713	2.2387	up	ProteinAge-DNAmAge		6918-48-5	3247036					Organic nitrogen compounds	Organonitrogen compounds	Amines
neg3064NEG_FT13341	Trandolaprilat	0.477441	-1.0666	0.036992	1.4319	down	TransAge-DNAmAge	HMDB0060583	87679-71-8	5464097			urine		Organic acids and derivatives	Carboxylic acids and derivatives	Amino acids, peptides, and analogues
neg4155NEG_FT19695	4-hydroxyatorvastatin lactone	0.670916	-0.57577	0.019305	1.7143	down	TransAge-DNAmAge		163217-70-7	9937602					Organoheterocyclic compounds	Pyrroles	Substituted pyrroles
pos12869POS_FT57047	3-[5-hydroxy-7-methoxy-2,3-dimethyl-6-(3-methylbut-2-enyl)-4-oxo-2,3-dihydrochromen-8-yl]hexanoic acid	1.88437	0.91408	0.010685	1.9712	up	TransAge-DNAmAge			NA					Organoheterocyclic compounds	Benzopyrans	1-benzopyrans
pos13147POS_FT58492	[(2r,3r,4s,5s,6r)-3-acetyloxy-2-(acetyloxymethyl)-5-hexanoyloxy-6-[(2s,3r)-2,3,4-trihydroxybutoxy]oxan-4-yl] tetradecanoate	1.47625	0.56195	0.024403	1.6126	up	TransAge-DNAmAge			NA
pos2638POS_FT08135	Hexanoyl-l-carnitine	0.650407	-0.62059	0.0077843	2.1088	down	TransAge-DNAmAge	HMDB0000756	22671-29-0	3246938			urine		Lipids and lipid-like molecules	Fatty Acyls	Fatty acid esters
pos3151POS_FT09846	Octanoylcarnitine	0.551633	-0.85825	0.0016929	2.7714	down	TransAge-DNAmAge	HMDB0000791	25243-95-2	11953814	C02838		urine		Lipids and lipid-like molecules	Fatty Acyls	Fatty acid esters
pos3656POS_FT11535	Decanoyl-l-carnitine	0.445911	-1.1652	0.0033005	2.4814	down	TransAge-DNAmAge	HMDB0062631	3992-45-8	11953821					Lipids and lipid-like molecules	Fatty Acyls	Fatty acid esters
pos5890POS_FT19400	Losartan	2.19727	1.1357	0.027469	1.5612	up	TransAge-DNAmAge	HMDB0014816	114798-26-4	3961	C07072		urine		Benzenoids	Benzene and substituted derivatives	Biphenyls and derivatives
pos7986POS_FT28470	.beta.-cryptoxanthin	0.692953	-0.52913	0.0061543	2.2108	down	TransAge-DNAmAge		472-70-8	5281235	C08591	Metabolism of terpenoids and polyketides			Lipids and lipid-like molecules	Prenol lipids	Tetraterpenoids
pos9556POS_FT36747	Cilostamide	1.44171	0.52778	0.023176	1.635	up	TransAge-DNAmAge		68550-75-4	2753					Organoheterocyclic compounds	Quinolines and derivatives	Quinolones and derivatives
neg204NEG_FT00840	Malate	0.629604	-0.66748	0.023491	1.6291	down	iCAS-DNAmAge	HMDB0000156	97-67-6	222656	C00149	Carbohydrate metabolism	urine		Organic acids and derivatives	Hydroxy acids and derivatives	Beta hydroxy acids and derivatives
pos10022POS_FT39321	1-palmitoyl-2-myristoyl-sn-glycero-3-phosphocholine	0.68451	-0.54684	0.021867	1.6602	down	iCAS-DNAmAge	HMDB0007965	69441-09-4	NA			serum		Lipids and lipid-like molecules	Glycerophospholipids	Glycerophosphocholines
pos10248POS_FT40690	1,2-dipalmitoleoyl-sn-glycero-3-phosphocholine	0.659065	-0.60147	0.01762	1.754	down	iCAS-DNAmAge	HMDB0008002	4724-96-3	NA			serum		Lipids and lipid-like molecules	Glycerophospholipids	Glycerophosphocholines
pos3848POS_FT12182	Aleuretic acid	0.688895	-0.53769	0.038665	1.4127	down	iCAS-DNAmAge			NA					Lipids and lipid-like molecules	Fatty Acyls	Fatty acids and conjugates
pos445POS_FT01443	Piperonyl alcohol	1.97262	0.98011	0.025667	1.5906	up	iCAS-DNAmAge		495-76-1	10322
pos6769POS_FT23013	Methylprednisolone succinate	1.64279	0.71616	0.0060921	2.2152	up	iCAS-DNAmAge		2921-57-5	16923					Lipids and lipid-like molecules	Steroids and steroid derivatives	Pregnane steroids
pos6995POS_FT23942	(+)-cloprostenol isopropyl ester	0.703433	-0.50751	0.010393	1.9833	down	iCAS-DNAmAge		157283-66-4	NA					Lipids and lipid-like molecules	Fatty Acyls	Eicosanoids
pos766POS_FT02412	D-.alpha.-cyclohexylglycine	2.07922	1.056	0.021327	1.6711	up	iCAS-DNAmAge		14328-52-0	736849					Organic acids and derivatives	Carboxylic acids and derivatives	Amino acids, peptides, and analogues
pos8176POS_FT29438	1h-indole-5-sulfonamide, n-(3-chlorophenyl)-3-[[3,5-dimethyl-4-[(4-methyl-1-piperazinyl)carbonyl]-1h-pyrrol-2-yl]methylene]-2,3-dihydro-n-methyl-2-oxo-, (3z)-	0.603755	-0.72798	0.023473	1.6294	down			658084-23-2	9549297					Benzenoids	Benzene and substituted derivatives	Sulfanilides
