# Supplementary material for: DNA methylation clocks for estimating biological age in Chinese cohorts
Source: Protein Cell. 2024 Mar 14;15(8):575–93. doi: 10.1093/procel/pwae011 (PMC11259550; doi:10.1093/procel/pwae011)
Supplement: pwae011_suppl_Supplementary_Materials [file pwae011_suppl_supplementary_materials.zip › pwae011_suppl_supplementary_tables_s12.xlsx]

## Sheet: Sheet1
DNAm-based multi model age pace related Proteins (age-accelerators vs age-decelerators)
Protein	P.value	P.adj	Ratio (age-accelerators vs age-decelerators)	Type	Clock
ANK1	0.039761	0.811	-0.701	down	iCAS-DNAmAge
BPGM	0.00954455	0.334	-1.08	down	iCAS-DNAmAge
HBB	0.0447453	0.839	-0.616	down	iCAS-DNAmAge
HLA-C	0.0302438	0.743	-0.975	down	iCAS-DNAmAge
HRNR	0.00803453	0.334	1.15	up	iCAS-DNAmAge
IGKV3-7	0.0273487	0.714	-1.8	down	iCAS-DNAmAge
IL6R	0.0318958	0.757	0.821	up	iCAS-DNAmAge
ITGA1	0.0358339	0.785	0.631	up	iCAS-DNAmAge
LRRN1	0.0371713	0.794	0.609	up	iCAS-DNAmAge
PRSS2	0.0337732	0.771	-0.723	down	iCAS-DNAmAge
SUSD2	0.0102473	0.334	-0.819	down	iCAS-DNAmAge
AKAP12	0.0157353	1	0.76	up	CompositeAge-DNAmAge
ALDOB	0.0314916	1	0.795	up	CompositeAge-DNAmAge
ANXA5	0.024585	1	-0.845	down	CompositeAge-DNAmAge
ANXA7	0.0493193	1	-0.542	down	CompositeAge-DNAmAge
ARHGDIB	0.0184789	1	-0.998	down	CompositeAge-DNAmAge
ARPC2	0.0325489	1	-0.696	down	CompositeAge-DNAmAge
CAP2	0.0439344	1	-1.27	down	CompositeAge-DNAmAge
CAVIN2	0.0251324	1	-1.05	down	CompositeAge-DNAmAge
CCL5	0.0284511	1	-0.811	down	CompositeAge-DNAmAge
CD163	0.00942185	1	0.598	up	CompositeAge-DNAmAge
CFL1	0.0195752	1	-0.756	down	CompositeAge-DNAmAge
CMPK1	0.0417184	1	-0.835	down	CompositeAge-DNAmAge
CNTN3	0.0231267	1	0.502	up	CompositeAge-DNAmAge
CSF1	0.0144048	1	0.654	up	CompositeAge-DNAmAge
CSRP1	0.0129832	1	-0.747	down	CompositeAge-DNAmAge
DPP3	0.0302276	1	-0.701	down	CompositeAge-DNAmAge
EML2	0.0392364	1	-1.03	down	CompositeAge-DNAmAge
EPHB4	0.0311095	1	0.57	up	CompositeAge-DNAmAge
EXT1	0.0226816	1	0.628	up	CompositeAge-DNAmAge
FAM20A	0.0467408	1	0.593	up	CompositeAge-DNAmAge
FHL1	0.0133887	1	-0.836	down	CompositeAge-DNAmAge
GALNT5	0.00156688	1	0.652	up	CompositeAge-DNAmAge
GAS6	0.0359574	1	0.895	up	CompositeAge-DNAmAge
GBE1	0.035134	1	0.555	up	CompositeAge-DNAmAge
GMFG	0.035498	1	-1.99	down	CompositeAge-DNAmAge
GP6	0.044691	1	-0.79	down	CompositeAge-DNAmAge
GPT	0.0253251	1	0.672	up	CompositeAge-DNAmAge
GRB2	0.0284401	1	-0.654	down	CompositeAge-DNAmAge
HPD	0.00736192	1	1.16	up	CompositeAge-DNAmAge
HSPA4	0.0389475	1	0.876	up	CompositeAge-DNAmAge
IGFBP2	0.0133593	1	-0.742	down	CompositeAge-DNAmAge
IL18BP	0.0112659	1	0.883	up	CompositeAge-DNAmAge
ITGB2	0.0421482	1	0.64	up	CompositeAge-DNAmAge
LCP2	0.0116021	1	-0.852	down	CompositeAge-DNAmAge
LDLR	0.0259918	1	0.578	up	CompositeAge-DNAmAge
MARCO	0.00244518	1	1.25	up	CompositeAge-DNAmAge
MMRN2	0.0409375	1	0.544	up	CompositeAge-DNAmAge
MYLK	0.0466676	1	-0.762	down	CompositeAge-DNAmAge
NME2P1	0.0342706	1	-0.673	down	CompositeAge-DNAmAge
NME3	0.0186113	1	0.559	up	CompositeAge-DNAmAge
PFN1	0.0325745	1	-0.828	down	CompositeAge-DNAmAge
PLD3	0.0235971	1	0.593	up	CompositeAge-DNAmAge
PLXNA3	0.0128245	1	0.917	up	CompositeAge-DNAmAge
PRCP	0.00664104	1	0.691	up	CompositeAge-DNAmAge
SERPINB1	0.0343315	1	-0.624	down	CompositeAge-DNAmAge
SH3BGRL	0.03702	1	-0.675	down	CompositeAge-DNAmAge
SMPDL3A	0.0298959	1	0.745	up	CompositeAge-DNAmAge
STAB2	0.032124	1	0.634	up	CompositeAge-DNAmAge
SUMO2	0.0490462	1	-0.751	down	CompositeAge-DNAmAge
SUSD2	0.0484663	1	0.546	up	CompositeAge-DNAmAge
TMSB4X	0.0175551	1	-0.788	down	CompositeAge-DNAmAge
TYMP	0.047439	1	-0.612	down	CompositeAge-DNAmAge
VAT1	0.00283482	1	0.891	up	CompositeAge-DNAmAge
XPNPEP1	0.0454505	1	-0.631	down	CompositeAge-DNAmAge
ZYX	0.0182057	1	-0.961	down	CompositeAge-DNAmAge
AHNAK	0.0250611	0.578	2.34	up	FacialAge-DNAmAge
APLP1	0.0494193	0.76	0.653	up	FacialAge-DNAmAge
BST1	0.01694	0.577	0.823	up	FacialAge-DNAmAge
CALR	0.0138133	0.576	0.705	up	FacialAge-DNAmAge
CSTA	0.0401168	0.709	-1.05	down	FacialAge-DNAmAge
DPP4	0.0199646	0.578	1.14	up	FacialAge-DNAmAge
DSC1	0.0310632	0.637	-0.572	down	FacialAge-DNAmAge
FCN1	0.0248679	0.578	0.746	up	FacialAge-DNAmAge
HPD	0.0494957	0.761	0.969	up	FacialAge-DNAmAge
HRNR	0.0238451	0.578	-1.4	down	FacialAge-DNAmAge
IGF1	0.00470841	0.567	1.51	up	FacialAge-DNAmAge
KRT2	0.0279001	0.604	-0.608	down	FacialAge-DNAmAge
LGALS1	0.0109226	0.574	0.699	up	FacialAge-DNAmAge
MARCO	0.0302971	0.629	0.98	up	FacialAge-DNAmAge
MXRA5	0.0124703	0.575	-1.27	down	FacialAge-DNAmAge
NOTCH1	0.0122648	0.575	0.758	up	FacialAge-DNAmAge
PCDH9	0.0181599	0.577	-0.649	down	FacialAge-DNAmAge
PIP	0.00665845	0.567	-0.875	down	FacialAge-DNAmAge
PLA2G7	0.026238	0.589	-0.786	down	FacialAge-DNAmAge
PLXDC1	0.0240791	0.578	1.01	up	FacialAge-DNAmAge
PSMA7	0.0350063	0.672	-0.636	down	FacialAge-DNAmAge
RPS27A	0.0215907	0.578	-0.533	down	FacialAge-DNAmAge
SEMA3F	0.0143161	0.576	-0.724	down	FacialAge-DNAmAge
SLPI	0.00415104	0.567	-0.606	down	FacialAge-DNAmAge
ST3GAL6	0.0373387	0.69	0.778	up	FacialAge-DNAmAge
TFPI	0.0226938	0.578	0.54	up	FacialAge-DNAmAge
TFRC	0.00923538	0.572	-0.572	down	FacialAge-DNAmAge
TGM3	0.00660954	0.567	-1.07	down	FacialAge-DNAmAge
TKT	0.0274154	0.598	-0.564	down	FacialAge-DNAmAge
VAT1	0.0171135	0.577	1.12	up	FacialAge-DNAmAge
XP32	0.0172483	0.577	-1.02	down	FacialAge-DNAmAge
ANXA7	0.0362244	0.992	-0.577	down	HormoneAge-DNAmAge
ATP5F1B	0.0113027	0.954	0.907	up	HormoneAge-DNAmAge
B3GNT7	0.0480557	0.995	0.553	up	HormoneAge-DNAmAge
BMP1	0.000767994	0.15	0.766	up	HormoneAge-DNAmAge
CAVIN2	0.0441726	0.994	-0.781	down	HormoneAge-DNAmAge
CD36	0.0215673	0.982	-0.936	down	HormoneAge-DNAmAge
CTSG	0.0286191	0.988	-0.712	down	HormoneAge-DNAmAge
DBH	0.0498568	0.995	-1.14	down	HormoneAge-DNAmAge
FBN2	0.030149	0.989	0.572	up	HormoneAge-DNAmAge
GSTT1	0.0485379	0.995	0.706	up	HormoneAge-DNAmAge
IGLV2-18	0.0464904	0.994	-0.969	down	HormoneAge-DNAmAge
IL6R	0.0367889	0.992	0.817	up	HormoneAge-DNAmAge
MXRA5	0.0470519	0.994	0.916	up	HormoneAge-DNAmAge
PRNP	0.0388488	0.993	-0.823	down	HormoneAge-DNAmAge
SBSN	0.0148788	0.969	-0.87	down	HormoneAge-DNAmAge
SDK2	0.0270706	0.987	0.724	up	HormoneAge-DNAmAge
SUN3	0.025552	0.986	0.598	up	HormoneAge-DNAmAge
TLL2	0.008526	0.929	0.811	up	HormoneAge-DNAmAge
TNN	0.0233242	0.984	0.513	up	HormoneAge-DNAmAge
XPNPEP2	0.0386912	0.993	0.635	up	HormoneAge-DNAmAge
B4GALT5	0.0119284	0.0309	-0.615	down	ImmuneAge-DNAmAge
DUSP23	0.00199841	0.00201	-1.3	down	ImmuneAge-DNAmAge
ERAP1	0.0114651	0.0299	0.594	up	ImmuneAge-DNAmAge
FCGR3B	0.0128335	0.0327	-0.534	down	ImmuneAge-DNAmAge
H2BU1	0.013546	0.034	-1.98	down	ImmuneAge-DNAmAge
IGLV2-11	0.0142388	0.035	-1.13	down	ImmuneAge-DNAmAge
PRSS2	0.00423849	0.00733	-1.05	down	ImmuneAge-DNAmAge
ACAN	0.0279871	0.0678	-0.615	down	ImmuneAge-DNAmAge
ALDH1A1	0.0423115	0.103	0.667	up	ImmuneAge-DNAmAge
APP	0.0375262	0.0927	0.832	up	ImmuneAge-DNAmAge
ATIC	0.0280345	0.0678	-0.644	down	ImmuneAge-DNAmAge
CST3	0.0204167	0.0523	-0.504	down	ImmuneAge-DNAmAge
FCN1	0.0413493	0.101	0.69	up	ImmuneAge-DNAmAge
GALNT5	0.0290481	0.0694	0.563	up	ImmuneAge-DNAmAge
IGF1	0.0459157	0.112	0.899	up	ImmuneAge-DNAmAge
ITGA1	0.0350338	0.0865	0.87	up	ImmuneAge-DNAmAge
PDCD6	0.0492753	0.119	0.564	up	ImmuneAge-DNAmAge
PM20D1	0.0393248	0.0969	1.26	up	ImmuneAge-DNAmAge
PPP1R7	0.0363914	0.0899	-0.544	down	ImmuneAge-DNAmAge
PSMB9	0.0290499	0.0694	-0.592	down	ImmuneAge-DNAmAge
SMPDL3A	0.0276727	0.0673	0.654	up	ImmuneAge-DNAmAge
UROD	0.0420659	0.103	0.691	up	ImmuneAge-DNAmAge
CR2	0.00292217	0.0421	-0.943	down	LipidAge-DNAmAge
FCGR3B	0.0011732	0.0101	-1.04	down	LipidAge-DNAmAge
NTM	0.000869783	0.0101	-1.31	down	LipidAge-DNAmAge
0.4	0.0165248	0.212	-0.815	down	LipidAge-DNAmAge
0.6	0.0312299	0.347	-0.543	down	LipidAge-DNAmAge
CA6	0.0204937	0.251	0.678	up	LipidAge-DNAmAge
CD48	0.0421536	0.409	-0.566	down	LipidAge-DNAmAge
DCD	0.0352931	0.374	-0.541	down	LipidAge-DNAmAge
EFTUD2	0.0228054	0.274	-0.932	down	LipidAge-DNAmAge
EHD1	0.0486464	0.434	1.01	up	LipidAge-DNAmAge
ERAP1	0.00740261	0.099	0.563	up	LipidAge-DNAmAge
ERAP2	0.0249116	0.295	-0.898	down	LipidAge-DNAmAge
GALNT5	0.0402862	0.4	0.565	up	LipidAge-DNAmAge
GLO1	0.0157233	0.203	-0.752	down	LipidAge-DNAmAge
GLRX	0.0177592	0.226	-0.552	down	LipidAge-DNAmAge
GPNMB	0.0271476	0.315	-0.535	down	LipidAge-DNAmAge
GSR	0.039987	0.399	-0.779	down	LipidAge-DNAmAge
HBG2	0.0165917	0.213	-0.621	down	LipidAge-DNAmAge
HPR	0.0463652	0.426	-0.902	down	LipidAge-DNAmAge
IGHV4-28	0.0211447	0.257	-0.776	down	LipidAge-DNAmAge
IGKV1-5	0.00509827	0.0724	-1.18	down	LipidAge-DNAmAge
IGLV1-44	0.00749172	0.0998	-0.957	down	LipidAge-DNAmAge
IGLV1-47	0.00427242	0.0629	-1.08	down	LipidAge-DNAmAge
IGLV3-10	0.00892233	0.111	-1.06	down	LipidAge-DNAmAge
IGLV3-9	0.0453427	0.422	-0.774	down	LipidAge-DNAmAge
JCHAIN	0.0104889	0.133	-0.768	down	LipidAge-DNAmAge
MGAT1	0.0303329	0.341	-0.604	down	LipidAge-DNAmAge
PGAM1	0.0368935	0.383	0.615	up	LipidAge-DNAmAge
PROZ	0.0369234	0.383	0.569	up	LipidAge-DNAmAge
PSMB9	0.0416297	0.406	1.53	up	LipidAge-DNAmAge
SEPTIN11	0.0206118	0.252	0.802	up	LipidAge-DNAmAge
SPP1	0.0399879	0.399	-0.688	down	LipidAge-DNAmAge
TFRC	0.00828754	0.106	-0.63	down	LipidAge-DNAmAge
0.5	0.0205114	1	0.546	up	MetabAge-DNAmAge
ADH1A	0.0370203	1	0.626	up	MetabAge-DNAmAge
ALDH1A1	0.0387446	1	0.537	up	MetabAge-DNAmAge
ALDOB	0.00949483	1	0.661	up	MetabAge-DNAmAge
ANXA5	0.0149651	1	-0.903	down	MetabAge-DNAmAge
ANXA7	0.0187503	1	-0.721	down	MetabAge-DNAmAge
APLP1	0.0326025	1	0.502	up	MetabAge-DNAmAge
ARHGDIB	0.0284298	1	-1.03	down	MetabAge-DNAmAge
ARPC2	0.0499443	1	-0.7	down	MetabAge-DNAmAge
ARSG	0.0434331	1	0.748	up	MetabAge-DNAmAge
BLVRA	0.0381291	1	-0.64	down	MetabAge-DNAmAge
CFL1	0.047132	1	-0.794	down	MetabAge-DNAmAge
CTSS	0.00728775	1	0.763	up	MetabAge-DNAmAge
GP1BA	0.00572208	1	-0.555	down	MetabAge-DNAmAge
GPD1	0.0350869	1	0.559	up	MetabAge-DNAmAge
HPD	0.0165806	1	0.829	up	MetabAge-DNAmAge
IGLV1-47	0.00932793	1	-0.677	down	MetabAge-DNAmAge
IGLV2-11	0.00349236	1	-1.2	down	MetabAge-DNAmAge
INHBC	0.0255524	1	0.503	up	MetabAge-DNAmAge
LBP	0.0499672	1	-0.538	down	MetabAge-DNAmAge
MT-CO2	0.04654	1	-0.939	down	MetabAge-DNAmAge
NAGLU	0.0161601	1	0.502	up	MetabAge-DNAmAge
PDIA4	0.0339072	1	-0.827	down	MetabAge-DNAmAge
PLD3	0.0333778	1	0.641	up	MetabAge-DNAmAge
PLEC	0.0248351	1	1.11	up	MetabAge-DNAmAge
PRCP	0.0380217	1	0.603	up	MetabAge-DNAmAge
RAB3A	0.0443587	1	-0.922	down	MetabAge-DNAmAge
RAB8A	0.0482417	1	-0.845	down	MetabAge-DNAmAge
SPON1	0.0420861	1	0.528	up	MetabAge-DNAmAge
UGGT1	0.0459676	1	-0.622	down	MetabAge-DNAmAge
MARCO	0.00214656	0.0226	1.11	up	PhenoAge-DNAmAge
CALR	0.046372	0.305	-0.524	down	PhenoAge-DNAmAge
CILP2	0.0381045	0.271	-0.664	down	PhenoAge-DNAmAge
CPA1	0.0321875	0.239	0.625	up	PhenoAge-DNAmAge
CPB1	0.0181424	0.135	0.692	up	PhenoAge-DNAmAge
CTSH	0.0428433	0.291	0.586	up	PhenoAge-DNAmAge
DDB1	0.0199325	0.147	-0.68	down	PhenoAge-DNAmAge
DSG1	0.0199068	0.147	-0.619	down	PhenoAge-DNAmAge
FBN2	0.016781	0.125	0.749	up	PhenoAge-DNAmAge
IGKV6D-41	0.0345711	0.253	-1.17	down	PhenoAge-DNAmAge
IL18BP	0.0339706	0.249	0.822	up	PhenoAge-DNAmAge
INHBE	0.0106941	0.0816	0.962	up	PhenoAge-DNAmAge
LASP1	0.0317775	0.236	-0.658	down	PhenoAge-DNAmAge
LCN2	0.0130824	0.0934	0.674	up	PhenoAge-DNAmAge
LGALS3BP	0.00599048	0.0513	0.691	up	PhenoAge-DNAmAge
LTF	0.0363841	0.262	0.596	up	PhenoAge-DNAmAge
NPEPPSL1	0.0358961	0.26	-0.797	down	PhenoAge-DNAmAge
NRGN	0.00608543	0.0516	-1.71	down	PhenoAge-DNAmAge
NRXN1	0.0056099	0.0502	0.812	up	PhenoAge-DNAmAge
POMGNT1	0.00974368	0.0773	-0.714	down	PhenoAge-DNAmAge
PRCP	0.0105607	0.081	0.616	up	PhenoAge-DNAmAge
SMPDL3A	0.0328995	0.243	0.932	up	PhenoAge-DNAmAge
SUSD2	0.0121588	0.0891	0.737	up	PhenoAge-DNAmAge
ZYX	0.0109291	0.0825	-1.12	down	PhenoAge-DNAmAge
CAMP	0.0145457	0.0936	-0.583	down	ProteinAge-DNAmAge
CCL15	0.010394	0.0697	0.925	up	ProteinAge-DNAmAge
CILP	0.0199163	0.134	-0.618	down	ProteinAge-DNAmAge
CPNE3	0.0418546	0.229	0.715	up	ProteinAge-DNAmAge
CTSF	0.0496333	0.269	-0.62	down	ProteinAge-DNAmAge
DUSP23	0.0082288	0.0697	-1.11	down	ProteinAge-DNAmAge
EIF3G	0.0276095	0.175	-0.624	down	ProteinAge-DNAmAge
FCGR3B	0.0324758	0.193	-0.573	down	ProteinAge-DNAmAge
FLG2	0.0106718	0.0697	0.846	up	ProteinAge-DNAmAge
HRNR	0.0316207	0.19	0.877	up	ProteinAge-DNAmAge
IGHD	0.037412	0.209	1.23	up	ProteinAge-DNAmAge
IGKC	0.0266032	0.171	0.623	up	ProteinAge-DNAmAge
KRT1	0.0226375	0.151	0.621	up	ProteinAge-DNAmAge
KRT14	0.0382612	0.212	0.825	up	ProteinAge-DNAmAge
LBP	0.0345472	0.198	-0.508	down	ProteinAge-DNAmAge
RNH1	0.0351707	0.2	-0.544	down	ProteinAge-DNAmAge
SUSD2	0.0466033	0.254	-0.727	down	ProteinAge-DNAmAge
XP32	0.0329378	0.194	0.852	up	ProteinAge-DNAmAge
GALNT5	0.000199496	0.00418	0.725	up	TransAge-DNAmAge
PRCP	0.000161398	0.00418	0.917	up	TransAge-DNAmAge
ADA2	0.00294248	0.201	0.559	up	TransAge-DNAmAge
ADAMTSL2	0.00423484	0.254	0.518	up	TransAge-DNAmAge
ALOX12	0.0418452	0.759	-1.04	down	TransAge-DNAmAge
ANXA2	0.0454016	0.777	-0.865	down	TransAge-DNAmAge
CAVIN2	0.0332747	0.703	-0.923	down	TransAge-DNAmAge
CCL5	0.0048669	0.273	-0.962	down	TransAge-DNAmAge
CD163	0.0104481	0.379	0.547	up	TransAge-DNAmAge
COG4	0.0258803	0.632	-0.716	down	TransAge-DNAmAge
CPB1	0.0486162	0.791	0.577	up	TransAge-DNAmAge
CSPG4	0.0224078	0.588	0.59	up	TransAge-DNAmAge
CTSD	0.0178578	0.515	0.585	up	TransAge-DNAmAge
DCD	0.0323989	0.696	-0.646	down	TransAge-DNAmAge
FAM20A	0.014864	0.456	0.608	up	TransAge-DNAmAge
GMFG	0.0258036	0.632	-1.93	down	TransAge-DNAmAge
HEXB	0.0139849	0.439	0.586	up	TransAge-DNAmAge
HLA-A	0.00969264	0.371	2.22	up	TransAge-DNAmAge
IGHG3	0.0229205	0.595	-0.851	down	TransAge-DNAmAge
ITM2B	0.00327711	0.217	-0.541	down	TransAge-DNAmAge
KRT16	0.0182701	0.522	-1.1	down	TransAge-DNAmAge
KRT17	0.0474082	0.786	-0.889	down	TransAge-DNAmAge
KRT6A	0.0206744	0.563	-1.26	down	TransAge-DNAmAge
KRT6C	0.0491328	0.793	-0.87	down	TransAge-DNAmAge
LRRN1	0.0104801	0.38	0.778	up	TransAge-DNAmAge
MADCAM1	0.0154393	0.467	-1.13	down	TransAge-DNAmAge
MARCO	0.0189354	0.534	0.904	up	TransAge-DNAmAge
MMP9	0.0114244	0.389	0.602	up	TransAge-DNAmAge
NME3	0.0118929	0.393	0.527	up	TransAge-DNAmAge
SDK2	0.00554045	0.289	0.852	up	TransAge-DNAmAge
SELENBP1	0.0367859	0.729	0.541	up	TransAge-DNAmAge
SHBG	0.00827814	0.35	-0.928	down	TransAge-DNAmAge
SMPDL3A	0.00979291	0.372	0.948	up	TransAge-DNAmAge
SUSD2	0.00941862	0.367	0.835	up	TransAge-DNAmAge
