# Supplementary material for: DNA methylation clocks for estimating biological age in Chinese cohorts
Source: Protein Cell. 2024 Mar 14;15(8):575–93. doi: 10.1093/procel/pwae011 (PMC11259550; doi:10.1093/procel/pwae011)
Supplement: pwae011_suppl_Supplementary_Materials [file pwae011_suppl_supplementary_materials.zip › pwae011_suppl_supplementary_tables_s13.xlsx]

## Sheet: Sheet1
DNAm-based multi model age pace related genes (Accelerators vs Decelerators)
GeneID	SYMBOL	baseMean	log2FoldChange	lfcSE	stat	P.value	P.adj	Clock	Type
ENSG00000147206	NXF3	127.729	-6.011	0.908772	-6.61442	3.73015e-11	9.9472e-07	CompositeAge-DNAmAge	down
ENSG00000211829	TRDC	1762.77	-0.759942	0.161516	-4.70506	2.53787e-06	0.0225591	CompositeAge-DNAmAge	down
ENSG00000251002	AE000661.37	84.3772	-0.716736	0.124007	-5.77981	7.47836e-09	9.97127e-05	CompositeAge-DNAmAge	down
ENSG00000147206	NXF3	108.395	-5.84268	0.933762	-6.25714	3.92113e-10	1.0627e-05	FacialAge-DNAmAge	down
ENSG00000170298	LGALS9B	357.954	-1.41104	0.266472	-5.29528	1.18836e-07	0.00123744	HormoneAge-DNAmAge	down
ENSG00000171916	LGALS9C	129.185	-1.08141	0.218457	-4.95022	7.41302e-07	0.00514612	HormoneAge-DNAmAge	down
ENSG00000187060	RP11-187C18.3	13.6204	-1.67261	0.358929	-4.65999	3.16228e-06	0.0164644	HormoneAge-DNAmAge	down
ENSG00000204764	RANBP17	15.7745	-1.54691	0.282448	-5.47682	4.33034e-08	0.000901837	HormoneAge-DNAmAge	down
ENSG00000003436	TFPI	31.211	-1.1248	0.279502	-4.02432	5.71412e-05	0.0428142	LipidAge-DNAmAge	down
ENSG00000040608	RTN4R	80.1919	-0.696249	0.17956	-3.87754	0.000105519	0.0497148	LipidAge-DNAmAge	down
ENSG00000081041	CXCL2	27.8741	1.68556	0.378143	4.45748	8.29286e-06	0.0209158	LipidAge-DNAmAge	up
ENSG00000101412	E2F1	213.106	-0.793523	0.182252	-4.354	1.33677e-05	0.0247356	LipidAge-DNAmAge	down
ENSG00000101856	PGRMC1	4601.36	-0.830333	0.208466	-3.98307	6.80302e-05	0.0461951	LipidAge-DNAmAge	down
ENSG00000108960	MMD	3863.25	-0.908078	0.211109	-4.30147	1.69665e-05	0.0247356	LipidAge-DNAmAge	down
ENSG00000111450	STX2	1642.71	0.530631	0.112857	4.70179	2.57886e-06	0.0151766	LipidAge-DNAmAge	up
ENSG00000111644	ACRBP	1960.73	-0.722822	0.184813	-3.91109	9.18794e-05	0.0497148	LipidAge-DNAmAge	down
ENSG00000113140	SPARC	9588.2	-0.901708	0.224306	-4.01999	5.82011e-05	0.0428142	LipidAge-DNAmAge	down
ENSG00000124302	CHST8	37.7935	-1.40097	0.361427	-3.87623	0.000106088	0.0497148	LipidAge-DNAmAge	down
ENSG00000124688	MAD2L1BP	509.585	-0.646749	0.155148	-4.16859	3.06496e-05	0.0300621	LipidAge-DNAmAge	down
ENSG00000125245	GPR18	495.293	-0.990935	0.22995	-4.30936	1.63728e-05	0.0247356	LipidAge-DNAmAge	down
ENSG00000136514	RTP4	379.569	-0.9609	0.228268	-4.20952	2.55909e-05	0.0300621	LipidAge-DNAmAge	down
ENSG00000140030	GPR65	1583.25	-0.744921	0.173814	-4.28573	1.82137e-05	0.0247356	LipidAge-DNAmAge	down
ENSG00000140287	HDC	799.99	0.983561	0.254381	3.86649	0.000110412	0.0497148	LipidAge-DNAmAge	up
ENSG00000146757	ZNF92	1001.82	-0.610733	0.157983	-3.86581	0.00011072	0.0497148	LipidAge-DNAmAge	down
ENSG00000146859	TMEM140	1319.08	-0.526169	0.116983	-4.49782	6.86554e-06	0.0209158	LipidAge-DNAmAge	down
ENSG00000153162	BMP6	473.918	-0.919622	0.21749	-4.22835	2.35414e-05	0.0296874	LipidAge-DNAmAge	down
ENSG00000154511	FAM69A	463.404	-0.596537	0.132745	-4.49386	6.99427e-06	0.0209158	LipidAge-DNAmAge	down
ENSG00000156265	MAP3K7CL	8912.16	-1.44185	0.303644	-4.74851	2.04924e-06	0.0151766	LipidAge-DNAmAge	down
ENSG00000169490	TM2D2	855.4	-0.524696	0.13482	-3.89182	9.94944e-05	0.0497148	LipidAge-DNAmAge	down
ENSG00000184441	AP001062.7	80.6137	0.571064	0.138122	4.13449	3.55746e-05	0.0314446	LipidAge-DNAmAge	up
ENSG00000184602	SNN	6062.17	-0.53307	0.137984	-3.86327	0.000111879	0.0497148	LipidAge-DNAmAge	down
ENSG00000184956	MUC6	21.7263	1.1643	0.281628	4.13419	3.56212e-05	0.0314446	LipidAge-DNAmAge	up
ENSG00000188820	FAM26F	677.917	-1.03143	0.209555	-4.92203	8.56524e-07	0.0151219	LipidAge-DNAmAge	down
ENSG00000189369	GSPT2	365.222	-0.521507	0.126765	-4.11396	3.88931e-05	0.032698	LipidAge-DNAmAge	down
ENSG00000198829	SUCNR1	50.2493	-0.770678	0.198236	-3.88767	0.00010121	0.0497148	LipidAge-DNAmAge	down
ENSG00000210082	MT-RNR2	563519	-1.06198	0.268754	-3.9515	7.76621e-05	0.0489687	LipidAge-DNAmAge	down
ENSG00000223972	DDX11L1	89.5438	-1.85291	0.420156	-4.41005	1.03347e-05	0.0228073	LipidAge-DNAmAge	down
ENSG00000228063	RP11-135J2.4	50.3002	-1.07649	0.269942	-3.98786	6.6673e-05	0.0461951	LipidAge-DNAmAge	down
ENSG00000236783	RPS15AP27	22.5822	1.49425	0.379629	3.93608	8.28231e-05	0.0497148	LipidAge-DNAmAge	up
ENSG00000240497	RP11-185E8.1	38.3118	-1.05515	0.26876	-3.92598	8.63771e-05	0.0497148	LipidAge-DNAmAge	down
ENSG00000242689	CNTF	38.6602	0.740338	0.183291	4.03914	5.36466e-05	0.0428142	LipidAge-DNAmAge	up
ENSG00000267278	MAP3K14-AS1	172.043	0.58529	0.130419	4.48775	7.19782e-06	0.0209158	LipidAge-DNAmAge	up
ENSG00000270911	RP11-272L13.4	33.8268	1.56997	0.406556	3.86162	0.000112636	0.0497148	LipidAge-DNAmAge	up
ENSG00000272034	SNORD14A	86.5877	0.955737	0.2286	4.18084	2.9044e-05	0.0300621	LipidAge-DNAmAge	up
ENSG00000101004	NINL	260.986	1.24529	0.292584	4.25619	2.07938e-05	0.0378353	MetabAge-DNAmAge	up
ENSG00000115607	IL18RAP	3151.81	-0.796428	0.177653	-4.48305	7.35843e-06	0.0210398	MetabAge-DNAmAge	down
ENSG00000120659	TNFSF11	17.2663	-1.02233	0.233364	-4.38085	1.18218e-05	0.0262903	MetabAge-DNAmAge	down
ENSG00000134545	KLRC1	536.842	-1.23122	0.25641	-4.80177	1.57268e-06	0.00662114	MetabAge-DNAmAge	down
ENSG00000147206	NXF3	95.03	-5.8758	0.924047	-6.35877	2.03378e-10	2.0353e-06	MetabAge-DNAmAge	down
ENSG00000154655	L3MBTL4	88.4347	-0.881363	0.124899	-7.05662	1.70602e-12	3.4146e-08	MetabAge-DNAmAge	down
ENSG00000164929	BAALC	22.4877	-1.28094	0.267326	-4.79166	1.65404e-06	0.00662114	MetabAge-DNAmAge	down
ENSG00000169744	LDB2	42.7319	-1.48225	0.266299	-5.56611	2.60491e-08	0.000173791	MetabAge-DNAmAge	down
ENSG00000236624	CCDC163P	100.153	1.44803	0.333152	4.34645	1.38356e-05	0.0276919	MetabAge-DNAmAge	up
ENSG00000238109	AC004893.10	9.27153	1.63847	0.372278	4.40119	1.07658e-05	0.0262903	MetabAge-DNAmAge	up
ENSG00000268593	CTD-2611O12.6	15.4167	0.946958	0.207333	4.56733	4.93986e-06	0.0164785	MetabAge-DNAmAge	up
ENSG00000007350	TKTL1	401.751	-1.37206	0.283599	-4.83802	1.3114e-06	0.0177675	ProteinAge-DNAmAge	down
ENSG00000154655	L3MBTL4	88.4491	-0.743664	0.162157	-4.58608	4.5164e-06	0.0407936	ProteinAge-DNAmAge	down
ENSG00000184985	SORCS2	56.2375	-0.786948	0.160572	-4.9009	9.54008e-07	0.0177675	ProteinAge-DNAmAge	down
ENSG00000143995	MEIS1	367.873	-0.841679	0.193274	-4.35485	1.33157e-05	0.0409035	TransAge-DNAmAge	down
ENSG00000147206	NXF3	108.639	-5.92053	0.96092	-6.16131	7.21465e-10	1.32973e-05	TransAge-DNAmAge	down
ENSG00000156265	MAP3K7CL	9201.23	-1.43446	0.312194	-4.59478	4.332e-06	0.0257847	TransAge-DNAmAge	down
ENSG00000271288	IGHV1OR15-3	41.7043	-1.12276	0.247244	-4.54111	5.59594e-06	0.0257847	TransAge-DNAmAge	down
ENSG00000272098	AC092299.8	37.0781	1.54159	0.344944	4.46911	7.85447e-06	0.0289531	TransAge-DNAmAge	up
